# Supplementary material for: The nitrogen starvation-induced inhibitor Rts3 restrains Sit4/PP6 to gate quiescence downstream of TORC1
Source: Nat Commun. 2026 Feb 26;17:3256. doi: 10.1038/s41467-026-69693-6 (PMC13062003; doi:10.1038/s41467-026-69693-6)
Supplement: Supplementary file 3 — Supplementary Data 1 [file 41467_2026_69693_MOESM3_ESM.xlsx]

## Sheet: PPPome combined
Supplementary Data 1: MCLR-based purification of serine/threonine phosphatases. Shown are log2-transformed and median-normalized protein intensities of n = 3 biological replicates comparing proteins bound to empty beads as negative controls (Ctrl_1_2_3, column U-W) to MCLR-coupled beads incubated with whole cell protein lysates from rapamycin-treated cells (w_Rapa_1_2_3, columns X-Z) and cells ke…
Difference_rapa/ctrl	-LOG(P-value)_rapa/ctrl	Difference_exp/ctrl	-LOG(P-value)_exp/ctrl	Difference_rapa/exp	-LOG(P-value)_rapa/exp	Significant_rapa/ctrl	Significant_exp/ctrl	Significant_rapa/exp	Peptides	Razor + unique peptides	Unique peptides	Sequence coverage [%]	Unique + razor sequence coverage [%]	Unique sequence coverage [%]	Mol. weight [kDa]	Q-value	Score	Intensity	MS/MS count	Intensity Ctrl_1	Intensity Ctrl_2	Intensity Ctrl_3	Intensity w_Rapa_1	Intensity w_Rapa_2	Intensity w_Rapa_3	Intensity Exp_1	Intensity Exp_2	Intensity Exp_3	Protein IDs	Protein names	Gene names	id
3.24999	3.21256	-3.28386	3.04815	6.53385	3.82869	+	+	+	5	5	5	24.7	24.7	24.7	29.263	0	63.474	181090000	12	-2.16038	-2.39843	-1.96155	0.854388	0.691057	1.68416	-5.13009	-5.08829	-6.15355	P53289	Protein phosphatase type 2A regulatory subunit RTS3	RTS3	1819
1.1888	1.95134	-1.76004	2.53703	2.94885	5.03883		+	+	40	40	40	25.7	25.7	25.7	201.83	0	201.45	1409600000	138	2.71929	2.47033	1.8492	3.64835	3.53318	3.42371	0.436016	0.608463	0.714219	P32528	Urea amidolyase;Urea carboxylase;Allophanate hydrolase	DUR1,2	813
2.42601	2.00169	0.217058	0.149818	2.20895	3.99984	+		+	6	5	5	10.4	10.4	10.4	69.671	0	14.124	200010000	24	-1.02705	-2.64611	-1.12827	0.925735	0.744068	0.806803	-1.31847	-1.19472	-1.63707	P25376	General amino acid permease AGP1	AGP1	620
1.93512	2.02245	-0.0821896	0.0665619	2.0173	3.98476	+		+	8	8	8	12.7	12.7	12.7	68.097	0	27.511	450510000	35	0.346745	-0.874939	0.375621	1.95859	1.81998	1.8742	-0.370974	0.0499401	-0.0781088	P53388	Dicarboxylic amino acid permease	DIP5	1842
1.67596	1.90726	-0.714569	0.841997	2.39053	3.82133	+		+	16	16	16	37.1	37.1	37.1	55.224	0	193.36	772300000	54	1.62939	1.1514	0.355538	2.93836	2.58649	2.63937	0.254892	0.585897	0.151835	P39976	D-lactate dehydrogenase [cytochrome] 3	DLD3	1358
1.3419	2.18034	1.85747	2.57743	-0.515564	1.22993	+	+		6	6	6	12.6	12.6	12.6	51.795	0	14.87	213280000	16	-1.06227	-1.43624	-1.85996	-0.0465155	-0.340237	0.0539951	0.238468	0.719307	0.25616	Q01802	Aspartate aminotransferase, mitochondrial	AAT1	1971
2.09183	3.83791	1.66894	3.60316	0.422886	2.66803	+	+		29	29	29	51.4	51.4	51.4	54.414	0	323.31	28457000000	306	5.62256	5.43762	5.15703	7.48949	7.3983	7.60491	7.07797	7.06297	7.0831	P54115	Magnesium-activated aldehyde dehydrogenase, cytosolic	ALD6	1923
2.2573	1.90228	2.31922	2.02232	-0.0619132	0.0955048	+	+		16	16	16	27.6	27.6	27.6	63.142	0	36.883	837990000	54	0.880886	-0.600328	-0.533759	2.45193	2.28577	1.78101	2.39022	2.30197	2.01226	P53954	GDP-Man:Man(3)GlcNAc(2)-PP-Dol alpha-1,2-mannosyltransferase	ALG11	1913
1.10978	3.00136	1.3812	3.68094	-0.271424	1.11454	+	+		8	8	8	16.2	16.2	16.2	63.776	0	67.589	609080000	41	0.205606	0.404501	0.49886	1.35943	1.4108	1.66806	1.76022	1.63693	1.85542	P53868	Alpha-1,2-mannosyltransferase ALG9	ALG9	1885
5.13596	3.08632	6.54166	3.89474	-1.4057	1.77173	+	+		9	9	9	11.9	11.9	11.9	100.59	0	140.38	724760000	41	-4.47639	-4.24316	-3.04367	1.88442	1.0677	0.692554	2.69613	2.65759	2.50804	P53858	Protein BNI4	BNI4	1882
3.0201	4.134	3.11359	4.30512	-0.0934919	0.518082	+	+		6	6	6	53.1	53.1	53.1	16.135	0	219.19	3881300000	54	1.59814	1.62196	1.11691	4.3289	4.49405	4.57436	4.49584	4.60314	4.57881	P06787	Calmodulin	CMD1	215
5.47903	5.15456	5.43658	5.23926	0.0424525	0.117319	+	+		23	21	21	37.7	34.6	34.6	68.527	0	130.96	4132500000	102	-0.938164	-0.505909	-0.96524	4.80177	4.75215	4.47386	4.69659	4.73526	4.46858	P14747	Serine/threonine-protein phosphatase 2B catalytic subunit A2	CMP2	390
5.7902	3.59658	5.64246	3.56007	0.147746	0.642252	+	+		27	27	25	49.4	49.4	45.9	63.001	0	323.31	12931000000	226	0.708237	-0.268898	1.32874	6.52594	6.3612	6.25155	6.33283	6.25632	6.1063	P23287	Serine/threonine-protein phosphatase 2B catalytic subunit A1	CNA1	560
6.81137	4.49566	7.18684	4.64061	-0.375475	1.81682	+	+		6	6	6	45.7	45.7	45.7	19.639	0	68.788	763190000	33	-5.41043	-4.39965	-4.53401	2.06089	2.16153	1.86759	2.37419	2.47119	2.37105	P25296	Calcineurin subunit B	CNB1	598
1.23164	4.17721	0.907541	2.6256	0.324097	1.03986	+	+		8	8	8	17.1	17.1	17.1	54.658	0	42.952	514920000	35	0.330854	0.248901	0.271747	1.38131	1.57693	1.58817	1.1945	1.4151	0.964524	P40086	Cytochrome c oxidase assembly protein COX15	COX15	1402
3.26843	3.86408	3.07329	3.90744	0.195147	0.880635	+	+		7	7	7	21	21	21	47.354	0	92.443	437080000	32	-1.87356	-2.12618	-1.42246	1.36849	1.35912	1.65549	1.2934	1.19729	1.30697	P40087	DNA damage-inducible protein 1	DDI1	1403
1.47572	3.4346	1.51984	3.62515	-0.0441202	0.15091	+	+		2	2	2	5.5	5.5	5.5	36.233	0.00045393	4.1067	679570000	18	0.286734	0.169525	0.51393	1.82814	1.63896	1.93025	1.7809	1.97887	1.76994	P39540	Elongation of fatty acids protein 1	ELO1	1321
1.96705	2.22527	2.14421	2.38528	-0.177158	0.629086	+	+		12	12	12	22.9	22.9	22.9	61.334	0	44.136	1671500000	59	1.78804	1.08413	0.563312	3.22976	3.19479	2.91208	3.13708	3.38793	3.34309	P54781	Cytochrome P450 61	ERG5	1925
1.01394	2.39598	0.93361	2.36711	0.0803305	0.449302	+	+		14	14	14	29.7	29.7	29.7	51.719	0	54.859	2355800000	88	2.84786	2.5601	2.30734	3.68815	3.45525	3.61372	3.43604	3.53819	3.5419	P29704	Squalene synthase	ERG9	714
5.09785	3.86183	5.1118	3.89285	-0.0139459	0.0314472	+	+		16	16	16	45.7	45.7	45.7	41.714	0	103.57	1859000000	70	-0.992699	-1.68375	-2.15166	3.65297	3.54399	3.26849	3.39046	3.69389	3.42295	Q08911;P0CF35;P0CF36	Formate dehydrogenase 1;Putative formate dehydrogenase 2	FDH1;FDH2	2349
3.25852	2.55514	3.98045	3.01218	-0.721933	1.1571	+	+		9	9	9	37.1	37.1	37.1	33.186	0	151.87	416630000	39	-2.1017	-3.27237	-1.88633	1.1914	0.960699	0.363056	1.37171	1.87555	1.4337	Q03898	Filament protein FIN1	FIN1	2094
0.95755	2.94649	0.950771	2.27515	0.00677935	0.0151925	+	+		44	44	22	27.7	27.7	15.4	214.85	0	323.31	9692700000	320	4.65116	4.38936	4.7295	5.63313	5.55327	5.45627	5.60902	5.73953	5.27378	P38631	1,3-beta-glucan synthase component FKS1	FKS1	1182
1.1156	3.57696	0.994193	2.56066	0.121411	0.409053	+	+		1	1	1	9.6	9.6	9.6	22.063	0	41.051	38602000	1	-3.42933	-3.61104	-3.30966	-2.28048	-2.37397	-2.34878	-2.68226	-2.42535	-2.25985	P18411	Protein FUN14	FUN14	456
5.65155	5.66601	5.83659	6.434	-0.185045	0.603065	+	+		19	19	19	69.6	69.6	69.6	35.907	0	323.31	102670000000	238	3.66385	3.43505	3.5595	9.28514	8.96505	9.36285	9.37632	9.50587	9.28599	P32598	Serine/threonine-protein phosphatase PP1-2	GLC7	828
1.21031	2.66645	1.4686	3.53568	-0.258281	0.987714	+	+		14	14	14	40.2	40.2	40.2	45.869	0	143.65	1535500000	62	1.83953	1.64472	1.41585	3.08512	2.70914	2.73679	3.14112	3.08789	3.07688	Q04697	Glucose-signaling factor 2	GSF2	2148
2.31517	2.32605	1.78645	1.93684	0.528713	1.28884	+	+		15	15	12	21.6	21.6	17.9	80.078	0	136.53	1102100000	78	1.29258	0.223866	0.0801363	3.12029	2.7607	2.66109	2.41964	2.48021	2.05609	P27472	Glycogen [starch] synthase isoform 2	GSY2	671
1.88511	3.42542	2.01353	2.56012	-0.128416	0.162191	+	+		3	3	3	6.8	6.8	6.8	65.339	0	54.739	127000000	15	-2.65051	-2.6435	-2.2571	-0.811574	-0.650372	-0.433828	-0.736387	0.0478001	-0.821939	P53154	Glycerol uptake protein 1	GUP1	1784
1.52131	2.21923	1.36088	1.75316	0.160427	0.253705	+	+		6	6	6	12.4	12.4	12.4	59.702	0	9.3438	74330000	11	-2.28511	-2.95091	-3.16846	-1.26166	-1.47367	-1.10522	-1.25843	-1.89224	-1.17116	P40012	Protoporphyrinogen oxidase	HEM14	1371
1.82341	3.47846	1.93388	3.76646	-0.110474	0.244106	+	+		19	19	18	36.6	36.6	34.8	57.339	0	323.31	4918300000	154	3.01574	2.7368	2.81672	4.74765	4.41781	4.87402	4.73788	5.01228	4.62075	P29295	Casein kinase I homolog HRR25	HRR25	702
1.20197	3.34617	2.77123	3.66256	-1.56926	2.79899	+	+		5	4	4	8.6	7	7	63.261	0	15.506	273580000	23	-1.83522	-1.5613	-1.54512	-0.473577	-0.538319	-0.323847	1.31856	1.32099	0.732486	P32465	Low-affinity glucose transporter HXT1	HXT1	787
2.46521	2.15139	2.47175	1.72142	-0.00654157	0.00473082	+	+		5	5	5	18.3	18.3	18.3	35.247	0	9.8355	91913000	7	-4.42676	-3.22191	-2.85306	-0.879701	-1.21115	-1.01525	-1.70156	-0.194494	-1.19041	P06242	Serine/threonine-protein kinase KIN28	KIN28	202
0.777551	4.80033	0.803699	3.54931	-0.0261485	0.159872	+	+		16	16	16	27.1	27.1	27.1	63.11	0	70.231	2195100000	106	2.57595	2.54694	2.64666	3.37543	3.34654	3.38023	3.3125	3.51182	3.35633	P40970	Serine palmitoyltransferase 2	LCB2	1505
1.07068	2.84257	1.21836	2.47826	-0.147686	0.266878	+	+		8	8	8	11.2	11.2	11.2	86.41	0	22.194	255340000	25	-0.791067	-0.714975	-0.926688	0.467044	0.267395	0.0448666	0.528891	0.648617	0.0448561	P29496	Minichromosome maintenance protein 5	MCM5	709
1.61134	2.60572	1.54532	4.21866	0.0660184	0.10661	+	+		21	21	21	17.3	17.3	17.3	155.21	0	85.258	1005600000	91	0.757729	0.732397	0.998059	2.10681	2.35345	2.86196	2.33306	2.382	2.4091	P43638	MAP-homologous protein 1	MHP1	1583
2.3051	2.27165	2.39804	2.28673	-0.0929407	0.257139	+	+		11	11	11	43.6	43.6	43.6	26.959	0	29.592	875050000	40	0.648462	-0.0165215	-0.783416	2.38259	2.1413	2.23995	2.26081	2.59498	2.18687	P50945	MICOS complex subunit MIC27	MIC27	1722
1.39306	2.67845	1.92314	2.71794	-0.530081	0.884737	+	+		8	8	8	6.9	6.9	6.9	142.12	0	20.961	190520000	20	-1.44413	-1.71473	-1.87013	-0.435769	-0.435295	0.0212612	-0.206602	0.573622	0.37342	P52918	Protein MSN5	MSN5	1745
-3.27546	1.93081	-1.98411	1.94509	-1.29135	0.89905	+	+		13	13	13	18.4	18.4	18.4	76.268	0	23.59	146320000	13	-0.289017	-0.391502	0.830169	-2.03619	-4.20135	-3.43919	-2.08103	-2.21308	-1.50857	P15424	ATP-dependent RNA helicase MSS116, mitochondrial	MSS116	403
-1.49309	2.2191	-1.22433	1.77876	-0.268769	0.970395	+	+		6	6	6	35.1	35.1	35.1	19.881	0	22.124	196300000	19	0.0382118	-0.0777416	0.816474	-1.26092	-1.2163	-1.22512	-1.19863	-0.753157	-0.944242	Q07362	Protein PBP4	PBP4	2268
1.21802	2.88598	1.13841	2.72132	0.0796159	0.27319	+	+		17	17	14	50	50	40.6	34.426	0	209.77	53518000000	204	7.09796	6.9556	6.65671	8.10898	8.26203	7.99332	8.01218	8.20546	7.90785	P18239	ADP,ATP carrier protein 2	PET9	455
3.04282	3.73182	3.01663	3.53065	0.026186	0.0738175	+	+		9	9	9	39.8	39.8	39.8	26.875	0	68.284	3878400000	80	1.85691	1.49714	1.07453	4.47545	4.59123	4.49036	4.26104	4.65603	4.56141	Q12462	Peroxisomal membrane protein PMP27	PEX11	2489
4.8665	3.75204	4.80555	3.76839	0.0609519	0.15812	+	+		5	5	5	14.9	14.9	14.9	42.322	0	16.8	226580000	15	-4.80841	-3.66781	-4.52745	0.382907	0.454191	0.758745	0.508314	0.599791	0.304883	P39108	Peroxisomal targeting signal 2 receptor	PEX7	1310
1.58016	2.27831	1.62093	2.33927	-0.0407683	0.140426	+	+		12	12	12	49.5	49.5	49.5	31.427	0	67.416	1409500000	57	1.8542	1.02692	1.03641	2.99983	2.72503	2.93316	2.8111	3.04842	2.92081	P40961	Prohibitin-1	PHB1	1504
1.96869	2.90523	1.96099	2.39188	0.00769488	0.010644	+	+		11	11	11	33.5	33.5	33.5	34.406	0	61.086	1400900000	78	0.762455	0.625973	1.3917	2.94211	2.95785	2.78623	2.9341	3.26422	2.46478	P50085	Prohibitin-2	PHB2	1706
9.28531	4.15903	8.14653	3.94283	1.13878	3.45252	+	+		29	29	29	53.1	53.1	53.1	66.273	0	296.25	4775600000	149	-3.04608	-3.73322	-4.89143	5.29787	5.33213	5.5552	4.33967	4.2912	4.13797	P05066	Deoxyribodipyrimidine photo-lyase, mitochondrial	PHR1	167
3.22441	3.6885	3.03124	3.66326	0.193164	0.314934	+	+		15	15	15	26.1	26.1	26.1	87.965	0	109.36	2753400000	80	0.810991	0.639406	1.20204	3.88146	3.96902	4.47517	3.58813	4.00324	4.15479	P46971	Dolichyl-phosphate-mannose--protein mannosyltransferase 4	PMT4	1611
4.12317	2.68546	3.21272	1.7973	0.910456	0.451356	+	+		2	2	2	3.5	3.5	3.5	84.775	0	4.9749	39092000	7	-5.2729	-6.23702	-6.30505	-1.93289	-2.57121	-0.941359	-4.16553	-1.82165	-2.18965	P52867	Dolichyl-phosphate-mannose--protein mannosyltransferase 5	PMT5	1738
10.5677	5.08043	10.373	5.04626	0.194697	2.16622	+	+		11	11	11	37.5	37.5	37.5	42.432	0	323.31	8829700000	68	-4.10243	-5.34984	-4.60227	5.83526	5.90616	5.90716	5.71902	5.71633	5.62914	P32838	Serine/threonine-protein phosphatase PP2A-like PPG1	PPG1	865
7.42449	2.82792	7.78723	3.04353	-0.362734	0.255009	+	+		12	3	3	44.2	18.2	18.2	41.937	0	186.87	2987100000	22	-2.00422	-3.57596	-4.86918	2.99642	4.54807	4.27962	4.44973	3.72685	4.73573	P23594	Serine/threonine-protein phosphatase PP2A-1 catalytic subunit	PPH21	571
5.38751	4.94964	5.33986	4.46073	0.0476564	0.0886409	+	+		13	13	4	48.5	48.5	23.1	43.046	0	323.31	6650000000	91	0.304108	-0.354956	-0.0306025	5.31784	5.48018	5.28307	5.55513	5.42484	4.95816	P23595	Serine/threonine-protein phosphatase PP2A-2 catalytic subunit	PPH22	572
7.10367	2.87826	7.43465	2.96206	-0.330976	1.20673	+	+		11	11	11	28.6	28.6	28.6	35.264	0	41.802	2831600000	49	-4.55901	-1.53439	-3.39807	4.16123	3.81926	3.83906	4.38599	4.26839	4.1581	P32345	Serine/threonine-protein phosphatase 4 catalytic subunit	PPH3	757
4.29663	2.96813	5.29437	3.53215	-0.997744	1.1008	+	+		3	3	3	6	6	6	61.42	0	10.299	104320000	8	-6.28453	-5.39133	-5.03039	-1.95953	-0.857574	-0.999252	-0.00202751	-0.770926	-0.0501776	P32945	Serine/threonine-protein phosphatase PPQ	PPQ1	892
10.5458	5.32418	10.5858	5.36331	-0.039985	0.212934	+	+		36	36	36	65.5	65.5	65.5	57.994	0	323.31	229810000000	667	0.130281	0.316605	-0.685363	10.4387	10.3667	10.5937	10.4604	10.5593	10.4993	P53043	Serine/threonine-protein phosphatase T	PPT1	1750
6.96317	4.98195	7.15037	4.82981	-0.187194	0.645709	+	+		9	9	9	55.5	55.5	55.5	19.973	0	106.24	1929100000	57	-3.53777	-3.03668	-3.90899	3.50194	3.46254	3.4416	3.80155	3.76906	3.39705	Q12036	Mitochondrial holo-[acyl-carrier-protein] synthase	PPT2	2380
4.63411	5.24685	4.84151	5.38565	-0.207397	1.52433	+	+		20	20	11	32.5	32.5	20.7	77.49	0	323.31	18957000000	199	2.06953	1.89723	2.3599	6.66891	6.71674	6.84333	6.93865	7.01639	6.89614	P26570	Serine/threonine-protein phosphatase PP-Z1	PPZ1	660
5.52989	2.11997	5.77349	2.18513	-0.243601	1.52769	+	+		17	8	8	27.7	16.2	16.2	78.491	0	103.2	710080000	44	-5.48996	-3.53314	-1.64774	2.05051	1.9129	1.95542	2.33669	2.17799	2.13495	P33329	Serine/threonine-protein phosphatase PP-Z2	PPZ2	908
9.60387	3.84368	9.7976	3.82776	-0.193727	0.473959	+	+		38	38	38	44.1	44.1	44.1	98.052	0	323.31	13482000000	204	-2.05281	-4.34834	-3.59456	6.27775	6.19407	6.34408	6.58175	6.6878	6.12752	P40164	Serine/threonine-protein phosphatase 4 regulatory subunit 3	PSY2	1416
8.77475	3.52645	9.20218	3.59742	-0.427432	0.97922	+	+		14	14	14	34.2	34.2	34.2	50.655	0	199.27	5577200000	73	-3.34291	-5.3803	-3.04842	5.11694	4.71472	4.72096	5.17264	5.58425	5.07802	P38193	Serine/threonine-protein phosphatase 4 regulatory subunit 2	PSY4	1116
2.52769	3.20565	3.30156	3.86026	-0.773871	2.33955	+	+		4	4	4	7.3	7.3	7.3	46.983	0	11.082	256800000	21	-2.57609	-2.72001	-1.98114	0.122046	0.311871	-0.128092	0.788195	0.907288	0.931956	P39927	Protein PTI1	PTI1	1341
2.47851	2.61862	3.09106	3.10872	-0.612548	1.32866	+	+		16	16	16	31.9	31.9	31.9	59.818	0	128.83	1269800000	61	0.581091	0.00613403	-0.509263	2.56633	2.78172	2.16544	3.14375	3.30695	2.90044	P42073	RNA end formation protein 2	REF2	1537
1.58071	2.30352	1.524	2.25949	0.0567137	0.357325	+	+		13	13	13	66.1	66.1	66.1	19.749	0	323.31	139590000000	320	8.34075	8.19098	7.44553	9.56421	9.48542	9.66977	9.5943	9.47696	9.478	Q3E757;P0C0W9	60S ribosomal protein L11-B;60S ribosomal protein L11-A	RPL11B;RPL11A	282
-5.22226	2.55139	-4.5537	1.89727	-0.66856	0.259243	+	+		4	4	4	17.9	17.9	17.9	12.211	0	11.748	568990000	19	1.1637	1.83024	3.18067	-3.92936	-2.13961	-3.42318	-3.19421	-3.54106	-0.751195	P0CX28;P0CX27	60S ribosomal protein L42-B;60S ribosomal protein L42-A	RPL42B;RPL42A	297
-1.72237	1.97147	-1.4322	1.69117	-0.290168	0.444108	+	+		5	5	5	52.8	52.8	52.8	10.746	0	104.69	4246100000	39	4.38299	4.42031	5.38313	3.29961	3.08389	2.63583	3.08154	3.10914	3.69916	P05319	60S acidic ribosomal protein P2-alpha	RPP2A	170
1.57809	2.27226	2.07487	2.44521	-0.49678	1.05666	+	+		32	32	32	60.8	60.8	60.8	71.124	0	323.31	4941100000	216	3.38772	2.76118	2.46416	4.62503	4.31816	4.40414	4.98144	5.27511	4.58112	P32368	Phosphoinositide phosphatase SAC1	SAC1	767
3.81845	3.04497	3.54478	3.05421	0.273672	0.601926	+	+		2	2	2	3.9	3.9	3.9	64.353	0.00044984	3.9955	50300000	8	-4.92673	-6.1404	-5.0219	-1.91517	-1.33791	-1.38061	-1.80718	-1.968	-1.67952	Q08986	S-adenosylmethionine permease SAM3	SAM3	2366
7.65823	2.65822	7.59023	2.63639	0.0679938	0.244451	+	+		50	50	50	58.2	58.2	58.2	115	0	323.31	61071000000	374	2.43909	1.57612	-1.1893	8.56875	8.58269	8.64916	8.45029	8.74447	8.40185	P43612	SIT4-associating protein SAP155	SAP155	1576
9.42996	4.33225	9.59781	4.34068	-0.167856	0.879666	+	+		46	46	46	50.1	50.1	50.1	121.4	0	323.31	38191000000	340	-0.68837	-2.38373	-1.83174	7.84214	7.79484	7.74904	7.97246	8.10506	7.81207	P40856	SIT4-associating protein SAP185	SAP185	1498
7.35895	4.57559	7.38293	4.4758	-0.0239779	0.0559024	+	+		35	35	35	36.7	36.7	36.7	117.1	0	323.31	17562000000	240	0.0500965	-0.967022	-0.933309	6.85718	6.7091	6.66035	6.70472	7.02593	6.5679	P36123	SIT4-associating protein SAP190	SAP190	1026
1.21546	2.09145	1.21729	2.00954	-0.00183106	0.00238187	+	+		4	4	4	4.4	4.4	4.4	125.59	0	19.105	52488000	12	-2.83726	-3.0987	-3.47162	-1.61971	-2.19678	-1.94472	-1.6512	-1.82463	-2.27989	P34250	Eisosome protein SEG2	SEG2	953
1.05284	2.31211	1.39188	3.27814	-0.339041	1.1148	+	+		17	17	17	30.2	30.2	30.2	66.862	0	48.556	981520000	60	1.32611	0.90593	0.986205	2.38633	1.93275	2.05767	2.55632	2.40596	2.43159	P53075	Outer spore wall assembly protein SHE10	SHE10	1757
9.43863	4.55256	9.47269	4.53167	-0.0340684	0.139895	+	+		23	23	23	77.8	77.8	77.8	35.537	0	323.31	76119000000	300	0.258192	-1.23537	-0.740485	8.91198	8.80684	8.87939	8.94034	9.02236	8.73772	P20604	Serine/threonine-protein phosphatase PP1-1	SIT4	495
2.31902	1.97478	2.41174	2.62211	-0.0927181	0.0691552	+	+		9	8	8	20.5	18.8	18.8	55.635	0	31.532	393450000	27	-1.51838	-0.7418	-1.6772	1.83603	0.735086	0.448566	1.46823	1.05648	0.773126	Q00772	Mitogen-activated protein kinase SLT2/MPK1	SLT2	1959
1.47776	2.50684	1.74243	2.93794	-0.264678	0.888295	+	+		1	1	1	2.6	2.6	2.6	33.829	0.003276	2.6387	32058000	4	-4.03152	-3.90303	-4.55169	-2.71825	-2.87368	-2.46105	-2.55814	-2.34464	-2.35617	P54003	Protein SUR7	SUR7	1920
1.66301	2.82614	2.17675	3.08951	-0.51374	1.9854	+	+		10	10	10	34.3	34.3	34.3	37.122	0	61.961	912230000	61	0.789127	0.154875	0.14552	2.07705	2.00683	1.99466	2.378	2.74911	2.49265	P36104	COMPASS component SWD2	SWD2	1020
2.66132	3.20327	2.50756	3.40014	0.153764	0.383995	+	+		14	14	14	9.6	9.6	9.6	141.46	0	33.639	614640000	46	-0.356236	-0.795246	-1.12496	1.91621	1.62027	2.17104	1.82624	1.77837	1.64162	Q04545	Probable transcription factor TDA9	TDA9	2138
3.52668	3.01244	3.95505	3.47933	-0.428375	0.813536	+	+		11	11	11	19	19	19	54.927	0	34.787	1165800000	47	-0.376348	-1.52955	-1.07802	2.99023	2.27697	2.32891	3.02968	3.05406	2.7975	P40533	Protein TED1	TED1	1482
2.80178	2.43483	2.76903	2.49293	0.0327485	0.0427017	+	+		21	21	21	32.4	32.4	32.4	70.907	0	248.56	3175500000	111	2.09653	1.37675	0.677859	4.32421	4.45843	3.77382	4.1257	4.43622	3.89629	P31383	Protein phosphatase PP2A regulatory subunit A	TPD3	730
1.63338	2.46338	2.4223	3.67977	-0.788921	1.28035	+	+		8	8	8	7.6	7.6	7.6	109.14	0	18.351	218110000	25	-2.0734	-1.74829	-1.78363	0.228837	-0.3447	-0.5893	0.798895	0.260664	0.60204	P34110	Vacuolar protein sorting-associated protein 35	VPS35	936
4.56911	4.86712	4.80423	4.65465	-0.235116	0.741728	+	+		23	23	23	26.3	26.3	26.3	113.89	0	152.72	1473500000	97	-1.26716	-1.50094	-1.83872	2.91907	3.13872	3.04273	3.09625	3.52522	3.18439	Q07454	UPF0592 protein YDL073W	YDL073W	2275
4.49284	2.05952	4.80966	2.18768	-0.316815	0.704428	+	+		7	7	7	35.8	35.8	35.8	25.297	0	25.891	616220000	35	-2.20462	-1.56017	-4.58452	1.65466	2.05467	1.41989	1.9403	2.20288	1.93649	P53144	HD domain-containing protein YGL101W	YGL101W	1782
1.67252	2.34849	1.77292	2.44032	-0.100403	0.635144	+	+		19	19	19	58	58	58	42.8	0	163.59	1990400000	138	2.24046	1.58524	1.2709	3.34724	3.46744	3.29949	3.52367	3.52154	3.37017	P53206	Putative cysteine synthase	YGR012W	1797
2.06576	3.19822	1.50408	1.87795	0.56168	0.617262	+	+		2	2	2	5.6	5.6	5.6	39.742	0.00044703	3.9239	63964000	3	-3.36859	-3.47536	-3.32407	-1.00566	-1.24938	-1.71568	-2.58338	-1.4612	-1.61119	Q12239	Transmembrane protein 115 homolog	YOL107W	2438
3.22258	2.45748	3.94704	2.94785	-0.724465	1.49232	+	+		3	3	3	13	13	13	24.165	0.00046062	4.3879	51405000	6	-4.39585	-5.88457	-5.72488	-1.73863	-2.50794	-2.091	-1.39042	-1.32977	-1.44398	Q03079	Uncharacterized membrane protein YPL041C	YPL041C	2026
1.03666	4.65871	0.810785	3.42024	0.225873	1.37861	+	+		2	2	2	3.7	3.7	3.7	47.506	0	5.3458	96436000	13	-2.07137	-1.99613	-1.97967	-1.04869	-0.957607	-0.930893	-1.07783	-1.30866	-1.22832	P38355	Uncharacterized transporter YBR287W		1166
0.692469	1.60928	0.945705	2.01908	-0.253235	0.978524		+		33	33	32	41.4	41.4	39.8	79.14	0	321.12	4592700000	237	3.97585	3.59282	3.35578	4.42296	4.17688	4.40203	4.57858	4.75105	4.43194	Q01574	Acetyl-coenzyme A synthetase 1	ACS1	1969
1.13718	1.84278	1.18728	1.89035	-0.0501067	0.21397		+		16	10	10	53.7	35.6	35.6	36.731	0	60.304	1824600000	56	2.27955	2.36485	1.52013	3.28672	3.08785	3.2015	3.25393	3.11477	3.35769	P00331	Alcohol dehydrogenase 2	ADH2	102
1.51677	1.40563	2.36133	2.6663	-0.844559	0.972475		+		9	9	9	15.2	15.2	15.2	72.227	0	55.337	389650000	30	-0.836443	-1.57739	-0.507939	0.956506	-0.238483	0.910513	1.18178	1.57126	1.40918	Q08548	Lysophospholipid acyltransferase	ALE1	2329
1.22274	1.17788	1.63488	2.08033	-0.412135	0.50989		+		21	21	21	27.4	27.4	27.4	91.606	0	152.55	1844000000	106	2.2631	1.94699	1.13383	3.50267	3.18922	2.32026	3.4283	3.43699	3.38326	P46682	AP-3 complex subunit beta	APL6	1597
0.784132	1.58758	1.04826	1.81628	-0.264132	0.966777		+		10	10	10	25.3	25.3	25.3	54.837	0	112.06	452280000	41	0.464266	0.435633	-0.225331	0.965478	1.05454	1.00695	1.08137	1.50886	1.22913	P38153	AP-3 complex subunit mu	APM3	1105
0.627431	0.754172	0.970816	2.18557	-0.343384	0.38155		+		1	1	1	1.7	1.7	1.7	65.296	0	7.0599	37408000	6	-3.06531	-3.43433	-3.51169	-2.03402	-3.2456	-2.84941	-2.19857	-2.28699	-2.61332	P53943	Probable transporter AQR1	AQR1	1909
0.620592	0.543449	-1.36162	2.15751	1.98221	1.72226		+		3	3	3	4.1	4.1	4.1	83.28	0	8.4151	78707000	7	-1.58123	-1.98689	-1.43222	-1.96833	-0.37619	-0.794043	-2.61363	-3.1911	-3.28046	Q06628	Autophagy-related protein 13	ATG13	2250
1.67395	1.0349	2.75656	3.38348	-1.08261	0.659513		+		4	4	4	22	22	22	26.89	0	33.854	114900000	11	-3.52794	-2.96139	-2.84334	-0.392776	-1.07613	-2.8419	-0.160269	-0.6315	-0.271207	P53722	Mitochondrial inner membrane protease ATP23	ATP23	1858
-0.299487	0.267964	-1.40163	1.66021	1.10215	1.03103		+		3	3	3	1.5	1.5	1.5	245.99	0.00045683	4.21	37281000	1	-2.55659	-2.62271	-1.93592	-3.18434	-2.92301	-1.90632	-3.94742	-3.15973	-4.21296	P43583	Proteasome activator BLM10	BLM10	1564
1.61639	1.57531	1.95898	1.80076	-0.342594	0.686494		+		10	10	10	33.8	33.8	33.8	35.366	0	77.071	1184400000	60	1.55185	1.04416	0.0165358	2.22339	2.67419	2.56413	3.09931	2.9071	2.48307	P53727	Putative pyridoxal kinase BUD17	BUD17	1860
0.797948	1.66541	1.43013	2.19685	-0.632182	1.21964		+		6	6	6	22.4	22.4	22.4	35.047	0	17.997	261740000	23	-0.94326	-0.440262	-0.996839	0.213323	0.0254669	-0.225306	0.638779	0.995468	0.275784	P06785	Thymidylate synthase	CDC21	213
0.503169	1.01324	0.73151	2.42377	-0.22834	0.430644		+		6	6	6	42.4	42.4	42.4	21.322	0	26.199	1528900000	42	2.02068	2.34224	2.21646	2.43825	2.53079	3.11985	2.77903	3.03887	2.95601	P19073	Cell division control protein 42	CDC42	462
1.9769	1.73768	2.20277	1.85053	-0.225869	0.674428		+		17	17	17	36.5	36.5	36.5	59.661	0	175.75	2113500000	109	2.42235	1.20642	0.703977	3.53711	3.37135	3.35497	3.59158	3.91329	3.43617	Q00362	Protein phosphatase PP2A regulatory subunit B	CDC55	1950
0.967896	0.862939	1.45563	1.7591	-0.487735	0.406119		+		2	2	2	8.4	8.4	8.4	22.066	0.00045851	4.2811	35777000	3	-3.23938	-4.15485	-3.92591	-3.19785	-1.92094	-3.29766	-2.31077	-2.75606	-1.88642	P39110	GTP-binding protein CIN4	CIN4	1312
2.02568	1.51629	2.90225	2.09695	-0.876568	2.07283		+		14	14	14	31.6	31.6	31.6	45.361	0	47.268	1475800000	74	1.32402	0.851601	-0.636409	2.67111	2.76118	2.18396	3.47108	3.38474	3.39015	P07258	Carbamoyl-phosphate synthase arginine-specific small chain	CPA1	228
-1.35536	0.579654	-2.2122	1.56877	0.856844	0.317589		+		4	4	4	7.1	7.1	7.1	67.293	0	12.641	36417000	10	-2.63601	-2.54333	-1.45842	-2.71697	-5.50526	-2.48161	-5.11286	-4.77193	-3.38958	P53333	Pre-mRNA-splicing factor CWC22	CWC22	1836
0.818445	1.14314	1.13472	1.79011	-0.316274	0.731559		+		18	18	18	25.8	25.8	25.8	84.971	0	114.22	1064200000	102	1.95115	1.04452	1.21426	2.17256	1.92078	2.57192	2.43554	2.54453	2.63402	P54861	Dynamin-related protein DNM1	DNM1	1933
0.802385	1.54433	0.890123	1.95146	-0.0877387	0.220954		+		10	10	10	23.3	23.3	23.3	65.565	0	102.41	810010000	70	1.37732	0.735264	1.19934	1.97542	1.62977	2.11389	2.108	1.9322	1.94209	Q05567	Sphingosine-1-phosphate lyase	DPL1	2175
0.881642	1.71949	0.815624	3.65781	0.0660184	0.105566		+		32	32	32	18.7	18.7	18.7	210.43	0	130.85	888190000	108	1.32467	1.25657	1.12233	1.94718	2.56029	1.84103	2.01427	2.04043	2.09575	P38737	Proteasome component ECM29	ECM29	1204
3.11691	1.14986	3.84929	1.69884	-0.73238	0.371918		+		4	4	4	8.1	8.1	8.1	64.793	0	13.231	158930000	9	-3.88239	-2.07147	-5.53469	0.212525	-0.0649853	-2.28535	0.32361	0.179117	-0.443397	P40085	Endoplasmic reticulum membrane protein 65	EMP65	1401
-0.0298786	0.0350483	1.10206	2.90336	-1.13194	1.77842		+		5	5	5	9.9	9.9	9.9	66.969	0	29.192	255020000	27	-0.306389	-0.636532	-0.382358	-0.158628	-1.01041	-0.24588	0.838791	0.608915	0.533206	Q08299	Siderophore iron transporter ENB1	ENB1	2322
0.274273	0.521499	0.977008	3.61033	-0.702735	1.47519		+		14	14	14	29.6	29.6	29.6	55.125	0	55.843	1015900000	77	1.64666	1.39829	1.57333	2.04255	2.02278	1.37579	2.5229	2.56212	2.4643	P32476	Squalene monooxygenase	ERG1	793
0.734016	1.59632	1.00361	2.4221	-0.269595	0.65906		+		4	4	4	7.5	7.5	7.5	50.615	0	13.084	250080000	20	-0.559015	-0.910616	-0.457095	0.147965	0.336479	-0.209122	0.451796	0.457628	0.174685	P32462	Delta(14)-sterol reductase	ERG24	784
0.481077	0.51898	1.33646	1.89232	-0.855384	1.51119		+		9	9	9	25.8	25.8	25.8	38.706	0	18.341	596910000	38	1.18233	0.312769	0.192187	1.37979	0.528412	1.22231	1.89301	1.88796	1.91569	P53199	Sterol-4-alpha-carboxylate 3-dehydrogenase, decarboxylating	ERG26	1795
1.22646	1.95415	1.46316	2.35434	-0.236696	0.991715		+		7	7	7	11.4	11.4	11.4	56.039	0	15.049	787750000	33	0.866755	0.14464	0.929229	1.964	1.65483	2.00117	2.14962	2.07446	2.10602	P25340	Delta(24(24(1)))-sterol reductase	ERG4	605
0.647767	1.67734	0.772493	1.98468	-0.124727	0.391097		+		20	16	16	26.5	21	21	77.946	0	58.351	1383000000	89	2.27812	1.81386	1.88828	2.62405	2.47637	2.82314	2.79814	2.90224	2.59736	P39002	Long-chain-fatty-acid--CoA ligase 3	FAA3	1290
0.534821	2.15151	0.745459	2.60205	-0.210637	0.659924		+		3	3	3	6.6	6.6	6.6	72.359	0	9.2719	279760000	20	-0.199524	-0.305378	-0.29812	0.0684271	0.358187	0.374828	0.268095	0.58783	0.57743	P38993	Iron transport multicopper oxidase FET3	FET3	1285
-0.0446822	0.0865523	0.828325	2.29533	-0.873007	2.40935		+		3	3	3	3.2	3.2	3.2	93.119	0	5.3158	59632000	5	-2.45343	-2.61084	-2.16301	-2.62761	-2.20434	-2.52937	-1.57175	-1.46486	-1.70569	P53848	Folic acid synthesis protein FOL1;Dihydroneopterin aldolase;2-amino-4-hydroxy-6-hydroxymethyldihydropteridine pyrophosphokinase;Dihydropteroate synthase	FOL1	1878
-0.0407136	0.0259173	1.08053	3.52385	-1.12124	1.00967		+		3	3	3	3.9	3.9	3.9	72.164	0.00044924	3.9891	116330000	13	-1.72701	-1.61158	-1.43869	-0.959775	-2.6556	-1.28403	-0.568415	-0.527016	-0.440257	P38196	Uridine permease	FUI1	1117
1.0626	1.27022	1.72406	1.9389	-0.661458	3.56427		+		14	14	14	69	69	69	24.594	0	306.77	21717000000	152	5.97068	5.55979	4.65276	6.36366	6.47502	6.53236	7.08414	7.16411	7.10716	P18562	Uracil phosphoribosyltransferase	FUR1	458
-0.0440826	0.0278798	1.23923	2.97182	-1.28331	1.15007		+		16	16	14	10.1	10.1	9.3	165.67	0	42.91	326780000	40	-0.397284	-0.268251	0.00409031	0.763133	-0.886414	-0.670412	1.11176	1.09798	0.846498	P39993	ARF guanine-nucleotide exchange factor 2	GEA2	1364
0.538696	0.887717	0.556136	2.60719	-0.0174395	0.0201811		+		1	1	1	1.2	1.2	1.2	87.591	0.0028902	2.7455	21454000	4	-3.83919	-3.9863	-3.87983	-3.63474	-3.65008	-2.8044	-3.21726	-3.45515	-3.3645	P37020	Anion/proton exchange transporter GEF1;GEF1 N-terminal;GEF1 C-terminal	GEF1	1053
-2.17911	1.16053	-1.23425	1.72486	-0.944863	0.47098		+		14	14	14	13	13	13	129.86	0	61.669	239490000	30	0.188288	0.517935	1.05924	-0.337981	-1.23274	-3.20115	-0.742167	-0.260666	-0.934449	Q12263	Serine/threonine-protein kinase GIN4	GIN4	2442
2.36864	1.26233	3.57686	2.25563	-1.20822	0.960956		+		6	6	6	11.6	11.6	11.6	86.635	0	18.242	290190000	18	-3.20665	-3.08963	-1.18189	0.582528	0.334679	-1.28946	1.0477	1.172	1.03272	P39732	GLC7-interacting protein 4	GIP4	1336
3.38506	1.54537	3.35106	2.00393	0.0339934	0.0153827		+		4	4	4	15.5	15.5	15.5	35.847	0	17.831	345930000	15	-1.54786	-3.89672	-2.08459	1.93541	-0.491205	1.1818	1.13789	0.708149	0.677989	Q00582	GTP-binding protein GTR1	GTR1	1955
0.523303	1.26046	0.72293	2.12118	-0.199627	0.555816		+		14	14	14	24	24	24	72.388	0	85.177	666200000	66	1.22656	0.99053	0.77744	1.81197	1.38754	1.36493	1.83195	1.60753	1.72385	P32191	Glycerol-3-phosphate dehydrogenase, mitochondrial	GUT2	740
0.895579	1.82382	1.30472	2.48416	-0.409139	0.715308		+		6	6	6	12.9	12.9	12.9	59.84	0	35.459	510390000	33	0.416712	0.0548744	0.169332	1.32049	0.727322	1.27984	1.85824	1.25579	1.44104	P23585	High-affinity glucose transporter HXT2	HXT2	570
1.05235	1.49803	1.91074	1.60951	-0.858391	0.612091		+		3	2	2	4.4	2.9	2.9	66.251	0	5.1961	177360000	9	-1.72822	-1.72947	-1.88221	-1.21846	-0.123653	-0.840733	-0.941267	0.797235	0.536361	P38695;P32467	Probable glucose transporter HXT5	HXT5	1192
0.182311	0.59213	0.717032	2.59482	-0.534721	1.70117		+		6	5	5	11.4	9.8	9.8	62.734	0	13.777	241160000	26	-0.256937	-0.500385	-0.356586	-0.415483	-0.0179539	-0.133537	0.278734	0.504637	0.253818	P39004;P39003;P53631;P39924;P54854;P47185	High-affinity hexose transporter HXT6	HXT7;HXT6	1291
1.20453	1.47986	1.33201	1.69607	-0.127477	0.21746		+		3	3	3	5.7	5.7	5.7	56.332	0	4.5842	87980000	9	-2.23648	-3.12964	-2.06745	-0.978581	-1.61054	-1.23086	-1.24114	-0.878862	-1.31755	P40499	Protein ICE2	ICE2	1470
0.841664	1.68752	1.11208	2.49088	-0.270412	0.845173		+		10	10	10	42.1	42.1	42.1	33.986	0	127.72	2422400000	73	2.81376	2.71558	2.25077	3.67578	3.17346	3.45585	3.76014	3.65451	3.70168	P25605	Acetolactate synthase small subunit, mitochondrial	ILV6	639
3.15806	1.08384	3.41288	3.10138	-0.254822	0.0657744		+		5	5	5	7.7	7.7	7.7	96.964	0	7.3168	57790000	4	-4.90601	-5.11793	-5.92663	-3.25433	-3.71793	0.495878	-1.54469	-1.90914	-2.2581	P43610	Uncharacterized ATP-dependent helicase IRC5	IRC5	1575
1.37703	1.95653	1.90218	3.02657	-0.52515	0.731932		+		6	6	6	7.9	7.9	7.9	98.69	0	17.98	117010000	15	-2.65107	-2.20366	-2.37357	-0.547563	-1.03594	-1.5137	-0.199997	-0.519451	-0.802306	Q03361	Uncharacterized protein JIP4	JIP4	2050
-0.624603	0.274218	1.60083	2.70757	-2.22544	1.15643		+		8	8	8	8.7	8.7	8.7	119.62	0	30.821	96757000	11	-2.07195	-1.83018	-2.45187	-1.03368	-3.13136	-4.06277	-0.31736	-0.757393	-0.476747	Q02932	Importin beta-like protein KAP120	KAP120	2014
-0.060737	0.0196786	-1.65767	1.84594	1.59693	0.776126		+		6	6	6	16.7	16.7	16.7	46.247	0	34.987	115670000	8	-1.14021	-1.64111	-0.27951	-2.02787	-2.02912	0.813932	-2.74782	-2.61724	-2.66878	P32875	Lipoyl synthase, mitochondrial	LIP5	872
-0.571237	0.299659	-2.04242	3.58518	1.47118	0.866458		+		2	2	2	2.4	2.4	2.4	116.65	0	6.7324	20288000	2	-2.96482	-3.11159	-3.02683	-5.13193	-3.05651	-2.6285	-5.38992	-4.99284	-4.84773	P35688	Rho-GTPase-activating protein LRG1	LRG1	972
1.96073	1.78088	2.06436	1.868	-0.103627	0.216815		+		15	15	15	35.9	35.9	35.9	48.917	0	40.305	574870000	59	0.268267	-1.30967	-0.125733	1.82775	1.53721	1.3501	1.73816	1.43698	1.8508	P38999	Saccharopine dehydrogenase [NADP(+), L-glutamate-forming]	LYS9	1288
1.00181	1.18581	0.890887	2.32792	0.110925	0.10621		+		3	3	3	3.8	3.8	3.8	94.942	0	6.786	93485000	6	-1.81916	-2.09132	-2.31006	-1.15897	-1.66606	-0.390072	-1.15701	-1.30708	-1.08379	P38132	DNA replication licensing factor MCM7	MCM7	1097
-0.0410277	0.0212271	1.31421	2.71161	-1.35524	1.00096		+		4	3	3	5.5	4.5	4.5	75.949	0	13.882	60355000	12	-2.43286	-2.67461	-2.95249	-1.56926	-2.89197	-3.72181	-1.56104	-1.20841	-1.34788	P33310	ATP-dependent permease MDL1, mitochondrial	MDL1	903
1.10873	0.794599	1.66077	2.00566	-0.552035	0.424522		+		8	8	7	11.3	11.3	10.3	85.136	0	14.547	136850000	13	-1.31816	-2.40166	-2.28791	-1.02791	0.11018	-1.76379	-0.537361	-0.179319	-0.308734	P33311	ATP-dependent permease MDL2, mitochondrial	MDL2	904
0.715869	0.498079	1.91025	2.34862	-1.19438	0.991012		+		7	7	7	11.6	11.6	11.6	67.373	0	33.342	267810000	23	-0.648638	-0.855116	-1.64424	0.718621	-0.585396	-1.13362	0.663845	1.11338	0.805533	P32864	Rab proteins geranylgeranyltransferase component A	MRS6	871
0.417189	0.351738	0.850779	2.0823	-0.433589	0.381471		+		2	2	2	3.9	3.9	3.9	50.88	0.0048193	2.3373	54666000	9	-2.35707	-2.85563	-2.73676	-2.66495	-2.73795	-1.29499	-1.69495	-1.97744	-1.72473	P32335	Protein MSS51, mitochondrial	MSS51	752
0.904065	0.376411	1.40817	1.80849	-0.504103	0.184879		+		3	3	3	3.6	3.6	3.6	110.74	0	8.1398	55268000	5	-3.48917	-2.91849	-3.22272	-2.01791	-4.15373	-0.74655	-2.1431	-2.07274	-1.19004	Q99189	mRNA transport regulator MTR10	MTR10	2539
-1.37332	1.71608	-2.03459	2.15852	0.661271	0.646275		+		4	4	4	2	2	2	223.63	0	8.9291	79165000	6	-0.519249	-0.603491	-1.1419	-2.01683	-1.66431	-2.70346	-2.28885	-2.62287	-3.45669	P08964	Myosin-1	MYO1	266
-1.24178	1.42884	-1.03336	2.22574	-0.208419	0.197802		+		8	8	8	17	17	17	59.095	0	42.232	324500000	26	0.902506	0.75032	1.21131	-0.874324	0.426861	-0.413723	-0.354692	0.0438919	0.0748701	P38861	60S ribosomal export protein NMD3	NMD3	1249
-1.58553	1.10701	-0.7655	2.01637	-0.820028	0.548499		+		19	19	19	42	42	42	51.941	0	66.431	754410000	56	2.18874	1.84937	2.34758	1.54385	0.780745	-0.695501	1.41529	1.21721	1.45668	Q08208	Nucleolar protein 12	NOP12	2311
-1.54831	1.4246	-1.31673	1.71354	-0.231581	0.189786		+		10	10	10	24.4	24.4	24.4	56.965	0	83.33	365920000	39	0.848768	0.897802	1.71738	0.401656	-1.02587	-0.556753	-0.30411	-0.422253	0.240138	Q08287	60S ribosome subunit biogenesis protein NOP8	NOP8	2321
-1.53793	1.03853	-1.27479	2.51096	-0.263138	0.13418		+		5	5	5	11.5	11.5	11.5	49.65	0	17.723	140600000	18	-0.0855694	-0.144421	-0.172626	-1.52392	-0.549212	-2.94327	-1.79766	-1.1496	-1.27973	P32832	Chromatin structure-remodeling complex subunit RSC7	NPL6	862
-1.04191	1.53623	-1.48492	1.77658	0.443009	0.532217		+		7	7	7	7.9	7.9	7.9	85.878	0	12.166	105360000	11	-0.941814	-0.155678	-0.622682	-1.21631	-1.94853	-1.68108	-1.55251	-2.58395	-2.03848	P32356;P35172	Neutral trehalase	NTH1	764
0.482407	0.848545	1.00987	1.8972	-0.527465	0.830838		+		15	13	13	10.3	9.2	9.2	171.06	0	48.764	600320000	46	0.999836	0.572039	0.598693	0.836345	1.16872	1.61272	1.83915	1.99648	1.36455	Q02785	ATP-dependent permease PDR12	PDR12	1999
0.197425	0.953695	0.710233	2.92321	-0.512809	1.8601		+		32	32	23	24.1	24.1	18.3	170.44	0	323.31	3409500000	206	3.50094	3.39493	3.45191	3.76691	3.46612	3.70702	4.09052	4.3205	4.06746	P33302	Pleiotropic ABC efflux transporter of multiple drugs	PDR5	899
0.031723	0.102227	-0.885559	2.24307	0.917282	2.27166		+		5	5	5	33.8	33.8	33.8	24.993	0	17.16	173200000	18	-0.250217	-0.128101	-0.390794	-0.367238	-0.083971	-0.222734	-1.00485	-1.43291	-0.98803	P53184	Nicotinamidase	PNC1	1793
2.16424	1.63529	2.42438	3.17206	-0.260139	0.158908		+		5	5	5	26.5	26.5	26.5	21.289	0	10.583	176840000	23	-2.10313	-2.66618	-2.3636	-0.364987	-1.13735	0.862131	-0.34141	0.274679	0.206944	Q06891	Trans-acting factor D	RAF1	2266
0.614842	1.20109	1.24186	2.7428	-0.627021	1.10195		+		8	8	8	4.7	4.7	4.7	180.18	0	14.61	143280000	22	-1.39477	-1.68336	-1.47816	-0.626103	-0.736704	-1.34896	-0.561829	-0.0867195	-0.182155	Q04781	E3 ubiquitin-protein ligase listerin	RKR1	2151
-1.07609	1.35227	-0.967829	2.38272	-0.108257	0.103018		+		4	4	1	32.7	32.7	15	12.168	0	30.84	3714000000	42	4.22264	4.48721	4.57471	3.82556	3.57731	2.65344	3.59629	3.57518	3.2096	P41056	60S ribosomal protein L33-B	RPL33B	1512
-0.368441	0.369857	-0.706832	2.2864	0.33839	0.326274		+		5	5	5	6.8	6.8	6.8	100.33	0	14.197	101300000	14	-0.955818	-0.909101	-1.12131	-0.632939	-1.40029	-2.05832	-1.91684	-1.63692	-1.55296	P39955	Protein SAP1	SAP1	1351
-1.99985	0.693955	-1.04677	1.809	-0.953081	0.290278		+		6	6	6	16.6	16.6	16.6	39.189	0	14.097	97660000	20	-0.479069	-0.810011	-0.848685	-1.45473	-1.35581	-5.32679	-2.2162	-1.47632	-1.58557	P45978	Protein SCD6	SCD6	1586
0.0790653	0.024451	1.50284	1.61743	-1.42378	0.6427		+		2	2	2	10.2	10.2	10.2	20.118	0	6.6776	103490000	16	-1.26986	-2.46999	-2.57707	-0.977571	-1.08139	-4.02077	-0.696888	-0.461203	-0.650304	P32564	Protein SCM4	SCM4	818
0.518591	1.35012	0.911737	2.59583	-0.393147	0.986846		+		5	5	5	6.7	6.7	6.7	85.693	0	10.102	62173000	13	-2.67237	-2.57229	-2.37103	-1.72454	-2.07981	-2.25557	-1.46683	-1.81758	-1.59606	P32784	Glycerol-3-phosphate O-acyltransferase 1	SCT1	847
0.40286	0.519301	1.36978	2.5825	-0.966922	1.36283		+		9	8	8	12.3	11	11	98.942	0	19.479	162160000	23	-1.17219	-1.20428	-1.65349	-0.574546	-0.70467	-1.54216	-0.0173149	0.277279	-0.18057	P53953	SED5-binding protein 2	SFB2	1912
-2.48106	1.29839	-3.14507	3.31018	0.664007	0.310281		+		3	3	3	5	5	5	77.994	0	13.63	21751000	7	-2.82523	-2.84	-2.06433	-3.39603	-5.51615	-6.26056	-5.89606	-5.8725	-5.3962	P40485	Phosphatidylinositol 4,5-bisphosphate-binding protein SLM1	SLM1	1464
0.963436	1.50005	1.03935	2.60253	-0.0759137	0.0982953		+		5	5	5	12.3	12.3	12.3	51.775	0	93.721	295660000	25	-0.273924	-0.368076	-0.71144	0.484921	0.0662231	0.985723	0.713522	0.44742	0.603667	Q12078	Iron transporter SMF3	SMF3	2392
-0.253545	0.780015	0.823671	2.43008	-1.07722	2.76518		+		36	36	29	26.4	26.4	21.7	168.76	0	228.99	3669000000	170	3.78086	3.43393	3.60868	3.52297	3.14363	3.39624	4.55281	4.48942	4.25225	P32568	Protein SNQ2	SNQ2	820
0.485662	0.547432	1.3815	2.8008	-0.895839	1.20251		+		9	9	9	11.2	11.2	11.2	101.08	0	34.583	345070000	36	-0.272245	-0.63674	-0.019805	0.803107	-0.403576	0.128666	1.11439	1.0239	1.07742	P40317	Protein SOK1	SOK1	1427
0.61004	0.38817	1.88123	1.93059	-1.27119	1.11623		+		6	6	6	25.4	25.4	25.4	27.003	0	31.568	402710000	34	-0.183571	0.238232	-1.14478	-0.0648851	-0.458099	1.26298	1.69052	1.27417	1.58888	P13393	TATA-box-binding protein	SPT15	370
1.05268	1.84631	1.13838	2.01209	-0.0856978	0.326006		+		60	60	17	82.7	82.7	23.7	69.656	0	323.31	141200000000	844	8.6473	8.59608	7.91064	9.32686	9.37192	9.61329	9.63057	9.52054	9.41805	P10591	Heat shock protein SSA1	SSA1	317
1.22365	1.47961	1.61101	1.85242	-0.387361	1.93178		+		59	17	14	88.6	29.3	25.5	69.469	0	323.31	25509000000	212	6.2528	5.68168	4.94072	6.95048	6.81287	6.78282	7.22237	7.36594	7.11993	P10592	Heat shock protein SSA2	SSA2	318
0.487875	0.882051	0.5722	2.86817	-0.0843245	0.121067		+		6	6	6	11.2	11.2	11.2	53.311	0	10.771	654160000	29	1.04028	0.917358	1.12019	1.02856	1.86643	1.64647	1.53442	1.58475	1.67527	P38353	Sec sixty-one protein homolog	SSH1	1165
0.585124	1.26799	0.781693	2.16609	-0.196568	0.434284		+		2	2	2	10.7	10.7	10.7	23.469	0	6.624	35693000	8	-3.06128	-3.26157	-3.5022	-2.47726	-2.5554	-3.037	-2.65989	-2.40635	-2.41372	P53538	RNA polymerase II subunit A C-terminal domain phosphatase SSU72	SSU72	1843
1.0953	1.4409	1.96509	2.69866	-0.869798	1.57915		+		5	5	5	4.2	4.2	4.2	144.76	0	13.369	117100000	13	-2.57229	-2.66763	-1.84227	-1.22037	-0.876637	-1.6993	-0.562851	-0.331751	-0.292315	P12866	Alpha-factor-transporting ATPase	STE6	358
-1.13164	1.98291	-0.642463	2.41771	-0.489182	0.988912		+		15	15	15	44.7	44.7	44.7	34.717	0	115.88	1968400000	72	3.3835	3.3186	3.64095	2.48406	2.59968	1.86438	2.8844	2.74736	2.78391	P20459	Eukaryotic translation initiation factor 2 subunit alpha	SUI2	491
1.93211	1.45177	2.74102	2.12998	-0.808907	1.24973		+		4	4	4	4.7	4.7	4.7	104.22	0	49.523	66555000	11	-2.75671	-4.24243	-4.49609	-1.71019	-2.48079	-1.50792	-1.08191	-0.979342	-1.21092	P40528	Protein SYG1	SYG1	1479
0.518932	0.930053	1.42059	2.68842	-0.901656	1.68646		+		6	6	6	9.3	9.3	9.3	72.327	0	17.047	120190000	19	-1.52987	-1.79571	-2.07097	-1.49831	-1.47905	-0.862394	-0.156736	-0.584864	-0.393188	Q12181	NADPH-dependent diflavin oxidoreductase 1	TAH18	2423
-0.784659	0.970295	-0.723	2.12163	-0.0616595	0.0538083		+		7	7	7	36.6	36.6	36.6	17.435	0	46.121	509450000	63	1.58117	1.3558	1.44132	1.1573	0.926437	-0.0594196	0.662346	0.559038	0.987912	P38912	Eukaryotic translation initiation factor 1A	TIF11	1267
0.00847944	0.0224304	-0.768716	3.00441	0.777196	2.2571		+		20	20	20	24.2	24.2	24.2	102.98	0	69.47	779970000	93	1.80024	1.93504	1.9123	1.8275	1.72385	2.12166	0.974604	1.24701	1.11981	P31688	Trehalose-phosphatase	TPS2	735
2.06565	1.76689	1.8313	1.80982	0.23435	0.150011		+		2	2	2	0.9	0.9	0.9	216.78	0.00043328	3.441	28475000	2	-4.12278	-4.54192	-5.044	-3.08095	-2.82069	-1.6101	-2.34488	-2.40107	-3.46884	Q07963	E3 ubiquitin-protein ligase UBR2	UBR2	2301
0.480131	1.00094	1.01747	2.00891	-0.537338	2.58091		+		28	28	24	56.8	56.8	48.2	64.71	0	323.31	7302000000	216	4.6641	4.44378	3.93797	4.95714	4.73417	4.79493	5.42717	5.3937	5.27739	P28274	CTP synthase 1	URA7	690
3.60842	1.33288	3.75325	1.51085	-0.144832	0.0924329		+		2	2	2	2.4	2.4	2.4	102.5	0	10.085	81467000	11	-5.87774	-6.13238	-2.58422	-1.73462	-1.86902	-0.165447	-1.16232	-1.28054	-0.891734	P42839	Low affinity vacuolar monovalent cation/H(+) antiporter	VNX1	1540
2.17817	1.4353	1.77437	4.24022	0.403805	0.222075		+		5	5	5	34	34	34	23.459	0	41.154	731600000	28	-0.262022	-0.102341	-0.145501	3.0072	2.36831	0.649139	1.46413	1.58531	1.7638	P35723	Endoplasmic reticulum transmembrane protein 1	YET1	975
1.28258	0.898748	1.9452	2.26693	-0.662629	0.467567		+		5	5	5	3.9	3.9	3.9	137.47	0	10.855	113440000	8	-2.36492	-3.12759	-2.08881	-0.5692	-0.747026	-2.41736	-0.810436	-0.244665	-0.690598	P53120	Uncharacterized membrane protein YGL140C	YGL140C	1775
0.219268	0.544243	0.651331	3.01533	-0.432063	1.05629		+		2	2	2	12.7	12.7	12.7	22.178	0	5.7461	201880000	9	-0.618225	-0.65049	-0.603934	-0.0690813	-0.473204	-0.672562	0.152889	0.0307102	-0.102256	Q03559	Uncharacterized protein YMR295C	YMR295C	2066
0.953318	1.64308	1.57361	2.12953	-0.620288	1.50211		+		1	1	1	2.5	2.5	2.5	49.663	0.0008569	3.2909	26771000	1	-3.89412	-4.71767	-4.01274	-3.37974	-3.17221	-3.21262	-2.60212	-2.33999	-2.9616	P47159	Uncharacterized membrane protein YJR124C		1663
0.551125	1.09348	0.993058	1.98056	-0.441933	0.861006		+		5	5	5	16.2	16.2	16.2	39.976	0	12.717	283820000	22	-0.0902596	-0.399014	-0.618436	0.111291	0.524315	-0.089941	0.327557	0.855541	0.688367	Q03102	Uncharacterized membrane protein YML131W		2029
0.551746	1.07256	0.948615	2.92559	-0.396869	0.751735		+		8	8	8	25.9	25.9	25.9	31.144	0	31.879	434070000	50	0.377569	0.109514	0.308614	0.422505	0.815928	1.2125	1.08688	1.36879	1.18588	Q03219	Uncharacterized protein YMR178W		2039
-1.71516	1.00624	-1.30451	1.89895	-0.410651	0.200129		+		8	8	8	27.4	27.4	27.4	35.852	0	48.606	299540000	17	0.605295	0.683327	1.33465	0.00430965	-0.157436	-2.36908	-0.290798	-0.182163	-0.817288	Q04867	Putative methyltransferase YMR310C		2152
-0.827209	2.55018	-0.247047	0.986924	-0.580163	2.97392	+			2	2	2	5.1	5.1	5.1	50.569	0.00045208	4.0734	20720000	5	-3.0834	-3.47096	-3.26576	-4.02581	-4.05963	-4.21632	-3.50492	-3.46865	-3.5877	Q02336	Transcriptional adapter 2	ADA2	1984
-1.78737	2.56447	-0.841771	0.776824	-0.945595	0.884925	+			4	4	4	4	4	4	117.21	0	9.5992	33817000	6	-2.32659	-2.6293	-1.96022	-4.44286	-4.04266	-3.79269	-4.05881	-2.57877	-2.80385	P47029	Arrestin-related trafficking adapter 3	ALY2	1624
1.73254	2.50809	-0.968863	0.671097	2.70141	1.75044	+			5	5	5	9	9	9	65.785	0	8.3302	145410000	10	-1.22502	-1.43642	-1.56408	-0.179248	0.528599	0.622765	-3.3507	-2.6308	-1.15061	P04817	Arginine permease	CAN1	162
1.04451	2.89767	0.519391	0.61892	0.525118	0.618858	+			4	4	4	13	13	13	34.249	0	12.898	128500000	11	-1.35066	-1.55036	-1.62574	-0.594886	-0.529459	-0.26889	-0.625717	-1.72568	-0.617192	P47818	Protein CCC1	CCC1	1669
-1.05559	2.21164	-0.433488	0.448066	-0.6221	0.751695	+			6	6	6	10.6	10.6	10.6	93.943	0	8.6935	127900000	6	-0.707718	-0.913904	-0.285094	-1.5416	-1.75717	-1.77471	-1.26424	-0.348375	-1.59456	Q12018	Cell division control protein 53	CDC53	2373
-1.80291	2.1745	-0.692391	0.584657	-1.11052	1.23229	+			4	4	4	33	33	33	12.182	0	11.951	392180000	20	1.77304	1.5126	0.669066	-0.653317	-0.508432	-0.292274	0.974127	1.09473	-0.191333	P00044;P00045	Cytochrome c iso-1	CYC1	98
-3.11014	1.78949	-0.0238412	0.0270728	-3.0863	1.86798	+			5	5	5	10.6	10.6	10.6	65.699	0	42.778	79864000	13	-0.860582	-0.840004	-1.69236	-4.99592	-2.78801	-4.93944	-1.29862	-1.18261	-0.983241	P09032	Translation initiation factor eIF-2B subunit gamma	GCD1	267
1.30302	2.53001	0.461598	1.03502	0.841422	1.62347	+			11	11	11	35.9	35.9	35.9	41.766	0	73.842	2127800000	65	2.2148	2.40473	2.6267	4.03586	3.49762	3.62182	3.04863	2.53233	3.05007	P32288	Glutamine synthetase	GLN1	744
0.86039	2.30883	0.747259	1.77015	0.113131	0.305801	+			39	5	5	51.2	7.3	7.3	81.405	0	59.725	561260000	42	0.343594	0.646719	0.805226	1.33088	1.57646	1.46937	1.17325	1.257	1.60706	P02829	ATP-dependent molecular chaperone HSP82	HSP82	140
0.565609	2.97908	0.481529	0.832785	0.0840804	0.114767	+			2	2	2	4.3	4.3	4.3	45.853	0.0004531	4.1029	37900000	5	-2.98712	-3.05114	-3.16715	-2.47689	-2.58249	-2.44921	-3.04977	-2.13936	-2.57169	P32464	Protein HYM1	HYM1	786
-1.37202	2.57291	-0.0720933	0.113848	-1.29992	2.25931	+			19	19	19	14.8	14.8	14.8	152.99	0	61.43	362420000	46	0.952539	0.571768	1.01749	-0.251225	-0.780212	-0.54282	1.1344	0.655939	0.535174	Q06706	Elongator complex protein 1	IKI3	2261
-1.30557	3.59972	-0.591794	0.759235	-0.713778	0.964942	+			5	5	5	44.7	44.7	44.7	11.266	0	27.24	150940000	14	-0.149645	-0.0500031	-0.38515	-1.54926	-1.4269	-1.52535	-1.44957	-0.293085	-0.617522	Q6Q560	Protein ISD11	ISD11	2534
-0.647029	3.85577	-0.226903	1.86627	-0.420126	3.34458	+			26	26	26	38.7	38.7	38.7	67.958	0	278.39	4573300000	179	4.46769	4.55125	4.4096	3.80619	3.86684	3.81443	4.30511	4.18512	4.2576	P15180	Lysine--tRNA ligase, cytoplasmic	KRS1	400
3.37277	3.26567	2.40347	0.725361	0.969292	0.257162	+			3	2	2	7.1	4.9	4.9	42.692	0.00043234	3.4127	88877000	10	-4.78631	-4.32257	-3.79353	-1.10261	-0.584908	-1.09659	-4.86008	-0.681667	-0.150247	P14681	Mitogen-activated protein kinase KSS1	KSS1	385
0.777498	2.64402	0.557931	2.03307	0.219567	1.76128	+			17	17	17	65.9	65.9	65.9	32.812	0	323.31	14499000000	144	5.54186	5.53523	5.21356	6.17213	6.18628	6.26473	5.93327	6.08408	5.94709	P23641	Mitochondrial phosphate carrier protein;Mitochondrial phosphate carrier protein, N-terminally processed	MIR1	576
1.8078	2.6135	-0.45989	0.177106	2.26769	1.09852	+			2	2	2	14.6	14.6	14.6	14.488	0.00043668	3.5831	52662000	7	-2.98317	-2.74295	-3.50125	-1.17768	-1.5484	-1.07789	-4.70743	-1.63251	-4.2671	P53077	Maintenance of telomere capping protein 3, mitochondrial	MTC3	1758
-2.21713	1.80359	-0.702836	0.766417	-1.51429	1.57593	+			6	6	6	8.9	8.9	8.9	63.636	0	12.135	227250000	19	-0.18005	0.117214	1.07283	-1.42394	-1.54073	-2.67673	-0.423601	-0.015728	-0.65919	Q06512	Nucleolar complex protein 4	NOC4	2241
-5.48057	2.4901	-3.85375	1.3756	-1.62682	0.740259	+			8	8	8	19.6	19.6	19.6	45.609	0	35.615	1680600000	27	3.60356	5.53866	2.64333	-1.25318	-1.54367	-1.8593	2.04456	-0.694506	-1.12576	P53883	Nucleolar protein 13	NOP13	1891
-1.57429	2.11596	-0.604675	0.832179	-0.969617	1.44795	+			17	17	17	20.4	20.4	20.4	94.301	0	108.01	903740000	67	2.00165	2.15331	2.79144	1.12688	0.666157	0.430494	1.2769	1.77363	2.08185	Q99207	Nucleolar complex protein 14	NOP14	2541
-1.71467	2.29145	-0.764451	1.45239	-0.95022	1.49906	+			15	15	15	22.5	22.5	22.5	77.824	0	41.802	478670000	42	1.29181	1.3352	1.86828	0.261647	-0.352146	-0.558218	0.893969	0.415173	0.892802	P37838	Nucleolar protein 4	NOP4	1065
-1.34555	2.85584	-0.383041	0.681884	-0.962505	1.90405	+			7	7	7	11.4	11.4	11.4	83.634	0	14.039	106980000	13	-0.466824	-0.961386	-0.84517	-2.14689	-1.94411	-2.21902	-0.729155	-1.38754	-1.30581	P52891	Nucleoporin NUP84	NUP84	1740
0.924501	2.29772	0.0778154	0.122	0.846685	1.54902	+			2	2	2	7.5	7.5	7.5	31.519	0	5.8631	61177000	5	-2.19804	-2.45069	-2.50916	-1.25208	-1.71434	-1.41797	-2.09402	-2.09737	-2.73305	Q12375	Mitochondrial ornithine transporter 1	ORT1	2467
-2.70942	1.79225	-1.22942	0.489725	-1.48	0.712502	+			7	7	7	24.4	24.4	24.4	36.113	0	58.006	940040000	37	1.2125	3.21033	2.84403	0.252231	-0.721804	-0.391842	0.575436	2.97474	0.0284014	P38747	OTU domain-containing protein 2	OTU2	1205
1.89623	3.12135	-1.42705	0.69426	3.32328	1.61426	+			4	4	4	6.3	6.3	6.3	68.043	0	42.428	91680000	6	-1.97044	-2.39924	-2.18048	0.0341177	-0.496849	-0.398754	-2.42177	-2.96998	-5.43957	P32901	Peptide transporter PTR2	PTR2	881
0.962371	2.7055	0.626857	2.03186	0.335514	5.41946	+			4	4	4	11.8	11.8	11.8	34.705	0	14.39	299360000	26	-0.0324688	-0.490536	-0.311996	0.701159	0.681973	0.66898	0.348993	0.351019	0.345557	P01120	Ras-like protein 2	RAS2	132
1.33761	2.18255	0.786032	0.764387	0.551579	0.453271	+			17	9	9	25.7	14.4	14.4	77.62	0	21.008	225150000	20	-0.913534	-0.882103	-1.16037	0.532544	0.651754	-0.127472	-1.03727	0.568821	-0.129458	P32590	Heat shock protein homolog SSE2	SSE2	826
-1.39226	2.96345	-0.873508	1.45273	-0.51875	1.05443	+			10	10	9	14.4	14.4	13.6	92.143	0	144.81	466990000	29	1.24419	1.35711	1.77382	0.125913	0.0745258	-0.00209618	0.704384	0.906475	0.143733	Q03088	Styryl dye vacuolar localization protein 3	SVL3	2027
-1.22945	4.06933	-0.654374	0.720583	-0.575071	0.623071	+			14	14	14	41.3	41.3	41.3	48.521	0	27.022	602100000	51	1.65709	1.81745	1.8248	0.506888	0.639502	0.464613	1.23658	0.344835	1.7548	P34167	Eukaryotic translation initiation factor 4B	TIF3	939
-2.10295	1.91922	-1.22187	1.21496	-0.88108	0.699959	+			7	7	7	13.1	13.1	13.1	63.991	0	26.22	201490000	14	0.0279121	0.205629	0.854875	-1.11014	-2.51356	-1.59674	-1.65291	-0.374027	-0.55025	Q04600	Translation machinery-associated protein 64	TMA64	2141
-1.51199	2.09602	-1.00661	1.52263	-0.505379	1.09876	+			17	17	17	11.7	11.7	11.7	164.21	0	30.713	328030000	24	0.524286	0.934753	1.44384	-0.4836	-0.839537	-0.309954	0.134714	-0.337519	0.0858526	P06786	DNA topoisomerase 2	TOP2	214
2.3474	2.10702	1.33273	0.941325	1.01467	0.76442	+			2	2	2	2.4	2.4	2.4	64.546	0	4.9257	53932000	2	-4.17402	-2.97897	-4.06568	-1.05925	-1.95538	-1.16183	-3.48846	-1.82965	-1.90236	P53099	Vitamin B6 transporter TPN1	TPN1	1766
-1.22742	2.08557	-0.664063	0.791143	-0.563352	0.875129	+			3	3	3	13.3	13.3	13.3	32.438	0	6.4441	37914000	5	-2.73844	-2.25088	-1.87901	-3.52074	-3.44653	-3.58331	-2.39892	-3.4154	-3.04619	P49957	tRNA (carboxymethyluridine(34)-5-O)-methyltransferase	TRM9	1704
0.882271	2.97199	0.66623	0.893014	0.216041	0.239924	+			2	2	2	2.3	2.3	2.3	73.101	0.00044683	3.9177	46540000	5	-2.92165	-3.10071	-2.96109	-1.93446	-2.20642	-2.19577	-1.65924	-2.52719	-2.79834	P53169	YAP1-binding protein 2	YBP2	1788
1.51343	3.07111	0.304303	0.176906	1.20913	0.887052	+			4	4	4	7.1	7.1	7.1	78.211	0	10.387	79097000	8	-2.2062	-2.33709	-2.73812	-0.942098	-0.987143	-0.81189	-0.856886	-2.74458	-2.76704	Q08001	Uncharacterized protein YLR072W	YLR072W	2303
-2.1589	2.05291	-0.810216	0.751464	-1.34868	1.50294	+			8	8	8	18.7	18.7	18.7	51.358	0	49.418	198370000	21	0.011797	-0.377907	0.883344	-1.5154	-2.04436	-2.39971	-0.405474	-0.22625	-1.28169	Q12024	Ribosome biogenesis protein YTM1	YTM1	2375
2.20823	2.61799	1.09169	0.939608	1.11654	0.860729	+			2	2	2	3.6	3.6	3.6	67.524	0	13.122	63128000	7	-3.54348	-3.39896	-3.08788	-1.59737	-1.21982	-0.588446	-1.79407	-3.30185	-1.65934	P34248	Probable intramembrane protease YKL100C		952
0.552982	0.924176	0.606833	0.900508	-0.0538502	0.0466858				9	8	8	22.7	18.8	18.8	34.12	0	14.308	1584700000	42	2.4258	2.26299	2.06995	3.17005	2.30244	2.9452	3.10989	3.20133	2.26802	P04710	ADP,ATP carrier protein 1	AAC1	156
0.89543	0.63313	1.04428	0.734436	-0.14885	0.443589				14	14	14	48.4	48.4	48.4	39.635	0	84.222	1925900000	74	2.96716	2.85749	1.00536	3.1046	3.19957	3.21212	3.5864	3.26581	3.11063	P53909	Adenine deaminase	AAH1	1899
0.244216	0.341344	0.0558567	0.0611018	0.188359	0.437579				15	11	11	16.5	13.1	13.1	97.661	0	32.321	303300000	28	0.572107	0.442274	-0.318015	0.673757	0.328827	0.42643	0.443964	-0.0187149	0.438687	P37898	Alanine/arginine aminopeptidase	AAP1	1066
-0.287739	0.341758	-0.274676	0.670706	-0.0130634	0.0134229				13	13	13	38.3	38.3	38.3	46.057	0	65.489	570660000	51	1.4794	1.60768	1.07116	1.0981	1.63286	0.564058	1.29324	1.03791	1.00307	P23542	Aspartate aminotransferase, cytoplasmic	AAT2	568
-0.740608	0.741729	-0.577744	0.519391	-0.162863	0.332728				7	7	7	37.7	37.7	37.7	21.561	0	20.259	535060000	40	0.754343	0.934614	2.19005	0.445476	0.702448	0.509266	0.405125	0.691219	1.04944	Q02486	ARS-binding factor 2, mitochondrial	ABF2	1987
-0.283873	0.506036	-0.259871	0.675924	-0.0240021	0.0401929				12	12	12	21.8	21.8	21.8	65.575	0	33.374	475530000	47	0.774971	1.29256	1.18167	0.966924	1.00756	0.423096	0.971279	0.721695	0.776612	P15891	Actin-binding protein	ABP1	419
-0.489493	0.459022	-0.925235	0.421737	0.435742	0.197586				2	2	2	4.8	4.8	4.8	71.485	0	31.87	27977000	5	-2.03603	-2.73765	-3.52106	-3.00018	-3.56925	-3.19378	-2.95591	-5.34943	-2.76511	Q08641	tRNA(Thr) (cytosine(32)-N(3))-methyltransferase	ABP140	2331
0.0678069	0.0290185	0.125008	0.0504502	-0.0572014	0.036932				8	8	8	23.3	23.3	23.3	42.639	0	32.819	199580000	20	0.51791	0.0483265	-1.86888	0.14034	-0.374716	-0.864851	-0.497086	0.52471	-0.955247	Q03266	Aminodeoxychorismate lyase	ABZ2	2043
-0.359285	1.06139	-0.128796	0.445809	-0.230488	0.541371				89	89	89	42.9	42.9	42.9	250.35	0	323.31	11059000000	537	5.59167	5.52948	5.70645	5.39532	5.40525	4.94918	5.54626	5.63443	5.26052	Q00955;P32874	Acetyl-CoA carboxylase;Biotin carboxylase	ACC1	1962
-0.659221	0.298573	-2.11393	1.00698	1.45471	1.23833				19	19	19	29.9	29.9	29.9	88.402	0	323.31	1273900000	65	1.413	1.6138	4.07879	1.77972	2.12413	1.22407	1.19726	-0.417515	-0.0159674	Q12168	Endo-1,3(4)-beta-glucanase 2	ACF2	2418
-0.0466379	0.0994077	-0.288815	0.408607	0.242177	0.292116				12	12	12	23.6	23.6	23.6	58.711	0	55.872	506900000	56	1.21063	1.02584	1.13807	1.36239	0.81072	1.0615	1.32495	0.304937	0.878196	P32316	Acetyl-CoA hydrolase	ACH1	745
0.490389	0.600356	0.120035	0.11764	0.370355	1.93149				34	34	33	49.5	49.5	48.6	85.367	0	323.31	12980000000	299	6.12015	5.64738	4.87246	6.08982	6.05822	5.96312	5.67391	5.79303	5.53315	P19414	Aconitate hydratase, mitochondrial	ACO1	470
0.0993118	0.0848561	0.693908	0.78901	-0.594596	2.21866				13	12	12	20.7	19.8	19.8	86.582	0	136.32	577040000	57	1.58502	1.06265	0.203818	1.14685	1.1515	0.851068	1.67705	1.71282	1.54333	P39533	Homocitrate dehydratase, mitochondrial	ACO2	1319
-0.11973	0.176546	-0.338831	0.735635	0.219101	0.405161				3	3	3	27.2	27.2	27.2	13.943	0	16.534	206220000	15	0.0119591	0.164259	-0.406541	-0.540446	-0.174936	0.12587	-0.361284	-0.65292	-0.232612	P32463	Acyl carrier protein, mitochondrial	ACP1	785
1.12102	0.924414	-0.118437	0.840682	1.23946	1.02136				22	21	21	32.2	32.2	32.2	75.491	0	118.07	2283100000	135	2.73521	2.75333	2.68692	2.72549	4.548	4.26502	2.71479	2.60641	2.49894	P52910	Acetyl-coenzyme A synthetase 2	ACS2	1743
1.05523	1.18992	0.480735	1.20905	0.574496	0.671412				22	22	22	72.3	72.3	72.3	41.689	0	323.31	37782000000	264	7.03706	6.63513	6.46264	7.03693	7.94496	8.31863	7.04472	7.2272	7.30512	P60010	Actin	ACT1	1936
-0.05126	0.0215896	0.522854	0.274274	-0.574114	0.880874				8	8	8	43.9	43.9	43.9	22.109	0	94.256	859260000	51	2.45304	2.23644	0.107408	1.93151	1.65788	1.05372	2.22793	2.3262	1.81132	Q03233	Alpha1-proteinase inhibitor-degradation deficient protein 37	ADD37	2040
1.05937	1.27733	0.937056	1.16331	0.122314	0.332944				4	4	4	18.4	18.4	18.4	30.739	0	13.969	247920000	20	-0.0978451	-0.581306	-1.36331	0.363631	0.171516	0.600496	0.0878773	0.303343	0.377481	P36040	Proteasome assembly chaperone 2	ADD66	998
1.11984	1.58822	0.968624	1.39367	0.151213	0.751109				20	20	20	49.7	49.7	49.7	48.279	0	222.66	2996000000	115	3.23558	3.14742	2.24299	3.92905	3.93296	4.12348	3.81995	3.96941	3.7425	P80210	Adenylosuccinate synthetase	ADE12	1939
-1.20156	0.89692	-0.690486	0.80366	-0.511069	0.346709				6	6	6	10.8	10.8	10.8	54.51	0	10.616	102880000	22	-0.944281	-0.208109	-1.19185	-0.98915	-2.06964	-2.89012	-1.92617	-1.48304	-1.00649	Q05911	Adenylosuccinate lyase	ADE13	2187
-2.01868	1.64007	0.0321795	0.0330116	-2.05086	1.93928				5	3	3	9.3	5.2	5.2	65.282	0.0004417	3.7747	140200000	7	-1.03897	-0.795013	0.0290556	-1.70813	-2.97741	-3.17544	-0.693926	-0.500816	-0.513644	P54113	Bifunctional purine biosynthesis protein ADE16;Phosphoribosylaminoimidazolecarboxamide formyltransferase;IMP cyclohydrolase	ADE16	1922
-0.418783	0.72176	-0.54202	1.40714	0.123237	0.173967				5	5	3	9.6	9.6	5.6	65.262	0	24.465	155010000	16	-0.620483	-0.191826	-0.396092	-0.609941	-0.564344	-1.29047	-0.735069	-1.18261	-0.916783	P38009	Bifunctional purine biosynthesis protein ADE17;Phosphoribosylaminoimidazolecarboxamide formyltransferase;IMP cyclohydrolase	ADE17	1067
-0.301899	0.368713	-0.644063	0.885642	0.342164	0.295428				3	3	3	5.6	5.6	5.6	62.339	0	6.4852	60220000	7	-1.86541	-1.85099	-1.629	-2.50911	-2.31666	-1.42533	-2.92662	-2.54806	-1.80291	P21264	Phosphoribosylaminoimidazole carboxylase	ADE2	503
-0.298944	1.34129	-0.50408	2.36594	0.205137	1.51503				31	31	27	35.7	35.7	33	102.2	0	160.12	2133200000	168	3.21707	3.29887	3.50267	3.02391	3.15267	2.9452	2.82072	2.81805	2.8676	P07245	C-1-tetrahydrofolate synthase, cytoplasmic;Methylenetetrahydrofolate dehydrogenase;Methenyltetrahydrofolate cyclohydrolase;Formyltetrahydrofolate synthetase	ADE3	223
-0.742149	1.0126	-0.201453	0.224037	-0.540696	1.33523				22	22	22	41.6	41.6	41.6	56.719	0	198.33	2572500000	133	4.23236	3.70974	3.12184	3.17768	2.75293	2.90688	3.31195	3.77025	3.37738	P04046	Amidophosphoribosyltransferase	ADE4	147
0.596013	0.652933	0.731329	0.810232	-0.135316	0.594963				32	32	32	55.2	55.2	55.2	86.067	0	323.31	6786900000	218	5.04514	4.3379	3.62836	5.00782	4.96963	4.82198	5.07525	5.21122	4.91891	P07244	Bifunctional purine biosynthetic protein ADE5,7;Phosphoribosylamine--glycine ligase;Phosphoribosylformylglycinamidine cyclo-ligase	ADE5,7	222
-0.841385	1.29419	-0.298257	1.20289	-0.543128	0.899619				28	28	28	23.3	23.3	23.3	148.9	0	114.67	1178100000	109	2.52235	2.79778	2.40464	2.19428	1.78364	1.2227	2.27109	2.27701	2.2819	P38972	Phosphoribosylformylglycinamidine synthase	ADE6	1278
-0.1046	0.076642	-0.0352001	0.0230588	-0.0694002	0.0653968				7	7	7	39.3	39.3	39.3	23.54	0	28.158	202940000	29	0.060709	-1.17811	0.106427	-0.879418	-0.0929527	-0.352402	-0.845734	0.149355	-0.420194	P04161	Phosphoribosylglycinamide formyltransferase	ADE8	152
0.266329	0.347484	0.284803	0.373489	-0.0184739	0.136334				19	19	12	66.4	66.4	42.2	36.849	0	323.31	118230000000	397	9.15994	8.98596	8.1347	8.98244	9.0222	9.07496	9.00799	9.12926	8.99776	P00330	Alcohol dehydrogenase 1	ADH1	101
-0.232642	0.574642	-0.0686232	0.299638	-0.164019	0.453665				14	12	12	36.5	29.1	29.1	40.369	0	45.52	1019000000	67	2.23452	2.25471	1.96974	2.20211	1.6672	1.89174	2.11247	2.07913	2.06151	P07246	Alcohol dehydrogenase 3, mitochondrial	ADH3	224
-0.157355	0.100924	0.370119	0.453819	-0.527474	0.495105				6	6	6	18.3	18.3	18.3	39.617	0	28.162	234620000	27	-0.125471	0.352144	-0.794244	-0.106093	0.285368	-1.21891	0.138403	0.00823975	0.396144	Q04894	NADP-dependent alcohol dehydrogenase 6	ADH6	2155
0.994743	0.845165	0.375524	0.278098	0.619219	2.44218				16	16	16	87.2	87.2	87.2	20.879	0	184.06	3690900000	112	4.22172	3.71522	2.40921	4.33614	4.38427	4.60997	3.81686	3.92441	3.73145	Q03677	1,2-dihydroxy-3-keto-5-methylthiopentene dioxygenase	ADI1	2074
0.149049	0.126108	-0.0947056	0.0756696	0.243755	0.350399				11	11	11	46.8	46.8	46.8	24.254	0	46.913	1048000000	56	2.17646	2.69881	1.37253	2.16708	2.59986	1.92802	2.09289	1.5803	2.2905	P07170	Adenylate kinase	ADK1	219
-0.197974	0.138949	0.0649376	0.0778699	-0.262911	0.225598				6	6	6	24.1	24.1	24.1	36.372	0	28.224	563260000	34	0.932606	1.73807	0.869792	1.71338	1.06091	0.172249	1.1153	1.2016	1.41838	P47143	Adenosine kinase	ADO1	1659
-0.858224	0.71504	-0.276662	0.438548	-0.581562	0.518792				4	4	4	3.9	3.9	3.9	117.23	0	6.4351	83433000	2	-0.9655	-1.82101	-1.18287	-1.27963	-2.32377	-2.94065	-1.70699	-1.43118	-1.66119	P25371	Probable ATP-dependent permease	ADP1	615
0.0720933	0.0527913	0.791397	0.87607	-0.719304	0.821667				16	15	15	24.2	23.3	23.3	84.747	0	60.806	469950000	54	1.07035	0.750959	-0.0762224	1.08475	0.0217381	0.854883	1.41817	1.77363	0.92747	P32794	ATPase family gene 2 protein	AFG2	853
-0.37472	0.469451	-0.0355778	0.0413771	-0.339142	0.499604				2	2	2	6.5	6.5	6.5	41.907	0	5.2665	48901000	11	-2.15622	-1.81783	-2.65159	-2.16072	-2.57402	-3.01507	-2.07431	-2.57314	-2.08494	P43567	Alanine--glyoxylate aminotransferase 1	AGX1	1561
-0.225391	0.15565	0.0944366	0.121847	-0.319827	0.260293				6	6	6	19.4	19.4	19.4	39.435	0	30.676	150090000	26	-0.208275	-0.920628	-1.03651	-0.205428	-0.801289	-1.83487	-0.511749	-0.855711	-0.514642	Q12449	Hsp90 co-chaperone AHA1	AHA1	2483
0.160524	0.191537	0.217847	0.265413	-0.0573235	0.330067				12	12	12	89.2	89.2	89.2	19.114	0	323.31	21999000000	128	6.73778	6.68978	5.75311	6.57757	6.5163	6.56836	6.51324	6.5767	6.74427	P38013	Peroxiredoxin type-2	AHP1	1069
1.2504	1.59442	0.120738	0.104935	1.12967	2.19631				9	9	9	28.4	28.4	28.4	53.134	0	57.934	469500000	45	1.04492	0.39962	-0.19089	1.57837	1.70439	1.72209	0.124905	0.817614	0.673345	P23180	Probable oxidoreductase AIM17	AIM17	557
-0.149628	0.0835866	0.184673	0.109161	-0.334301	0.503907				9	9	9	45.1	45.1	45.1	27.089	0	58.335	1666300000	65	3.52385	3.11452	1.59126	3.06488	2.32984	2.38601	3.16558	3.01583	2.60223	P39721	Protein AIM2	AIM2	1330
0.533203	0.251226	-0.29007	0.286789	0.823273	0.437636				4	4	4	7.5	7.5	7.5	74.762	0	44.97	84586000	7	-1.81821	-1.11371	-2.26461	-2.69887	-0.766148	-0.131901	-2.48907	-1.78815	-1.78952	P40563	Altered inheritance of mitochondria protein 21	AIM21	1490
-0.384544	0.432709	-0.363124	0.22415	-0.0214202	0.0139287				2	2	2	6.6	6.6	6.6	44.427	0	5.7412	38541000	2	-2.73827	-3.21329	-1.91787	-3.08365	-2.95339	-2.98602	-3.81553	-3.07787	-2.06541	P47127	Altered inheritance of mitochondria protein 24, mitochondrial	AIM24	1652
-0.19779	0.0883272	-0.712204	0.423555	0.514414	0.33574				3	3	3	12.6	12.6	12.6	22.741	0.00043197	3.3663	160520000	8	0.144173	0.262798	-1.62871	-0.422214	0.171083	-1.56398	-0.519173	-1.03007	-1.80911	Q03673	Altered inheritance of mitochondria protein 34, mitochondrial	AIM34	2072
-0.0871048	0.119029	-0.287216	0.551688	0.200111	0.386302				6	6	6	23.1	23.1	23.1	29.076	0	19.236	222320000	26	0.359982	-0.111603	-0.297776	0.0508776	0.102787	-0.464376	-0.543835	-0.149115	-0.218095	Q03798	Altered inheritance of mitochondria protein 36, mitochondrial	AIM36	2088
0.488009	0.245661	0.845715	0.468087	-0.357705	0.498641				11	11	11	46.5	46.5	46.5	36.802	0	238.32	2333400000	69	3.88067	3.00128	1.31832	3.61984	3.21172	2.83274	3.33615	4.00912	3.39215	Q12480	Probable electron transfer flavoprotein subunit alpha, mitochondrial	AIM45	2492
-0.336575	0.213885	-0.000939051	0.000900933	-0.335636	0.253817				10	10	10	44.5	44.5	44.5	34.113	0	62.679	792020000	40	2.318	1.76473	1.18686	2.06101	1.80098	0.397871	1.62377	1.7051	1.93789	P38885	Altered inheritance of mitochondria protein 46, mitochondrial	AIM46	1259
0.319019	0.594211	0.609861	0.949563	-0.290842	0.67161				4	4	4	8.3	8.3	8.3	67.325	0	31.797	117490000	15	-1.05454	-1.2553	-1.8344	-0.963878	-1.0718	-1.15151	-0.49925	-1.13441	-0.681001	P46680	Actin-interacting protein 1	AIP1	1596
-0.908266	0.519934	-0.104909	0.0456015	-0.803357	1.9104				10	10	10	8.6	8.6	8.6	123.99	0	22.63	166090000	21	-2.0355	-0.554121	0.610995	-1.57024	-1.64867	-1.48451	-1.11206	-0.515718	-0.66557	P38080	Serine/threonine-protein kinase AKL1	AKL1	1081
-0.0104758	0.00807604	0.802043	0.604467	-0.812518	0.490683				4	4	4	5.4	5.4	5.4	85.839	0	11.721	68775000	8	-2.47543	-2.18204	-2.28849	-1.54282	-2.46509	-2.96946	-1.47437	-2.55112	-0.514335	P39010	Palmitoyltransferase AKR1	AKR1	1295
-0.456284	1.14138	0.039156	0.107379	-0.49544	1.06773				32	32	32	37.6	37.6	37.6	110.06	0	229.76	1901200000	155	2.99724	3.14992	2.99919	2.95217	2.44926	2.37606	3.24998	2.84999	3.16385	P40825	Alanine--tRNA ligase, mitochondrial	ALA1	1496
0.58312	0.802403	0.117339	0.155777	0.465781	1.04711				7	7	7	14.2	14.2	14.2	55.187	0	20.023	222560000	18	-0.0784798	-0.131851	-0.921742	0.433047	0.369337	-0.185099	-0.367332	-0.124025	-0.288699	P47771;P54114	Aldehyde dehydrogenase [NAD(P)+] 1;Aldehyde dehydrogenase [NAD(P)+] 2	ALD2;ALD3	1668
-0.0820312	0.374763	-0.521868	1.91156	0.439837	1.51118				20	20	17	41.2	41.2	37.6	56.723	0	133.7	1838900000	113	3.08737	2.99573	3.16492	2.90521	2.94222	3.15449	2.37714	2.54815	2.75712	P46367	Potassium-activated aldehyde dehydrogenase, mitochondrial	ALD4	1587
-1.04128	1.14796	0.000744502	0.000501348	-1.04202	1.35036				13	11	11	22.3	20.6	20.6	56.692	0	25.763	315360000	28	-0.260651	0.603554	1.02415	-0.694959	-0.202522	-0.859299	-0.135555	0.856249	0.648595	P40047	Aldehyde dehydrogenase 5, mitochondrial	ALD5	1386
1.2043	0.500916	1.26372	0.568332	-0.0594215	0.0569594				3	3	3	14.9	14.9	14.9	22.661	0.00044623	3.9071	42852000	3	-1.61953	-3.81681	-4.98893	-1.74987	-2.10514	-2.95738	-2.17651	-2.29156	-2.16606	P53178	UDP-N-acetylglucosamine transferase subunit ALG13	ALG13	1791
-0.76392	0.504994	0.054889	0.0452277	-0.81881	0.465456				5	5	5	11.1	11.1	11.1	58.046	0	21.298	148890000	15	-0.450321	-0.589371	-0.873879	-0.394937	-2.61712	-1.19328	-0.235949	-0.140793	-1.37216	P43636	Alpha-1,3/1,6-mannosyltransferase ALG2	ALG2	1582
0.659487	0.584464	0.353673	0.249978	0.305814	0.398161				5	5	5	15.6	15.6	15.6	38.346	0	10.269	182870000	14	-1.8319	-0.581005	-0.254533	-0.41562	-0.339277	0.0659199	-1.06867	-0.0781765	-0.459569	P40350	Dolichyl-phosphate beta-glucosyltransferase	ALG5	1439
-0.345836	0.203407	-0.0801404	0.0565914	-0.265696	0.141918				3	3	3	7.2	7.2	7.2	59.493	0.0012717	3.147	88930000	2	-1.40585	-0.923046	-1.98506	-0.846713	-1.66055	-2.8442	-0.756384	-1.90997	-1.88803	P54783	D-arabinono-1,4-lactone oxidase	ALO1	1926
0.37208	0.303598	0.866729	1.32199	-0.494649	0.514737				5	5	5	11	11	11	66.421	0	9.5897	183700000	10	-0.36347	-1.05781	-1.32869	0.266011	-1.02334	-0.876411	0.10651	0	-0.256299	P52893	Probable alanine aminotransferase, mitochondrial	ALT1	1742
0.920911	0.783496	1.26222	1.13223	-0.341305	0.689386				5	5	5	10.5	10.5	10.5	56.769	0	9.5337	141630000	8	-0.601767	-2.22103	-2.01522	-0.521001	-1.0651	-0.489187	-0.436663	-0.512278	-0.102429	P52892	Probable alanine aminotransferase	ALT2	1741
-0.515902	0.376615	0.169336	0.0992117	-0.685237	0.971733				9	9	9	11.5	11.5	11.5	93.3	0	29.073	208800000	15	-0.616596	-1.2021	0.647719	-0.919766	-1.2109	-0.588018	-0.503382	-0.492695	0.333108	P15274	AMP deaminase	AMD1	401
-0.0376142	0.0514824	-0.335278	0.597165	0.297664	3.16432				32	32	32	32.5	32.5	32.5	124.5	0	160.87	2973600000	229	4.18307	3.76009	3.31643	3.74987	3.67385	3.72303	3.39027	3.46149	3.40199	P22855	Alpha-mannosidase	AMS1	554
-0.676057	0.73935	-0.622639	0.507319	-0.0534172	0.0386896				5	5	5	10	10	10	58.181	0	12.881	87006000	7	-1.74858	-1.53989	-0.610456	-2.19613	-1.51326	-2.2177	-2.21033	-2.43895	-1.11757	P32629	Mannan polymerase II complex ANP1 subunit	ANP1	838
0.700776	0.823358	1.08579	1.58356	-0.385013	0.667815				6	6	6	16.7	16.7	16.7	58.894	0	13.226	168480000	9	-0.63044	-1.34712	-1.66181	-0.258828	-0.266411	-1.0118	-0.282232	-0.0507603	-0.0490103	P36090	Uncharacterized protein ANR2	ANR2	1017
0.00849851	0.00440433	-0.0785351	0.0404189	0.0870336	0.0687406				8	8	8	30.8	30.8	30.8	39.273	0	41.033	226930000	19	0.915815	-0.213318	-1.03587	0.44687	-0.479683	-0.275066	-0.449842	-0.606646	0.487508	Q06624	DNA damage tolerance protein RHC31	AOS1	2248
0.542846	0.800981	0.554825	0.727012	-0.0119788	0.0256955				15	15	15	57.6	57.6	57.6	36.492	0	147.75	4180300000	91	4.08645	4.00245	3.10859	4.24674	4.29631	4.28298	3.98349	4.49663	4.38184	P16550	Protein APA1;5,5-P-1,P-4-tetraphosphate phosphorylase;ADP-sulfurylase	APA1	430
-0.14655	0.12091	0.41065	0.391392	-0.5572	3.12902				17	17	17	54.7	54.7	54.7	35.758	0	59.166	889250000	74	2.51408	1.81554	0.990193	1.69942	1.56098	1.61976	2.10754	2.26161	2.18262	P38281	Actin patches distal protein 1	APD1	1147
0.210676	0.18674	-0.073026	0.132478	0.283702	0.284829				7	7	7	16.3	16.3	16.3	57.092	0	33.726	365710000	35	0.634165	0.0887527	0.629083	1.19703	0.887102	-0.100107	0.239265	0.34251	0.551147	P14904	Vacuolar aminopeptidase 1	APE1	394
1.44036	0.521139	-0.258471	0.215176	1.69883	0.659001				37	37	33	39.6	39.6	36.6	107.75	0	323.31	12455000000	216	5.34671	5.06498	4.01222	3.988	7.06688	7.6901	4.17615	4.96959	4.50277	P32454	Aminopeptidase 2, mitochondrial	APE2	780
-0.711653	1.24125	-0.208301	0.700626	-0.503352	1.01317				6	6	6	11	11	11	60.137	0	38.441	469190000	38	1.30652	1.36629	0.934449	0.878257	0.520809	0.0732307	1.00747	1.00351	0.971366	P37302	Aminopeptidase Y	APE3	1062
-0.452464	0.503274	-0.307426	0.33472	-0.145038	0.418079				17	17	17	47.1	47.1	47.1	54.173	0	142.03	3125500000	119	4.59956	3.92998	3.31243	3.40996	3.32806	3.74656	3.67402	3.74706	3.49861	P38821	Aspartyl aminopeptidase 4	APE4	1235
-0.602434	0.366614	-0.60999	0.329316	0.00755628	0.00460733				5	5	5	6	6	6	93.623	0	8.5467	94731000	8	-2.43524	-1.28879	-0.295299	-1.88594	-1.45471	-2.48598	-1.88952	-2.75072	-1.20906	Q12028	AP-1 complex subunit gamma-1	APL4	2376
-0.774864	0.955218	-0.459611	0.490176	-0.315253	0.792554				5	5	5	9.8	9.8	9.8	55.387	0	9.9426	107870000	15	-1.59432	-1.04514	-0.308955	-1.66401	-1.70444	-1.90456	-1.57791	-1.64084	-1.1085	Q99186	AP-2 complex subunit mu	APM4	2538
0.222359	0.144677	0.626043	0.817846	-0.403684	0.368837				5	5	5	29.4	29.4	29.4	20.587	0	35.34	639930000	39	1.6202	0.416933	0.974395	1.69233	1.66513	0.32114	1.76699	1.54719	1.57548	P49435	Adenine phosphoribosyltransferase 1	APT1	1697
-0.125375	0.0695469	1.00022	0.683227	-1.12559	1.64708				2	2	2	12.2	12.2	12.2	19.986	0.00044643	3.9076	56161000	7	-2.3807	-1.59718	-3.6872	-2.70141	-2.39318	-2.94661	-2.04715	-1.12751	-1.48976	P36973	Adenine phosphoribosyltransferase 2	APT2	1051
0.971288	0.834651	0.603336	0.489772	0.367952	0.211444				5	5	5	16	16	16	38.883	0	16.021	137590000	5	-2.00773	-1.56894	-1.14547	-0.75118	0.291	-1.34809	-1.91613	-0.411091	-0.584905	P38115	D-arabinose dehydrogenase [NAD(P)+] heavy chain	ARA1	1090
-0.526135	1.18136	-0.186314	0.462249	-0.339821	1.14542				21	21	21	35.4	35.4	35.4	68.376	0	323.31	6078200000	187	4.52715	4.71384	5.08956	4.38143	4.37681	3.9939	4.54419	4.69924	4.52817	P40024	ABC transporter ATP-binding protein ARB1	ARB1	1376
-0.981858	1.00158	-0.534691	0.757278	-0.447167	0.52781				10	10	10	35.1	35.1	35.1	42.083	0	66.096	914010000	62	1.66334	2.19361	2.69614	1.5838	1.52045	0.503263	1.77788	1.39304	1.7781	P46672	tRNA-aminoacylation cofactor ARC1	ARC1	1592
-0.511818	0.564403	-0.520953	0.861577	0.00913493	0.0101347				2	2	2	17.5	17.5	17.5	17.134	0	11.416	105420000	5	-1.55179	-0.754553	-0.692716	-1.44882	-1.03883	-2.04686	-1.60512	-1.52574	-1.43105	P40518	Actin-related protein 2/3 complex subunit 5	ARC15	1475
-0.413159	0.412575	-0.337179	0.255957	-0.0759799	0.0427376				3	3	3	18.7	18.7	18.7	19.916	0	10.875	86636000	11	-1.13671	-1.12473	-1.76032	-1.26709	-1.51345	-2.4807	-2.05455	-0.725241	-2.2535	P33204	Actin-related protein 2/3 complex subunit 4	ARC19	895
-1.4968	1.78166	-1.06253	1.65684	-0.434271	0.622364				4	4	4	13.7	13.7	13.7	39.566	0	9.2595	107570000	10	-0.00844002	-0.492046	-0.886844	-1.87077	-2.47985	-1.52711	-1.37803	-1.38304	-1.81385	P53731	Actin-related protein 2/3 complex subunit 2	ARC35	1862
-0.766403	0.469849	-0.687883	0.455121	-0.0785198	0.0687597				6	6	6	17.4	17.4	17.4	42.474	0	16.852	187550000	15	-1.21888	-0.632151	0.858199	-0.445601	-1.24488	-1.60156	-1.14133	-0.61717	-1.29799	P38328	Actin-related protein 2/3 complex subunit 1	ARC40	1156
-0.465027	0.437722	0.235775	0.352177	-0.700803	0.773989				7	7	7	29.8	29.8	29.8	27.603	0	33.184	724810000	50	2.03381	1.3229	1.33244	1.84392	0.922186	0.52796	2.09463	1.66904	1.6328	P07347	N-terminal acetyltransferase A complex catalytic subunit ARD1	ARD1	246
0.616484	0.991903	0.625427	0.709744	-0.00894292	0.00621013				10	10	3	76.2	76.2	29.3	20.529	0	232.65	9529800000	77	4.79431	4.95823	4.58199	5.45931	5.8272	4.89747	5.70619	5.86999	4.63462	P11076	ADP-ribosylation factor 1	ARF1	331
0.675058	0.45073	1.07753	1.32474	-0.402472	0.306786				9	2	2	60.2	13.3	13.3	20.657	0	50.328	1234100000	22	2.16567	1.78106	0.912103	2.95462	2.67758	1.25181	2.6972	2.84712	2.54711	P19146	ADP-ribosylation factor 2	ARF2	465
0.0154483	0.00991877	0.0212866	0.0213336	-0.00583839	0.00416392				7	7	7	16.7	16.7	16.7	46.927	0	13.66	260230000	30	0.49189	0.117773	-0.488961	0.549809	0.409803	-0.792566	0.391088	-0.0276623	-0.178864	P22768	Argininosuccinate synthase	ARG1	552
0.829675	0.556717	-0.167703	0.0986708	0.997378	0.988299				5	5	5	12.1	12.1	12.1	51.989	0	8.9462	76970000	10	-2.79588	-2.5687	-1.07345	-1.21142	-2.02098	-0.716591	-2.11907	-2.86886	-1.95321	P04076	Argininosuccinate lyase	ARG4	150
1.05573	0.654881	0.616398	0.367104	0.439334	0.693208				16	16	16	38.8	38.8	38.8	47.848	0	109.54	1361900000	87	2.77036	2.32987	0.52749	3.08796	2.44629	3.26066	2.60502	2.67326	2.19863	Q04728	Arginine biosynthesis bifunctional protein ArgJ, mitochondrial;Glutamate N-acetyltransferase;Amino-acid acetyltransferase;Arginine biosynthesis bifunctional protein ArgJ alpha chain;Arginine biosynthesis bifunctional protein ArgJ beta chain	ARG7	2149
0.247485	0.240663	0.554472	0.59249	-0.306986	0.735058				10	10	9	34	34	34	38.083	0	60.132	597030000	54	1.68187	1.0078	0.33431	1.26981	1.44579	1.05084	1.52307	1.84602	1.31831	P53111	NADPH-dependent aldehyde reductase ARI1	ARI1	1771
0.507407	0.467914	0.764934	0.826007	-0.257527	0.543984				10	10	10	57.9	57.9	57.9	20.434	0	70.256	3654400000	50	3.92443	3.81631	2.59978	4.23969	4.05376	3.56929	4.24083	4.30157	4.09291	P38116	ADP-ribosylation factor-like protein 1	ARL1	1091
-0.636607	1.46019	-0.161315	0.556461	-0.475293	1.16026				35	35	35	25.2	25.2	25.2	174.75	0	142.26	1413700000	133	2.75289	2.52353	2.86662	2.34324	2.14363	1.74635	2.52839	2.70151	2.4292	P08566	Pentafunctional AROM polypeptide;3-dehydroquinate synthase;3-phosphoshikimate 1-carboxyvinyltransferase;Shikimate kinase;3-dehydroquinate dehydratase;Shikimate dehydrogenase	ARO1	264
0.745495	0.661894	-0.0155684	0.00995329	0.761063	2.59223				28	28	28	56.4	56.4	56.4	71.384	0	323.31	17150000000	247	6.61281	6.13909	4.91298	6.73035	6.51743	6.65359	5.9599	5.97468	5.6836	Q06408	Transaminated amino acid decarboxylase	ARO10	2226
-0.917096	0.537505	-0.388068	0.83775	-0.529028	0.276663				9	9	9	26.3	26.3	26.3	40.838	0	33.985	316630000	40	0.853025	0.508661	0.562219	-0.00370312	0.857103	-1.68078	0.418028	-0.11878	0.460454	P28777	Chorismate synthase	ARO2	697
-0.0377827	0.0301829	-0.102104	0.0826465	0.0643215	0.129328				7	5	5	23.2	19.2	19.2	41.069	0	9.0707	217600000	22	0.407932	0.216656	-0.904508	0.0134993	-0.322863	-0.0839043	-0.403641	0.102566	-0.285157	P14843	Phospho-2-dehydro-3-deoxyheptonate aldolase, phenylalanine-inhibited	ARO3	393
-0.275276	0.438943	0.268	0.141707	-0.543275	0.330996				10	10	8	29.2	29.2	25.1	39.749	0	50.099	425000000	48	0.493748	1.10929	0.360332	0.311637	0.645365	0.180546	0.754086	-0.130201	2.14349	P32449	Phospho-2-dehydro-3-deoxyheptonate aldolase, tyrosine-inhibited	ARO4	777
-0.437119	0.235578	-0.0470365	0.0238199	-0.390082	0.443876				16	16	16	40.4	40.4	40.4	56.177	0	138.23	2240900000	98	4.12015	3.78988	2.04881	3.5733	2.52394	2.55025	3.53058	3.28345	3.00371	P53090	Aromatic/aminoadipate aminotransferase 1	ARO8	1763
0.209147	0.154659	0.102278	0.0705052	0.106869	0.796551				22	22	22	36.5	36.5	36.5	58.527	0	164.5	2787100000	144	4.06728	3.81387	2.44229	3.59557	3.65321	3.70211	3.47704	3.64993	3.50331	P38840	Aromatic amino acid aminotransferase 2	ARO9	1243
-0.136849	0.124119	-0.0262464	0.0445911	-0.110603	0.111199				8	8	8	21	21	21	44.073	0	37.017	411330000	31	0.98724	0.963566	0.401408	0.830232	1.14969	-0.0382576	0.694241	0.698906	0.880328	P32381	Actin-related protein 2	ARP2	772
-0.443834	0.387823	-0.286865	0.320266	-0.156969	0.108299				7	7	7	16.5	16.5	16.5	49.541	0	32.994	409600000	43	0.42811	1.1058	1.04026	0.661922	1.00578	-0.425028	0.00252152	0.706282	1.00478	P47117	Actin-related protein 3	ARP3	1647
-0.582197	0.278982	-0.516184	1.34918	-0.0660127	0.0269295				3	3	3	8.4	8.4	8.4	54.831	0	12.087	37697000	3	-2.4478	-2.82379	-2.23051	-3.26457	-4.40561	-1.5785	-2.99662	-3.10174	-2.95229	P80428	Actin-related protein 4	ARP4	1941
-0.186761	0.0798056	-0.203815	0.0809318	0.0170549	0.00884071				5	5	5	11.6	11.6	11.6	53.074	0	8.5404	80433000	6	-2.47989	-2.79739	-0.461745	-2.86473	-1.6798	-1.75477	-1.64678	-1.57566	-3.12804	Q05123	Actin-like protein ARP9	ARP9	2167
-1.35992	1.38018	-0.1089	0.068684	-1.25102	1.76037				12	12	12	24.8	24.8	24.8	65.212	0	105.68	373430000	29	0.14469	0.388063	1.61829	-0.556224	-0.75523	-0.61725	0.160299	0.449944	1.2141	Q03862	Probable metalloprotease ARX1	ARX1	2092
-0.449078	0.957134	-0.521166	1.18486	0.0720876	0.205313				15	15	15	75.2	75.2	75.2	34.805	0	323.31	9740200000	120	5.17486	5.71877	5.7706	5.20119	5.22817	4.88764	5.13006	4.874	5.09667	P38011	Guanine nucleotide-binding protein subunit beta-like protein	ASC1	1068
-0.181877	0.0344282	0.720661	0.165145	-0.902538	0.170891				5	5	5	13.6	13.6	13.6	31.603	0	11.864	75873000	5	-3.2613	-1.09049	-4.41934	-2.13671	-1.13866	-6.04139	0.362175	-2.92633	-4.04499	P32447	Histone chaperone ASF1	ASF1	776
-2.39134	0.920846	-1.57452	1.29137	-0.816822	0.261503				7	7	4	7.4	7.4	4.7	126.86	0	60.494	111290000	12	-0.770855	-0.965841	0.174153	-1.46164	-5.20746	-2.06746	-2.6885	-2.38569	-1.21192	P48361	Activator of SKN7 protein 10	ASK10	1676
-0.252233	0.245691	-0.420838	0.461077	0.168605	0.608314				30	30	24	44.8	44.8	35.8	64.47	0	172.95	6871500000	183	5.59737	5.27781	4.29984	5.02359	4.73816	4.65657	4.73807	4.62742	4.54701	P49089	Asparagine synthetase [glutamine-hydrolyzing] 1	ASN1	1692
-0.360111	0.278683	-0.107229	0.0753209	-0.252882	0.498726				22	16	16	45.5	36.5	36.5	64.592	0	150.82	3800600000	146	4.84698	4.30432	3.19734	4.10156	3.69975	3.467	4.22888	3.98726	3.81081	P49090	Asparagine synthetase [glutamine-hydrolyzing] 2	ASN2	1693
-0.367867	0.333653	-0.0675608	0.0505884	-0.300306	1.62625				15	15	15	52.2	52.2	52.2	41.395	0	323.31	11369000000	121	6.35524	5.92048	4.83273	5.41496	5.27915	5.31073	5.54595	5.78163	5.57818	P38986	L-asparaginase 1	ASP1	1280
-0.49637	0.188243	0.0897745	0.0342451	-0.586145	0.246812				10	10	10	29.5	29.5	29.5	48.37	0	82.547	527890000	34	1.67247	1.7634	-0.314193	1.31864	1.26185	-0.947922	1.7013	1.70068	-0.0109758	P39945	Protein AST2	AST2	1348
0.852203	0.816141	1.12101	1.10395	-0.268802	1.15766				6	6	6	12.1	12.1	12.1	55.187	0	30.093	297310000	31	0.346165	-0.330166	-1.2885	0.385505	0.290956	0.607647	0.593805	0.78544	0.711268	Q02887	Autophagy-related protein 21	ATG21	2009
-0.469649	0.4334	0.259197	0.244109	-0.728846	0.810221				3	3	3	21.8	21.8	21.8	20.4	0	44.448	108680000	12	-0.529589	-1.34269	-1.63236	-1.7824	-1.015	-2.11619	-1.36867	-0.473309	-0.885066	Q06485	Autophagy-related protein 33	ATG33	2232
-0.763044	0.429623	-0.147234	0.153198	-0.61581	0.37536				6	6	6	12.1	12.1	12.1	71.427	0	8.1662	85403000	5	-1.07858	-0.882599	-1.98875	-0.890708	-3.24119	-2.10716	-1.46916	-1.6569	-1.26557	P38862	Ubiquitin-like modifier-activating enzyme ATG7	ATG7	1250
0.344391	1.16866	0.504845	1.6458	-0.160454	1.1656				28	28	28	52.8	52.8	52.8	58.607	0	247.07	14561000000	224	5.84584	5.59719	5.39091	5.87142	5.97828	6.01742	6.11373	6.03459	6.20017	P07251	ATP synthase subunit alpha, mitochondrial	ATP1	225
-1.92996	0.921559	-0.103	0.0565468	-1.82696	1.11269				2	2	2	40.3	40.3	40.3	14.128	0	14.937	101440000	9	-1.87674	-1.87061	-0.0281324	-1.71359	-3.60248	-4.24931	-1.57836	-1.38446	-1.12166	Q12349	ATP synthase subunit H, mitochondrial	ATP14	2463
-0.591557	0.275639	-0.446369	0.20577	-0.145187	0.0436437				3	2	2	31.9	27.5	27.5	17.02	0	145.29	828870000	21	2.31995	1.35151	1.78178	1.80072	2.25966	-0.381809	2.12579	2.19678	-0.208434	Q12165	ATP synthase subunit delta, mitochondrial	ATP16	2417
0.0737292	0.0893439	-0.00152969	0.00183959	0.0752589	0.164484				3	3	3	28.7	28.7	28.7	11.312	0	7.5805	278160000	19	-0.308512	-0.0367794	0.555627	0.205503	0.358778	-0.132757	-0.0605526	0.0180378	0.248261	Q06405	ATP synthase subunit f, mitochondrial	ATP17	2224
0.31647	0.521014	0.258194	0.411502	0.0582759	0.194763				18	18	18	47.4	47.4	47.4	54.793	0	259.14	7849000000	162	4.84508	4.27335	5.13874	4.92068	5.20216	5.08373	5.07228	5.10917	4.8503	P00830	ATP synthase subunit beta, mitochondrial	ATP2	118
0.0282427	0.0176712	0.0712547	0.0465938	-0.043012	0.0204568				4	4	4	41.7	41.7	41.7	12.921	0	14.093	926690000	16	1.96425	1.40607	1.92714	1.18011	1.41874	2.78335	1.33078	2.81951	1.36094	Q12233	ATP synthase subunit g, mitochondrial	ATP20	2436
0.0516828	0.0569241	0.291017	0.327142	-0.239334	0.472918				14	14	14	52.7	52.7	52.7	34.35	0	230.01	4839200000	117	4.65625	4.3086	3.62338	4.37474	4.10031	4.26823	4.32608	4.89284	4.24237	P38077	ATP synthase subunit gamma, mitochondrial	ATP3	1079
-0.322985	0.464315	-0.396841	0.771214	0.0738557	0.0943302				7	7	7	26.6	26.6	26.6	26.925	0	42.572	274520000	31	0.149042	0.0806427	0.66645	0.102942	0.307852	-0.483616	0.195148	-0.282158	-0.207379	P05626	ATP synthase subunit 4, mitochondrial	ATP4	174
0.430621	1.06945	0.390262	0.775114	0.0403595	0.103149				11	11	11	57.5	57.5	57.5	22.814	0	70.7	3078400000	91	3.56204	3.5781	3.0097	3.78312	3.87406	3.78453	3.63785	4.0486	3.63419	P09457	ATP synthase subunit 5, mitochondrial	ATP5	273
-0.931189	0.418218	-1.98328	1.1635	1.05209	0.904051				4	4	4	32.2	32.2	32.2	19.809	0	27.286	159830000	6	-1.24738	-1.32171	1.08349	-1.49669	-2.29896	-0.483517	-2.59487	-2.63639	-2.20419	P30902	ATP synthase subunit d, mitochondrial	ATP7	723
0.79941	0.376356	0.567207	0.26912	0.232203	0.234943				3	3	3	8.4	8.4	8.4	36.467	0	7.4188	123730000	12	-0.401163	-0.939703	-3.09492	-1.03537	-1.00627	0.00407982	-0.660864	-0.801636	-1.27166	P31386	Protein ATS1	ATS1	732
0.0703977	0.0782268	0.131114	0.192602	-0.0607166	0.11633				2	2	2	4.7	4.7	4.7	45.193	0.00046125	4.4186	103100000	10	-1.48869	-0.81982	-1.66544	-0.965783	-1.19792	-1.59906	-1.20136	-1.26273	-1.11652	P36107	Inositol phosphorylceramide synthase catalytic subunit AUR1	AUR1	1022
0.46972	0.931522	0.443247	0.972535	0.0264734	0.0590468				1	1	1	2.2	2.2	2.2	53.736	0.0032976	2.7035	61065000	9	-2.33197	-1.94909	-2.62714	-1.82471	-2.0631	-1.61123	-1.9197	-1.96535	-1.69341	P40501	Vacuolar amino acid transporter 7	AVT7	1471
0.0422586	0.0287052	0.370697	0.311014	-0.328438	1.05753				18	15	15	51.1	44.3	44.3	43.596	0	261.82	4174200000	87	4.56657	4.32816	3.02301	4.09934	3.77612	4.16905	4.18101	4.41059	4.43823	P38891	Branched-chain-amino-acid aminotransferase, mitochondrial	BAT1	1262
0.279341	0.228698	-0.386105	0.341551	0.665446	2.36682				22	22	19	59.6	59.6	52.4	41.624	0	323.31	13864000000	200	6.59947	6.03638	5.00725	6.31009	5.95193	6.21911	5.56247	5.49163	5.43069	P47176	Branched-chain-amino-acid aminotransferase, cytosolic	BAT2	1667
-1.59006	0.792225	-0.503519	0.251101	-1.08654	0.761411				6	6	6	5	5	5	128.29	0	11.93	144570000	14	-1.95069	-0.615379	0.569764	-3.38681	-1.52674	-1.85292	-1.68816	-1.23178	-0.586921	P47068	Myosin tail region-interacting protein MTI1	BBC1	1633
-0.819791	1.25636	0.0789693	0.0858984	-0.89876	1.22388				6	6	6	13.9	13.9	13.9	47.218	0	12.399	210880000	22	-0.272938	-0.391415	0.263164	-1.38517	-0.879124	-0.596264	0.353994	0.00917053	-0.527446	P07278	cAMP-dependent protein kinase regulatory subunit	BCY1	240
0.47825	0.288351	-0.740805	0.392828	1.21905	0.964639				7	7	7	25.4	25.4	25.4	41.582	0	18.985	235370000	21	0.660555	0.368578	-1.28313	0.878005	0.420321	-0.117573	-0.322546	-0.294109	-1.85976	P39714	(R,R)-butanediol dehydrogenase	BDH1	1328
-0.918884	0.342985	-0.401738	0.568119	-0.517145	0.178071				3	3	3	4.9	4.9	4.9	61.605	0.00045641	4.1953	57686000	5	-2.42933	-2.13282	-1.61963	-0.841916	-3.73918	-4.35734	-2.25128	-2.87631	-2.25941	P29366	Bud emergence protein 1	BEM1	704
-0.461347	0.452472	0.12937	0.124071	-0.590717	1.23107				42	42	42	21.4	21.4	21.4	245.43	0	323.31	1668200000	132	2.54395	2.13771	3.42258	2.60205	1.83747	2.28068	2.90673	2.76678	2.81884	P39960	GTPase-activating protein BEM2/IPL2	BEM2	1353
0.458574	1.33636	0.332467	0.917078	0.126107	0.395459				3	3	3	4.1	4.1	4.1	70.992	0	8.0625	72580000	12	-1.75569	-2.17881	-2.13753	-1.41651	-1.71902	-1.56077	-1.8842	-1.53412	-1.65631	P39011	Bud emergence protein 4	BEM4	1296
0.430036	1.66686	0.0647399	0.0750356	0.365296	0.568502				2	2	2	9.8	9.8	9.8	22.129	0	5.2314	121490000	12	-1.28477	-1.38477	-1.0171	-0.721482	-0.864656	-0.810394	-0.606764	-1.52362	-1.36204	P36149	Trafficking protein particle complex subunit BET3	BET3	1035
-0.5818	0.501668	-0.548264	0.522046	-0.0335363	0.0469064				26	26	26	48.5	48.5	48.5	54.639	0	252.09	1532000000	123	2.4479	2.21214	3.67295	1.99874	1.93869	2.65016	2.34625	2.05376	2.28819	P38934	Nuclear segregation protein BFR1	BFR1	1273
-1.64823	1.77377	-0.784622	1.84467	-0.86361	0.933829				7	7	7	15.2	15.2	15.2	61.202	0	26.479	199440000	23	0.0930061	0.21382	0.458337	-0.624915	-1.56431	-1.99031	-0.781073	-0.562971	-0.24466	Q06631	Protein BFR2	BFR2	2252
-2.95738	0.831097	-2.18782	0.60849	-0.769555	0.8399				10	10	10	37.4	37.4	37.4	34.118	0	215.39	7002100000	59	2.94537	1.81684	7.09068	0.328345	1.67748	0.974922	1.75034	1.4746	2.06447	P15703	Glucan 1,3-beta-glucosidase	BGL2	412
-0.157271	0.104447	0.0903695	0.0684654	-0.247641	0.188012				5	5	5	13.6	13.6	13.6	41.884	0	33.267	166220000	13	0.0379734	-0.609116	-1.1939	-0.915883	0.0330029	-1.35398	-0.606838	0.0554886	-0.942588	P32451	Biotin synthase, mitochondrial	BIO2	778
1.43182	0.913589	-0.0526752	0.0431105	1.4845	1.12364				16	16	3	56.9	56.9	13.5	30.091	0	162.28	5236400000	118	3.86551	4.36837	2.99261	3.95734	5.89009	5.67454	3.8035	3.79537	3.4696	P29311	Protein BMH1	BMH1	703
-0.285595	0.819917	-0.518421	0.760099	0.232826	0.360813				16	3	3	54.6	12.1	12.1	31.061	0	53.361	283780000	19	0.391212	0.766405	0.220317	0.169913	0.169687	0.181549	0.476746	-0.369572	-0.284503	P34730	Protein BMH2	BMH2	955
-1.67084	1.41171	-0.70657	0.667968	-0.964267	0.994854				17	17	17	17.1	17.1	17.1	135.57	0	169.53	840110000	73	1.56483	1.94557	2.92347	1.03246	0.626303	-0.237398	0.985786	1.44998	1.8784	Q08965	Ribosome biogenesis protein BMS1	BMS1	2357
0.857138	0.641465	0.438578	0.299158	0.418561	1.71018				11	11	11	24.3	24.3	24.3	50.082	0	58.623	647840000	58	1.81462	1.27695	-0.17455	1.62289	1.91103	1.95452	1.34236	1.47415	1.41624	P47039	Probable kynurenine--oxoglutarate transaminase BNA3	BNA3	1627
0.0118923	0.00547149	0.440502	0.21044	-0.428609	0.29396				8	8	8	31.8	31.8	31.8	29.991	0	70.086	1312700000	39	3.29163	2.0658	1.08232	2.78283	1.77588	1.91672	2.06857	3.58628	2.10639	Q04066	Kynurenine formamidase	BNA7	2104
-2.031	0.946186	-2.20552	0.840528	0.174519	0.0446148				7	7	7	4	4	4	219.67	0	21.99	77844000	6	-1.3427	0.281658	-1.62689	-1.74368	-2.56198	-4.47528	-1.40593	-2.83905	-5.05951	P41832	Protein BNI1	BNI1	1527
-1.80653	0.975292	-0.347344	0.229538	-1.45919	1.02198				9	9	9	23.7	23.7	23.7	49.694	0	58.069	163060000	22	0.986374	-0.344767	-0.952514	-1.03779	-3.18644	-1.50628	-0.144876	-0.571863	-0.636199	P53890	Bud neck protein 5	BNI5	1892
-0.840895	0.867767	-0.653332	1.03505	-0.187563	0.137391				12	12	10	10.9	10.9	9.2	109.29	0	41.133	221560000	23	0.090477	0.0169315	0.455874	0.167354	-1.28615	-0.840605	-0.991322	-0.235081	-0.17031	P38041	Protein BOB1	BOI1	1070
0.0193075	0.0158355	-0.115428	0.0779588	0.134736	0.0837022				2	2	2	3.3	3.3	3.3	76.362	0	6.1243	45686000	6	-2.17042	-2.1688	-2.87536	-2.97109	-2.35169	-1.83388	-3.43875	-2.19265	-1.92946	P48445	Biotin--protein ligase;Biotin--[methylmalonyl-CoA-carboxytransferase] ligase;Biotin--[propionyl-CoA-carboxylase [ATP-hydrolyzing]] ligase;Biotin--[methylcrotonoyl-CoA-carboxylase] ligase;Biotin--[acetyl-CoA-carboxylase] ligase	BPL1	1680
0.654303	0.709856	0.801345	0.910814	-0.147043	0.455905				5	4	4	3.2	2.7	2.7	176.87	0	7.4974	120170000	16	-0.868376	-2.26802	-1.57513	-0.685014	-1.07271	-0.9909	-0.891792	-0.7785	-0.637202	P14772	Bile pigment transporter 1	BPT1	391
-0.993731	0.485831	-0.650396	0.444782	-0.343335	0.140717				13	13	13	18.9	18.9	18.9	80.691	0	40.062	295400000	39	-0.0867844	0.030611	1.25941	0.478703	-0.148888	-2.10777	0.0214043	-1.14199	0.37263	Q07457	E3 ubiquitin-protein ligase BRE1	BRE1	2276
-0.951294	0.945307	-0.569003	0.580326	-0.382291	0.586688				14	14	14	37.3	37.3	37.3	57.673	0	206.04	655610000	53	1.05949	1.45887	2.42391	1.08941	0.737978	0.260998	0.76026	1.16701	1.30799	P53741	UBP3-associated protein BRE5	BRE5	1869
-1.15369	0.827141	-0.71689	0.794591	-0.436799	0.368866				9	9	9	29.6	29.6	29.6	33.531	0	41.037	761530000	38	1.19872	1.93979	2.63976	1.61874	0.79339	-0.0949402	1.16921	1.24995	1.20843	Q08235	Ribosome biogenesis protein BRX1	BRX1	2316
-0.140998	0.144466	0.189463	0.202751	-0.330461	0.440939				4	4	4	7.5	7.5	7.5	64.665	0	18.866	156160000	15	-0.290115	-0.477381	-1.21068	-1.25821	-0.574873	-0.568083	-0.182829	-0.915691	-0.311267	Q06604	Protein BSP1	BSP1	2247
0.303161	0.110842	0.388456	0.139525	-0.0852954	0.0844582				4	4	4	13.5	13.5	13.5	38.444	0	20.872	62711000	10	-0.403322	-2.77193	-3.6858	-2.07477	-2.19326	-1.68354	-2.5196	-1.74145	-1.43464	P26449	Cell cycle arrest protein BUB3	BUB3	659
1.66269	1.21861	2.00214	1.4651	-0.339448	1.37174				7	7	7	26	26	26	35.559	0	55.458	1259600000	53	1.85192	1.23664	-0.276349	2.42817	2.58043	2.79168	2.86965	3.02987	2.91911	P39988	Putative pyridoxal kinase BUD16	BUD16	1362
-1.16243	0.644593	-1.54869	0.86396	0.386252	0.203584				6	6	6	12.1	12.1	12.1	60.053	0	14.127	102920000	9	-1.61915	-1.71597	0.254113	-1.85958	-1.53271	-3.17602	-3.64095	-2.01337	-2.07274	Q04347	Bud site selection protein 22	BUD22	2123
-1.86612	1.44665	-0.731436	0.725599	-1.13469	0.925318				5	5	5	24.4	24.4	24.4	30.742	0	36.206	137460000	9	-0.9221	-0.556095	0.259358	-1.41104	-3.0975	-2.30867	-1.72585	-0.959883	-0.727416	P25627	18S rRNA (guanine(1575)-N(7))-methyltransferase	BUD23	645
-1.36695	1.40676	-1.49604	1.43076	0.129086	0.0831097				14	14	14	8	8	8	184.72	0	29.659	376580000	43	1.16927	0.790222	1.70106	0.33553	-0.868704	0.0928802	-0.0427151	0.285576	-1.07041	P25558	Bud site selection protein 3	BUD3	630
-1.57304	1.0593	-1.23051	1.22449	-0.342528	0.205679				16	16	15	19	19	18.1	109.17	0	48.737	288240000	42	0.31518	0.314119	1.46804	0.229625	-1.74828	-1.10313	-0.861732	-0.744808	0.0123415	P48524	Ubiquitin ligase-binding protein BUL1	BUL1	1681
-0.454739	0.810622	-0.0695082	0.139648	-0.385231	0.660445				7	6	6	7.8	7	7	104.79	0	13.275	151540000	15	-0.341255	-0.476633	-0.766639	-1.43653	-0.779655	-0.732555	-0.865961	-0.486687	-0.440404	Q03758	Ubiquitin ligase-binding protein BUL2	BUL2	2078
0.245043	0.242608	0.0721416	0.0839897	0.172901	0.240781				2	2	2	5.1	5.1	5.1	45.72	0	6.0423	48446000	9	-2.65585	-2.9559	-1.96736	-2.63289	-2.46214	-1.74896	-2.43846	-2.6051	-2.31913	Q05949	Protein BUR2	BUR2	2194
-0.0733115	0.078413	0.377807	1.1975	-0.451118	0.688111				2	2	2	16.2	16.2	16.2	15.516	0	6.622	68061000	7	-2.01739	-1.72689	-2.22364	-1.79185	-1.74153	-2.65447	-1.54362	-1.66083	-1.63005	P40096	Negative cofactor 2 complex subunit alpha	BUR6	1407
-0.294541	0.259344	-0.221982	0.171815	-0.0725587	0.0910905				11	11	11	37.1	37.1	37.1	40.903	0	72.261	1806800000	74	3.58074	3.40511	2.22412	2.8973	2.47355	2.95549	3.03077	3.14043	2.37282	Q04430	Pantothenate kinase CAB1	CAB1	2131
0.288825	0.19949	0.227873	0.160359	0.0609525	0.0902875				15	15	15	28	28	28	65.237	0	65.912	654500000	52	1.71355	1.84696	0.229238	1.15479	1.83704	1.66439	1.6897	1.52553	1.25814	P36076	Coenzyme A biosynthesis protein 3	CAB3	1009
0.286236	0.14539	0.525674	0.285558	-0.239438	0.301682				18	18	18	64.6	64.6	64.6	34.306	0	117.24	3208700000	122	4.42839	3.72947	2.06528	4.05205	3.32758	3.70222	4.17248	4.18558	3.44211	P53332	Phosphopantetheine adenylyltransferase	CAB4	1835
-0.467517	0.397388	-0.431199	0.411475	-0.0363178	0.0489618				9	9	9	24.6	24.6	24.6	51.252	0	81.562	329140000	37	1.32858	0.968966	-0.123096	0.652114	0.292017	-0.172234	0.450167	0.285978	0.144706	Q04199	Chromatin assembly factor 1 subunit p60	CAC2	2114
-0.200363	0.164165	0.600595	0.52549	-0.800959	1.11792				4	4	4	39.8	39.8	39.8	18.223	0	74.121	683110000	33	1.99265	1.3021	0.543565	0.989144	1.4429	0.805178	2.07575	2.23396	1.3304	P12962	Cap-associated protein CAF20	CAF20	363
-1.25009	0.856214	-0.484484	0.452979	-0.765601	0.610741				13	11	11	32.5	30.1	30.1	47.087	0	70.953	797450000	57	1.37284	1.61781	2.74407	1.35351	1.01369	-0.382736	1.73628	1.09786	1.44713	P29547	Elongation factor 1-gamma 1	CAM1	712
0.183903	0.164927	-0.112274	0.0879744	0.296177	0.457727				9	9	9	31.7	31.7	31.7	30.699	0	53.875	432170000	47	1.42035	0.904924	0.0815744	1.19297	1.08508	0.680504	0.980682	0.856873	0.232471	P28495	F-actin-capping protein subunit alpha	CAP1	692
-0.482103	0.581329	-0.831689	0.799338	0.349586	0.461451				7	7	7	29.3	29.3	29.3	32.629	0	28.828	234590000	24	0.911654	0.493757	-0.318364	-0.275147	-0.0700912	-0.0140247	-0.0810719	-0.228382	-1.09857	P13517	F-actin-capping protein subunit beta	CAP2	371
0.236901	0.378293	-0.0701415	0.207346	0.307042	0.550109				7	7	7	17.4	17.4	17.4	35.662	0	24.066	526750000	43	1.01232	1.2487	0.862899	0.926438	1.73109	1.1771	0.869001	1.09777	0.946729	P00812	Arginase	CAR1	115
0.515069	0.850302	0.235817	0.345043	0.279252	2.48108				17	17	17	45.8	45.8	45.8	46.085	0	136.72	1666400000	130	3.05461	2.4584	2.09195	3.02049	3.03637	3.0933	2.82582	2.79037	2.69622	P07991	Ornithine aminotransferase	CAR2	254
-1.5919	1.19832	-0.743034	1.49471	-0.848865	0.59492				3	3	3	4.8	4.8	4.8	77.241	0	8.6564	91657000	8	-0.936411	-1.15972	-0.696532	-1.30454	-3.07821	-3.18562	-1.67341	-1.34982	-1.99854	P32796	Carnitine O-acetyltransferase, mitochondrial	CAT2	855
-0.240489	0.25472	-0.119177	0.143753	-0.121312	0.174628				5	5	5	24.5	24.5	24.5	23.774	0	11.004	293960000	17	0.850718	0.494616	-0.134664	0.285321	-0.300283	0.504166	0.488604	0.243065	0.12147	Q08920	Nuclear cap-binding protein subunit 2	CBC2	2350
-0.942424	1.01846	-0.968977	1.03436	0.0265535	0.0382602				27	27	27	62.1	62.1	62.1	54.704	0	323.31	15500000000	239	5.81628	6.01056	7.11425	5.68548	5.17122	5.25711	5.08073	5.28107	5.67236	P33322	H/ACA ribonucleoprotein complex subunit 4	CBF5	906
-0.35922	0.195251	-0.363535	0.210489	0.00431506	0.00288723				11	11	11	13.9	13.9	13.9	86.945	0	21.492	276860000	22	-0.906763	0.0138073	1.1514	0.114806	0.100111	-1.03413	-0.836782	0.217909	-0.213288	P53894	Serine/threonine-protein kinase CBK1	CBK1	1894
0.758701	1.52629	0.838556	1.57333	-0.079855	0.28926				11	11	11	31.3	31.3	31.3	39.083	0	17.475	390020000	31	-0.361578	0.134333	0.402722	0.783662	0.751486	0.916433	1.07509	0.731031	0.885022	P21560	Protein CBP3, mitochondrial	CBP3	512
0.215469	0.268414	0.291206	0.349534	-0.075737	0.135654				14	14	14	50.7	50.7	50.7	31.493	0	69.725	2444600000	92	2.64065	2.88267	3.63769	3.04354	3.40946	3.35441	3.01672	3.42188	3.59602	P38626	NADH-cytochrome b5 reductase 1	CBR1	1177
-0.355732	0.611975	-0.229405	0.292694	-0.126327	0.238697				14	14	14	30.2	30.2	30.2	62.484	0	76.724	439020000	45	1.0525	0.475704	1.32466	0.585784	0.472845	0.727037	0.369888	1.04353	0.751225	P21269	CCA tRNA nucleotidyltransferase, mitochondrial	CCA1	504
-0.353494	0.689949	-0.599175	1.00067	0.245681	0.392527				3	3	3	5.9	5.9	5.9	94.669	0	5.9803	65204000	1	-1.2468	-1.77908	-1.78363	-2.21476	-1.96172	-1.69352	-2.60104	-2.15203	-1.85397	P31384	Glucose-repressible alcohol dehydrogenase transcriptional effector	CCR4	731
-0.149909	0.0903486	-0.251107	0.147806	0.101198	0.13572				9	9	9	47.8	47.8	47.8	27.33	0	109.83	1196700000	62	3.14687	2.87527	1.28675	2.07546	2.45451	2.32919	2.47468	2.39665	1.68424	P40202	Superoxide dismutase 1 copper chaperone	CCS1	1418
0.0987714	0.0827846	0.249331	0.237764	-0.15056	0.510245				26	26	26	59.8	59.8	59.8	57.203	0	323.31	10309000000	228	5.77775	5.65367	4.49853	5.38343	5.23123	5.6116	5.57757	5.66519	5.43517	P39076	T-complex protein 1 subunit beta	CCT2	1301
-0.186937	0.22532	0.164526	0.205466	-0.351463	1.17089				29	29	29	53.2	53.2	53.2	58.814	0	105	5207400000	184	4.8121	4.63286	3.83345	4.42941	4.27415	4.01404	4.67145	4.65428	4.44626	P39077	T-complex protein 1 subunit gamma	CCT3	1302
0.0327733	0.0517112	0.317085	0.681249	-0.284312	0.800998				20	20	20	40.9	40.9	40.9	57.603	0	213.6	4058700000	163	4.25025	3.9291	3.62414	4.16568	3.74581	3.99033	4.10346	4.46642	4.18486	P39078	T-complex protein 1 subunit delta	CCT4	1303
-0.291693	0.845572	0.0827427	0.207968	-0.374436	1.4299				28	28	28	52.3	52.3	52.3	61.913	0	292.57	6267200000	194	4.98767	4.56718	4.62663	4.61702	4.32306	4.36631	4.92732	4.84602	4.65636	P40413	T-complex protein 1 subunit epsilon	CCT5	1446
0.585262	0.896859	0.824936	1.5915	-0.239674	0.427137				17	17	17	34.4	34.4	34.4	59.923	0	128.63	1509900000	80	2.35576	2.28839	1.68233	3.04093	2.74439	2.29694	3.12771	2.77421	2.89936	P39079	T-complex protein 1 subunit zeta	CCT6	1304
0.150043	0.111996	0.536025	0.464162	-0.385983	1.01961				25	25	25	48.4	48.4	48.4	59.735	0	275.38	5248400000	168	4.80426	4.51504	3.2535	4.4622	4.15407	4.40666	4.82575	4.92341	4.43171	P42943	T-complex protein 1 subunit eta	CCT7	1551
0.189927	0.445331	0.417088	1.0444	-0.227161	1.07577				28	28	28	59.5	59.5	59.5	61.662	0	310.85	5515300000	172	4.60087	4.27088	4.00745	4.56447	4.3562	4.52832	4.69718	4.8472	4.58608	P47079	T-complex protein 1 subunit theta	CCT8	1636
-0.336721	0.348957	-0.459764	0.57576	0.123043	0.187685				3	3	3	8.4	8.4	8.4	57.147	0	47.174	196400000	21	-0.611843	-0.509922	0.439219	-0.195745	-0.540522	-0.956444	-0.881641	-0.467922	-0.712276	P40986	Cell division control protein 1	CDC1	1506
-0.3008	0.828295	-0.514632	1.29581	0.213832	1.20304				6	6	6	20.5	20.5	20.5	37.024	0	30.155	282400000	25	0.790119	0.441582	0.214686	0.154765	0.216343	0.172878	0.0839157	-0.189548	0.00812435	P25342	Cell division control protein 10	CDC10	606
-1.00087	1.45116	-0.600552	0.886643	-0.400319	0.54939				9	9	9	20.9	20.9	20.9	61.906	0	49.854	468570000	37	0.902548	1.6356	1.46725	0.559951	-0.128263	0.571104	0.37558	0.680088	1.14808	Q00684	Tyrosine-protein phosphatase CDC14	CDC14	1956
0.360264	0.527233	0.601442	0.957807	-0.241179	1.69573				46	46	43	79.4	79.4	77.4	54.544	0	323.31	156350000000	659	9.44302	9.11286	8.4441	9.48756	9.28769	9.30551	9.61671	9.60255	9.58504	P00549	Pyruvate kinase 1	CDC19	112
0.66164	1.52881	0.390299	1.13931	0.27134	0.999758				19	19	17	62.1	62.1	55.7	34.061	0	88.521	1458700000	107	1.88405	2.25006	2.41771	2.74279	2.70383	3.09013	2.62496	2.51066	2.58711	P00546	Cyclin-dependent kinase 1	CDC28	111
-1.19804	0.990771	-0.938206	0.83847	-0.259836	0.326169				13	13	13	24.4	24.4	24.4	60.054	0	50.62	494280000	35	0.527916	1.23521	2.22399	0.665812	0.0190163	-0.29184	0.533852	0.059269	0.579375	P32457	Cell division control protein 3	CDC3	781
-0.75187	0.661707	-0.175261	0.232089	-0.57661	0.490701				4	4	4	25.5	25.5	25.5	18.751	0	12.487	233440000	21	-0.322031	0.339298	0.291375	0.0512743	-1.53876	-0.459484	-0.150793	-0.383621	0.317275	P06704	Cell division control protein 31	CDC31	206
-0.668224	1.71276	-0.352504	1.13582	-0.31572	0.816373				14	14	14	70	70	70	24.254	0	178.03	3391800000	120	4.19454	3.86728	4.13877	3.62888	3.43571	3.13133	3.74734	3.51776	3.87798	P07260	Eukaryotic translation initiation factor 4E	CDC33	230
1.17288	1.04392	0.627006	0.361198	0.545873	0.365438				4	4	4	24.1	24.1	24.1	22.362	0	42.523	510270000	17	0.475296	0.995255	-0.551974	1.71517	1.77806	0.943981	1.50091	1.49242	-0.193728	P06100	General negative regulator of transcription subunit 2	CDC36	189
0.544538	1.38313	0.426867	1.12183	0.117671	0.56459				35	35	35	17.2	17.2	17.2	240.28	0	289.69	1181000000	128	2.13496	1.58723	2.04114	2.37746	2.4117	2.60779	2.34304	2.45163	2.24926	P25655	General negative regulator of transcription subunit 1	CDC39	651
-0.297787	0.497409	-0.411411	0.769819	0.113623	0.547479				25	25	25	35.8	35.8	35.8	91.995	0	130.06	2479500000	131	3.26332	3.18883	3.95943	3.03699	3.34271	3.13853	3.07915	3.02202	3.07618	P25694	Cell division control protein 48	CDC48	652
-0.139248	0.423012	-0.168152	0.582259	0.0289046	0.122434				29	29	28	27.1	27.1	27.1	124.14	0	215.63	2046200000	132	2.90743	3.15445	3.32103	2.847	3.08861	3.02957	2.90752	2.91899	3.05195	P26637	Leucine--tRNA ligase, cytoplasmic	CDC60	661
-0.0314077	0.0737544	0.501593	0.884117	-0.533	0.858547				7	7	7	8.5	8.5	8.5	84.827	0	19.073	287500000	33	-0.043623	0.15246	-0.0515108	0.236182	-0.222221	-0.0508575	0.0361919	0.904978	0.620934	P04819	DNA ligase 1	CDC9	163
0.456137	0.301428	0.646527	0.488515	-0.19039	0.355742				2	2	2	15.5	15.5	15.5	15.536	0.00045872	4.3029	127390000	12	-2.55116	-0.6742	-1.03676	-1.11324	-1.24694	-0.533535	-0.727188	-0.73987	-0.855489	Q06549	Cytidine deaminase	CDD1	2246
-0.129157	0.0148679	3.84183	1.05404	-3.97099	0.778859				5	5	5	10.1	10.1	10.1	51.822	0	12.662	3142000000	23	-0.863388	-1.61668	3.77597	4.70549	-3.22728	-0.569769	4.86958	4.03932	3.91248	P38221	Phosphatidate cytidylyltransferase	CDS1	1125
0.0900396	0.161839	0.437454	1.17661	-0.347414	0.699179				17	17	17	22.7	22.7	22.7	84.768	0	52.42	724030000	72	1.51311	1.14473	1.36773	1.7904	1.27034	1.23495	1.72867	2.03983	1.56943	Q12453	Cytoplasmic export protein 1	CEX1	2485
0.510739	1.09745	0.126657	0.302713	0.384082	0.798925				19	19	19	67.8	67.8	67.8	39.301	0	323.31	12403000000	161	5.67164	5.36395	5.28818	6.19986	5.59072	6.06542	5.49827	5.80769	5.39779	P25379	Catabolic L-serine/threonine dehydratase;L-serine dehydratase;L-threonine dehydratase	CHA1	621
-0.899732	0.753232	-0.69667	0.535667	-0.203062	0.490748				47	47	47	33.7	33.7	33.7	187.23	0	323.31	2519900000	197	3.12175	2.84856	4.60805	2.61771	2.71533	2.54612	2.55211	2.78752	3.14871	P22137	Clathrin heavy chain	CHC1	526
-1.88887	1.1453	-1.46153	1.31318	-0.42734	0.213782				22	22	22	16.3	16.3	16.3	168.24	0	85.377	547430000	49	1.25925	1.4462	2.44458	0.784348	0.193512	-1.49444	-0.04603	-0.178205	0.989673	P32657	Chromo domain-containing protein 1	CHD1	841
0.336149	0.260462	-0.132278	0.0940845	0.468427	1.74679				19	19	19	19.9	19.9	19.9	101.2	0	134.9	2456400000	123	3.0479	4.21294	2.51661	3.51916	3.44365	3.82309	3.18022	3.13708	3.06332	P05374	Phosphatidylethanolamine N-methyltransferase	CHO2	172
0.0816275	0.0299545	0.922213	0.457344	-0.840585	0.992672				7	7	7	20.2	20.2	20.2	42.529	0	20.813	112060000	16	-2.9689	-2.49644	-0.220119	-2.22938	-2.08847	-1.12273	-0.609779	-1.04837	-1.26067	P38779	Proteasome-interacting protein CIC1	CIC1	1217
-0.760835	0.73964	-0.593301	0.590685	-0.167534	0.115579				11	11	11	11.5	11.5	11.5	116.65	0	28.657	240740000	16	-0.241982	0.651945	0.449981	-0.58137	-1.08345	0.242264	-0.972275	0.25412	-0.201804	P40987	Chromosome instability protein 1	CIN1	1507
-0.364244	0.238181	-0.258696	0.138078	-0.105549	0.0718056				7	7	7	26.9	26.9	26.9	30.708	0	19.827	232090000	27	0.171122	0.937283	-0.913888	0.172059	-0.299084	-0.771193	0.486769	-1.00923	-0.0591116	P46670	Tubulin-specific chaperone C	CIN2	1591
-0.407089	1.49791	0.032409	0.03647	-0.439498	0.643737				3	3	3	14.6	14.6	14.6	28.758	0	21.018	107400000	12	-1.27517	-1.09896	-1.01962	-1.72336	-1.51418	-1.37747	-1.62624	-0.620266	-1.05001	P42940	Probable electron transfer flavoprotein subunit beta	CIR1	1548
-1.81457	0.838493	-1.93918	0.908013	0.12461	0.182283				2	1	1	7.9	4.4	4.4	23.241	0	5.0007	758810000	11	0.545544	0.743555	3.58969	-0.35753	0.216482	-0.423883	-0.217373	-0.630054	-0.0913343	P47001	Cell wall mannoprotein CIS3	CIS3	1619
-0.232668	0.279559	-0.598132	1.17976	0.365465	0.590479				13	13	13	30.3	30.3	30.3	53.359	0	55.471	1340000000	75	2.75446	3.054	2.31365	2.73532	2.72732	1.96147	2.14202	1.91691	2.2688	P00890	Citrate synthase, mitochondrial	CIT1	119
0.00926908	0.00374953	-0.140541	0.0597483	0.14981	0.223498				5	5	5	11.3	11.3	11.3	53.811	0	18.103	182730000	9	0.492529	0.305502	-1.96687	-0.577685	-0.0407753	-0.522575	-0.226833	-0.459782	-0.903852	P43635;P08679	Citrate synthase 3	CIT3	1581
0.499669	0.550043	0.884059	1.17482	-0.384391	0.467475				6	6	6	16.8	16.8	16.8	39.403	0	40.354	509640000	25	0.203196	0.107769	1.00051	1.21115	1.23346	0.365871	1.69894	1.30041	0.964303	P19454	Casein kinase II subunit alpha	CKA2	471
0.470054	0.415832	0.512964	0.447924	-0.0429096	0.0861775				8	8	8	61.3	61.3	61.3	17.795	0	98.84	9834400000	99	5.64718	5.29178	4.09171	5.48431	5.30513	5.6514	5.73071	5.5964	5.24246	P20486	Cyclin-dependent kinases regulatory subunit	CKS1	494
-0.622789	1.0188	-0.453149	0.952807	-0.16964	0.366533				14	14	14	23.5	23.5	23.5	93.908	0	89.621	450120000	43	0.876444	0.911869	1.54544	0.760711	0.129366	0.575306	0.577625	0.652689	0.743989	P48562;Q12469	Serine/threonine-protein kinase CLA4	CLA4	1682
-2.34783	1.59311	-0.907457	0.656309	-1.44038	1.37307				6	6	6	25.8	25.8	25.8	26.531	0	54.033	145100000	12	-1.01546	-0.878517	0.703938	-2.03669	-2.81157	-3.38528	-0.772598	-1.34681	-1.793	P17891	Clathrin light chain	CLC1	452
1.24595	0.64209	2.3494	1.41211	-1.10344	1.26209				4	4	4	9	9	9	50.225	0	5.9731	89112000	11	-2.05607	-2.40949	-4.53584	-1.0321	-2.44927	-1.78217	-0.671616	-0.685854	-0.59575	Q08685	mRNA cleavage and polyadenylation factor CLP1	CLP1	2336
-0.70028	0.802837	-0.726432	0.754712	0.0261523	0.0405204				62	62	62	53.6	53.6	53.6	145.16	0	323.31	14249000000	367	5.47685	6.0001	6.8294	5.57386	5.33736	5.2943	5.02187	5.38513	5.72005	Q03690	Clustered mitochondria protein 1	CLU1	2075
0.722727	0.529784	0.686328	0.455341	0.0363998	0.0412849				4	4	4	36.9	36.9	36.9	13.007	0	12.666	471480000	17	1.25443	0.781063	-0.700055	1.26631	0.929823	1.30749	1.46153	1.34803	0.584868	P36064	COX assembly mitochondrial protein	CMC1	1006
0.576449	0.621034	0.425666	0.469767	0.150784	0.457375				1	1	1	11.9	11.9	11.9	12.947	0.00045956	4.3525	31573000	4	-2.59058	-3.26512	-3.94973	-2.83793	-2.83032	-2.40783	-2.83788	-2.83656	-2.85399	Q3E7A4	COX assembly mitochondrial protein 2	CMC2	2526
-0.0147737	0.00588641	-0.0780729	0.0343424	0.0632992	0.0407828				3	3	3	57.5	57.5	57.5	8.2024	0	32.544	680850000	24	2.47679	1.80597	0.113299	2.0304	0.616377	1.70496	1.70083	1.69362	0.767388	Q3E7A9	Cx9C motif-containing protein 4, mitochondrial	CMC4	2527
0.358786	0.247578	0.130697	0.0828076	0.228088	0.471426				7	7	7	16.1	16.1	16.1	50.296	0	12.806	180100000	15	0.222229	-0.387104	-1.63371	0.0013876	-0.143373	-0.580244	-0.520874	-0.247583	-0.638038	P27466	Calcium/calmodulin-dependent protein kinase I	CMK1	670
-1.53851	0.905175	-0.443701	0.43385	-1.09481	0.692308				4	4	4	7.5	7.5	7.5	59.155	0	7.3117	42471000	8	-2.04241	-2.97379	-1.66603	-3.82484	-2.54011	-4.93283	-3.03239	-2.64593	-2.33502	Q12510	DNA damage-binding protein CMR1	CMR1	2503
-1.03532	1.80401	-0.75702	1.37553	-0.278302	1.18916				3	3	3	11.7	11.7	11.7	33.394	0	8.7475	40440000	7	-2.49763	-2.3889	-1.715	-3.10047	-3.36896	-3.23807	-2.8149	-2.9738	-3.08389	Q07897	Protein CMS1	CMS1	2297
-0.189613	0.306423	-0.265241	0.332793	0.0756276	0.0917842				16	16	16	28.2	28.2	28.2	67.399	0	81.771	932010000	86	1.97245	2.4628	1.76681	2.16008	1.68142	1.79172	1.29684	1.98782	2.12167	P53865	Chaotic nuclear migration protein 67	CNM67	1884
-0.0891418	0.0515466	0.0582244	0.0375632	-0.147366	0.113779				4	4	4	38.5	38.5	38.5	15.901	0	32.831	791440000	26	2.30532	1.89385	0.79054	2.27036	1.51493	0.936987	2.1135	1.84205	1.20883	Q03048	Cofilin	COF1	2024
-0.791889	0.727054	-0.3283	0.376808	-0.463588	0.540188				27	27	27	27.1	27.1	27.1	135.61	0	132.83	1299500000	119	2.18369	2.22153	3.23862	2.2059	2.01704	1.04524	2.45461	2.0645	2.13983	P53622	Coatomer subunit alpha	COP1	1852
1.69872	1.37379	1.51034	1.36207	0.188384	0.232956				4	4	4	18.6	18.6	18.6	36.33	0	13.695	138900000	13	-1.09304	-2.65929	-2.51974	-0.133557	-0.0756721	-0.966681	-0.446402	-0.446449	-0.848212	P27680	Ubiquinone biosynthesis O-methyltransferase, mitochondrial	COQ3	678
1.39188	1.20708	0.831545	0.685708	0.560336	0.748411				4	4	4	7.6	7.6	7.6	56.741	0	8.1299	92110000	7	-3.10082	-2.59006	-1.44425	-1.12619	-0.533686	-1.2996	-1.37328	-2.0468	-1.22041	P27697	Atypical kinase COQ8, mitochondrial	COQ8	680
-1.04861	0.809023	-0.245241	0.272088	-0.803371	0.763476				15	15	15	38.7	38.7	38.7	50.227	0	101.45	935240000	74	1.68052	1.76986	2.79489	1.58597	1.43935	0.0741081	1.87411	1.73407	1.90137	P07256	Cytochrome b-c1 complex subunit 1, mitochondrial	COR1	226
-1.25364	1.20417	-0.00362142	0.00328889	-1.25002	1.13566				4	4	4	28.7	28.7	28.7	15.021	0	7.5375	134620000	11	-0.942585	-0.200832	-0.776809	-1.9639	-1.10834	-2.60891	-1.15228	-0.181438	-0.597375	P32799	Cytochrome c oxidase subunit 6A, mitochondrial	COX13	857
-0.0991313	0.0663258	-0.101765	0.0679262	0.00263341	0.00592661				3	3	3	43.5	43.5	43.5	8.056	0	26.878	200960000	9	0.355453	0.298143	-1.20767	-0.470157	-0.242384	-0.138924	-0.345299	-0.0770874	-0.436978	Q12287	Cytochrome c oxidase copper chaperone	COX17	2451
0.576495	0.854797	-0.358761	0.210457	0.935257	0.571139				2	2	2	7.2	7.2	7.2	28.567	0	5.7715	75446000	8	-2.03687	-1.88062	-1.93509	-0.757333	-1.62935	-1.73641	-1.00337	-2.80986	-3.11564	P00410	Cytochrome c oxidase subunit 2	COX2	106
0.60452	0.327062	1.04928	0.917194	-0.444762	0.321837				6	6	6	31.1	31.1	31.1	17.341	0	15.48	196850000	32	-2.13845	-0.522509	-0.638436	0.407014	-0.389818	-1.50303	0.169739	-0.0740814	-0.247211	P00427	Cytochrome c oxidase subunit 6, mitochondrial	COX6	107
0.599105	0.510293	0.501742	0.429345	0.0973632	0.159357				36	34	34	37.5	35.7	35.7	123.91	0	305.98	4249200000	179	4.14816	4.28728	2.78146	4.20704	4.70071	4.10647	4.40428	4.3497	3.96816	P03965	Carbamoyl-phosphate synthase arginine-specific large chain	CPA2	145
0.338775	0.390463	-0.0177854	0.0147053	0.35656	0.758062				8	8	8	43.8	43.8	43.8	17.39	0	111.14	3988300000	94	4.16829	4.38477	3.23793	4.43001	4.29358	4.08373	4.28488	3.64946	3.80329	P14832	Peptidyl-prolyl cis-trans isomerase	CPR1	392
0.234741	0.31092	0.0725695	0.0935513	0.162172	0.500391				5	5	5	23.1	23.1	23.1	19.919	0	16.81	433110000	35	0.365	1.25438	0.511147	0.741849	1.20966	0.883236	0.824396	0.726133	0.797702	P25719	Peptidyl-prolyl cis-trans isomerase C, mitochondrial	CPR3	653
0.199332	0.325482	0.520684	0.908186	-0.321352	0.924176				3	3	3	11.1	11.1	11.1	25.326	0	7.1417	162310000	13	-0.406242	-0.914663	-1.20316	-0.566686	-0.528288	-0.831097	-0.381695	-0.511995	-0.0683241	P35176	Peptidyl-prolyl cis-trans isomerase D	CPR5	961
-0.400197	0.827933	-0.116721	0.286245	-0.283475	0.469426				16	16	16	42.9	42.9	42.9	42.071	0	89.142	1755000000	84	3.10684	2.91198	2.90163	2.5704	2.94518	2.20428	2.97544	3.03684	2.55801	P53691	Peptidyl-prolyl cis-trans isomerase CPR6	CPR6	1856
0.365927	1.15211	-0.172901	0.403899	0.538827	1.28237				16	16	16	27.8	27.8	27.8	64.596	0	99.919	2023700000	98	3.12952	2.97742	2.81588	3.20384	3.57685	3.2399	2.6195	3.11443	2.67019	P27614	Carboxypeptidase S	CPS1	675
0.472548	0.340137	0.64569	0.957767	-0.173142	0.123525				4	4	4	10.4	10.4	10.4	34.754	0	5.5438	60650000	9	-2.58508	-3.04198	-2.04218	-1.09129	-2.55607	-2.60423	-2.05652	-2.01777	-1.65788	Q12289	Mitochondrial carnitine carrier	CRC1	2453
-4.10325	1.40549	-2.71513	0.933336	-1.38812	1.51014				10	10	10	17	17	17	52.757	0	249.59	1133300000	22	0.828945	0.183258	4.4464	-1.71766	-2.74639	-2.3871	-0.9072	-1.40854	-0.371049	P53301	Probable glycosidase CRH1	CRH1	1826
0.657522	1.23471	0.805317	1.49231	-0.147795	0.834026				24	24	24	20.2	20.2	20.2	124.1	0	99.995	3097600000	160	3.43841	3.34846	2.6682	3.88345	3.85072	3.69347	4.02701	4.00122	3.84279	P30822	Exportin-1	CRM1	722
-1.3027	1.6661	-1.33784	1.46289	0.0351359	0.0509428				14	14	14	32.9	32.9	32.9	51.115	0	84.397	539570000	45	1.11964	1.53989	2.32744	0.431106	0.309557	0.338211	-0.0739746	0.310659	0.736781	P38845	Cruciform DNA-recognizing protein 1;CRP1 short N-terminal subpeptide;CRP1 short C-terminal subpeptide	CRP1	1244
0.503089	0.731342	0.71811	0.980991	-0.215021	0.324234				12	12	12	14.4	14.4	14.4	109.35	0	47.264	386550000	34	0.489157	0.470284	-0.321889	1.0048	0.715698	0.426325	1.10766	1.18176	0.50246	P33307	Importin alpha re-exporter	CSE1	901
0.148949	0.0899697	0.280387	0.176034	-0.131437	0.182478				12	12	12	50	50	50	31.583	0	107.73	994190000	62	2.55664	2.30765	0.75287	2.19012	2.19124	1.68265	2.45543	2.26816	1.73473	P53859	Exosome complex component CSL4	CSL4	1883
0.547859	0.231887	0.496819	0.20888	0.05104	0.162875				11	11	11	18.1	18.1	18.1	68.284	0	28.135	392020000	34	1.52848	0.88818	-1.49599	0.634616	1.00016	0.929472	0.844311	0.836634	0.730186	P38818	Cytochrome c lysine N-methyltransferase 1	CTM1	1233
0.0223592	0.022411	0.0410016	0.038453	-0.0186424	0.0268419				4	4	4	11.4	11.4	11.4	32.173	0	7.5348	96548000	15	-1.54207	-1.9639	-0.909686	-1.21535	-1.46548	-1.66775	-1.81642	-1.2378	-1.23843	P38152	Tricarboxylate transport protein	CTP1	1104
-1.73923	1.41586	0.01135	0.00862233	-1.75058	1.75874				7	7	7	19.2	19.2	19.2	44.441	0	66.146	97000000	25	-0.311144	-0.953819	-1.68277	-2.23481	-2.38844	-3.54218	-0.647863	-1.01886	-1.24696	P49573	Copper transport protein CTR1	CTR1	1698
0.191939	0.16728	0.427397	0.398162	-0.235458	0.642554				8	8	8	13.7	13.7	13.7	65.205	0	15.703	172270000	29	-0.0151939	-0.622293	-1.48953	-0.394261	-0.539577	-0.617359	-0.297165	-0.0109615	-0.536696	P25355	Copper transport protein 86	CTR86	609
-1.66884	0.829475	-0.656692	0.342351	-1.01215	0.646384				6	6	6	5.4	5.4	5.4	124.71	0	13.293	108760000	8	-2.32864	-0.273277	-0.147426	-2.11607	-1.8477	-3.7921	-2.13919	-1.67839	-0.901843	P89105	RNA polymerase-associated protein CTR9	CTR9	1945
-1.72056	1.04139	-1.90108	1.04289	0.180528	0.172767				3	3	3	5.9	5.9	5.9	59.014	0	33.738	1096400000	19	1.99902	1.39631	3.94113	0.500003	0.85504	0.819738	0.591805	-0.134624	1.17602	P29029	Endochitinase	CTS1	699
-0.173248	0.052052	-0.0782096	0.0266284	-0.0950381	0.0288051				2	2	2	4.5	4.5	4.5	59.117	0.003663	2.5536	17877000	4	-5.52177	-3.54478	-3.192	-5.93671	-3.91662	-2.92497	-3.28501	-5.47236	-3.73581	Q06350	Sporulation-specific chitinase 2	CTS2	2222
0.826202	0.983267	0.323561	0.357445	0.502642	1.72789				12	12	12	26	26	26	64.583	0	121.4	532510000	50	1.37155	0.787539	0.0775518	1.35855	1.57168	1.78502	1.152	1.06241	0.992919	P06115	Catalase T	CTT1	195
0.0370108	0.0348339	0.351905	0.393239	-0.314894	0.930667				1	1	1	1.2	1.2	1.2	96.506	0.0020956	2.9522	22917000	6	-4.12535	-2.929	-3.72059	-3.63009	-3.4036	-3.63021	-3.45558	-2.98019	-3.28344	P53008	Mannosyl-oligosaccharide glucosidase	CWH41	1747
-3.9213	1.19029	-2.69442	0.84128	-1.22688	0.901968				12	12	12	45.2	45.2	45.2	24.268	0	323.31	4890100000	67	2.33076	2.13843	6.58163	0.647038	-0.13253	-1.2276	0.999481	0.417385	1.55069	P28319	Cell wall protein CWP1	CWP1	691
-0.548358	0.259627	0.434666	0.253179	-0.983024	0.681567				2	2	2	6.3	6.3	6.3	30.081	0	11.351	45848000	12	-2.00616	-3.87713	-2.09701	-2.16024	-3.30184	-4.1633	-2.81786	-1.79941	-2.05903	P06182	Cytochrome c heme lyase	CYC3	199
-0.608199	1.22781	0.0437762	0.19384	-0.651975	1.30243				12	12	12	13.7	13.7	13.7	100.62	0	92.253	296550000	28	0.351873	0.298418	0.491597	-0.00313664	-0.00111008	-0.678461	0.348101	0.55315	0.371966	Q07533	Cytokinesis protein 3	CYK3	2280
0.181021	0.124899	0.267907	0.19208	-0.0868855	0.120148				20	20	20	22.1	22.1	22.1	112.18	0	71.392	664050000	58	1.95389	1.60001	0.312341	1.79015	1.45354	1.16562	1.65583	1.82882	1.18531	P32898	Mitochondrial presequence protease	CYM1	878
-0.107856	0.126785	0.129672	0.214361	-0.237528	0.39414				7	7	7	23.4	23.4	23.4	42.542	0	66.274	888110000	58	1.52823	2.22312	1.69609	1.74283	2.08957	1.29147	1.81433	1.86519	2.15693	P31373	Cystathionine gamma-lyase	CYS3	726
0.0623023	0.1035	0.133044	0.30565	-0.0707417	0.119627				19	19	19	43.8	43.8	43.8	56.021	0	194.91	2698600000	117	3.19369	3.22779	3.58848	3.56433	3.58541	3.04712	3.61058	3.57687	3.22163	P32582	Cystathionine beta-synthase	CYS4	822
-0.305482	0.478574	0.278582	0.489427	-0.584064	1.14679				4	4	4	18.1	18.1	18.1	34.054	0	62.599	386080000	33	1.00383	0.581453	0.312766	0.535596	0.499594	-0.0535831	1.17433	0.88522	0.674254	P07143	Cytochrome c1, heme protein, mitochondrial	CYT1	217
-0.00148583	0.00108155	0.647683	1.45154	-0.649169	0.750082				2	2	2	8.9	8.9	8.9	26.076	0	7.1359	143230000	13	-0.6521	-1.27464	-1.27132	-0.68089	-0.659494	-1.86214	-0.396656	-0.425158	-0.4332	Q00873	Cytochrome c1 heme lyase	CYT2	1961
0.195446	0.172674	0.300667	0.27836	-0.105221	0.485258				28	28	28	56.7	56.7	56.7	62.206	0	269.03	12137000000	251	6.11061	5.69355	4.67565	5.64827	5.64107	5.7768	5.83142	5.91593	5.63445	P54838	Dihydroxyacetone kinase 1	DAK1	1929
-0.712486	1.0236	-0.107405	0.235904	-0.60508	0.945773				4	4	4	19.8	19.8	19.8	26.595	0	13.568	63318000	7	-2.03593	-1.87081	-1.50486	-2.20482	-2.25534	-3.08888	-2.03928	-1.94725	-1.74727	Q12084	Putative uridine kinase DAS2	DAS2	2395
0.221505	0.314464	0.193905	0.40067	0.0276006	0.0375081				6	2	2	9.8	4.7	4.7	66.147	0	13.364	52449000	2	-2.73321	-2.44849	-2.12056	-2.02682	-1.94627	-2.66466	-2.05554	-2.4122	-2.25281	P22204	Cell cycle protein kinase DBF2	DBF2	535
-0.0175737	0.0354099	0.0616442	0.140381	-0.0792179	0.267174				10	10	6	18.4	18.4	13.3	65.879	0	34.786	489680000	50	1.25299	0.975471	0.760892	1.09892	0.80509	1.03263	0.93239	1.2019	1.04	P32328	Serine/threonine-protein kinase DBF20	DBF20	749
-0.956267	0.653116	-1.57316	1.33445	0.616898	0.561339				15	10	10	27.1	19	19	67.916	0	35.344	216930000	13	-0.481577	-0.115673	1.17523	-0.660527	-1.55704	-0.0732536	-1.66933	-1.5404	-0.931781	P24784	ATP-dependent RNA helicase DBP1	DBP1	589
-0.717361	0.402884	-0.7202	0.550805	0.00283877	0.0013685				14	14	14	13.1	13.1	13.1	112.94	0	33.017	578040000	36	0.665148	1.23954	2.27898	0.0318575	0.148006	1.85172	0.228922	0.464561	1.32958	Q12389	ATP-dependent RNA helicase DBP10	DBP10	2470
-0.821084	0.93839	-0.702361	0.797002	-0.118723	0.180708				28	27	27	53.1	51.1	51.1	60.999	0	292.32	11311000000	269	5.26999	5.60356	6.50199	5.20468	5.08879	4.61881	4.84176	5.00074	5.42595	P24783	ATP-dependent RNA helicase DBP2	DBP2	588
-0.925844	0.971032	-0.887691	0.82821	-0.0381533	0.0495845				26	26	26	46.3	46.3	46.3	58.826	0	288.98	7835300000	181	4.66291	5.09678	6.12631	4.51903	4.16497	4.42447	4.02889	4.33627	4.85777	P20447	ATP-dependent RNA helicase DBP3	DBP3	488
0.397034	0.756593	0.645666	1.39454	-0.248632	0.628316				8	8	8	20.1	20.1	20.1	53.873	0	31.217	404740000	43	0.745745	0.176319	0.168422	0.727399	0.523787	1.0304	1.13683	0.811123	1.07953	P20449	ATP-dependent RNA helicase DBP5	DBP5	490
-0.11552	0.112152	0.705435	0.89139	-0.820956	1.25467				13	13	13	23.7	23.7	23.7	70.361	0	49.837	288020000	31	-0.563112	-0.265179	0.450934	-0.664186	-0.140507	0.0807743	0.500608	0.982407	0.255935	P53734	ATP-dependent RNA helicase DBP6	DBP6	1865
-2.09762	0.967787	-1.14335	0.447622	-0.954264	0.861475				5	5	5	7.4	7.4	7.4	83.307	0	20.024	71432000	6	-3.49763	-1.55444	-0.0677423	-4.14555	-3.84873	-3.41839	-2.53505	-3.77415	-2.24067	P36120	ATP-dependent RNA helicase DBP7	DBP7	1025
-0.497309	0.537651	-0.110643	0.0904217	-0.386666	1.14638				12	12	12	29.7	29.7	29.7	47.878	0	37.999	513290000	49	0.614983	0.719439	1.88467	0.626853	0.519865	0.580446	0.899733	0.729786	1.25764	P38719	ATP-dependent RNA helicase DBP8	DBP8	1201
-1.18497	1.43577	-0.755994	0.930398	-0.428972	0.732558				23	23	23	39.7	39.7	39.7	68.059	0	140.13	1755900000	130	2.80537	2.95922	3.8673	2.38977	1.72901	1.95822	2.18115	2.37386	2.8089	Q06218	ATP-dependent RNA helicase DBP9	DBP9	2212
0.676383	0.774214	0.946132	1.1055	-0.269749	1.25642				8	8	8	38.1	38.1	38.1	26.266	0	161.19	598960000	36	1.37237	0.792318	0.0053587	1.33516	1.32157	1.54247	1.7865	1.68073	1.54121	Q12517	mRNA-decapping enzyme subunit 1	DCP1	2504
-0.322816	0.480922	0.286132	0.459755	-0.608948	1.24715				9	9	9	9.6	9.6	9.6	108.67	0	58.317	372210000	44	0.228727	0.307186	0.950995	0.333777	0.372854	-0.188169	0.586412	0.703627	1.05527	P53550	mRNA-decapping enzyme subunit 2	DCP2	1845
0.280462	0.170627	-0.188648	0.0993374	0.46911	0.648693				15	15	15	44.3	44.3	44.3	40.769	0	87.915	1827200000	108	3.69041	3.22348	1.67341	3.37978	3.06046	2.98845	2.68818	3.19286	2.14032	Q06151	m7GpppX diphosphatase	DCS1	2205
0.190199	0.126408	0.511604	0.615399	-0.321405	0.313073				11	11	11	37.4	37.4	37.4	40.94	0	27.528	311030000	33	0.758116	-0.0994587	-0.477641	0.839593	0.4566	-0.54458	0.640272	0.420769	0.654788	Q12123	Inactive diphosphatase DCS2	DCS2	2404
0.2384	0.140005	0.37667	0.247261	-0.138269	0.224781				11	11	11	55.9	55.9	55.9	21.572	0	38.04	608900000	52	1.83702	1.56957	-0.0597334	1.62604	0.931755	1.50427	1.67352	1.50789	1.29545	Q99321	Diphosphoinositol polyphosphate phosphohydrolase DDP1	DDP1	2550
-0.779826	1.07359	-0.715112	0.97841	-0.0647138	0.209544				31	31	26	64.1	64.1	55.8	65.552	0	323.31	26214000000	291	6.50397	6.96815	7.64521	6.38963	6.10695	6.28126	6.16687	6.33873	6.46639	P06634	ATP-dependent RNA helicase DED1	DED1	204
-0.0146008	0.0215965	0.0897217	0.147744	-0.104322	0.371666				23	23	23	39	39	39	62.206	0	249.92	2935500000	136	3.98052	3.32203	3.38417	3.6782	3.39501	3.56971	3.77946	3.49416	3.68226	P38707	Asparagine--tRNA ligase, cytoplasmic	DED81	1195
-1.49894	0.504236	-0.942744	0.958459	-0.556194	0.167842				4	4	4	5.3	5.3	5.3	83.972	0	7.4426	84587000	16	-1.99455	-0.659481	-0.892247	-2.17352	-0.844486	-5.02509	-2.4311	-2.21091	-1.7325	P35732	RNA polymerase II degradation factor 1	DEF1	978
0.174655	0.159079	0.672578	0.774512	-0.497924	1.90777				13	13	13	47.3	47.3	47.3	39.172	0	203.69	2026300000	105	3.40224	2.82316	2.02986	3.11851	2.91045	2.75026	3.34392	3.49207	3.43701	Q99288	Broad-range acid phosphatase DET1	DET1	2548
0.742855	0.642016	0.712314	0.672512	0.0305411	0.044688				3	3	3	11.7	11.7	11.7	38.13	0	54.025	88986000	7	-2.01971	-2.92976	-1.29093	-1.39947	-1.68215	-0.930216	-1.2098	-1.46881	-1.42485	Q12743	DER1-like family member protein 1	DFM1	2513
0.456333	1.60898	0.577307	2.18758	-0.120974	0.299112				23	23	23	54.7	54.7	54.7	57.543	0	254.89	6313900000	181	4.38534	4.29374	4.27933	4.89212	4.52485	4.91043	4.80238	5.10802	4.77992	P39517	ATP-dependent RNA helicase DHH1	DHH1	1315
-0.804094	0.483251	-1.68558	1.42705	0.881482	0.75556				10	10	10	14	14	14	82.712	0	21.553	221380000	25	-0.614092	-0.0536232	1.14426	-0.911914	0.330679	-1.35451	-1.29984	-1.88673	-1.39361	P36009	Probable ATP-dependent RNA helicase DHR2	DHR2	989
3.05024	1.21453	0.815655	0.378262	2.23459	0.970988				3	3	3	7.7	7.7	7.7	32.991	0.0021044	3.0023	307880000	12	-1.69534	-0.623016	-3.12429	-0.255267	1.01465	2.9487	-0.512314	-0.401052	-2.08231	Q06143	Mitochondrial dicarboxylate transporter	DIC1	2203
-0.43854	0.680483	-0.0318108	0.0516647	-0.406729	0.660644				4	4	4	21.1	21.1	21.1	23.091	0	44.06	243860000	22	0.0612564	0.430706	-0.122115	-0.639485	0.161917	-0.468203	-0.065979	-0.0211086	0.361503	P69771	Vacuolar protein-sorting-associated protein 46	DID2	1938
0.806767	0.582896	-0.922791	0.392745	1.72956	1.01628				2	2	2	8	8	8	49.356	0	7.9544	20120000	5	-3.58101	-5.09937	-3.099	-3.00603	-3.38499	-2.96807	-5.59279	-5.68014	-3.27483	Q03063	Down-regulator of invasive growth 1	DIG1	2025
-0.16586	0.233187	0.261465	0.38514	-0.427326	2.19713				12	12	12	41.2	41.2	41.2	35.95	0	64.424	945930000	64	1.38456	1.71877	2.32929	1.58119	1.71482	1.63903	2.08301	2.19108	1.94293	P41819	Dimethyladenosine transferase	DIM1	1526
-3.4716	1.26813	-0.552582	0.387767	-2.91902	1.14501				8	8	8	10.8	10.8	10.8	106.34	0	28.087	108440000	11	-1.66907	-1.02888	0.157865	-2.65065	-3.73643	-6.56779	-0.874279	-1.5374	-1.78614	Q12220	U3 small nucleolar RNA-associated protein 12	DIP2	2433
-0.710693	1.4781	-0.444798	0.56541	-0.265895	0.34091				8	8	8	9.3	9.3	9.3	113.71	0	20.407	245170000	16	0.00179672	0.164919	0.616975	-0.62531	-0.517319	-0.205759	-0.771755	0.0377712	0.18328	Q08162	Exosome complex exonuclease DIS3	DIS3	2308
-0.256999	0.300875	0.129417	0.213008	-0.386415	0.659107				12	12	12	26.4	26.4	26.4	65.292	0	50.505	627530000	65	1.65672	1.57862	0.931573	1.64814	0.930704	0.817081	1.41827	1.53881	1.59809	P32891	D-lactate dehydrogenase [cytochrome] 1, mitochondrial	DLD1	873
-0.783824	0.434927	0.613003	1.55575	-1.39683	0.835954				4	4	1	2.7	2.7	0.7	177.8	0	8.921	106450000	7	-1.14901	-1.36563	-1.55831	-1.24488	-1.52073	-3.65881	-0.775051	-0.492558	-0.966338	P32660	Phospholipid-transporting ATPase DNF1	DNF1	842
-0.225348	0.146763	-0.281439	0.307337	0.0560919	0.0415345				2	2	2	8.5	8.5	8.5	27.1	0.00043535	3.529	95957000	10	-0.612469	-1.1925	-1.84606	-0.827167	-1.19011	-2.3098	-1.58372	-1.27804	-1.63359	P38774;P38773	2-deoxyglucose-6-phosphate phosphatase 1;2-deoxyglucose-6-phosphate phosphatase 2	DOG1;DOG2	1216
-0.60099	0.908607	0.221257	0.348298	-0.822247	1.96388				5	5	5	14.8	14.8	14.8	44.057	0	16.327	328060000	30	0.724197	0.803217	-0.00192356	0.187253	-0.0583725	-0.406361	0.818602	0.759583	0.611077	P33309	Protein DOM34	DOM34	902
0.469627	0.682218	0.593735	0.933385	-0.124109	0.28156				13	13	13	8.2	8.2	8.2	194.69	0	25.348	221990000	22	-0.753948	-0.962826	-0.0433664	-0.0228872	-0.398428	0.070055	0.190258	-0.172928	0.00373554	Q03921	Protein dopey	DOP1	2095
0.275014	0.664885	0.439062	1.07015	-0.164048	0.299737				5	5	5	24.2	24.2	24.2	24.119	0	13.611	154520000	28	-0.779383	-1.13935	-0.882033	-0.422765	-0.947861	-0.605097	-0.815302	-0.332865	-0.335412	P40553	Peroxiredoxin DOT5	DOT5	1488
-1.87489	1.56308	-0.44692	1.58109	-1.42797	1.23844				9	8	8	18.7	17.5	17.5	73.048	0	57.537	446590000	28	1.39622	1.59959	1.18795	0.263402	-0.176464	-1.52785	0.848959	1.02692	0.967111	P40059	Transcriptional regulatory protein DOT6	DOT6	1392
0.711049	0.496891	0.54261	0.38553	0.168439	0.289102				2	2	2	6.4	6.4	6.4	48.31	0	5.9991	73480000	7	-1.27359	-3.29679	-2.1594	-1.1225	-1.61122	-1.86291	-1.52713	-1.83224	-1.74257	P40487	Diphthamide biosynthesis protein 1	DPH1	1465
1.08231	0.775615	1.63416	1.04441	-0.551849	0.342617				13	13	13	22	22	22	77.94	0	91.598	623290000	44	0.642666	0.765379	-0.806075	0.486169	1.70255	1.66017	0.787277	2.5425	2.17466	Q12429	Diphthine--ammonia ligase	DPH6	2477
0.176799	0.293852	0.271788	0.89104	-0.0949891	0.167061				14	14	14	63.7	63.7	63.7	30.362	0	83.276	3209900000	80	3.69969	3.6633	3.29376	3.90603	3.96341	3.3177	3.87718	3.8874	3.70754	P14020	Dolichol-phosphate mannosyltransferase	DPM1	378
-0.64223	1.43219	-0.652154	1.15888	0.00992393	0.0167535				23	23	23	42.9	42.9	42.9	63.515	0	102.62	1869000000	118	3.04226	3.04336	3.62333	2.74884	2.50174	2.5317	2.55641	2.28632	2.90977	P04802	Aspartate--tRNA ligase, cytoplasmic	DPS1	159
-1.47133	1.44395	-0.921616	1.01953	-0.549719	1.00664				13	13	13	17.2	17.2	17.2	84.842	0	30.452	877060000	47	1.67644	2.02314	3.04723	1.22638	0.435976	0.670452	1.12034	1.43607	1.42556	P32892	ATP-dependent RNA helicase DRS1	DRS1	874
-0.552965	0.380239	-0.194234	0.120131	-0.358731	0.270086				5	5	5	17.2	17.2	17.2	34.843	0	25.638	163910000	18	-0.5196	-1.42403	0.193545	-0.55766	-0.965622	-1.8857	-0.566582	-1.47659	-0.289618	P07273	Transcription elongation factor S-II	DST1	237
-1.35338	0.44192	0.113688	0.0967445	-1.46707	0.46174				5	5	5	12.1	12.1	12.1	52.871	0	15.372	162440000	18	-0.705053	-0.380878	-0.678096	0.139361	-1.60106	-4.36248	-0.315758	-1.24607	0.138858	P43616	Cys-Gly metallodipeptidase DUG1	DUG1	1578
-0.837331	0.235555	-0.0394319	0.0223034	-0.797899	0.248051				5	5	5	5.2	5.2	5.2	98.07	0	7.0998	54002000	11	-1.52723	-1.67411	-3.34577	-1.09031	-2.55366	-5.41514	-2.05862	-2.37152	-2.23527	P38149	Probable di- and tripeptidase DUG2	DUG2	1103
0.274508	0.428658	0.561277	0.958974	-0.286769	2.89247				17	17	17	47	47	47	42.892	0	104.35	2583200000	123	2.99201	3.63242	2.71071	3.34921	3.37975	3.42972	3.72459	3.65903	3.63536	P38791	Deoxyhypusine synthase	DYS1	1223
-0.2389	0.205909	0.0102399	0.00681004	-0.24914	0.412096				4	4	4	9.7	9.7	9.7	45.203	0	7.2325	138730000	7	-0.527586	-1.7396	-0.357499	-1.03705	-0.976555	-1.32778	-0.72155	-0.552183	-1.32023	Q12432	Chromatin modification-related protein EAF3	EAF3	2478
-2.46585	1.57737	-0.793976	0.773967	-1.67188	1.27344				9	9	9	21.3	21.3	21.3	49.734	0	75.946	179960000	27	-0.503181	-0.32637	0.848807	-2.17382	-1.62933	-3.57516	-0.981424	-1.00992	-0.371327	P36049	rRNA-processing protein EBP2	EBP2	1001
0.569281	0.535721	0.854807	1.75203	-0.285526	0.26163				5	5	5	11.4	11.4	11.4	49.829	0	13.658	198160000	28	-0.554569	-0.813078	-1.23494	0.200503	0.0476398	-1.14289	0.173603	-0.075531	-0.136237	P38836	Putative metallocarboxypeptidase ECM14	ECM14	1241
-1.08431	0.509807	-1.55989	1.32662	0.475586	0.233689				30	30	30	25	25	25	144.95	0	118	1561200000	92	2.24963	2.63307	3.95253	3.3929	1.30757	0.881849	1.0075	1.51295	1.63511	Q04217	Probable ATP-dependent RNA helicase DHR1	ECM16	2116
-1.2127	0.674579	-0.507821	0.335342	-0.704878	0.400883				3	3	3	7.7	7.7	7.7	40.924	0	8.1359	44226000	3	-2.98835	-2.62673	-1.3365	-3.0635	-4.80315	-2.72303	-3.09774	-3.29006	-2.08724	P38241	Pre-mRNA-splicing factor SLT11	ECM2	1134
0.020951	0.0184403	-0.268198	0.767658	0.289149	0.349269				9	9	9	10.3	10.3	10.3	123.61	0	23.382	185810000	34	-0.531832	-0.599819	-0.0928354	-0.442246	0.231964	-0.951351	-0.713419	-0.686962	-0.628699	P38167	Protein ECM21	ECM21	1107
0.145012	0.0865989	0.809605	0.948041	-0.664593	0.658043				8	8	8	15.2	15.2	15.2	68.463	0	26.488	240500000	27	0.027832	-0.103785	-1.20152	0.34854	-0.0416107	-1.14936	0.444437	0.209808	0.497098	P32525	Protein ECM25	ECM25	811
-2.38509	1.43553	-1.47482	1.43504	-0.910266	0.672293				13	13	13	11.6	11.6	11.6	126.97	0	36.398	150790000	19	-0.784439	-0.409773	0.784753	-1.69335	-2.15798	-3.7134	-1.59793	-1.50158	-1.73441	P32644	Putative ATP-dependent RNA helicase ECM32	ECM32	840
-1.17918	0.635544	-1.12782	0.602968	-0.0513649	0.0974987				5	5	5	11.2	11.2	11.2	43.768	0	77.72	1706500000	29	2.0175	1.9844	4.48015	1.39698	1.72027	1.82725	1.70804	1.45745	1.93311	P38248	Cell wall protein ECM33	ECM33	1137
-0.61442	0.607704	-0.652751	0.597916	0.0383313	0.0694977				2	2	2	13.1	13.1	13.1	19.237	0	4.6838	45555000	7	-1.35365	-1.78017	-2.8687	-2.58967	-2.55311	-2.703	-2.96735	-2.67447	-2.31894	P53080	Enhancer of mRNA-decapping protein 1	EDC1	1759
0.648755	0.584391	0.960513	1.18572	-0.311759	0.354556				5	5	5	9.6	9.6	9.6	61.339	0	21.429	148500000	26	-0.814295	-1.08763	-1.99901	-0.782208	-1.1678	-0.00465965	-0.282051	-0.150097	-0.587245	P39998	Enhancer of mRNA-decapping protein 3	EDC3	1366
-1.03983	0.732072	-1.02756	0.873363	-0.0122681	0.00518449				5	5	5	25.2	25.2	25.2	22.627	0	37.231	1828500000	34	2.90863	3.24843	3.75959	1.07302	3.00407	2.72007	1.45344	2.23594	3.14458	P32471	Elongation factor 1-beta	EFB1	790
-0.218555	0.115022	0.420724	0.286553	-0.639278	0.766488				9	9	9	23.2	23.2	23.2	47.976	0	70.712	668020000	47	2.4314	1.18065	0.432248	1.21002	0.453836	1.72478	1.97594	1.6293	1.70124	P38347	Protein-lysine N-methyltransferase EFM2	EFM2	1163
-0.474438	0.763655	-0.766211	0.897921	0.291773	0.371163				10	10	10	14.2	14.2	14.2	89.19	0	34.634	296640000	31	0.264599	0.265875	1.03528	-0.0013876	0.285723	-0.141899	-0.781923	0.270891	-0.22185	Q03653	Protein EFR3	EFR3	2068
0.208345	0.503713	0.507377	1.33303	-0.299032	2.75133				60	60	60	74.2	74.2	74.2	93.288	0	323.31	103680000000	733	8.7837	8.5085	8.17089	8.73508	8.62362	8.72942	9.00395	9.02047	8.96081	P32324	Elongation factor 2	EFT1	747
0.0917346	0.114623	0.118997	0.129289	-0.0272624	0.0517371				5	5	5	49.7	49.7	49.7	17.02	0	135.57	579020000	21	0.569632	1.10593	1.56612	1.24744	1.11566	1.15379	1.53636	0.937164	1.12515	Q02642	Nascent polypeptide-associated complex subunit beta-1	EGD1	1990
-0.512173	0.946953	-0.14993	0.244309	-0.362243	0.482831				7	7	7	41.4	41.4	41.4	18.709	0	65.266	1039400000	34	2.0728	2.3848	2.25967	1.85134	2.05948	1.26992	2.06255	1.71371	2.49122	P38879	Nascent polypeptide-associated complex subunit alpha	EGD2	1255
0.269903	0.251504	0.574348	1.12258	-0.304445	0.358279				5	5	5	9.3	9.3	9.3	51.255	0	11.073	189350000	25	-0.519951	-0.358225	-1.14053	0.01406	-1.10379	-0.11927	-0.043478	-0.155346	-0.0968428	P38295	Medium-chain fatty acid ethyl ester synthase/esterase 2	EHT1	1150
-2.66325	1.33529	-1.39136	1.16244	-1.27189	0.719869				15	15	15	19.5	19.5	19.5	93.344	0	44.807	209800000	27	0.264803	1.64214	-0.0379419	-0.794988	-1.85824	-3.46752	-1.09347	-0.868856	-0.342755	Q05050	Eisosome protein 1	EIS1	2166
-0.582495	1.20188	0.0690727	0.145968	-0.651568	1.83268				4	4	4	10.7	10.7	10.7	40.002	0	15.002	453550000	23	0.752113	0.829126	1.29588	0.472608	0.0791969	0.577831	0.937073	1.07166	1.07561	P25358	Elongation of fatty acids protein 2	ELO2	610
1.128	1.50769	1.24538	1.59597	-0.117378	0.349911				4	4	4	10.1	10.1	10.1	39.465	0	101.79	474820000	40	-0.433784	-0.203382	0.675317	1.06438	1.06865	1.28912	1.07781	1.21675	1.47972	P40319	Elongation of fatty acids protein 3	ELO3	1429
-1.23027	1.64561	-0.308574	0.403507	-0.921701	0.959054				9	9	9	12.4	12.4	12.4	89.409	0	21.018	220700000	34	0.135942	0.0160007	0.348319	-0.450858	-1.56771	-1.17199	-0.381952	0.471672	-0.51518	P42935	Elongator complex protein 2	ELP2	1545
-1.17639	1.35195	-0.135476	1.10461	-1.04091	1.20567				11	11	11	20.5	20.5	20.5	63.656	0	26.425	348550000	35	0.84477	0.706034	0.840497	0.337035	-1.06193	-0.412966	0.720562	0.598265	0.666045	Q02908	Elongator complex protein 3	ELP3	2012
-1.15143	1.46628	-0.419874	1.07353	-0.731557	1.07875				3	3	3	21.3	21.3	21.3	15.907	0	16.193	186780000	17	0.229494	0.239826	-0.305768	-1.63974	-0.542887	-1.10811	-0.321123	-0.337021	-0.437924	P40540	ER membrane protein complex subunit 5	EMC5	1484
-0.660727	0.840753	-0.380881	0.472433	-0.279846	0.366968				7	7	7	33.3	33.3	33.3	27.895	0	28.598	254810000	20	-0.102924	0.0540333	0.795499	-0.436465	-0.809902	0.0107937	-0.305759	-0.381826	0.291551	Q06287	Ribosomal RNA small subunit methyltransferase NEP1	EMG1	2215
-0.154893	0.114132	0.0797043	0.056021	-0.234597	1.05745				23	23	23	40.8	40.8	40.8	55.92	0	203.46	6964700000	164	5.48598	5.22865	3.91533	4.86355	4.70713	4.59459	5.0429	5.00657	4.8196	Q04409	Putative glucokinase-2	EMI2	2127
-0.980698	0.989419	-0.356621	0.410392	-0.624076	0.787617				6	6	6	38.9	38.9	38.9	23.332	0	117.2	191250000	19	-0.0670528	-0.727602	0.412686	-1.42173	-0.45483	-1.4475	-0.459196	-0.212563	-0.780074	P32803	Endosomal protein P24B	EMP24	859
-0.158036	0.0974768	0.259573	0.193311	-0.417609	0.388926				2	2	2	3.7	3.7	3.7	75.962	0	6.6347	59116000	6	-3.15313	-2.00314	-1.68536	-1.71309	-2.65867	-2.94398	-2.07595	-1.54944	-2.43752	P32802;Q04562	Transmembrane 9 superfamily member 1;Protein p24a;Transmembrane 9 superfamily member 2	EMP70;TMN2	858
0.279764	0.295231	0.57184	1.94328	-0.292077	0.323899				21	21	21	25.9	25.9	25.9	102.34	0	59.77	851500000	84	1.65475	1.25212	1.44201	2.40372	1.14536	1.6391	2.00888	2.12383	1.9317	P42842	Essential for maintenance of the cell wall protein 1	EMW1	1541
0.669225	1.00843	0.601304	0.9001	0.0679207	0.543047				25	25	1	26.7	26.7	1.1	120.32	0	306.43	2888500000	192	3.62153	3.2323	2.56324	3.86963	3.73816	3.81695	3.69625	3.82003	3.70469	Q01896;Q12691	Sodium transport ATPase 2;Sodium transport ATPase 5	ENA2;ENA5	1974
0.176252	0.100438	-0.415743	0.23002	0.591995	0.815144				4	4	4	11.2	11.2	11.2	40.297	0	6.775	87956000	9	-0.291714	-2.42542	-1.70667	-1.2511	-1.21982	-1.42413	-2.30079	-1.23722	-2.13303	P39013	Actin cytoskeleton-regulatory complex protein END3	END3	1298
0.202565	0.376985	-0.0763747	0.114242	0.27894	0.442236				22	9	9	61.1	25.6	25.6	46.816	0	108.14	2518100000	90	3.26068	3.55845	3.09772	3.58661	3.77446	3.16348	3.51197	2.83862	3.33715	P00924	Enolase 1	ENO1	122
-0.0143763	0.0163842	-0.0873273	0.116123	0.072951	0.125307				29	29	16	69.1	69.1	37.8	46.914	0	323.31	47878000000	371	7.57428	8.08897	7.27083	7.69553	7.88045	7.31498	7.64953	7.29501	7.72755	P00925	Enolase 2	ENO2	123
-0.33068	0.304385	0.409054	0.38367	-0.739734	1.51451				11	11	11	23.8	23.8	23.8	55.136	0	42.252	466580000	37	0.23353	0.328156	1.52553	0.665715	0.228687	0.200775	0.786188	1.35756	1.17063	P38333	Essential nuclear protein 1	ENP1	1160
-1.32177	0.894537	-0.621864	0.401621	-0.699904	1.24671				11	11	11	17.4	17.4	17.4	81.733	0	146.36	348430000	24	-0.0316334	0.00947571	1.92714	-0.857842	-0.98768	-0.214798	-0.0343323	-0.151407	0.225131	P48234	Ribosome biogenesis protein ENP2	ENP2	1673
-2.40119	1.33495	-1.18696	0.886196	-1.21423	0.913267				8	8	8	18.2	18.2	18.2	47.321	0	129.56	283710000	28	-0.141512	0.156925	1.77943	-0.786811	-1.78018	-2.84175	-0.687141	-0.843832	-0.235076	Q03769	Epsin-5	ENT5	2082
-1.11692	1.1667	-0.410967	0.36956	-0.705956	2.00945				7	7	7	8.8	8.8	8.8	81.218	0	16.546	227680000	21	0.308599	-0.691349	0.824399	-0.865966	-0.944523	-1.09863	-0.523148	-0.206022	-0.0620832	P40557	ER-retained PMA1-suppressing protein 1	EPS1	1489
-0.884264	0.978901	-0.850812	0.802283	-0.0334517	0.0444381				13	13	13	15.5	15.5	15.5	91.704	0	36.719	422910000	34	0.634165	0.657621	1.90693	0.279492	0.151083	0.115351	0.518536	-0.285212	0.412957	Q04660	Ribosome biogenesis protein ERB1	ERB1	2145
0.413726	0.67955	0.315296	0.572353	0.09843	0.154135				12	12	12	42.5	42.5	42.5	41.728	0	55.683	915600000	67	1.38837	2.02981	1.48598	1.92341	2.42476	1.79717	1.72167	1.91704	2.21134	P41338	Acetyl-CoA acetyltransferase	ERG10	1517
0.292021	0.538675	0.612281	1.52212	-0.320259	0.778786				8	8	8	19.4	19.4	19.4	60.719	0	30.625	769530000	45	1.3719	1.5909	1.0175	1.50821	1.95485	1.39331	2.09486	1.82104	1.90123	P10614	Lanosterol 14-alpha demethylase	ERG11	319
0.199033	0.144881	0.238843	0.183258	-0.0398102	0.0977576				27	27	27	49.9	49.9	49.9	55.013	0	323.31	14517000000	247	6.38965	6.14395	4.80369	5.88487	5.81089	6.23862	6.05342	5.89707	6.10333	P54839	Hydroxymethylglutaryl-CoA synthase	ERG13	1930
-0.384026	0.514277	0.441128	0.549634	-0.825154	2.19516				4	4	4	22.5	22.5	22.5	24.895	0	33.263	290130000	23	0.208366	-0.523861	0.574479	-0.32808	-0.373522	-0.191492	0.418509	0.820208	0.343652	P32352	C-8 sterol isomerase	ERG2	761
0.0431264	0.0742913	-0.0215658	0.0408927	0.0646922	0.241527				11	11	11	33.2	33.2	33.2	40.483	0	54.539	766510000	66	1.7445	1.90329	1.31134	1.75536	1.83428	1.49887	1.57128	1.66554	1.65762	P08524	Farnesyl pyrophosphate synthase	ERG20	262
0.320184	0.243474	0.762881	0.73698	-0.442697	0.950422				4	4	4	14.2	14.2	14.2	36.479	0	20.935	600470000	10	1.52087	1.23247	-0.0200262	1.59554	0.853333	1.24499	1.72356	1.59592	1.70248	P53045	Methylsterol monooxygenase	ERG25	1752
-0.442495	0.702042	0.357204	0.694281	-0.7997	1.17047				10	10	10	28.5	28.5	28.5	39.724	0	26.079	394010000	47	0.76664	0.781298	0.380874	0.568395	0.324423	-0.291492	0.934513	1.36463	0.701285	Q12452	3-keto-steroid reductase	ERG27	2484
0.247513	0.487739	1.08906	0.566002	-0.841544	0.432991				3	3	3	20.9	20.9	20.9	17.135	0	5.8929	80024000	17	-2.77136	-2.28672	-2.06329	-2.25186	-2.00375	-2.12323	-2.92437	-0.676548	-0.253285	P40030	Ergosterol biosynthetic protein 28	ERG28	1378
0.216817	0.333166	0.23458	0.235778	-0.0177638	0.0149438				6	6	6	15.6	15.6	15.6	42.73	0	14.514	370900000	40	0.022131	0.400587	0.667016	0.961156	0.34469	0.434338	0.767513	-0.0636578	1.08962	P32353	C-5 sterol desaturase	ERG3	762
-0.479474	0.538197	-0.690041	1.93715	0.210566	0.221233				10	10	10	35.8	35.8	35.8	43.43	0	110.36	419820000	41	1.09251	1.3653	0.868909	0.922269	1.064	-0.0979767	0.337101	0.37928	0.54021	P25087	Sterol 24-C-methyltransferase	ERG6	594
-0.180145	0.141904	-0.160599	0.115909	-0.0195459	0.0328004				25	25	25	68.5	68.5	68.5	50.454	0	323.31	12870000000	254	6.56132	6.02611	4.97447	5.706	5.5505	5.76497	5.71432	6.01266	5.35312	P24521	Phosphomevalonate kinase	ERG8	586
-1.44897	0.501384	-0.580896	0.286778	-0.868073	0.322389				6	6	6	28.5	28.5	28.5	34.191	0	85.481	174390000	17	-1.0771	-1.45402	0.875991	-0.301055	-1.82366	-3.87732	-1.87566	-0.927057	-0.595099	P43613	ER-localized J domain-containing protein 5	ERJ5	1577
-1.44406	0.923665	-0.534891	0.363784	-0.909169	0.433752				4	4	4	7.8	7.8	7.8	65.032	0	6.785	74271000	9	-0.894485	-1.67212	-1.41964	-1.59661	-3.99785	-2.72396	-1.78492	-2.88708	-0.918918	Q03103	Endoplasmic oxidoreductin-1	ERO1	2030
-0.2954	0.249004	-0.113793	0.114013	-0.181607	0.214675				4	4	4	23.7	23.7	23.7	24.723	0	10.923	199280000	14	-0.900711	-0.377296	0.305528	-0.756812	-0.0197086	-1.08216	-0.591629	-0.26096	-0.46127	Q05359	Protein ERP1	ERP1	2168
-0.486952	0.553587	-0.0982558	0.0949028	-0.388696	0.864649				3	3	3	13.5	13.5	13.5	24.063	0	5.1038	126460000	7	-0.945807	-1.48492	-0.274884	-1.6798	-1.39971	-1.08695	-1.05053	-1.17815	-0.771699	P39704;Q12450	Protein ERP2	ERP2	1325
-0.689984	0.650564	0.829654	1.02416	-1.51964	2.15495				3	3	3	20.9	20.9	20.9	24.106	0	19.939	135750000	5	-0.946184	-1.88779	-0.629193	-1.25441	-2.15576	-2.12295	-0.300694	-0.266275	-0.407233	P54837	Endoplasmic reticulum vesicle protein 25	ERV25	1928
-0.297464	0.16672	-0.527257	0.413863	0.229793	0.100798				3	3	3	11	11	11	35.012	0	23.49	250400000	13	0.0700779	-0.196205	0.473834	-1.43403	0.704044	0.185303	-0.866774	-0.965538	0.598247	P53337	ER-derived vesicles protein ERV29	ERV29	1840
-0.327534	0.292943	-0.0659676	0.0534249	-0.261566	0.53768				7	7	7	19.5	19.5	19.5	46.235	0	84.972	464280000	56	0.196938	0.82852	1.62162	0.851886	0.208866	0.603725	0.778049	0.656815	1.01431	P39727	ER-derived vesicles protein ERV46	ERV46	1333
2.99289	1.06886	-1.3086	0.60602	4.30149	1.87312				3	3	3	6.5	6.5	6.5	52.612	0.0040486	2.4878	494400000	1	-0.899506	0.69379	-2.43674	0.301669	2.48103	3.55352	-1.60963	-2.80731	-2.15132	Q08649	Histone acetyltransferase ESA1	ESA1	2333
-0.753004	0.810049	-1.00267	1.04249	0.249663	0.584075				15	15	15	26.9	26.9	26.9	72.409	0	64.881	638180000	59	0.973993	1.67161	2.42836	0.978312	1.07524	0.761387	0.35589	0.840759	0.869306	Q06344	Pre-rRNA-processing protein ESF1	ESF1	2220
-0.213297	0.10388	0.601222	0.492647	-0.814519	0.659461				7	7	7	47.1	47.1	47.1	19.404	0	20.803	291600000	36	0.813038	0.174831	-0.9271	0.78712	-0.303888	-1.06235	0.633337	0.343285	0.887815	P22696	Peptidyl-prolyl cis-trans isomerase ESS1	ESS1	551
-0.987432	0.821528	-0.313025	0.25234	-0.674407	0.392915				6	6	6	16	16	16	47.351	0	16.711	183250000	23	-0.411448	-0.020401	-0.127767	-0.585528	-0.674799	-2.26158	0.212879	-1.40815	-0.303416	Q08421	Enhancer of translation termination 1	ETT1	2323
0.481841	1.36025	-0.0636107	0.102366	0.545451	1.63898				2	2	2	5.6	5.6	5.6	51.31	0	7.2454	55036000	8	-2.63906	-2.08204	-2.25401	-1.80991	-1.85865	-1.86103	-2.1958	-2.68639	-2.28376	P23776	Glucan 1,3-beta-glucosidase I/II	EXG1	580
-1.44931	1.37126	-0.808963	0.767942	-0.640349	0.797119				7	7	7	10	10	10	85.537	0	28.479	167990000	18	-0.760162	-0.392649	0.620833	-1.10063	-1.99768	-1.78161	-1.23286	-1.24828	-0.477719	P38261	Exocyst complex component EXO84	EXO84	1143
1.19293	1.49773	0.963046	1.15545	0.229883	0.705396				38	38	35	51.6	51.6	48.9	77.865	0	323.31	13276000000	299	5.60707	5.01786	4.34145	6.1408	6.12933	6.27504	5.91724	6.21181	5.72646	P30624	Long-chain-fatty-acid--CoA ligase 1	FAA1	718
0.527311	0.846008	0.741388	1.22256	-0.214077	1.4756				27	25	23	36.2	34.9	31.8	77.266	0	312.69	10489000000	247	5.48893	4.95515	4.50919	5.50765	5.6171	5.41046	5.78706	5.70365	5.68673	P47912	Long-chain-fatty-acid--CoA ligase 4	FAA4	1670
2.16512	0.643761	-1.15425	0.516702	3.31938	1.29799				2	2	2	0.7	0.7	0.7	257.42	0.00045167	4.0667	359500000	5	-1.44673	1.01094	-2.14396	-0.918309	1.73523	3.0987	-1.59096	-2.27177	-2.17978	P34756	1-phosphatidylinositol 3-phosphate 5-kinase FAB1	FAB1	956
0.144387	0.198185	0.240042	0.465242	-0.0956548	0.214359				9	9	9	22.8	22.8	22.8	45.213	0	25.052	341560000	46	-0.05546	0.186155	0.696645	0.74409	0.160608	0.355803	0.528204	0.467161	0.5521	Q12099	ATP-dependent RNA helicase FAL1	FAL1	2397
-0.380401	0.459663	-0.166517	0.271953	-0.213884	0.258426				7	7	7	40.6	40.6	40.6	22.723	0	30.146	797380000	41	2.21993	1.84322	1.53091	1.7368	1.82288	0.893177	1.61592	1.50153	1.97706	Q12055	Adenylate kinase isoenzyme 6 homolog FAP7	FAP7	2385
-0.26651	0.23715	0.00127474	0.00148225	-0.267785	0.208079				2	2	2	2.3	2.3	2.3	109.79	0	6.4825	47604000	3	-2.1082	-2.39006	-2.49092	-1.98223	-3.4176	-2.38888	-2.60308	-1.81658	-2.5657	P53917	Factor arrest protein 11	FAR11	1902
0.784116	0.557039	0.444915	0.311589	0.339201	0.56408				2	2	2	3.3	3.3	3.3	59.3	0.00044053	3.7456	19188000	9	-3.82523	-5.31305	-3.42829	-3.85381	-3.00757	-3.35284	-3.73594	-3.9291	-3.56678	Q05040	Factor arrest protein 8	FAR8	2165
-0.510757	1.2414	-0.367829	0.859145	-0.142928	1.19193				98	98	98	58.2	58.2	58.2	228.69	0	323.31	54759000000	729	8.44642	8.06674	7.78347	7.58634	7.55261	7.62541	7.72852	7.82286	7.64176	P07149	Fatty acid synthase subunit beta;3-hydroxyacyl-[acyl-carrier-protein] dehydratase;Enoyl-[acyl-carrier-protein] reductase [NADH];[Acyl-carrier-protein] acetyltransferase;[Acyl-carrier-protein] malonyltransferase;S-acyl fatty acid synthase thioesterase	FAS1	218
-0.391	0.736074	-0.268173	0.458524	-0.122828	0.821065				100	100	100	55	55	55	206.94	0	323.31	35935000000	806	7.85685	7.42097	7.01485	7.04337	7.01412	7.06218	7.19351	7.26181	7.03283	P19097	Fatty acid synthase subunit alpha;Acyl carrier;3-oxoacyl-[acyl-carrier-protein] reductase;3-oxoacyl-[acyl-carrier-protein] synthase	FAS2	463
-0.0448507	0.0395316	0.0424124	0.0385522	-0.0872631	0.307133				21	21	21	78.8	78.8	78.8	39.62	0	323.31	110290000000	401	9.36798	9.06109	8.13492	8.62006	8.82199	8.9874	8.91413	8.81005	8.96705	P14540	Fructose-bisphosphate aldolase	FBA1	383
0.628434	0.45078	0.981485	0.754604	-0.353052	2.44254				5	5	5	41.8	41.8	41.8	17.507	0	96.674	1951800000	49	3.2233	2.79942	1.25656	2.94958	3.07518	3.13981	3.4316	3.38176	3.41036	Q12178	Cytosine deaminase	FCY1	2421
-0.733461	0.352496	0.744109	0.641275	-1.47757	0.708473				2	2	2	4.3	4.3	4.3	58.201	0	5.0528	74492000	5	-1.92311	-2.57793	-1.8057	-1.19757	-3.89503	-3.41452	-0.902107	-0.883482	-2.28882	P17064	Purine-cytosine permease FCY2	FCY2	436
0.631077	0.728092	0.182032	0.115522	0.449045	0.4236				4	4	4	8.2	8.2	8.2	62.791	0	28.821	146940000	11	-0.382086	-1.05	-1.67969	-0.147319	-0.570925	-0.500299	-1.71805	-0.360449	-0.487182	P40988	Low-affinity Fe(2+) transport protein	FET4	1508
0.434241	0.331253	-0.255963	0.142604	0.690204	0.709304				3	3	3	18.3	18.3	18.3	24.537	0	10.386	56616000	4	-1.35104	-2.10181	-3.13859	-1.51525	-1.73454	-2.03893	-2.32713	-3.23109	-1.80111	Q03778	Riboflavin kinase	FMN1	2086
-0.389992	0.461221	-0.430718	0.446024	0.0407263	0.0702998				3	3	3	14.3	14.3	14.3	27.698	0	29.127	59569000	11	-2.40958	-2.19097	-1.22555	-2.33255	-2.27513	-2.3884	-2.76161	-2.25971	-2.09693	P40098	Uncharacterized mitochondrial membrane protein FMP10	FMP10	1408
-0.78685	0.495229	0.588509	0.515575	-1.37536	1.22544				4	4	4	6.7	6.7	6.7	66.689	0	8.7955	131220000	12	-0.155548	-1.79231	-1.14856	-0.961974	-2.70651	-1.78849	-0.413816	-0.190727	-0.726348	Q08023	Protein FMP25, mitochondrial	FMP25	2305
1.36608	1.12895	1.31436	1.14029	0.0517197	0.107732				23	23	23	30.7	30.7	30.7	78.312	0	67.702	1141100000	97	1.79963	1.71881	0.134597	2.92794	2.44658	2.37674	2.53267	2.52158	2.54185	Q08968	UPF0061 protein FMP40	FMP40	2359
0.428378	0.30404	-0.0101331	0.00594707	0.438511	0.778386				5	5	5	41.4	41.4	41.4	15.65	0	20.351	280120000	32	0.885448	0.272955	-0.937284	0.655641	0.0961151	0.754498	-0.222961	0.328083	0.0855989	P36141	Putative redox protein FMP46, mitochondrial	FMP46	1031
0.0669823	0.0505437	0.0167109	0.0116162	0.0502714	0.0406078				7	7	7	20.2	20.2	20.2	44.616	0	23.185	217570000	19	0.486534	-0.579597	-0.590745	0.265712	-0.694031	-0.0545425	0.151154	0.0489407	-0.83377	P32785	Methionyl-tRNA formyltransferase, mitochondrial	FMT1	848
0.129611	0.08221	-0.0405	0.0242721	0.170111	0.825973				4	4	4	16.5	16.5	16.5	27.769	0	8.3748	111100000	8	-2.38595	-1.14479	-0.498879	-1.12082	-1.33654	-1.18342	-1.39354	-1.50102	-1.25656	P51601	GTP cyclohydrolase 1	FOL2	1727
0.21049	0.146724	-0.173157	0.132272	0.383647	0.670254				9	9	9	11.8	11.8	11.8	98.702	0	12.601	201060000	15	0.605618	-0.971889	-0.577119	-0.582448	0.226143	0.044384	-0.316435	-0.553194	-0.593234	Q02207	Peroxisomal hydratase-dehydrogenase-epimerase;2-enoyl-CoA hydratase;(3R)-3-hydroxyacyl-CoA dehydrogenase	FOX2	1982
-0.88736	0.738362	0.809033	0.853933	-1.69639	2.05623				7	7	7	80.7	80.7	80.7	12.158	0	52.44	2663000000	49	3.65434	3.77999	2.42876	2.59934	2.87021	1.73145	4.18686	3.9171	4.18622	P20081	FK506-binding protein 1	FPR1	480
-0.759022	0.98206	-0.310947	0.380826	-0.448075	0.720196				10	9	9	25.8	21.7	21.7	46.553	0	54.675	2096600000	59	3.01998	2.95307	3.85408	2.81589	2.09401	2.64017	3.26606	2.63211	2.99612	P38911	FK506-binding nuclear protein	FPR3	1266
-0.487895	0.401657	-0.370338	0.269598	-0.117557	0.176387				10	10	9	27.3	27.3	23	43.903	0	90.568	2465100000	63	2.44539	3.63837	4.13551	3.11638	2.71978	2.91942	2.66956	2.99179	3.4469	Q06205	FK506-binding protein 4	FPR4	2209
0.141696	0.0744217	0.0257181	0.0116613	0.115978	0.0636504				18	18	18	28.4	28.4	28.4	84.923	0	155.71	1412500000	78	2.05704	1.36814	3.20682	2.85006	1.56287	2.64415	1.69077	1.79987	3.21852	Q07825	Putative Xaa-Pro aminopeptidase FRA1	FRA1	2290
0.404229	0.227248	0.834922	0.535279	-0.430692	1.32518				3	3	3	20	20	20	14.102	0	16.877	174580000	16	-0.284134	-0.233871	-2.3092	-0.277637	-0.63608	-0.700802	-0.130457	0.0347004	-0.226686	P53082	Fe repressor of activation 2	FRA2	1761
0.667048	0.675884	0.543294	0.510785	0.123755	0.132848				14	14	14	30.4	30.4	30.4	50.843	0	55.268	767440000	72	1.62439	1.56329	0.432248	2.32224	1.68285	1.61599	2.1364	1.85475	1.25866	P32614	Fumarate reductase 1	FRD1	835
0.121132	0.290866	0.745971	1.98522	-0.624839	1.87069				18	18	18	27.1	27.1	27.1	78.853	0	101.96	3031800000	141	3.50115	3.3334	3.05889	3.59625	3.22215	3.43846	4.08017	4.19729	3.85391	P32791	Ferric/cupric reductase transmembrane component 1	FRE1	851
-0.199261	0.133606	-0.51126	0.395278	0.312	0.764921				4	3	3	4.9	3.9	3.9	97.692	0	5.7713	189160000	3	0.905518	-0.7418	-0.631019	-0.20964	-0.63213	-0.223314	-0.421415	-0.73667	-0.842998	Q03002	Fatty acyl-CoA synthetase and RNA processing-associated kinase 1	FRK1	2019
-0.618773	1.05821	-0.1271	0.192245	-0.491673	0.809609				20	20	20	36.5	36.5	36.5	67.364	0	58.727	1113000000	82	2.14103	2.12858	2.65766	1.72734	2.03828	1.30533	2.54984	1.99673	1.99941	P15624	Phenylalanine--tRNA ligase beta subunit	FRS1	408
-1.23191	1.54379	-0.880306	1.06083	-0.3516	0.319042				10	10	10	20.5	20.5	20.5	57.511	0	36.396	419760000	44	0.932306	1.63891	1.3187	0.248603	0.478102	-0.532507	0.273098	-0.0738735	1.04977	P15625	Phenylalanine--tRNA ligase alpha subunit	FRS2	409
-0.142667	0.430826	0.155542	0.819053	-0.29821	1.1808				10	10	10	28.4	28.4	28.4	35.414	0	30.61	690240000	63	1.32933	1.3996	1.60519	1.52036	1.25527	1.13048	1.60067	1.65153	1.54854	Q12029	Probable mitochondrial transport protein FSF1	FSF1	2377
0.126378	0.149478	0.746023	0.918144	-0.619645	1.32557				4	4	4	8.9	8.9	8.9	45.722	0	13.055	332930000	24	-0.396854	-0.209429	0.620349	0.0865374	0.0970764	0.209587	0.524908	1.18101	0.546222	P40088	Plasma membrane iron permease	FTR1	1404
-0.258219	0.829179	0.00979233	0.0534607	-0.268011	0.921758				11	11	11	24.6	24.6	24.6	53.151	0	46.498	453700000	43	0.844133	1.03966	0.939523	0.873525	0.747911	0.427223	1.00304	0.943367	0.906287	P08417	Fumarate hydratase, mitochondrial	FUM1	258
-0.874882	1.22846	-0.690352	0.759371	-0.18453	0.231906				37	37	37	37.4	37.4	37.4	112.27	0	323.31	10063000000	261	5.15613	5.63351	6.21981	5.04269	4.74756	4.59456	4.53265	4.90155	5.50419	P39730	Eukaryotic translation initiation factor 5B	FUN12	1335
-1.42067	1.22399	-0.695351	0.777092	-0.725316	0.829899				24	24	24	23.4	23.4	23.4	128.51	0	69.064	727790000	66	1.38265	1.70288	2.67749	1.09023	-0.214283	0.625069	1.11164	1.06889	1.49643	P31380	ATP-dependent helicase FUN30	FUN30	728
-0.737491	0.808092	-0.129461	0.194235	-0.60803	0.667881				5	5	4	15	15	12.7	40.772	0	15.765	186720000	22	-0.573895	-0.282154	0.0871344	-0.469588	-0.788139	-1.72366	-0.72204	-0.259251	-0.176007	P16892	Mitogen-activated protein kinase FUS3	FUS3	435
-0.517927	0.236972	0.10972	0.0487993	-0.627647	0.735732				2	2	2	6.4	6.4	6.4	33.994	0	5.5165	196440000	13	0.795778	0.256289	-1.73149	-0.278882	-1.51048	-0.443842	-0.23304	-0.0996265	-0.0176001	P32805	Zinc finger protein FZF1	FZF1	860
-0.129306	0.0563708	1.31523	1.10152	-1.44454	0.80839				4	4	4	6.8	6.8	6.8	69.22	0	8.6544	71391000	12	-1.80145	-2.99115	-2.72362	-1.24744	-3.55257	-3.10413	-2.01677	-0.985853	-0.567912	P39012	GPI transamidase component GAA1	GAA1	1297
-1.46017	1.23187	-0.837798	0.971746	-0.622375	0.745575				5	5	5	36.1	36.1	36.1	21.48	0	75.201	2713800000	31	3.3747	3.52031	4.65264	3.03811	1.71169	2.41734	3.00894	3.01747	3.00786	P28007	H/ACA ribonucleoprotein complex subunit 1	GAR1	685
-1.34957	0.531489	-0.913039	0.345355	-0.436535	0.842284				11	11	11	19.9	19.9	19.9	59.582	0	277.71	1813600000	40	1.44513	1.50258	4.75546	0.842834	1.64619	1.16542	1.57915	1.76938	1.61552	P22146	1,3-beta-glucanosyltransferase GAS1	GAS1	531
-2.94074	0.668701	-0.86162	0.199924	-2.07912	0.682277				6	6	6	16.3	16.3	16.3	51.869	0	129.56	420910000	16	-1.46689	-2.00425	2.89564	-1.16749	-5.46412	-2.76611	-0.350965	-2.22473	-0.584662	Q08193	1,3-beta-glucanosyltransferase GAS5	GAS5	2310
-1.38561	0.811882	-0.94062	0.528399	-0.444989	0.292888				9	9	9	22.2	22.2	22.2	48.728	0	49.851	338840000	21	-0.138002	0.104523	1.93852	-0.609235	-1.57437	-0.0681801	-1.13686	0.296391	-0.0763502	P25555	Single-strand telomeric DNA-binding protein GBP2	GBP2	629
-0.0541852	0.579544	0.0792096	0.408742	-0.133395	0.735132				26	26	26	59.6	59.6	59.6	57.865	0	311.9	6613800000	197	4.71706	4.79628	4.70735	4.62533	4.70845	4.72435	4.67121	4.8555	4.9316	P32481	Eukaryotic translation initiation factor 2 subunit gamma	GCD11	796
-0.765499	1.38887	-0.238798	0.583017	-0.526702	0.856581				12	12	12	17.4	17.4	17.4	81.16	0	27.173	306050000	37	0.414997	0.528173	0.737002	-0.638366	0.187248	-0.165207	0.0084343	0.472525	0.482821	P32501	Translation initiation factor eIF-2B subunit epsilon	GCD6	806
-0.873181	0.981647	-0.00618998	0.00627176	-0.866991	0.973185				7	7	7	17.1	17.1	17.1	42.569	0	16.179	273890000	21	-0.113138	0.674431	0.349511	0.089776	-0.702377	-1.09614	0.522741	0.530817	-0.161325	P32502	Translation initiation factor eIF-2B subunit beta	GCD7	807
0.148221	0.232677	0.661002	1.27093	-0.512781	1.2126				83	83	83	32.7	32.7	32.7	296.69	0	323.31	11301000000	464	5.60613	5.13711	4.91709	5.6495	5.29427	5.16123	5.98268	6.04714	5.61352	P33892	Translational activator GCN1	GCN1	933
0.503311	0.597991	0.395575	0.447609	0.107736	0.4067				43	43	43	53.2	53.2	53.2	85.026	0	323.31	14060000000	365	6.08989	5.74117	4.84767	6.18652	5.94183	6.06031	5.98581	6.08886	5.7908	P43535	Protein GCN20	GCN20	1556
-0.824128	1.03967	0.59583	0.974584	-1.41996	2.14188				3	3	3	10.5	10.5	10.5	34.025	0	7.2435	122830000	8	-1.03617	-1.64235	-0.737432	-1.44281	-2.24494	-2.20059	-0.348507	-0.56741	-0.712541	P14741	Translation initiation factor eIF-2B subunit alpha	GCN3	387
0.40651	0.193975	0.167779	0.0740071	0.238731	0.20186				3	3	3	10.8	10.8	10.8	39.296	0.00045413	4.1246	43076000	3	-2.42266	-1.69787	-4.16498	-2.29667	-1.81078	-2.95854	-3.19516	-2.43796	-2.14905	P35197	ADP-ribosylation factor GTPase-activating protein GCS1	GCS1	970
0.713168	1.44914	-0.156729	0.37461	0.869897	1.41937				17	17	17	39.6	39.6	39.6	49.569	0	65.561	1026700000	87	1.82104	1.85732	1.75959	2.8944	2.57062	2.11243	1.9912	1.56281	1.41376	P07262;P39708	NADP-specific glutamate dehydrogenase 1	GDH1	231
0.21124	0.405879	-0.430547	0.642068	0.641787	0.964682				4	4	4	4.3	4.3	4.3	124.33	0	7.847	164030000	11	-0.781067	-0.275715	-0.584916	-0.647351	-0.0878792	-0.272747	-1.08526	-0.475359	-1.37272	P33327	NAD-specific glutamate dehydrogenase	GDH2	907
-0.216548	0.158996	0.0259736	0.0109501	-0.242521	0.131466				5	5	5	8.8	8.8	8.8	75.149	0	11.335	89967000	12	-0.949841	-2.46061	-1.32519	-1.59292	-1.53088	-2.26148	-1.51267	-0.469965	-2.67508	P39722	Mitochondrial Rho GTPase 1	GEM1	1331
-0.307418	0.364261	-0.004673	0.00352314	-0.302745	0.348827				11	11	11	33.6	33.6	33.6	39.353	0	65.526	2015800000	62	3.58435	3.23187	2.5545	2.85689	3.10783	2.48374	3.33972	3.51243	2.50454	Q12154	ATPase GET3	GET3	2413
-1.02567	1.04686	-1.30389	1.21157	0.278227	0.361749				8	8	8	27.9	27.9	27.9	36.28	0	22.181	149840000	13	-1.05988	-0.16559	0.407643	-1.49496	-0.955927	-1.44394	-2.09956	-1.43769	-1.19225	Q12125	Golgi to ER traffic protein 4	GET4	2405
0.245989	1.22393	0.389688	2.47367	-0.143698	0.779611				32	32	32	48	48	48	80.046	0	265.15	5078300000	197	4.24677	4.14206	4.06425	4.55346	4.31878	4.3188	4.59382	4.54871	4.47961	P14742	Glutamine--fructose-6-phosphate aminotransferase [isomerizing]	GFA1	388
0.0479317	0.0381273	-0.239441	0.276682	0.287373	0.449541				13	13	13	23.3	23.3	23.3	62.319	0	107.47	1296600000	83	2.99037	2.66891	1.8577	2.26706	2.31783	3.07588	2.11155	2.40586	2.28124	Q06336	ADP-ribosylation factor-binding protein GGA1	GGA1	2218
-0.254376	0.427307	-0.124064	0.118178	-0.130312	0.127855				14	14	14	25.8	25.8	25.8	64.346	0	124.24	856420000	74	1.83459	1.50717	2.16003	1.39284	1.92064	1.42519	1.16328	2.31131	1.65501	P38817	ADP-ribosylation factor-binding protein GGA2	GGA2	1232
-0.368614	0.286572	-0.125793	0.0870456	-0.242821	0.333206				15	15	15	51	51	51	33.215	0	78.801	1294400000	75	1.5002	2.48601	3.11673	2.41926	1.67724	1.9006	1.83901	2.37869	2.50786	P38988	Mitochondrial GTP/GDP carrier protein 1	GGC1	1281
0.813091	0.412513	0.840226	0.356798	-0.0271358	0.0144586				4	4	4	38.7	38.7	38.7	12.994	0	15.386	153850000	24	-0.10899	-1.09924	-2.84292	-0.207442	-1.03195	-0.372492	-0.405605	-1.54198	0.417109	P40005	Prefoldin subunit 2	GIM4	1367
0.332656	0.62308	0.319105	0.761534	0.0135504	0.0286122				1	1	1	8.6	8.6	8.6	18.356	0.003657	2.5321	32247000	4	-3.2595	-2.79124	-3.41037	-2.67729	-2.66216	-3.12369	-2.76385	-2.81092	-2.92901	Q04493	Prefoldin subunit 5	GIM5	2136
1.34157	1.32715	1.53904	1.50636	-0.197468	1.43305				49	49	46	41.1	41.1	39	140.89	0	323.31	6463600000	286	4.30826	3.88089	2.73202	5.0647	4.9844	4.8968	5.22674	5.21572	5.09584	Q03016	GLC7-interacting protein 3	GIP3	2020
-0.30661	0.456216	0.0955232	0.128684	-0.402133	1.49896				7	7	7	26.4	26.4	26.4	31.03	0	31.416	293300000	35	0.424889	0.739939	-0.171403	0.237578	-0.020752	-0.143232	0.451759	0.324827	0.503407	Q03768	Protein GIR2	GIR2	2081
-0.128995	0.230495	0.0250467	0.0323679	-0.154042	0.29167				5	5	5	39.9	39.9	39.9	17.103	0	30.596	478070000	48	0.871807	1.36059	0.743894	1.06044	0.668102	0.860764	1.25537	0.661486	1.13458	P53849	Zinc finger protein GIS2	GIS2	1879
0.142735	0.107235	0.135427	0.145921	0.00730832	0.00641471				5	5	5	29.3	29.3	29.3	26.649	0	22.047	308360000	26	0.548674	0.602226	-0.395806	-0.294423	0.885637	0.592085	0.233009	0.309389	0.618976	P41818	Protein GLC8	GLC8	1525
-0.981532	0.411419	0.351961	0.148193	-1.33349	1.23243				8	8	8	24.2	24.2	24.2	44.545	0	19.003	228310000	24	1.3045	0.23464	-1.70465	-0.447843	-2.03572	-0.626543	0.145351	0.339558	0.405469	P47011	Glycogenin-2	GLG2	1621
0.0551675	0.162753	-0.243523	1.08609	0.29869	0.917489				11	11	11	27.8	27.8	27.8	55.377	0	61.09	1539800000	51	2.77299	2.72384	2.61697	2.97084	2.74891	2.55956	2.3674	2.65072	2.36512	P17709	Glucokinase-1	GLK1	450
-0.873205	1.64358	-0.359164	1.19283	-0.514041	0.921041				19	19	19	24.5	24.5	24.5	93.132	0	56.976	591540000	62	1.43719	1.62074	1.68223	1.04095	0.816113	0.263485	1.06548	1.13818	1.45901	P13188	Glutamine--tRNA ligase	GLN4	366
-0.321958	0.617345	0.148593	0.243112	-0.470551	1.33958				7	7	7	29.6	29.6	29.6	31.326	0	36.104	282470000	37	0.46142	0.47135	-0.156075	0.0013876	0.084671	-0.275238	0.397936	0.199137	0.625401	Q05584	Hydroxyacylglutathione hydrolase, cytoplasmic isozyme	GLO2	2179
-1.13473	0.697092	-0.661315	0.647286	-0.473412	0.242584				4	4	4	7.9	7.9	7.9	55.093	0	8.7337	89954000	7	-1.66311	-0.98646	-0.674527	-3.60162	-1.66742	-1.45923	-2.10086	-2.15271	-1.05447	P38682	ADP-ribosylation factor GTPase-activating protein GLO3	GLO3	1185
-0.206473	0.138257	-0.346716	0.180908	0.140243	0.0915201				10	10	10	39.6	39.6	39.6	32.338	0	31.423	478950000	36	2.04775	0.956036	0.265334	1.24912	0.777905	0.622671	0.612009	1.68901	-0.0720491	Q12320	Hydroxyacylglutathione hydrolase, mitochondrial	GLO4	2456
0.679065	1.02279	0.783086	1.36122	-0.104021	0.157617				7	7	7	17.6	17.6	17.6	53.44	0	26.488	319430000	31	-0.130114	0.247034	-0.558311	0.476748	0.915627	0.20343	0.368088	0.793579	0.746202	P41921	Glutathione reductase	GLR1	1534
-1.02778	0.298135	-1.31347	0.396267	0.285699	1.42362				44	44	44	24.5	24.5	24.5	238.1	0	235.72	5826700000	232	3.37392	7.37192	3.00356	3.64231	3.50918	3.51458	3.22291	3.43035	3.15572	Q12680	Glutamate synthase [NADH]	GLT1	2511
-0.00432968	0.00409668	0.138731	0.141135	-0.143061	0.362588				14	14	14	50.4	50.4	50.4	42.815	0	103.19	2626400000	88	3.8542	3.59527	2.74365	3.55719	3.27786	3.34508	3.65868	3.69636	3.25428	P37303	Low specificity L-threonine aldolase	GLY1	1063
0.176074	0.282003	0.185598	0.284171	-0.00952466	0.0257801				23	23	17	58.1	58.1	45.4	53.543	0	187.21	5150200000	155	4.47042	4.60314	3.81956	4.51739	4.3406	4.56335	4.28397	4.63138	4.53457	P38720	6-phosphogluconate dehydrogenase, decarboxylating 1	GND1	1202
0.373119	0.96438	0.484936	0.969247	-0.111817	0.299592				7	7	7	11.5	11.5	11.5	73.597	0	28.719	307070000	28	0.313274	-0.309452	0.0279303	0.387116	0.418215	0.345778	0.571846	0.708841	0.205873	P48813	High-affinity glutamine permease	GNP1	1688
1.20352	1.43563	1.16985	1.4997	0.0336717	0.050574				12	12	12	25.2	25.2	25.2	54.075	0	27.879	425070000	45	0.485193	-0.688639	-0.0640078	0.933261	0.910997	1.49885	0.833334	1.20992	1.19884	P08539	Guanine nucleotide-binding protein alpha-1 subunit	GPA1	263
0.226478	0.0986447	1.12104	1.13511	-0.894566	0.583654				6	6	6	14.9	14.9	14.9	50.447	0	14.375	138110000	16	-1.08751	-0.921391	-2.38105	-0.0554571	-1.23861	-2.41645	-0.433519	-0.248226	-0.345075	P10823	Guanine nucleotide-binding protein alpha-2 subunit	GPA2	324
2.21878	1.33714	1.53727	1.46225	0.68151	0.428286				4	4	4	3.7	3.7	3.7	100.94	0.00044783	3.9413	91041000	6	-2.46466	-3.87951	-2.72447	-2.06182	-0.407953	0.0574799	-1.2	-1.33547	-1.92136	Q08886	Guanine nucleotide-binding protein subunit beta 1	GPB1	2347
0.864553	1.49408	0.686323	1.17793	0.17823	0.442646				16	16	15	54.5	54.5	50.6	42.868	0	323.31	17184000000	141	5.90471	5.76497	5.11968	6.63303	6.24185	6.50814	6.03128	6.45677	6.36027	Q00055	Glycerol-3-phosphate dehydrogenase [NAD(+)] 1	GPD1	1947
0.387603	0.478035	0.309597	0.380526	0.0780061	0.304928				16	15	15	44.8	41.4	41.4	49.421	0	311.78	3047800000	102	3.90754	3.62302	2.77839	3.78618	3.68235	4.00323	3.69166	3.71363	3.83245	P41911	Glycerol-3-phosphate dehydrogenase [NAD(+)] 2, mitochondrial	GPD2	1532
0.173123	0.182506	-0.0325254	0.0374661	0.205648	0.280916				14	14	14	16.3	16.3	16.3	103.27	0	52.045	530820000	57	1.48274	1.1301	0.603868	1.17747	1.71825	0.840357	0.917175	0.870497	1.33146	P06738	Glycogen phosphorylase	GPH1	207
0.0969454	0.060052	0.603777	1.12826	-0.506831	0.424016				2	2	2	5.9	5.9	5.9	25.262	0.00044014	3.7281	83151000	7	-1.42988	-2.24287	-2.00087	-1.203	-1.38084	-2.79895	-1.14253	-1.36228	-1.35749	Q06636	Glycosylphosphatidylinositol anchor biosynthesis protein 11	GPI11	2253
-0.0642745	0.0493265	0.675718	0.808059	-0.739992	1.04232				7	7	7	11.6	11.6	11.6	68.771	0	16.997	374850000	41	1.02294	0.181719	-0.13354	0.576478	-0.275494	0.577307	0.88076	1.381	0.836509	P38875	GPI transamidase component GPI16	GPI16	1254
-0.136038	0.189083	0.340358	0.60554	-0.476396	0.685719				5	5	5	11.2	11.2	11.2	60.813	0	26.168	146430000	21	-1.14803	-0.728493	-0.726352	-1.09371	-1.36137	-0.555918	-0.908405	-0.486479	-0.186919	Q04080	GPI transamidase component GPI17	GPI17	2106
0.597828	0.154046	1.59956	0.741256	-1.00174	0.399196				2	2	2	4.6	4.6	4.6	47.402	0	5.9593	43365000	6	-2.4728	-2.69835	-5.54677	-2.14039	-1.70232	-5.08172	-2.01565	-2.00741	-1.89617	P49018	GPI-anchor transamidase	GPI8	1691
0.010163	0.0130019	0.130724	0.278383	-0.120561	0.272276				14	14	14	69.6	69.6	69.6	27.608	0	91.978	12301000000	152	5.61524	5.92258	5.27077	5.65369	5.8971	5.2883	5.71526	5.76128	5.72423	P00950	Phosphoglycerate mutase 1	GPM1	128
0.00715065	0.0137531	0.0697085	0.198773	-0.0625579	0.111729				16	16	11	62.4	62.4	41.6	27.947	0	121.72	4114300000	122	4.14433	3.98673	3.95923	4.17387	4.22342	3.71445	3.9114	4.05967	4.32834	P41277	Glycerol-1-phosphate phosphohydrolase 1	GPP1	1515
0.290993	0.4118	0.432413	1.16581	-0.14142	0.152508				4	4	4	5.7	5.7	5.7	83.644	0	7.5929	59246000	10	-2.30754	-2.36905	-2.35872	-1.4649	-2.44414	-2.2533	-1.79138	-1.69204	-2.25466	P36148	Glycerol-3-phosphate O-acyltransferase 2	GPT2	1034
-0.0828597	0.0575247	-0.0618884	0.0446874	-0.0209713	0.0423281				5	5	5	37.7	37.7	37.7	19.484	0	35.78	775770000	44	2.40318	1.97957	0.827443	1.97293	1.44057	1.54811	1.69309	1.74329	1.58814	P36014	Glutathione peroxidase 1	GPX1	992
-0.193696	0.0594624	0.05476	0.015938	-0.248456	0.319087				9	9	7	48.1	48.1	37	18.406	0	86.847	1705600000	31	4.01316	3.71665	0.54135	2.94198	2.28277	2.46533	2.32183	2.95946	3.15416	P38143	Glutathione peroxidase 2	GPX2	1099
0.190827	0.217631	0.474376	0.640986	-0.283549	0.835832				8	8	8	26	26	26	38.169	0	40.259	311160000	42	0.537573	0.34338	-0.500985	0.559951	0.215969	0.176529	0.431879	0.777025	0.594192	Q12068	NADPH-dependent methylglyoxal reductase GRE2	GRE2	2389
0.723129	1.07553	0.381517	0.441471	0.341611	0.294843				1	1	1	4.9	4.9	4.9	37.118	0.0016885	3.0714	45407000	2	-2.75671	-2.74614	-3.02822	-2.72096	-1.75928	-1.88145	-2.17381	-3.17635	-2.03636	P38715	NADPH-dependent aldose reductase GRE3	GRE3	1200
-0.000834147	0.000646474	0.0711098	0.0534967	-0.0719439	0.144498				7	7	7	23.4	23.4	23.4	41.118	0	20.781	453660000	30	1.51874	1.05756	0.0939245	0.921374	0.836359	0.909983	0.874434	1.31236	0.69675	Q04410	GRASP65 homolog protein 1	GRH1	2128
0.389088	0.756535	0.563053	1.28062	-0.173965	0.658853				38	38	38	54.9	54.9	54.9	78.183	0	323.31	10333000000	291	5.3885	5.17764	4.69554	5.24493	5.55511	5.6289	5.63104	5.69294	5.62685	P38088	Glycine--tRNA ligase 1, mitochondrial	GRS1	1086
0.796722	1.75858	0.539602	1.37985	0.257121	0.53339				4	4	4	43.6	43.6	43.6	12.38	0	26.156	312570000	26	0.133339	-0.202377	-0.256682	0.618979	0.446106	0.999361	0.179642	0.467766	0.645677	P25373	Glutaredoxin-1	GRX1	617
0.0611242	0.0968812	0.0136013	0.025413	0.0475229	0.11089				6	6	6	38.5	38.5	38.5	15.861	0	51	1137400000	35	2.46749	2.25542	1.87971	2.28118	2.50565	1.99915	2.17163	2.31606	2.15572	P17695	Glutaredoxin-2, mitochondrial	GRX2	449
-0.170327	0.123068	-0.0293013	0.0257944	-0.141026	0.153223				7	7	5	30.4	30.4	27.6	28.261	0	128.69	2529500000	45	3.95751	3.69715	2.72261	2.6223	3.51875	3.72523	3.54362	3.40712	3.33863	Q03835	Monothiol glutaredoxin-3	GRX3	2091
0.288086	0.234091	0.114859	0.0931261	0.173227	0.247115				7	5	5	30.7	24.6	24.6	27.493	0	81.399	214150000	19	0.228727	0.0172634	-1.11948	-0.289454	-0.197359	0.477577	-0.396723	-0.203642	0.0714464	P32642	Monothiol glutaredoxin-4	GRX4	839
0.437024	0.228349	0.486125	0.249954	-0.0491009	0.0906964				7	7	7	62	62	62	16.931	0	122.04	4862400000	51	4.99478	4.44819	2.52871	4.3643	4.52565	4.39279	4.6566	4.66924	4.10421	Q02784	Monothiol glutaredoxin-5, mitochondrial	GRX5	1998
-0.225731	0.166871	-0.0916068	0.0648739	-0.134124	0.382694				4	4	4	36.7	36.7	36.7	12.519	0	30.228	2468000000	35	4.1636	3.7278	2.5251	2.96328	3.3736	3.40243	3.45041	3.31146	3.37981	Q05926	Glutaredoxin-8	GRX8	2188
-0.0332966	0.0237174	0.25276	0.216088	-0.286057	1.15826				14	14	14	23.3	23.3	23.3	78.253	0	44.345	565790000	49	1.52656	1.68331	0.247281	1.32743	0.926266	1.10356	1.41105	1.39726	1.40711	P32477	Glutamate--cysteine ligase	GSH1	794
-0.179933	0.200885	0.0341625	0.0328206	-0.214095	0.382919				13	13	1	51.1	51.1	5.9	24.81	0	122.15	7394000000	96	5.45036	5.07364	4.40397	5.11082	4.59191	4.68545	5.19063	4.66504	5.17479	P32835	GTP-binding nuclear protein GSP1/CNR1	GSP1	863
2.52291	1.31351	1.28038	0.637303	1.24253	1.06128				9	6	6	12.9	9.2	9.2	80.509	0	22.739	83961000	13	-2.02213	-2.79445	-4.75914	-0.254777	-0.321442	-1.43078	-1.46998	-2.70289	-1.56171	P23337	Glycogen [starch] synthase isoform 1	GSY1	565
0.0335445	0.0184959	0.386281	0.858263	-0.352736	0.245506				4	4	4	12.6	12.6	12.6	38.6	0	10.463	93580000	18	-1.15491	-1.72402	-1.81211	-2.62026	-1.25402	-0.716124	-1.12171	-1.16353	-1.24696	P53290	GTP-binding protein GTR2	GTR2	1820
-0.229245	0.487582	0.173313	0.811911	-0.402559	0.971787				25	25	25	53.3	53.3	53.3	58.482	0	103.73	2901800000	152	3.62782	3.65841	3.39365	3.61205	3.40297	2.97713	3.81539	3.74911	3.63532	P38625	GMP synthase [glutamine-hydrolyzing]	GUA1	1176
-0.0721842	0.10236	0.138792	0.119371	-0.210976	0.188181				10	10	10	57.8	57.8	57.8	20.637	0	55.194	639460000	55	1.1776	1.6783	1.14074	1.09659	1.0542	1.6293	1.69361	0.71838	2.00103	P15454	Guanylate kinase	GUK1	405
-0.498154	0.754106	-0.659231	0.924329	0.161077	0.389205				30	30	30	41.1	41.1	41.1	80.842	0	157.62	2669100000	153	3.17491	3.67065	4.19292	3.23052	3.28132	3.03218	3.0681	2.72751	3.26517	P46655	Glutamate--tRNA ligase, cytoplasmic	GUS1	1589
-0.102996	0.109383	0.292962	0.380009	-0.395959	1.14543				10	10	10	33.1	33.1	33.1	36.67	0	41.441	874630000	55	2.12666	2.05394	1.15711	1.94905	1.55922	1.52045	2.14984	1.8971	2.16965	P40531	Protein GVP36	GVP36	1481
-0.430674	0.374776	-0.324558	0.265042	-0.106116	0.312528				9	9	9	18.3	18.3	18.3	60.519	0	87.267	173020000	32	0.680979	-0.508774	-0.9001	-0.606103	-0.829206	-0.584606	-0.734247	-0.619511	-0.34781	P42944	Protein GZF3	GZF3	1552
-0.231384	0.302292	-0.399363	0.7059	0.16798	0.28074				1	1	1	1.3	1.3	1.3	76.67	0	4.7855	41628000	6	-2.04933	-2.18968	-2.79788	-2.52021	-2.24499	-2.96585	-2.85452	-2.50946	-2.871	Q12753	Transcriptional activator HAA1	HAA1	2515
-1.37721	1.23861	-0.480944	0.620888	-0.896269	0.826204				13	13	13	18.8	18.8	18.8	95.454	0	73.266	295820000	34	0.237623	0.443905	1.11748	0.0719004	-0.947235	-1.4573	-0.184683	-0.0177174	0.558576	P38970	Serine/threonine-protein kinase HAL5	HAL5	1277
0.388144	0.300695	0.720537	0.424252	-0.332394	0.188854				3	3	3	18.8	18.8	18.8	22.093	0	20.478	110720000	10	-0.928072	-1.60275	-2.37082	-0.665082	-1.7628	-1.30934	-0.514219	-2.08028	-0.145541	P47119	Inosine triphosphate pyrophosphatase	HAM1	1648
-0.504393	0.802074	-0.325645	0.468505	-0.178748	0.694807				26	26	26	52.5	52.5	52.5	56.717	0	192.64	4085500000	169	3.75434	4.13966	4.7309	3.58023	3.75638	3.77512	3.75087	3.81961	4.07749	Q03532	ATP-dependent RNA helicase HAS1	HAS1	2063
-0.792066	0.520372	0.448739	0.693712	-1.2408	0.957031				3	3	3	17	17	17	17.246	0	6.5495	145690000	8	-0.627407	-0.381491	-1.34066	-0.607198	-1.43472	-2.68384	-0.336155	-0.222918	-0.444274	P53834	Hsp90 co-chaperone HCH1	HCH1	1874
-1.48087	1.05678	-0.547345	0.468403	-0.933527	0.598187				3	3	3	15.8	15.8	15.8	29.564	0	4.9201	88830000	7	-1.64879	-1.25126	-0.561421	-2.68355	-1.61216	-3.60839	-1.23321	-2.48345	-1.38685	Q05775	Eukaryotic translation initiation factor 3 subunit J	HCR1	2182
0.096735	0.0518988	-0.0990613	0.0563032	0.195796	0.223203				25	9	9	24.5	9.9	9.9	115.87	0	26.706	213560000	21	0.583654	0.124197	-1.32682	0.179835	0.164865	-0.673468	0.0410061	-0.325634	-0.631528	P53978	Elongation factor 3B	HEF3	1917
-0.860148	0.490317	-0.249645	0.119259	-0.610503	0.774193				4	4	4	11.3	11.3	11.3	41.682	0	7.4485	92855000	5	-1.42876	-2.71317	-0.222831	-2.23784	-1.90995	-2.79742	-1.29255	-1.6511	-2.17004	P38199	Heterogeneous nuclear rnp K-like protein 2	HEK2	1119
-1.0128	0.804345	-1.62928	1.3237	0.616486	1.53726				11	11	11	19.4	19.4	19.4	72.755	0	36.281	169510000	15	-0.952147	-0.504669	0.919372	-1.0754	-1.47731	-1.02312	-1.84675	-1.9887	-1.58985	Q05580	E3 ubiquitin-protein ligase HEL2	HEL2	2177
-1.09705	0.552561	-0.241156	0.145292	-0.855897	0.600067				5	5	5	14.4	14.4	14.4	41.349	0	11.76	118960000	13	0	-0.225521	-1.93402	-1.01124	-1.37479	-3.06467	-0.839613	-0.915876	-1.12752	P32347	Uroporphyrinogen decarboxylase	HEM12	758
0.0918414	0.0700219	0.647342	0.662607	-0.555501	1.67784				9	9	9	32.2	32.2	32.2	37.74	0	72.674	1014600000	45	2.58564	1.67241	1.07951	2.12953	1.81665	1.6669	2.41185	2.54368	2.32405	P05373	Delta-aminolevulinic acid dehydratase	HEM2	171
-0.0961285	0.0667508	0.292832	0.208709	-0.388961	0.792068				13	13	13	50.5	50.5	50.5	30.911	0	113.27	1402200000	64	2.69918	3.14202	1.47687	2.40885	2.40854	2.2123	2.98702	2.9092	2.30035	P06174	Uroporphyrinogen-III synthase	HEM4	198
0.221399	0.383579	-0.235813	0.532684	0.457212	0.940291				6	6	6	13.5	13.5	13.5	59.978	0	12.577	223520000	19	-0.105032	-0.476353	0.0261946	0.39104	-0.0203133	-0.261719	-0.185581	-0.607094	-0.469954	Q04458	Fatty aldehyde dehydrogenase HFD1	HFD1	2133
-0.218054	0.300669	-0.979795	1.63693	0.761742	1.50379				9	9	9	59.2	59.2	59.2	11.368	0	61.675	12770000000	105	5.65298	5.81237	6.41154	5.37504	5.91112	5.93657	4.87734	4.79264	5.26751	P02309	Histone H4	HHF1	135
-1.24651	0.730944	-0.744698	0.409043	-0.501813	1.17113				6	6	6	23.3	23.3	23.3	27.803	0	19.031	252340000	14	-0.973997	-0.344254	1.56686	-0.841548	-1.27746	-1.37192	-0.897032	-0.559849	-0.528609	P53551	Histone H1	HHO1	1846
0.0668087	0.0502201	-0.946005	1.39117	1.01281	1.03314				3	3	3	16.9	16.9	16.9	15.356	0	5.3926	4503600000	23	4.29717	3.97895	4.73975	3.60982	4.876	4.73049	3.31831	3.04037	3.81918	P61830	Histone H3	HHT1	1937
0.266073	0.130675	0.270707	0.188544	-0.00463422	0.00239816				8	8	8	29	29	29	32.266	0	12.861	256120000	37	-0.467728	0.692627	-0.924212	0.696221	0.511038	-1.10835	0.45129	0.1157	-0.454183	P00498	ATP phosphoribosyltransferase	HIS1	110
-0.48078	0.366497	-0.0444768	0.0306326	-0.436303	0.694605				19	19	19	29.8	29.8	29.8	87.72	0	156.74	919030000	83	2.61714	2.47457	1.11591	1.90542	1.80371	1.05615	2.19623	2.03131	1.84665	P00815	Histidine biosynthesis trifunctional protein;Phosphoribosyl-AMP cyclohydrolase;Phosphoribosyl-ATP pyrophosphohydrolase;Histidinol dehydrogenase	HIS4	116
0.15312	0.116243	0.0989005	0.182841	0.0542196	0.0412578				6	6	6	17.1	17.1	17.1	42.646	0	29.075	317420000	33	0.621264	0.287615	-0.0346022	0.512048	-0.348831	1.17042	0.233177	0.432007	0.505794	P07172	Histidinol-phosphate aminotransferase	HIS5	220
0.0425765	0.0181029	0.659362	0.360285	-0.616786	1.12068				10	10	10	34.5	34.5	34.5	29.556	0	19.573	323170000	42	1.04658	0.657791	-1.37365	0.29289	0.442007	-0.276443	0.969814	0.834263	0.504733	P40545	1-(5-phosphoribosyl)-5-[(5-phosphoribosylamino)methylideneamino] imidazole-4-carboxamide isomerase	HIS6	1486
-0.859142	0.90821	-0.604848	0.588602	-0.254293	0.92864				14	14	14	26.3	26.3	26.3	61.067	0	27.398	276050000	26	1.19854	0.968691	-0.22457	-0.199929	-0.249577	-0.185259	0.179554	0.15855	-0.209989	P33734	Imidazole glycerol phosphate synthase hisHF;Glutamine amidotransferase;Cyclase	HIS7	924
-0.0596269	0.061312	0.118317	0.161643	-0.177944	0.366407				2	2	2	8	8	8	25.008	0.00043103	3.3399	77518000	7	-1.73077	-2.24281	-1.3006	-2.21626	-1.61715	-1.61965	-1.6122	-1.59137	-1.71566	P48353	Protein HLJ1	HLJ1	1675
-0.109525	0.0946529	0.0607077	0.0471573	-0.170233	0.163451				6	6	6	44.2	44.2	44.2	13.906	0	27.225	297450000	25	0.498844	0.686337	-0.369794	0.663901	-0.00757408	-0.169516	0.686548	0.569317	-0.258355	P40037	Protein HMF1	HMF1	1381
-0.230434	0.405882	0.481278	0.725985	-0.711712	1.51551				19	19	17	20.5	20.5	18.1	115.62	0	91.355	1212600000	98	2.63395	2.00408	1.91181	2.08543	1.96584	1.80727	2.43087	2.49704	3.06576	P12683	3-hydroxy-3-methylglutaryl-coenzyme A reductase 1	HMG1	350
-0.172431	0.109235	0.487626	0.441172	-0.660057	0.849392				13	11	11	14.4	12.1	12.1	115.69	0	44.076	572990000	62	1.81817	1.17801	0.239156	1.54522	0.386381	0.786438	1.78636	1.54548	1.36637	P12684	3-hydroxy-3-methylglutaryl-coenzyme A reductase 2	HMG2	351
0.677122	0.733049	0.507996	0.296155	0.169127	0.106759				4	4	4	26.6	26.6	26.6	17.679	0	8.343	73507000	6	-2.66842	-1.41108	-2.61158	-1.73112	-1.56185	-1.36675	-2.43843	-2.11436	-0.614308	Q04344	Hit family protein 1	HNT1	2122
-0.394796	0.413502	0.662387	1.29315	-1.05718	1.20089				5	5	5	11.6	11.6	11.6	46.296	0	10.25	227520000	24	-0.0191612	-0.341187	-0.571391	-0.649203	-0.0890884	-1.37784	0.162333	0.709383	0.183705	P47124	Putative glycosyltransferase HOC1	HOC1	1651
0.880714	0.999585	1.00917	1.12952	-0.12846	0.565459				11	11	10	30.3	30.3	28.5	48.858	0	70.451	896890000	63	1.82422	1.36211	0.428218	2.00246	2.16564	2.08859	2.10903	2.3915	2.14154	P32485;P41808	Mitogen-activated protein kinase HOG1	HOG1	797
0.472315	0.844916	0.668872	1.21056	-0.196557	0.896702				16	16	16	49.6	49.6	49.6	39.543	0	113.91	4104300000	153	4.02144	3.83953	3.19927	4.01945	4.19757	4.26018	4.21104	4.43636	4.41946	P13663	Aspartate-semialdehyde dehydrogenase	HOM2	375
-0.228858	0.175739	-0.104584	0.109249	-0.124274	0.104517				12	12	12	35.1	35.1	35.1	38.502	0	50.695	770670000	58	1.09167	2.10933	1.78709	1.74007	1.90606	0.655378	1.79023	1.22186	1.66225	P31116	Homoserine dehydrogenase	HOM6	725
-1.04261	0.637918	-0.638699	0.607119	-0.403914	0.23893				8	8	8	12.1	12.1	12.1	79.199	0	24.561	159730000	23	-1.13122	0.0457916	0.0994654	-0.35411	-2.4887	-1.271	-1.23031	-1.19867	-0.473084	Q02959	Histone deacetylase HOS3	HOS3	2017
0.43951	0.219006	0.834305	1.0763	-0.394796	0.206946				2	2	2	1.8	1.8	1.8	123.55	0.0052104	2.3258	51250000	5	-2.44428	-2.60715	-3.46243	-2.2899	-1.21781	-3.68763	-2.3248	-1.99091	-1.69524	P40480	Protein HOS4	HOS4	1460
0.643183	0.66317	0.105361	0.120077	0.537822	0.797902				4	4	4	37.9	37.9	37.9	13.641	0	30.295	341400000	27	0.165451	0.802332	-0.283696	0.693809	0.451899	1.46793	0.408594	0.366859	0.224717	P36078	Helper of Tim protein 13	HOT13	1011
0.202237	0.178587	0.129674	0.163882	0.0725625	0.0767946				7	7	7	22.5	22.5	22.5	42.514	0	50.254	370710000	33	0.952835	0.592634	-0.0256681	0.821858	0.103693	1.20096	0.690783	0.746302	0.47174	P40481	Histidine protein methyltransferase 1	HPM1	1461
-0.329128	0.175519	-0.102489	0.0982525	-0.226639	0.129609				4	4	4	22.1	22.1	22.1	27.5	0	32.597	129090000	13	-0.764318	-0.340933	-1.50865	-0.184375	-1.08128	-2.33563	-0.66894	-1.13322	-1.1192	Q05905	Protein HRI1	HRI1	2186
-0.382156	0.352805	-0.788918	0.672136	0.406762	0.530827				10	10	10	14.4	14.4	14.4	85.695	0	39.624	415420000	43	0.28727	0.695908	1.73715	0.64326	0.26861	0.661993	-0.474989	0.24427	0.584294	Q08732	Serine/threonine-protein kinase HRK1	HRK1	2343
-0.768236	1.04878	-0.367602	0.66576	-0.400634	0.629843				6	6	6	14.8	14.8	14.8	59.649	0	24.624	327190000	31	0.385283	0.449377	1.08257	0.3161	-0.110851	-0.592726	0.101078	0.223734	0.489614	Q99383	Nuclear polyadenylated RNA-binding protein 4	HRP1	2553
0.52625	1.25325	0.456205	1.4021	0.0700455	0.178795				43	43	9	57.4	57.4	13.3	80.899	0	323.31	16039000000	352	5.41018	5.88647	5.74016	5.92964	6.35228	6.33364	6.22885	6.03459	6.14198	P15108	ATP-dependent molecular chaperone HSC82	HSC82	399
-0.699723	0.585448	0.00275993	0.00279692	-0.702483	0.614294				9	9	9	11	11	11	95.152	0	16.475	204270000	22	0.386282	-0.277098	-0.426625	-0.151935	-1.7203	-0.544373	-0.203581	0.289444	-0.395024	P38274	Protein arginine N-methyltransferase HSL7	HSL7	1146
0.390217	0.49536	0.426617	0.560627	-0.0363998	0.0380505				3	3	3	34.9	34.9	34.9	11.372	0	24.941	129540000	19	-1.72674	-1.2657	-0.855124	-0.521001	-1.32456	-0.831348	-0.744486	-1.28917	-0.534047	P38910	10 kDa heat shock protein, mitochondrial	HSP10	1265
-0.431581	0.944924	-0.345814	1.0465	-0.0857671	0.13958				42	42	41	44.1	44.1	44.1	102.03	0	267.56	3545300000	216	3.99371	3.91059	4.2281	3.68024	3.90493	3.25248	3.50113	3.9235	3.67032	P31539	Heat shock protein 104	HSP104	734
0.0965958	0.25445	-0.12629	0.258944	0.222886	0.840742				7	7	7	67.9	67.9	67.9	11.693	0	146.02	860480000	65	1.83016	2.09883	1.5776	1.93662	1.91419	1.94557	1.89487	1.47746	1.75539	P22943	12 kDa heat shock protein	HSP12	556
-2.31964	1.12451	-2.1534	0.940401	-0.166246	0.125393				3	3	1	6.3	6.3	2.4	41.059	0	17.178	8161700000	20	4.16724	4.17342	7.05757	2.6067	3.02856	2.80404	3.0754	2.12179	3.74085	P32478;P46999	Cell wall mannoprotein HSP150	HSP150	795
-0.646192	0.821116	-0.601147	0.767886	-0.0450452	0.225525				15	15	15	72.9	72.9	72.9	23.879	0	323.31	7040000000	135	4.62775	4.77379	5.76804	4.358	4.54406	4.32895	4.50159	4.48767	4.37689	P15992	Heat shock protein 26	HSP26	421
-0.368553	0.48486	-0.337286	0.40119	-0.0312665	0.0279289				9	9	9	30.4	30.4	30.4	42.816	0	44.06	482280000	45	0.861053	0.903309	1.53391	0.245139	1.06852	0.878954	0.383373	0.590282	1.31276	Q12329	Heat shock protein 42	HSP42	2458
-1.01127	1.73647	-0.686338	1.36569	-0.324937	1.22477				29	29	29	54.4	54.4	54.4	60.751	0	314.59	6408200000	193	4.84931	4.85633	5.55208	4.17995	4.2116	3.83234	4.44586	4.40315	4.3497	P19882	Heat shock protein 60, mitochondrial	HSP60	476
0.176241	0.135292	0.240275	0.201105	-0.0640341	0.0909788				30	29	29	36.7	35.9	35.9	91.335	0	118.64	2060900000	198	3.59743	3.11955	2.11805	3.47521	2.77533	3.11322	3.4427	3.18449	2.92867	P33416	Heat shock protein 78, mitochondrial	HSP78	918
1.1536	1.12093	0.940987	0.762681	0.212612	0.24338				4	4	4	13.4	13.4	13.4	39.979	0	16.758	186360000	20	-0.826645	-0.614248	-2.11142	0.13202	0.0516167	-0.275152	-0.167639	0.27244	-0.834153	P53686	NAD-dependent protein deacetylase HST2	HST2	1855
0.580797	0.54123	0.707728	0.999264	-0.126931	0.137499				3	3	3	6.9	6.9	6.9	51.235	0	8.1004	82254000	10	-1.50675	-1.89659	-2.63439	-1.55706	-1.94707	-0.791212	-1.31551	-1.24443	-1.3546	P50079	SVP1-like protein 2	HSV2	1705
-0.271112	0.393223	-0.691493	0.79975	0.420381	0.553766				4	4	3	51.5	51.5	46.2	13.989	0	108.58	6094500000	31	4.83467	4.37671	5.26416	4.32788	4.80444	4.52989	3.74811	4.73942	3.91352	P04912;P04911	Histone H2A.2;Histone H2A.1	HTA2;HTA1	165
-0.0189845	0.0139505	-0.762188	1.08129	0.743203	1.11393				6	6	6	39.7	39.7	39.7	14.237	0	108.58	7538300000	80	4.8588	4.57732	5.66883	4.41457	5.44221	5.19121	4.23233	4.20898	4.37707	P02294;P02293	Histone H2B.2;Histone H2B.1	HTB2;HTB1	134
-0.855701	0.778352	-0.440813	0.612655	-0.414888	0.368408				12	12	12	27.8	27.8	27.8	59.952	0	108.77	530290000	46	0.842676	1.53412	1.7062	0.43662	1.28668	-0.207397	1.22945	0.586061	0.945056	P07263	Histidine--tRNA ligase, mitochondrial	HTS1	232
1.29683	0.58128	-1.01427	1.48609	2.3111	1.10508				4	3	3	29.9	24.6	24.6	14.282	0	18.467	993180000	22	1.76294	0.907434	1.35857	0.81042	4.07849	3.03052	0.0928001	0.172802	0.720531	Q12692	Histone H2A.Z	HTZ1	2512
-0.165078	0.117905	-0.38258	0.324551	0.217501	0.448005				5	5	5	7.1	7.1	7.1	105.56	0	20.504	241040000	24	-0.342394	-0.697872	0.870131	0.101125	-0.542019	-0.224476	-0.628389	-0.369253	-0.320231	P53119	Probable E3 ubiquitin-protein ligase HUL5	HUL5	1774
0.0363649	0.0497189	-0.50411	0.921262	0.540475	1.01073				9	7	7	20	16.5	16.5	53.738	0	123.25	563390000	63	1.34812	1.6482	1.022	1.45251	1.63166	1.04325	1.18893	0.723007	0.59405	P04806	Hexokinase-1	HXK1	160
-0.19475	0.295711	-0.0942332	0.150019	-0.100517	0.25136				18	18	16	46.3	46.3	42.8	53.942	0	220.26	4936700000	123	4.42653	4.82792	4.04974	4.18153	4.51385	4.02456	4.32457	4.23521	4.46171	P04807	Hexokinase-2	HXK2	161
0.0674006	0.106168	0.538429	1.03018	-0.471028	1.19012				9	9	8	20.6	20.6	19	62.557	0	147.53	2168700000	50	3.10722	2.48409	3.04057	3.01001	3.10444	2.71964	3.56625	3.55641	3.12451	P32466	Low-affinity glucose transporter HXT3	HXT3	788
-0.460169	0.67933	-0.708867	1.06766	0.248699	1.56758				8	8	8	43.3	43.3	43.3	17.114	0	175.42	3561000000	65	4.60316	4.52991	3.65188	3.79283	3.86903	3.74259	3.47833	3.50191	3.67811	P23301;P19211	Eukaryotic translation initiation factor 5A-1	HYP2	564
-1.2823	0.638565	0.109002	0.0789882	-1.3913	0.806248				5	3	3	23.9	12.9	12.9	18.641	0	6.5937	249420000	10	1.10445	0.0831184	-0.459609	-0.199281	-2.6007	-0.318964	0.0424004	0.418268	0.594298	P40581	Peroxiredoxin HYR1	HYR1	1493
0.0912596	0.0323939	0.519923	0.223111	-0.428663	0.314497				3	3	3	6.2	6.2	6.2	57.054	0	8.8724	36228000	6	-2.28435	-2.09792	-4.71419	-3.60969	-3.10037	-2.11262	-3.18816	-2.07471	-2.27382	P47158	Putative transferase CAF17, mitochondrial	IBA57	1662
0.75242	0.539659	0.493543	0.336106	0.258877	0.115704				13	13	13	41.1	41.1	41.1	39.324	0	115.22	1199400000	70	1.51299	1.44972	2.0979	1.82168	1.89799	3.5982	1.59323	1.62788	3.32013	P28834	Isocitrate dehydrogenase [NAD] subunit 1, mitochondrial	IDH1	698
0.473456	0.437161	0.136993	0.103153	0.336463	1.22086				13	13	13	44.7	44.7	44.7	39.739	0	263.59	10025000000	121	5.75768	5.50977	4.26415	5.68628	5.56224	5.70345	5.43108	5.44044	5.07106	P28241	Isocitrate dehydrogenase [NAD] subunit 2, mitochondrial	IDH2	687
-0.33762	0.256876	0.448767	0.430761	-0.786386	1.10992				8	8	8	27.8	27.8	27.8	33.351	0	36.933	769710000	37	2.25225	1.65229	0.788871	1.33581	1.69153	0.653212	1.91626	2.27975	1.8437	P15496	Isopentenyl-diphosphate Delta-isomerase	IDI1	406
-0.700124	1.08869	-0.229998	0.927342	-0.470126	0.659965				15	12	12	32.7	25.2	25.2	48.19	0	47.276	555310000	61	1.44537	1.43133	1.38102	1.30229	0.293255	0.561798	1.06421	1.41739	1.08613	P21954	Isocitrate dehydrogenase [NADP], mitochondrial	IDP1	520
0.37011	1.17337	0.412413	1.39457	-0.0423031	0.229138				19	19	16	43.9	43.9	36.2	46.562	0	249.56	3394200000	129	3.75283	3.56704	3.29234	3.97502	3.77944	3.96807	3.93597	4.01361	3.89986	P41939	Isocitrate dehydrogenase [NADP] cytoplasmic	IDP2	1535
0.243308	0.163231	0.819859	1.10594	-0.576551	0.562593				5	5	5	17.9	17.9	17.9	38.708	0	17.094	175540000	18	-1.02678	-1.54349	-0.374131	-1.63112	-0.332239	-0.251114	-0.306921	-0.161989	-0.015914	P38286	Very-long-chain 3-oxoacyl-CoA reductase	IFA38	1148
-0.68569	0.302362	-0.252803	0.266795	-0.432887	0.191034				3	3	3	13.8	13.8	13.8	21.783	0	5.522	121680000	16	-0.229284	-0.847843	-1.43088	-0.61041	-0.72529	-3.22938	-1.14537	-0.801893	-1.31916	P43598	Inhibitor of glycogen debranching 1	IGD1	1572
-0.555745	0.551398	-0.263632	0.272773	-0.292112	0.550948				6	6	6	41.7	41.7	41.7	18.051	0	81.464	1124400000	42	2.95108	2.75731	1.71596	2.33094	1.54331	1.88287	2.32173	2.15155	2.16018	P53897	mRNA stability protein IGO1	IGO1	1895
0.505452	0.803926	0.788104	1.21453	-0.282652	1.26893				60	60	60	56.1	56.1	56.1	122.98	0	323.31	13008000000	425	5.79229	5.2501	4.79389	5.84646	5.78107	5.7251	6.06188	6.23981	5.89889	P09436	Isoleucine--tRNA ligase, cytoplasmic	ILS1	271
0.375436	0.676606	0.52024	0.988937	-0.144804	1.18022				32	32	32	63.5	63.5	63.5	63.83	0	323.31	15209000000	342	6.03451	5.76645	5.19995	6.11939	5.93627	6.07155	6.2108	6.19875	6.15207	P00927	Threonine dehydratase, mitochondrial	ILV1	124
0.112313	0.135615	0.499715	0.91584	-0.387402	0.808442				23	23	23	37.6	37.6	37.6	74.936	0	323.31	5751700000	230	4.79922	4.1604	4.04969	4.6752	4.05646	4.61459	4.99039	4.644	4.87406	P07342	Acetolactate synthase catalytic subunit, mitochondrial	ILV2	245
0.061463	0.0894959	0.702028	1.29484	-0.640565	2.16966				15	15	15	28.2	28.2	28.2	62.86	0	66.764	1243800000	71	2.39834	2.17757	1.61495	2.25376	2.00157	2.11992	2.56387	2.87293	2.86014	P39522	Dihydroxy-acid dehydratase, mitochondrial	ILV3	1317
-0.229631	0.233773	0.110818	0.177593	-0.340449	0.479557				16	16	16	46.1	46.1	46.1	44.368	0	323.31	5124700000	149	4.54793	4.72843	3.95243	4.38313	4.57907	3.5777	4.46515	4.51251	4.58359	P06168	Ketol-acid reductoisomerase, mitochondrial	ILV5	196
-0.841651	1.47577	-0.671785	1.48878	-0.169866	0.315802				11	4	4	25.2	7.5	7.5	56.529	0	9.0603	214170000	19	-0.105471	0.0919704	0.507028	-0.312749	-0.970814	-0.747862	-0.631529	-0.297794	-0.592504	P38697;P39567	Inosine-5-monophosphate dehydrogenase 2	IMD2	1193
-0.77305	1.28553	-0.382109	0.600269	-0.39094	2.28995				16	16	6	38.8	38.8	14.9	56.584	0	323.31	3485400000	125	3.85183	3.70294	4.60461	3.36065	3.24019	3.23938	3.55582	3.72428	3.73295	P50095	Inosine-5-monophosphate dehydrogenase 3	IMD3	1709
-0.724251	1.20133	-0.537953	1.01065	-0.186298	0.283673				13	5	5	31.7	11.6	11.6	56.393	0	61.004	423170000	18	0.91547	0.852049	1.4527	0.714808	-0.0116615	0.344322	0.292652	0.841391	0.472322	P50094;O42831	Inosine-5-monophosphate dehydrogenase 4	IMD4	1708
0.0216745	0.0102269	-1.14133	0.897841	1.16301	0.60492				4	4	4	19.1	19.1	19.1	39.07	0	15.589	337460000	13	0.356155	0.226738	0.942414	0.673982	1.59925	-0.682901	-1.71997	0.0612984	-0.24002	P32351	Sugar utilization regulatory protein IMP2	IMP2	760
-1.42386	1.14379	-1.88217	1.15355	0.458312	0.289883				4	4	4	23	23	23	21.885	0	8.8797	75537000	14	-1.96376	-1.48449	-0.247371	-2.64592	-2.16693	-3.15435	-2.65886	-2.43253	-4.25074	P32899	U3 small nucleolar ribonucleoprotein protein IMP3	IMP3	879
-1.06141	0.932776	-0.550515	0.81085	-0.510893	0.500946				13	13	13	37.2	37.2	37.2	33.482	0	107.17	542700000	48	1.06157	1.19296	2.02773	0.924409	0.670315	-0.496685	0.707962	0.969126	0.953629	P53941	U3 small nucleolar ribonucleoprotein protein IMP4	IMP4	1908
0.177014	0.277938	-0.0140756	0.0174448	0.19109	0.389535				1	1	1	9.4	9.4	9.4	9.87	0.0032922	2.6835	54966000	7	-2.07281	-1.88836	-2.61306	-1.84168	-2.28069	-1.92083	-1.9831	-2.5077	-2.12566	P01097	ATPase inhibitor, mitochondrial	INH1	130
-0.039327	0.0190036	0.115957	0.0619573	-0.155284	0.260013				12	12	12	46.2	46.2	46.2	32.092	0	264.4	2612500000	86	4.21791	3.83427	2.11089	3.70432	3.43	2.91076	3.57802	3.52291	3.41001	Q05533	Inositol monophosphatase 2	INM2	2174
-1.10028	1.54811	-0.677605	1.02652	-0.422679	1.13281				14	14	14	13.4	13.4	13.4	133.33	0	47.098	275950000	53	1.09702	0.90514	0.135839	-0.275458	-0.212337	-0.675055	-0.113718	0.222639	-0.00373554	P50942	Polyphosphatidylinositol phosphatase INP52;SAC1-like phosphoinositide phosphatase;Phosphatidylinositol 4,5-bisphosphate 5-phosphatase	INP52	1720
-0.268922	0.224526	-0.783995	0.541713	0.515073	0.514599				3	3	3	11.1	11.1	11.1	37.866	0	4.9218	57292000	8	-2.85589	-1.81648	-1.26534	-2.16961	-2.29694	-2.27792	-2.24423	-3.63217	-2.41329	P38803	Pre-rRNA-processing protein IPI1	IPI1	1226
-0.581584	0.527907	-0.0356115	0.0242822	-0.545972	0.353098				12	12	12	21.1	21.1	21.1	61.772	0	30.006	320550000	39	0.806	0.392574	0.207101	0.654401	-0.0848904	-0.908587	0.908426	0.872406	-0.481992	P53877	Pre-rRNA-processing protein IPI3	IPI3	1888
-0.147881	0.282012	-0.179294	0.338423	0.0314128	0.0430033				11	11	11	50.9	50.9	50.9	32.299	0	73.559	1543400000	92	2.73484	2.97597	2.54952	2.68252	2.8563	2.27787	2.6107	2.24437	2.86738	P00817	Inorganic pyrophosphatase	IPP1	117
-0.0789515	0.0359397	0.723214	0.381247	-0.802166	0.870822				3	3	3	1.1	1.1	1.1	351.66	0.0036526	2.5096	10058000	3	-6.23728	-5.26595	-3.79823	-5.62292	-5.02453	-4.89085	-4.15201	-3.88883	-5.09097	P19158	Inhibitory regulator protein IRA2	IRA2	466
1.16818	0.61293	1.17851	0.591478	-0.0103264	0.00534099				3	3	3	10.3	10.3	10.3	28.804	0	12.87	80666000	10	-1.75646	-1.95226	-4.09587	-0.68196	-1.51315	-2.10493	-0.826309	-1.06845	-2.37431	P40580	Benzil reductase ((S)-benzoin forming) IRC24	IRC24	1492
-0.345694	0.365789	0.160185	0.509004	-0.505879	0.61179				3	3	3	3	3	3	133.01	0	7.682	28684000	4	-3.19217	-3.33519	-2.87356	-3.5879	-2.79018	-4.05992	-2.9801	-2.93691	-3.00336	P40541	Cohesin subunit SCC3	IRR1	1485
0.588942	0.596108	0.784152	1.16511	-0.19521	0.136927				3	3	3	5.9	5.9	5.9	53.94	0	4.879	80216000	12	-2.00353	-2.25767	-2.31455	-0.754991	-2.16501	-1.88893	-0.814867	-1.60729	-1.80114	P40015	Inositol phosphosphingolipids phospholipase C	ISC1	1372
-0.372871	0.440471	-0.22428	0.194133	-0.148591	0.217407				18	18	18	24.9	24.9	24.9	105.85	0	323.31	917190000	108	1.34408	1.90537	2.58579	1.59571	1.65427	1.46664	1.33132	1.61684	2.21424	P38250	Increased sodium tolerance protein 2	IST2	1139
0.716248	0.696749	0.676395	0.707373	0.0398528	0.0436634				3	2	2	20	12.7	12.7	17.895	0	6.7386	410540000	23	0.436405	0.826931	-0.505956	0.505477	1.36753	1.03311	0.664032	1.28368	0.838855	Q03020	Iron sulfur cluster assembly protein 1, mitochondrial	ISU1	2021
0.217457	0.14961	0.0491149	0.0332986	0.168342	0.229942				4	4	3	31.4	31.4	23.7	16.93	0	35.049	223440000	27	0.323887	0.202303	-1.17039	0.503812	-0.192278	-0.303364	-0.357286	-0.237225	0.0976553	Q12056	Iron sulfur cluster assembly protein 2, mitochondrial	ISU2	2386
-1.48081	1.09869	-1.91535	1.25676	0.434534	0.327899				11	11	11	9.9	9.9	9.9	131.1	0	43.141	152560000	20	-0.697481	-0.893915	0.860747	-1.11948	-1.94788	-2.10572	-1.72889	-1.68679	-3.06101	P38144;Q08773	ISWI chromatin-remodeling complex ATPase ISW1	ISW1	1100
-0.899432	0.329784	-1.38004	0.682807	0.480608	0.25459				6	6	6	8.4	8.4	8.4	75.143	0	12.268	65797000	9	-3.46389	-1.46423	-0.478074	-2.8836	-3.81153	-1.40936	-2.84792	-3.71728	-2.98112	P40358	DnaJ-like chaperone JEM1	JEM1	1441
0.461398	0.849595	0.791274	1.57661	-0.329876	0.489167				6	6	6	7.4	7.4	7.4	103.68	0	38.143	455790000	27	0.646793	0.440542	0.218665	0.456935	1.11624	1.11702	1.07258	1.61333	0.993917	P38217	Importin subunit beta-2	KAP104	1123
0.967318	1.12227	1.18359	1.37791	-0.216274	0.396166				14	14	14	14.8	14.8	14.8	113.92	0	38.382	549680000	51	0.878399	0.569506	-0.349216	1.67047	1.15988	1.17029	1.66475	1.74658	1.23813	P53067	Importin subunit beta-5	KAP114	1755
0.290653	0.0595833	1.19521	0.29047	-0.904556	0.745769				5	5	5	5.1	5.1	5.1	123.53	0	11.481	118400000	13	1.06392	-4.42676	-2.82449	-1.55236	-1.13342	-2.62959	-1.1862	-0.199852	-1.21566	P32767	Importin beta-like protein KAP122	KAP122	843
0.256955	0.542806	0.528021	1.23386	-0.271066	1.02125				32	32	32	36.5	36.5	36.5	122.6	0	240.41	8939200000	234	5.22378	4.9522	4.58457	5.18758	5.3399	5.00394	5.39227	5.60239	5.34996	P40069	Importin subunit beta-4	KAP123	1395
-0.247076	0.257607	0.593754	0.723521	-0.84083	0.98591				12	12	12	15.3	15.3	15.3	94.775	0	72.503	815450000	73	2.02026	1.35307	1.20028	1.85035	1.01312	0.96891	2.46352	2.32453	1.56682	Q06142	Importin subunit beta-1	KAP95	2202
-0.107632	0.243147	0.505595	1.63806	-0.613227	2.02413				32	30	30	42.4	39.6	39.6	74.467	0	261.04	6381000000	217	4.68089	4.65937	4.28394	4.38097	4.65942	4.26092	5.10168	5.10631	4.93299	P16474	78 kDa glucose-regulated protein homolog	KAR2	427
-0.81971	0.494548	-0.124207	0.0770373	-0.695503	0.61173				8	8	8	8.1	8.1	8.1	119.55	0	33.903	172700000	26	0.324474	0.216772	-1.34839	-0.386182	-0.87326	-2.00683	-0.217028	-0.224237	-0.738494	Q12494	Inositol hexakisphosphate kinase 1	KCS1	2495
-0.111394	0.078399	0.566798	0.635092	-0.678191	0.511825				2	2	2	9.5	9.5	9.5	25.484	0.00043365	3.4573	87319000	7	-2.19124	-1.67512	-1.56014	-1.19946	-1.78118	-2.78004	-1.9341	-0.780104	-1.0119	Q06346	Inositol phosphorylceramide synthase regulatory subunit KEI1;KEI1N;KEI1C	KEI1	2221
-1.10093	0.913828	-0.945475	1.06477	-0.155453	0.10782				10	10	10	8.6	8.6	8.6	131.09	0	33.831	212780000	33	0.0492287	-0.33194	0.795928	-0.0885057	-1.0519	-1.64916	-0.796883	-1.2024	-0.323928	P38853	Kelch repeat-containing protein 1	KEL1	1246
-1.64417	0.98285	-0.306328	0.229526	-1.33784	0.843139				8	8	8	15.1	15.1	15.1	75.432	0	33.672	178320000	18	-0.46299	-0.860596	0.537101	-0.671941	-2.09555	-2.95149	-1.18418	-0.392893	-0.1284	Q08979	Kelch repeat-containing protein 3	KEL3	2364
-0.72324	0.563868	-0.720867	0.541456	-0.00237338	0.00128868				6	6	6	14.3	14.3	14.3	49.491	0	11.888	153750000	10	-0.243334	0.352356	-1.00622	-0.22169	-1.25338	-1.59185	-0.228745	-1.73788	-1.09317	P35844	Protein KES1	KES1	980
-0.871519	0.807364	-0.24324	0.190877	-0.628279	1.00279				22	22	22	27.1	27.1	27.1	114.41	0	130.71	1246200000	89	2.10889	1.86612	3.31437	1.96952	1.49197	1.21333	2.57379	1.97161	2.01426	P20967	2-oxoglutarate dehydrogenase, mitochondrial	KGD1	498
-1.09182	1.05109	-1.01898	0.991531	-0.0728391	0.06756				7	7	7	13	13	13	50.43	0	35.406	430090000	27	0.712778	0.8076	1.97386	0.437758	0.239048	-0.458019	-0.158226	-0.0684471	0.663978	P19262	Dihydrolipoyllysine-residue succinyltransferase component of 2-oxoglutarate dehydrogenase complex, mitochondrial	KGD2	467
-0.136229	0.0693031	-0.162977	0.0842332	0.0267487	0.0989995				2	2	2	2.3	2.3	2.3	117.06	0	15.817	29514000	2	-2.00128	-2.52574	-4.26076	-3.21693	-3.01556	-2.96396	-3.17407	-2.97872	-3.12391	P38692	Serine/threonine-protein kinase KIC1	KIC1	1190
-1.35671	0.709104	-0.623656	0.736959	-0.733058	0.353267				12	12	12	12.6	12.6	12.6	128.34	0	29.282	187370000	11	-0.49073	-0.269789	0.47198	-0.264495	-1.0591	-3.03508	-0.411316	-0.519239	-1.22895	P13186	Serine/threonine-protein kinase KIN2	KIN2	365
0.996105	0.17089	-0.157085	0.0293645	1.15319	0.371977				7	7	7	17.5	17.5	17.5	51.203	0	27.372	145440000	11	-5.28308	-2.89491	0.866578	-3.97864	-0.531258	0.1868	-2.28025	-2.59232	-2.9101	P22209	Serine/threonine-protein kinase KIN3	KIN3	536
1.23496	0.447643	-0.170209	0.215607	1.40517	0.513319				4	4	4	2.8	2.8	2.8	177.61	0	10.87	167250000	9	-1.10522	-1.60991	-1.65124	-1.60242	-1.17243	2.11335	-1.54717	-2.09558	-1.23425	P38873	Target of rapamycin complex 1 subunit KOG1	KOG1	1252
-1.01731	0.955239	-0.735144	1.01241	-0.282164	0.17874				6	6	6	14.7	14.7	14.7	51.386	0	17.013	193620000	15	0.0864048	0.172688	0.00412083	-0.437369	-0.429522	-1.92182	0	-0.807047	-1.13517	P27809	Glycolipid 2-alpha-mannosyltransferase	KRE2	681
-1.55615	1.04277	-0.401573	0.413864	-1.15458	0.952454				33	33	33	32	32	32	119.35	0	299.11	4024500000	149	3.67546	4.11207	5.07113	3.48571	3.08453	1.61997	3.92371	3.86984	3.8604	P53914	UPF0202 protein KRE33	KRE33	1901
0.284056	0.194158	0.445292	0.313957	-0.161236	0.482341				21	21	21	16.1	16.1	16.1	156.48	0	68.493	816120000	61	2.12613	1.99679	0.38104	1.79198	1.79328	1.77087	1.90916	2.21459	1.71609	P22023	Killer toxin-resistance protein 5	KRE5	524
-1.6478	1.10964	-0.958464	0.840469	-0.689334	0.630528				8	8	8	15.1	15.1	15.1	68.653	0	31.143	223700000	17	-0.544405	0.000234604	1.19121	-0.505092	-1.72105	-2.07021	-0.995161	-0.684984	-0.548205	P42846	Protein KRI1	KRI1	1542
0.693928	0.202384	-1.00343	1.02109	1.69736	0.6019				8	8	8	23.4	23.4	23.4	37.159	0	17.182	671840000	16	0.229216	0.727901	1.6887	-0.388331	1.21536	3.90057	-0.225214	-0.352577	0.213311	P25586	KRR1 small subunit processome component	KRR1	638
-1.78117	0.668171	-2.47386	1.26565	0.692692	0.189486				10	10	10	11.7	11.7	11.7	117.08	0	65.357	200750000	14	-0.517845	0.253361	0.922681	-2.33919	0.674255	-3.02036	-3.42525	-2.65687	-0.681258	P38691	Serine/threonine-protein kinase KSP1	KSP1	1189
0.0346508	0.0235794	0.879281	1.45992	-0.844631	0.928036				12	12	12	38.3	38.3	38.3	35.322	0	38.408	507830000	58	0.862177	1.02021	0.163444	0.810946	-0.0443459	1.38319	1.42655	1.51448	1.74264	P34253	Protein KTI12	KTI12	954
-0.951509	0.859221	-0.496733	0.425151	-0.454776	0.840719				13	13	13	35.9	35.9	35.9	46.022	0	41.565	547010000	44	1.00278	0.712402	2.2596	0.683545	0.434614	0.00209618	0.717558	0.636517	1.13051	P27810	Alpha-1,2 mannosyltransferase KTR1	KTR1	682
-1.1308	1.15731	-1.13899	1.2473	0.00818443	0.0126287				15	15	15	38.9	38.9	38.9	47.482	0	50.693	735450000	54	1.46086	1.68393	2.81076	1.10392	0.478529	0.980694	1.00134	0.669952	0.867305	P38130	Probable mannosyltransferase KTR3	KTR3	1096
0.916534	0.826151	1.10234	1.06098	-0.185809	0.0945734				6	6	6	3.6	3.6	3.6	229.9	0	10.314	108640000	6	-2.03055	-2.21906	-1.989	-1.36439	-0.19767	-1.92694	-0.510481	-0.47789	-1.94321	P39526	AP-1 accessory protein LAA1	LAA1	1318
-0.171416	0.0841534	0.101818	0.0527392	-0.273234	0.352265				19	19	19	33.2	33.2	33.2	77.352	0	134.73	808690000	74	2.44025	2.31671	0.416341	2.09436	1.51516	1.04954	1.93798	1.93876	1.60202	Q10740	Leukotriene A-4 hydrolase homolog	LAP2	2367
-0.461177	0.960106	-0.741546	1.14637	0.280369	0.426481				15	15	15	29.5	29.5	29.5	51.817	0	62.406	1250400000	69	2.47337	2.43871	2.993	1.97737	2.43451	2.10967	1.72633	1.57674	2.37738	P12695	Dihydrolipoyllysine-residue acetyltransferase component of pyruvate dehydrogenase complex, mitochondrial	LAT1	355
0.599857	0.763305	0.652552	0.827856	-0.052695	0.114374				12	12	12	30.6	30.6	30.6	62.206	0	243.75	1365500000	70	2.65823	2.00908	1.46927	2.8544	2.61204	2.4697	2.82868	2.81525	2.4503	P25045	Serine palmitoyltransferase 1	LCB1	593
0.489064	0.997335	0.702545	1.37355	-0.213481	0.939423				9	9	9	15.2	15.2	15.2	69.639	0	29.924	445200000	50	0.828531	0.475754	0.0600996	0.825747	1.01971	0.986118	1.08343	1.33229	1.0563	Q12246	Sphingoid long chain base kinase 4	LCB4	2440
0.506856	0.128603	-1.5674	0.667597	2.07426	0.992994				4	4	4	15.4	15.4	15.4	40.794	0	5.9324	275710000	9	-0.626524	1.99266	-1.5649	-1.51792	1.431	1.40872	-1.65342	-1.58618	-1.66138	P40079	U3 small nucleolar ribonucleoprotein protein LCP5	LCP5	1399
-1.02651	0.635972	-0.495089	0.528179	-0.531422	0.33808				3	3	3	5.3	5.3	5.3	56.549	0	6.5214	85323000	11	-0.667589	-0.856575	-1.86888	-1.07	-2.16773	-3.23485	-1.86593	-1.28198	-1.73041	Q12342	Protein LDB17	LDB17	2461
-2.36689	0.846789	-0.845694	1.1822	-1.52119	0.508323				3	3	3	3.8	3.8	3.8	89.825	0	8.2222	59936000	8	-1.7191	-1.69408	-1.10306	-2.10905	-6.36673	-3.14113	-2.74682	-2.46998	-1.83653	Q12502	Protein LDB19	LDB19	2500
0.0911528	0.102901	0.182842	0.280813	-0.0916888	0.1544				20	20	20	33	33	33	85.793	0	94.371	1520100000	89	2.988	2.57055	2.13623	2.26171	2.77216	2.93437	2.61215	2.91984	2.71132	P07264	3-isopropylmalate dehydratase	LEU1	233
-0.39871	0.880127	-0.639229	0.904502	0.240519	0.249046				11	11	5	17.1	17.1	7.4	68.408	0	24.153	461400000	54	1.2862	1.08271	1.20109	0.743936	1.16342	0.466516	1.07444	-0.0428848	0.620759	P06208	2-isopropylmalate synthase	LEU4	201
-0.884096	0.614258	-0.230971	0.137311	-0.653125	0.98442				13	13	13	55.1	55.1	55.1	36.164	0	127.17	526860000	42	1.85144	2.1639	0.244823	0.910865	0.643425	0.0535851	1.1271	0.912001	1.52815	P47120	Deoxyhypusine hydroxylase	LIA1	1649
-0.77303	2.07491	-0.703246	1.51234	-0.0697835	0.135463				6	6	6	19	19	19	33.816	0	66.214	257750000	22	0.391026	0.262798	0.711614	-0.204953	-0.490976	-0.257723	-0.43606	-0.39632	0.0880785	Q06508	Lysophosphatidic acid:oleoyl-CoA acyltransferase 1	LOA1	2239
1.09418	0.231966	0.347356	0.0924361	0.746822	0.21783				4	4	4	24.5	24.5	24.5	23.59	0	7.1489	112430000	3	-4.20575	-3.71273	-0.0475626	-2.18577	-3.44493	0.947191	-2.28552	-1.84311	-2.79535	P43586	60S ribosomal subunit assembly/export protein LOC1	LOC1	1566
0.287928	0.220957	0.550793	0.836779	-0.262866	0.225406				5	5	5	5.1	5.1	5.1	126.82	0	9.3789	138700000	12	-0.900711	-1.74659	-0.992635	-0.162475	-0.956661	-1.65702	-0.607065	-0.939362	-0.441133	P33418	Exportin-T	LOS1	920
-0.165203	0.393686	-0.40721	0.733029	0.242007	0.322808				13	13	13	29.5	29.5	29.5	54.009	0	75.65	769350000	67	1.8056	1.84825	1.75298	1.98674	1.4476	1.47689	1.73039	1.55571	0.899098	P09624	Dihydrolipoyl dehydrogenase, mitochondrial	LPD1	274
-1.51025	1.69654	-0.630646	0.819013	-0.879607	1.62658				12	12	7	27	27	17.2	49.343	0	53.138	800890000	60	1.6836	1.82557	2.76238	1.01909	0.393076	0.328627	1.36686	1.32918	1.68357	P43603	LAS seventeen-binding protein 3	LSB3	1573
-0.25213	0.221727	0.144838	0.365025	-0.396968	0.404644				8	8	8	19.4	19.4	19.4	46.9	0	24.629	312440000	32	0.650909	0.170063	0.170932	0.722924	0.205677	-0.693087	0.466116	0.406626	0.553676	P53312	Succinyl-CoA ligase [ADP-forming] subunit beta, mitochondrial	LSC2	1828
-0.629545	0.43043	-0.70271	0.527739	0.0731653	0.0785857				21	21	21	39.4	39.4	39.4	72.727	0	192.08	1565500000	75	2.00711	2.41585	3.85359	2.68636	1.82632	1.87524	1.74278	2.08621	2.33943	P53145	Large subunit GTPase 1	LSG1	1783
-0.943931	1.60768	-0.386876	0.89386	-0.557055	1.37735				7	7	7	49.2	49.2	49.2	21.313	0	120.59	399170000	37	0.915079	0.701702	1.36893	0.417706	-0.117884	-0.145901	0.682518	0.615095	0.527474	P38828	Protein LSM12	LSM12	1238
-0.899158	0.550439	-0.131836	0.0557607	-0.767323	0.741656				3	3	3	36.8	36.8	36.8	11.163	0	15.938	121210000	9	-1.72363	-1.95961	0.230693	-2.45473	-1.8553	-1.83999	-2.12756	-0.99308	-0.727416	P38203	U6 snRNA-associated Sm-like protein LSm2	LSM2	1120
-0.859835	1.57666	-0.822403	0.601144	-0.0374324	0.021708				14	14	13	44	44	39	38.071	0	132.71	1559500000	77	2.59514	3.00739	3.39636	2.29255	2.16516	1.96167	3.23798	1.29873	1.99497	Q12230	Sphingolipid long chain base-responsive protein LSP1	LSP1	2435
-0.214835	0.252794	-0.054039	0.0600411	-0.160796	0.282582				14	14	14	18.7	18.7	18.7	93.358	0	62.786	554320000	46	1.57076	1.53853	0.710589	1.13896	1.33221	0.704199	1.30309	1.39851	0.956153	P34239	Protein LST4	LST4	949
0.0373001	0.0218251	0.44629	0.322364	-0.40899	0.783206				5	5	5	21.1	21.1	21.1	28.136	0	16.285	440380000	32	1.27581	1.14934	-0.413053	0.708409	1.00901	0.406578	1.19363	1.35958	0.797763	P53237	Protein LST7	LST7	1805
0.356372	0.800305	0.260033	0.818479	0.0963389	0.209245				7	7	7	27.1	27.1	27.1	34.033	0	93.24	313110000	48	0.193226	-0.119318	0.30465	0.311721	0.329515	0.806438	0.257915	0.515793	0.38495	P41318	Target of rapamycin complex subunit LST8	LST8	1516
1.15997	0.517823	1.72424	1.09651	-0.564271	0.339635				3	3	3	1.9	1.9	1.9	163.15	0.00044072	3.752	41662000	3	-2.9291	-3.27653	-5.24708	-1.41172	-2.86363	-3.69746	-2.25248	-2.25503	-1.77249	P07866	Guanine nucleotide exchange factor LTE1	LTE1	252
-0.104532	0.073814	-0.310478	0.310606	0.205946	0.187861				3	3	3	8.6	8.6	8.6	41.464	0	4.8564	84208000	6	-0.764458	-1.86284	-1.72082	-1.15039	-1.24373	-2.26759	-1.47561	-2.18834	-1.61561	P38998	Saccharopine dehydrogenase [NAD(+), L-lysine-forming]	LYS1	1287
0.510078	0.469366	0.341613	0.30164	0.168465	0.39973				21	21	21	49.9	49.9	49.9	40.068	0	156.66	5439800000	128	4.88416	4.39192	3.36313	4.47955	4.71309	4.97681	4.66204	4.65876	4.34325	P40495	Homoisocitrate dehydrogenase, mitochondrial	LYS12	1469
-0.941806	1.08323	-0.616445	1.12539	-0.325361	0.362008				10	10	10	7.7	7.7	7.7	155.34	0	21.319	175650000	22	0.410456	-0.218311	-0.25213	-1.01166	-1.53695	-0.336796	-0.86867	-0.381121	-0.65953	P07702	L-aminoadipate-semialdehyde dehydrogenase	LYS2	248
0.0849908	0.0896718	0.453212	0.606687	-0.368221	3.05622				18	18	4	49.8	49.8	11.9	47.098	0	163.82	2837400000	92	3.72233	3.68545	2.70006	3.4286	3.4003	3.53391	3.81458	3.81529	3.83761	P48570	Homocitrate synthase, cytosolic isozyme	LYS20	1685
0.519889	0.242468	0.682666	0.33661	-0.162778	0.446168				16	2	2	43	6.1	6.1	48.594	0	7.4964	101150000	12	-0.764734	-0.999968	-3.37734	-1.17003	-0.96372	-1.44862	-0.98035	-0.944466	-1.16922	Q12122	Homocitrate synthase, mitochondrial	LYS21	2403
-0.373794	0.15013	1.05037	0.508813	-1.42417	1.12962				7	7	7	11.1	11.1	11.1	75.15	0	16.4	141540000	18	-0.401485	-0.514425	-2.89974	-0.827895	-1.75121	-2.35793	0.218927	0.120007	-1.00347	P49367	Homoaconitase, mitochondrial	LYS4	1696
0.281101	0.207477	0.857014	0.774471	-0.575913	1.3824				29	29	29	49.3	49.3	49.3	74.375	0	323.31	5198600000	189	4.63996	4.30802	3.00654	4.57435	4.19839	4.02508	4.93003	4.9672	4.62833	P36013	NAD-dependent malic enzyme, mitochondrial	MAE1	991
0.399251	0.471232	0.464274	0.569153	-0.0650234	0.126511				10	10	10	29.1	29.1	29.1	44.732	0	86.588	443240000	46	1.17279	0.518076	-0.00136471	1.1792	1.00495	0.703108	1.08611	1.21212	0.784093	P41910	Repressor of RNA polymerase III transcription MAF1	MAF1	1531
-0.42405	0.19083	-0.25545	0.104306	-0.1686	0.293295				4	4	4	10.6	10.6	10.6	47.29	0	23.846	101670000	11	-2.41297	-2.42575	0.133153	-1.99076	-2.01977	-1.96718	-2.09978	-2.00982	-1.36232	P20484	Protein MAK11	MAK11	492
-1.88535	0.822771	-0.773641	1.20967	-1.11171	0.455964				5	5	5	18.3	18.3	18.3	35.695	0	47.118	222010000	25	-0.143766	0.475124	0.630666	0.102368	-3.4607	-1.3357	-0.719431	-0.0963631	-0.543105	P10962	Protein MAK16	MAK16	327
-0.460648	0.206328	0.731226	0.290395	-1.19187	0.483282				14	14	14	14.8	14.8	14.8	116.68	0	107.09	845970000	55	0.689667	0.47942	2.26122	1.97816	0.203514	-0.133303	0.212196	2.40661	3.00518	Q12176	Ribosome biogenesis protein MAK21	MAK21	2419
-0.163928	0.318408	0.346277	0.623443	-0.510204	0.853736				3	3	3	18.2	18.2	18.2	20.457	0	6.3426	99111000	10	-1.60293	-1.53412	-1.20738	-1.2943	-1.65679	-1.88512	-1.22359	-1.40359	-0.678416	Q03503	N-alpha-acetyltransferase 30	MAK3	2059
-1.78011	1.45294	-1.02796	0.936342	-0.752148	0.999869				18	18	18	29	29	29	87.047	0	152.72	901090000	63	1.80158	1.8212	3.25441	1.03998	-0.0129719	0.509865	0.996361	1.19244	1.60452	P38112	ATP-dependent RNA helicase MAK5	MAK5	1088
-0.808906	0.678401	0.0327524	0.0400453	-0.841658	0.784337				9	9	9	27.9	27.9	27.9	43.373	0	66.516	420620000	31	0.762793	0.448441	1.30696	0.416398	0.599215	-0.924139	1.10828	0.792643	0.715529	Q01662	Methionine aminopeptidase 1	MAP1	1970
-0.706055	0.478954	0.280646	0.13158	-0.986701	0.485839				2	2	2	5.9	5.9	5.9	47.518	0.0032733	2.6195	66481000	2	-2.60417	-2.34274	-1.44958	-2.09753	-3.88036	-2.53677	-0.511608	-2.88657	-2.15637	P38174	Methionine aminopeptidase 2	MAP2	1110
-0.741901	0.933893	-0.656833	1.02916	-0.0850684	0.143311				10	10	10	58.3	58.3	58.3	16.403	0	42.771	1013400000	55	1.99947	2.03465	2.91469	1.97057	1.54119	1.21134	1.63425	1.6798	1.66427	O14467	Multiprotein-bridging factor 1	MBF1	95
-0.8696	0.259361	-1.21845	0.383244	0.348851	0.757653				2	2	2	8.1	8.1	8.1	47.982	0	24.829	113070000	7	0.818653	0.439503	-3.3407	-1.5591	-1.80768	-1.32456	-2.18436	-1.63289	-1.92065	Q08601	Metacaspase-1	MCA1	2330
0.526297	0.736552	0.627267	0.898696	-0.10097	0.140554				19	19	19	52.3	52.3	52.3	43.135	0	209.15	3346300000	122	3.72221	3.51533	2.83814	4.24056	3.82198	3.59203	4.31009	3.98257	3.66482	P21965	Protein kinase MCK1	MCK1	522
1.45532	0.657675	1.43835	0.628307	0.0169716	0.0158687				2	2	2	2.4	2.4	2.4	98.778	0	4.8312	47338000	8	-1.91467	-5.32124	-3.45353	-1.78442	-2.41806	-2.121	-1.91354	-1.73724	-2.72361	P29469	DNA replication licensing factor MCM2	MCM2	707
-0.339858	0.882739	0.00151761	0.00306987	-0.341376	1.59958				16	16	16	18.8	18.8	18.8	105	0	44.13	480700000	68	0.929777	0.80048	1.31969	0.834531	0.528788	0.667057	1.06054	0.934284	1.05968	P30665	DNA replication licensing factor MCM4	MCM4	720
0.0217209	0.0237668	0.356718	0.755486	-0.334997	0.555908				14	14	14	15.3	15.3	15.3	112.98	0	39.809	577810000	61	1.45019	0.883707	0.901444	1.56891	0.973606	0.757988	1.53968	1.55434	1.21148	P53091	DNA replication licensing factor MCM6	MCM6	1764
-0.0834846	0.135977	-0.996829	1.11035	0.913344	1.17583				8	8	8	22.8	22.8	22.8	34.137	0	21.425	598280000	44	1.11964	1.5013	1.87928	1.50741	1.31176	1.4306	0.914133	-0.215816	0.811427	P36060	NADH-cytochrome b5 reductase 2;NADH-cytochrome b5 reductase p34 form;NADH-cytochrome b5 reductase p32 form	MCR1	1005
-0.449364	0.479856	0.107398	0.207283	-0.556762	0.685519				11	11	11	20.8	20.8	20.8	57.945	0	31.004	478450000	52	0.788702	0.739536	1.32019	1.21859	0.215084	0.0666676	1.02559	1.19939	0.945642	P38323	Mitochondrial clpX-like chaperone MCX1	MCX1	1154
0.473622	0.209397	0.893802	0.517755	-0.42018	0.320877				7	7	7	37.7	37.7	37.7	27.427	0	178.3	496250000	37	1.36433	1.01567	-0.966086	1.45637	-0.0361595	1.41457	1.6	1.56602	0.929305	P47095	Methylthioribulose-1-phosphate dehydratase	MDE1	1640
-0.0297292	0.0314992	-0.218106	0.360071	0.188377	0.221408				9	9	9	33.2	33.2	33.2	35.65	0	62.387	669500000	47	1.22845	1.79571	1.43824	1.57606	1.85775	0.939396	1.44884	0.888306	1.47093	P17505	Malate dehydrogenase, mitochondrial	MDH1	445
-0.856056	0.389709	-0.0254682	0.0226939	-0.830588	0.394491				5	5	5	15.2	15.2	15.2	37.186	0	6.1598	131310000	12	-0.9578	-0.187687	-1.27185	-0.283877	-1.43527	-3.26636	-1.00923	-0.448126	-1.03639	P32419	Malate dehydrogenase, peroxisomal	MDH3	774
-0.147418	0.269388	-0.293378	0.53172	0.14596	0.310832				13	13	13	26.6	26.6	26.6	55.56	0	89.268	769310000	73	1.55408	1.52337	2.10058	1.70916	1.35311	1.67351	1.32007	1.23932	1.73851	P35191	DnaJ homolog 1, mitochondrial	MDJ1	967
-0.255899	0.529769	-0.0495071	0.104583	-0.206392	0.668204				14	14	14	14.2	14.2	14.2	92.808	0	30.249	756630000	39	2.03435	1.47752	1.63946	1.6758	1.21553	1.4923	1.62212	1.63001	1.75067	Q12387	N-terminal acetyltransferase B complex subunit MDM20	MDM20	2469
0.358901	0.337798	-0.349763	0.638257	0.708664	0.718537				5	5	5	8.6	8.6	8.6	65.004	0	6.7483	142080000	6	-0.846807	-1.21098	-0.672399	-0.677518	0.212282	-1.18825	-1.3824	-0.887844	-1.50923	Q08179	Mitochondrial distribution and morphology protein 38	MDM38	2309
-0.135581	0.331598	0.267707	0.615323	-0.403288	0.742124				54	54	54	12.2	12.2	12.2	559.3	0	203.3	1815000000	186	2.89475	2.78028	2.73808	2.98894	2.54978	2.46765	3.25414	3.26928	2.69281	Q12019	Midasin	MDN1	2374
-0.572556	0.317834	-0.00115204	0.000931842	-0.571404	0.380917				5	5	5	30.2	30.2	30.2	23.732	0	44.709	124590000	12	-1.65895	-1.16947	-0.313151	-0.664756	-1.401	-2.79348	-1.19557	-1.05991	-0.889541	Q12285	Ubiquitin-like protein MDY2	MDY2	2450
-0.447973	0.681399	-0.27984	0.390314	-0.168133	1.07551				31	31	31	43.9	43.9	43.9	85.677	0	268.31	1672000000	125	2.61927	2.54832	3.46994	2.50249	2.36201	2.42912	2.48612	2.61535	2.69655	P00958	Methionine--tRNA ligase, cytoplasmic	MES1	129
-0.0558306	0.0547954	-0.413788	0.503089	0.357958	1.51534				12	12	12	36	36	36	48.671	0	61.992	581800000	53	0.625189	1.43469	1.79971	1.31649	1.24778	1.12782	1.05073	0.730171	0.837321	P06106	Protein MET17;O-acetylhomoserine sulfhydrylase;O-acetylserine sulfhydrylase	MET17	194
0.0213973	0.0127654	0.645737	0.834566	-0.62434	0.615079				9	9	9	10	10	10	117.88	0	24.943	255080000	24	0.214645	-0.000234604	-0.888049	0.601682	-0.91013	-0.300999	0.512411	0.179508	0.571654	P40469	DNA repair/transcription protein MET18/MMS19	MET18	1454
-0.56714	0.800737	-0.641179	1.34134	0.0740395	0.08158				17	17	17	24.4	24.4	24.4	85.859	0	52.691	635730000	59	1.7182	2.02055	1.45009	1.68396	1.09165	0.711809	1.31001	0.799641	1.15565	P05694	5-methyltetrahydropteroyltriglutamate--homocysteine methyltransferase	MET6	175
-1.20885	1.26325	-0.563931	0.919836	-0.644917	0.844405				7	7	7	16	16	16	67.351	0	35.57	205800000	21	-0.117031	-0.267927	0.640313	-0.42559	-1.52297	-1.42263	-0.455257	-0.397161	-0.584018	Q99257	mRNA export factor MEX67	MEX67	2544
0.611004	0.218501	0.192315	0.0732377	0.418688	0.281882				4	4	4	10.5	10.5	10.5	53.167	0	16.374	105940000	13	-0.511076	-0.776134	-3.38043	-0.641168	-2.08327	-0.110193	-1.40292	-1.17104	-1.51673	Q04922	Mitochondrial F-box protein MFB1	MFB1	2157
1.39408	0.874956	1.86784	1.19514	-0.473758	0.534763				3	3	3	3	3	3	127.05	0	13.284	64279000	8	-1.90819	-4.13365	-3.73032	-1.29669	-2.08456	-2.20868	-1.28374	-0.990049	-1.89487	P40578;P35210	Protein MGA2	MGA2	1491
0.92632	1.15541	0.911063	1.18018	0.0152569	0.035667				17	17	17	20.5	20.5	20.5	99.177	0	77.71	814940000	76	1.62108	1.21046	0.40998	2.24912	1.94081	1.83055	2.09243	2.03167	1.8506	P32266	Dynamin-like GTPase MGM1, mitochondrial;Dynamin-like GTPase MGM1 large isoform;Dynamin-like GTPase MGM1 small isoform	MGM1	743
-0.533398	1.04646	-0.797482	1.81568	0.264084	0.734621				4	4	4	18.6	18.6	18.6	30.09	0	27.487	207640000	16	0.0875587	-0.215111	0.426488	-0.465751	-0.678955	-0.156551	-0.600151	-0.819407	-0.673951	P32787	Mitochondrial genome maintenance protein MGM101	MGM101	849
0.82736	1.49043	0.638394	1.46958	0.188966	0.335042				1	1	1	15	15	15	12.252	0	81.316	41079000	2	-2.98453	-2.86362	-3.39887	-2.30411	-2.5734	-1.88743	-2.5617	-2.20448	-2.56567	Q02889	Protein MGR2	MGR2	2010
0.149566	0.0790301	0.404402	0.246558	-0.254836	0.733509				5	5	5	23.9	23.9	23.9	26.894	0	32.523	178370000	26	-1.85565	-1.19196	0.334384	-0.508597	-1.04865	-0.707283	-0.498343	-0.463034	-0.538648	Q06630	Mitochondrial homologous recombination protein 1	MHR1	2251
-0.888042	0.253942	0.859906	0.305265	-1.74795	0.601311				3	3	3	34	34	34	10.408	0	23.802	156850000	16	-0.181902	-3.0263	-0.652316	-0.0845785	-2.79269	-3.64738	0.191601	-1.89196	0.419564	Q96VH5	MICOS complex subunit MIC10	MIC10	2537
0.0965729	0.0839884	0.238979	0.246072	-0.142406	0.291755				9	9	9	20.4	20.4	20.4	61.081	0	138.65	824020000	54	2.28085	1.65824	0.998309	2.04927	1.71274	1.4651	1.98321	1.98981	1.68131	P36112	MICOS complex subunit MIC60	MIC60	1023
-1.08242	0.903177	-0.616138	0.50494	-0.466286	1.25451				31	27	27	31.8	29.1	29.1	106.22	0	128.89	1442500000	122	2.10494	2.3067	3.79377	1.97188	1.59728	1.38898	2.11395	2.18514	2.0579	P09440	C-1-tetrahydrofolate synthase, mitochondrial;Methylenetetrahydrofolate dehydrogenase;Methenyltetrahydrofolate cyclohydrolase;Formyltetrahydrofolate synthetase	MIS1	272
0.0813605	0.0627784	-0.0164102	0.0127495	0.0977707	0.0940955				10	10	10	43.9	43.9	43.9	22.965	0	38.622	291820000	43	0.874662	0.187218	-0.336467	0.562701	-0.239761	0.646555	-0.239098	0.566597	0.348683	P38162	Mitochondrial intermembrane space cysteine motif-containing protein MIX23	MIX23	1106
0.283548	0.303876	0.167953	0.478578	0.115595	0.120998				5	5	5	9.8	9.8	9.8	56.72	0	5.1241	148870000	6	-1.16018	-0.63695	-0.932954	-1.17454	0.0196571	-0.72455	-0.741093	-0.713982	-0.771148	P32490;P32491	MAP kinase kinase MKK1/SSP32	MKK1	799
0.310411	0.201311	0.84735	0.721964	-0.536939	0.503233				8	8	8	10.7	10.7	10.7	94.493	0	31.382	318580000	30	0.723455	-0.173828	-0.86696	0.619246	0.540375	-0.545719	1.12781	0.890854	0.206059	P40850	Protein MKT1	MKT1	1497
-0.279909	0.148868	-0.121417	0.0592733	-0.158492	0.579917				5	5	5	37.6	37.6	37.6	16.444	0	21.96	217850000	18	0.978809	0.314985	-1.37164	-0.339671	-0.333536	-0.244366	-0.121929	0.042841	-0.363008	P53141	Myosin light chain 1	MLC1	1781
0.526715	0.297838	0.567776	0.334574	-0.0410614	0.0526989				5	5	5	16.2	16.2	16.2	49.21	0	166.59	367210000	30	1.06286	0.71191	-1.13917	0.731675	0.360846	1.12323	0.888288	0.97349	0.477157	P32047	Protein MLF3	MLF3	738
-1.38614	0.352371	-0.771908	0.648921	-0.614232	0.142535				8	8	8	4.6	4.6	4.6	195.14	0	9.5136	74316000	9	-0.507124	-1.97844	-1.70769	-2.32111	-5.70672	-0.323847	-1.60687	-2.57927	-2.32284	P40457	Protein MLP2	MLP2	1451
-0.4648	0.80804	-0.0622419	0.0497233	-0.402558	0.369133				10	10	6	17	17	11.2	62.79	0	27.843	345930000	33	0.352449	0.441927	0.851613	-0.35057	0.299561	0.302599	1.27359	-0.0420742	0.22775	P30952	Malate synthase 1, glyoxysomal	MLS1	724
0.0161661	0.0189996	0.0281213	0.0403243	-0.0119553	0.0166752				7	7	7	64.8	64.8	64.8	15.908	0	78.929	1250100000	55	2.37779	2.6583	1.97038	2.51432	2.58793	1.95272	2.48099	2.10805	2.50179	P40185	Protein MMF1, mitochondrial	MMF1	1417
0.273357	0.381477	0.314479	0.650894	-0.0411218	0.056417				15	15	15	21.1	21.1	21.1	88.528	0	51.621	623510000	54	1.27216	0.720907	1.328	1.63988	0.920355	1.5809	1.62086	1.29404	1.34959	P39106	Alpha-1,3-mannosyltransferase MNN1	MNN1	1308
-0.352095	0.267781	-0.056722	0.0423764	-0.295373	0.294699				6	6	6	16.8	16.8	16.8	46.747	0	47.051	177980000	25	-1.06985	-0.789543	0.244744	-0.288827	-0.910435	-1.47167	-1.03403	-0.362598	-0.388183	P50108	Probable alpha-1,6-mannosyltransferase MNN10	MNN10	1713
-1.13196	1.03208	-0.707507	0.759069	-0.424455	0.629465				7	7	7	19	19	19	47.858	0	37.154	144570000	11	-1.04006	-0.746752	0.347953	-1.07248	-1.67456	-2.08771	-1.10173	-1.33237	-1.12728	P46985	Probable alpha-1,6-mannosyltransferase MNN11	MNN11	1613
-1.08446	0.700907	-0.382739	0.238096	-0.701716	0.397623				6	6	6	11.6	11.6	11.6	67.204	0	19.932	128290000	9	-1.24194	-1.22952	0.00384235	-1.00494	-1.74892	-2.96712	-2.03953	-1.19731	-0.378997	P46982	Alpha-1,2-mannosyltransferase MNN5	MNN5	1612
-0.709112	0.45905	-1.25019	0.621214	0.541075	0.35701				8	7	7	18.5	16.7	16.7	45.954	0	22.349	334960000	38	-0.29542	0.103647	1.84662	0.0207586	-0.357685	-0.135565	-0.161486	0.00348854	-1.93772	P39107	Mannan polymerase complexes subunit MNN9	MNN9	1309
-0.808914	0.533077	-0.364585	0.209277	-0.444329	0.615027				3	3	3	20.6	20.6	20.6	20.65	0	14.063	146400000	10	-1.88625	-0.403006	0.247281	-1.83118	-1.07716	-1.56037	-0.746393	-0.873985	-1.51535	P53163	54S ribosomal protein L12, mitochondrial	MNP1	1786
0.273239	0.134859	1.76804	1.17696	-1.4948	0.70577				10	10	10	5.8	5.8	5.8	186.83	0	19.697	206270000	14	-0.99054	-1.45003	-1.84751	-0.198632	-2.53079	-0.738943	1.55997	0.168432	-0.712365	P48563	Protein MON2	MON2	1683
2.58879	0.330414	0.468474	0.0497024	2.12032	0.276164				2	2	2	1.9	1.9	1.9	95.421	0.00044583	3.9043	1670800000	5	-3.08181	-3.65488	3.76658	-2.73584	3.47457	4.05752	-2.8594	-2.55354	3.84825	P39016	Suppressor protein MPT5	MPT5	1300
-1.11196	0.69314	-0.736424	1.01328	-0.375537	0.210861				15	15	15	17.4	17.4	17.4	101.12	0	85.248	397580000	36	0.465094	1.30485	1.3872	0.722924	0.488329	-1.39	0.217865	0.0796604	0.650342	Q06106	Multiple RNA-binding domain-containing protein 1	MRD1	2200
-0.686054	0.331436	0.07002	0.035617	-0.756074	0.63939				4	4	2	15.6	15.6	8.1	36.19	0	54.413	2375100000	70	1.92005	3.2912	4.20996	1.38865	3.02929	2.94511	3.23288	3.19549	3.2029	Q12117	Protein MRH1	MRH1	2401
-0.458972	0.3036	-0.126824	0.0716536	-0.332148	0.484155				15	15	15	39.7	39.7	39.7	45.02	0	149.04	1475600000	92	3.62213	3.02466	1.66081	2.71543	2.14485	2.07039	2.78844	2.92503	2.21366	Q06489	Methylthioribose-1-phosphate isomerase	MRI1	2234
-1.25394	0.670479	-0.964485	0.537031	-0.289453	0.281186				3	3	3	10.2	10.2	10.2	46.387	0	8.1315	105700000	6	-2.10489	-1.69724	0.372197	-2.14789	-3.11316	-1.9307	-2.45285	-2.10781	-1.76273	P25270	rRNA methyltransferase 1, mitochondrial	MRM1	595
-0.0412693	0.0548513	0.683598	1.63235	-0.724868	1.21796				10	10	10	15.7	15.7	15.7	68.663	0	38.685	495350000	45	0.838022	0.881121	0.521171	0.971751	0.240377	0.904377	1.72182	1.19817	1.37111	Q08925	RNA-binding protein MRN1	MRN1	2352
0.133717	0.0987032	-0.761495	0.433962	0.895212	0.568098				5	5	5	17.4	17.4	17.4	36.728	0	36.134	110990000	18	-0.276495	-1.05279	-1.63545	-1.01903	-1.24399	-0.300562	-1.28856	-3.01444	-0.946208	P10662	37S ribosomal protein MRP1, mitochondrial	MRP1	322
-1.32221	0.339932	0.447257	0.146526	-1.76946	0.653555				5	5	5	21	21	21	25.097	0	10.164	274680000	9	1.21539	0.95652	-2.17501	-1.81332	0.926094	-3.08249	-0.16925	0.616539	0.891383	P35719	Uncharacterized protein MRP8	MRP8	974
-0.522347	0.253129	-0.253431	0.116831	-0.268916	0.0902424				5	5	5	25.8	25.8	25.8	30.271	0	113.91	233460000	21	-0.23053	-0.551361	0.432914	-1.82447	-0.885912	0.794365	-0.635517	-1.48689	1.01314	Q02204	54S ribosomal protein L13, mitochondrial	MRPL13	1980
-0.687441	0.455407	-0.577133	0.522023	-0.110308	0.049211				4	4	4	16.6	16.6	16.6	28.167	0	7.6877	63012000	4	-1.88031	-1.93345	-1.35432	-3.21521	-2.83352	-1.18168	-1.98879	-3.18549	-1.72521	P36523	54S ribosomal protein L15, mitochondrial	MRPL15	1045
-1.76548	0.996335	-1.28552	1.06602	-0.479965	0.287046				3	3	3	17.2	17.2	17.2	18.463	0	5.6263	99637000	7	-1.49137	-1.36115	0.151706	-1.67648	-3.87019	-2.4506	-2.56418	-2.14496	-1.84823	Q12487	54S ribosomal protein L23, mitochondrial	MRPL23	2494
-0.478416	0.664964	0.0349083	0.0700568	-0.513324	0.83274				5	5	5	42	42	42	14.904	0	51.173	283510000	26	0.652367	0.171019	0.140012	0.369767	-0.588812	-0.252806	0.426479	0.25094	0.390702	P35996	54S ribosomal protein L38, mitochondrial;54S ribosomal protein L34, mitochondrial	MRPL38	982
-0.317484	0.157607	0.0100746	0.0248521	-0.327559	0.164462				2	2	2	17.1	17.1	17.1	16.123	0	5.2373	83228000	10	-1.60311	-1.76438	-1.37172	-3.37195	-0.961926	-1.35778	-1.7111	-1.4631	-1.53478	Q06090	54S ribosomal protein L51, mitochondrial	MRPL51	2198
-0.60762	0.483927	-0.147512	0.829948	-0.460108	0.346584				5	5	5	22.9	22.9	22.9	23.889	0	15.248	117130000	8	-0.859722	-0.931478	-0.966754	-0.638686	-1.42363	-2.5185	-0.94631	-1.20773	-1.04645	P32904	54S ribosomal protein L6, mitochondrial	MRPL6	882
-0.379344	0.484487	-0.886137	1.08552	0.506793	0.808477				2	2	2	8.2	8.2	8.2	33.099	0.00044267	3.7875	47589000	6	-2.4624	-2.37531	-1.52409	-2.43809	-2.80706	-2.25468	-3.46839	-2.89105	-2.66077	P36519	54S ribosomal protein L7, mitochondrial	MRPL7	1043
0.636967	1.04727	-0.141064	0.102592	0.778031	0.819678				4	4	4	33.9	33.9	33.9	13.639	0	21.803	129600000	13	-0.913103	-0.813196	-1.63169	-0.716493	-0.298683	-0.431911	-0.536285	-1.247	-1.9979	Q02608	37S ribosomal protein S16, mitochondrial	MRPS16	1989
-1.28434	1.14201	-0.442924	0.337629	-0.841414	0.703652				4	4	4	18.4	18.4	18.4	24.563	0	9.1843	172170000	16	-0.0156879	-0.943962	0.291224	-0.778943	-1.7043	-2.0382	-1.3106	-0.73749	0.050889	P42847	37S ribosomal protein S18, mitochondrial	MRPS18	1543
-0.881242	1.34298	-0.752887	1.22478	-0.128354	0.133954				6	6	6	42.6	42.6	42.6	17.47	0	20.618	255370000	24	0.79314	0.231895	0.469024	-0.126475	-0.11953	-0.90366	-0.314035	0.184797	-0.635364	Q03799	37S ribosomal protein S8, mitochondrial	MRPS8	2089
-0.967892	0.86686	-1.16175	1.07151	0.193859	0.245101				9	9	9	40.3	40.3	40.3	27.058	0	77.3	262810000	24	-0.324688	0.387653	1.28153	-0.544862	-0.105597	-0.90872	-1.00615	-0.826542	-0.308068	P33201	Ribosome assembly factor MRT4	MRT4	893
-0.491205	0.638655	0.102462	0.0885619	-0.593667	1.10117				13	13	13	16.1	16.1	16.1	129.97	0	51.208	296470000	23	-0.0613289	-0.141972	0.902757	-0.282878	-0.396645	-0.0946369	-0.0710621	0.752241	0.325664	P21339	Morphogenesis-related protein MSB1	MSB1	507
-2.68937	1.00122	-1.89392	1.48566	-0.795453	0.276057				4	4	4	6.7	6.7	6.7	80.529	0	19.921	74542000	8	-1.74491	-1.69278	-0.0796614	-2.38848	-6.09476	-3.10224	-3.19308	-2.63159	-3.37445	Q05812	Meiotic sister-chromatid recombination protein 3	MSC3	2184
0.756173	0.550173	1.06434	0.65821	-0.308166	0.307213				8	8	8	15.8	15.8	15.8	79.946	0	83.127	195130000	20	0.137651	-1.81204	-1.5257	-0.27465	-0.299883	-0.357033	0.382425	0.428648	-0.818141	Q08818	Meiotic sister-chromatid recombination protein 6, mitochondrial	MSC6	2346
0.708743	0.969778	0.513914	0.586253	0.194829	0.218786				9	9	9	16.6	16.6	16.6	71.32	0	50.462	271220000	31	0.0850201	-0.144791	-0.827003	0.821944	0.244633	0.172878	0.642776	-0.308659	0.320851	P38694	Putative aldehyde dehydrogenase-like protein YHR039C	MSC7	1191
-0.689098	0.610903	-0.226184	0.233588	-0.462914	0.610431				9	9	9	9.4	9.4	9.4	108.88	0	13.687	128890000	12	-1.26646	-1.19002	-0.0977087	-1.09689	-1.32266	-2.20193	-1.15195	-0.99357	-1.08722	P25847	DNA mismatch repair protein MSH2	MSH2	655
0.121648	0.0312095	-0.67598	0.149907	0.797628	0.300006				3	3	3	3.1	3.1	3.1	140.08	0	7.6112	45716000	7	-5.48209	-2.72493	-1.01754	-3.27856	-2.9348	-2.64626	-5.76891	-3.32888	-2.15472	Q03834	DNA mismatch repair protein MSH6	MSH6	2090
-0.630652	2.10204	0.0826626	0.228006	-0.713315	2.36459				5	5	5	15.2	15.2	15.2	47.364	0	22.431	170100000	20	-0.201965	-0.390095	-0.561559	-0.932456	-0.948278	-1.16484	-0.418966	-0.376772	-0.109893	P13712	Chromatin assembly factor 1 subunit p50	MSI1	376
2.16141	0.237116	-0.874477	0.399784	3.03589	0.351412				5	5	5	10.5	10.5	10.5	53.034	0	10.412	2538200000	12	-3.4474	-2.1695	-1.20659	-3.74311	-3.53734	6.94121	-3.12868	-4.30224	-2.016	Q12186	Branchpoint-bridging protein	MSL5	2424
1.02515	0.478815	1.05317	0.50327	-0.0280221	0.0477235				1	1	1	1.8	1.8	1.8	77.86	0	17.883	39200000	3	-5.2788	-2.24211	-3.01306	-2.83811	-2.4016	-2.21883	-2.61791	-2.34676	-2.4098	P33748	Zinc finger protein MSN2	MSN2	925
0.996108	1.08652	0.706027	0.594818	0.290082	0.223753				4	4	3	11.6	11.6	9.7	40.343	0	22.532	85409000	9	-1.9343	-1.79101	-2.82934	-0.828261	-0.990582	-1.74748	-1.49485	-2.19765	-0.744065	P28737	Protein MSP1	MSP1	696
-0.649173	0.364039	-0.00727209	0.00442916	-0.641901	0.547771				5	4	4	7.2	5.6	5.6	73.693	0	6.5091	55250000	9	-1.0541	-2.01586	-2.91045	-1.75865	-3.54845	-2.62083	-1.96021	-1.96097	-2.08104	P38714	Arginine--tRNA ligase, mitochondrial	MSR1	1199
0.95668	1.22328	1.24736	1.63785	-0.29068	0.405757				10	10	10	39.1	39.1	39.1	36.239	0	47.692	780090000	37	1.20975	1.04771	0.282247	1.98997	1.34465	2.07512	2.37228	2.19817	1.71133	Q02046	Methylenetetrahydrofolate dehydrogenase [NAD(+)]	MTD1	1978
-1.36342	0.74698	-0.419243	0.343807	-0.944176	0.631008				14	14	14	15.5	15.5	15.5	122.05	0	61.563	335460000	25	-0.0161018	0.221849	1.59311	-0.170896	-0.0168571	-2.10365	0.0826092	0.170576	0.287944	P47047	ATP-dependent RNA helicase DOB1	MTR4	1629
0.052255	0.0362646	0.192459	0.139307	-0.140204	0.276208				17	17	17	30.6	30.6	30.6	69.538	0	81.399	1322500000	78	3.11479	2.49795	1.47419	2.56711	2.44041	2.23617	2.52264	2.8807	2.26097	Q02866	Protein MUK1	MUK1	2006
0.070804	0.047972	-0.204268	0.173306	0.275071	0.246697				2	2	2	5.5	5.5	5.5	41.433	0	5.9135	32485000	3	-2.4217	-2.58203	-3.57554	-2.83514	-3.37822	-2.1535	-3.18816	-2.55991	-3.444	P38236	Protein MUM2	MUM2	1131
0.0625324	0.0772542	0.180005	0.702414	-0.117472	0.164393				4	4	4	13.9	13.9	13.9	44.115	0	13.766	124310000	9	-1.05312	-0.869528	-1.23691	-1.39136	-1.08932	-0.491283	-0.787888	-0.95816	-0.873498	P32377	Diphosphomevalonate decarboxylase	MVD1	768
-0.0370852	0.0198035	0.112615	0.0617234	-0.1497	0.523825				13	13	13	72.8	72.8	72.8	21.141	0	133.02	2537300000	101	4.262	3.66393	2.16986	3.40847	3.27025	3.30582	3.67507	3.49351	3.26506	P40029	Peptide methionine sulfoxide reductase	MXR1	1377
0.848466	0.819802	0.259321	0.168387	0.589144	0.468968				4	4	4	26.2	26.2	26.2	19.279	0	47.622	186260000	15	-0.369684	-0.544388	-1.55266	-0.507136	0.554012	0.0317917	-0.147284	-1.46093	-0.0805502	P25566	Peptide methionine sulfoxide reductase 2	MXR2	632
-0.563844	0.785154	0.0846125	0.192104	-0.648457	0.92871				24	24	21	17.3	17.3	15.4	180.68	0	120.47	892670000	71	1.99883	2.16463	1.73193	1.86875	1.51072	0.8244	2.17459	2.149	1.82565	P19524	Myosin-2	MYO2	472
0.316497	0.181389	0.558719	0.349447	-0.242222	1.45099				10	7	7	7.7	5.6	5.6	169.34	0	38.758	143370000	17	-2.29863	-1.60096	-0.0589571	-1.0208	-0.894745	-1.09351	-0.862989	-0.719316	-0.700086	P32492	Myosin-4	MYO4	800
-1.19573	1.11648	-0.385305	0.244204	-0.810428	0.973228				21	21	18	20.8	20.8	17.7	136.9	0	143.55	595140000	57	0.684338	1.24565	2.36791	0.247392	0.393118	0.0701885	0.353491	1.13072	1.65777	Q04439	Myosin-5	MYO5	2132
-0.83322	1.7385	-1.00849	0.857087	0.175275	0.124315				3	3	3	35.8	35.8	35.8	13.927	0	121.68	588210000	20	1.93414	2.01344	1.37815	1.09882	0.818447	0.908812	0.457102	1.76161	0.0815401	Q03429	Mitochondrial zinc maintenance protein 1, mitochondrial	MZM1	2054
0.125227	0.163753	0.249336	0.191704	-0.124109	0.0833717				6	6	6	6.3	6.3	6.3	126.14	0	17.393	292520000	20	0.110592	-0.259941	0.29717	-0.143909	0.0304604	0.63695	-0.615072	0.559105	0.951797	Q03735	RNA-binding protein NAB6	NAB6	2077
-0.878091	0.542854	-0.1321	0.0645008	-0.745991	1.63692				10	10	10	14.7	14.7	14.7	109.43	0	52.558	238520000	12	-1.15126	-0.493938	1.19365	-0.728871	-1.13878	-1.21817	-0.239624	-0.0600128	-0.548205	P30771	ATP-dependent helicase NAM7	NAM7	721
-0.839986	1.02279	-0.341311	0.361304	-0.498675	0.770647				15	15	15	19.1	19.1	19.1	101.24	0	44.785	523190000	49	1.11697	0.812963	1.91288	0.282662	0.843439	0.196753	0.504972	1.19427	1.11964	Q02931	NET1-associated nuclear protein 1	NAN1	2013
-0.873184	1.17499	-0.521162	0.733424	-0.352022	0.321131				8	8	8	25.4	25.4	25.4	47.884	0	118.88	649800000	35	1.62094	1.58511	1.94369	0.928086	1.36839	0.233709	1.80545	0.889978	0.890832	P25293	Nucleosome assembly protein	NAP1	596
-1.41404	1.44191	-0.63402	0.781811	-0.780022	1.2328				29	29	29	35.5	35.5	35.5	98.904	0	172.54	1913900000	119	2.86825	3.05287	4.02897	2.46157	1.61551	1.63088	2.61652	2.5505	2.88101	P12945	N-terminal acetyltransferase A complex subunit NAT1	NAT1	361
-0.802309	0.639651	-2.29987	0.746082	1.49756	0.425398				3	3	3	19.9	19.9	19.9	19.726	0	19.894	247740000	11	0.397985	0.107769	0.724383	0.203586	0.0840588	-1.46443	-4.01449	0.762079	-2.41705	Q08689	N-terminal acetyltransferase A complex subunit NAT5	NAT5	2339
0.140706	0.194905	0.420415	0.606979	-0.279709	0.472932				2	2	2	5.5	5.5	5.5	35.253	0.0012782	3.2073	72317000	9	-1.58574	-1.91203	-2.38445	-1.52727	-2.03652	-1.89632	-1.1503	-1.61752	-1.85316	P52920	Cytosolic Fe-S cluster assembly factor NBP35	NBP35	1746
0.18184	0.360653	0.189651	0.284919	-0.00781186	0.0141154				2	2	2	15.6	15.6	15.6	18.967	0	59.83	188480000	26	-0.940075	-0.271896	-0.412475	-0.404357	-0.253637	-0.420933	-0.678883	-0.079216	-0.297393	Q12207	Non-classical export protein 2	NCE102	2429
-1.06447	0.443118	-0.040336	0.0604001	-1.02413	0.423051				13	13	13	23	23	23	77.878	0	46.186	473980000	50	0.73135	1.09285	1.27655	0.719247	1.23546	-2.04736	1.30068	0.725538	0.953519	P38205	Multisite-specific tRNA:(cytosine-C(5))-methyltransferase	NCL1	1121
-1.4038	0.743769	-0.438411	0.358276	-0.965386	0.529317				5	5	5	8.5	8.5	8.5	76.771	0	18.124	124540000	13	-1.06827	-1.34904	0.0501261	-1.13644	-1.79057	-3.65157	-1.46875	-1.5404	-0.673265	P16603	NADPH--cytochrome P450 reductase	NCP1	431
-0.406377	0.424257	0.383352	1.30041	-0.789729	0.946179				17	17	17	24.6	24.6	24.6	62.773	0	54.236	2087200000	105	2.99693	2.74303	3.19162	3.27302	2.50432	1.93511	3.44143	3.27833	3.36188	P40215;Q07500	External NADH-ubiquinone oxidoreductase 1, mitochondrial	NDE1	1422
0.184841	0.162854	-0.400366	0.373673	0.585207	1.35267				3	3	3	3.2	3.2	3.2	130.22	0	4.5788	127000000	6	-0.857367	-0.155527	-1.58981	-0.875077	-0.520111	-0.652994	-1.39666	-1.48304	-0.924109	P40527	Probable phospholipid-transporting ATPase NEO1	NEO1	1478
-0.621192	1.10467	-0.282623	0.506279	-0.338569	1.14306				55	55	55	51.9	51.9	51.9	134.33	0	323.31	10958000000	357	5.39969	5.43707	6.12182	5.27084	4.95166	4.87249	5.26634	5.4973	5.34706	Q08972	[NU+] prion formation protein 1	NEW1	2362
0.00226148	0.00158936	-0.093799	0.124419	0.0960604	0.0890918				6	6	6	12.1	12.1	12.1	54.466	0	14.276	211770000	24	-0.0616703	0.182667	-0.717957	-0.316262	0.510431	-0.784346	-0.176666	-0.316601	-0.385091	P25374	Cysteine desulfurase, mitochondrial	NFS1	618
0.456921	0.345214	-0.126823	0.0754217	0.583744	1.23543				8	8	8	36.7	36.7	36.7	29.174	0	45.314	255870000	30	0.458748	0.569687	-1.12726	0.463023	0.400356	0.40856	-0.543907	-0.157156	0.22177	P32860	NifU-like protein, mitochondrial	NFU1	869
1.1332	0.936502	1.53211	1.4451	-0.398914	0.619595				8	8	8	20.9	20.9	20.9	42.397	0	29.449	991440000	35	1.50136	1.43596	0.00136471	2.64859	2.0071	1.68256	2.53336	2.59661	2.40504	Q08213	RNA exonuclease NGL1	NGL1	2312
-1.19376	0.911296	-1.1806	1.01885	-0.0131652	0.00644575				6	6	6	52.6	52.6	52.6	17.122	0	100.66	1370100000	43	2.95277	2.32465	3.47369	2.60982	1.72876	0.831244	1.876	2.4028	0.93052	P32495	H/ACA ribonucleoprotein complex subunit 2	NHP2	801
-0.303542	0.400326	0.119978	0.169801	-0.42352	0.52792				3	3	3	12.2	12.2	12.2	31.888	0	6.8062	51611000	12	-2.02578	-2.09936	-2.53065	-2.0461	-2.50588	-3.01444	-2.31896	-2.30937	-1.66753	P53081	NGG1-interacting factor 3	NIF3	1760
-1.09667	1.15206	-0.335671	0.315985	-0.760997	2.065				19	19	19	26.5	26.5	26.5	93.203	0	261.85	1368800000	94	2.08234	2.41346	3.4957	1.46903	1.8343	1.39817	2.1806	2.33783	2.46605	P32497	Eukaryotic translation initiation factor 3 subunit C	NIP1	803
-1.17574	0.900474	-0.19869	0.273959	-0.977047	0.785686				5	5	5	26.5	26.5	26.5	20.38	0	14.742	487010000	27	1.07919	0.833393	1.67982	0.944116	-0.973469	0.0945435	1.13447	1.15573	0.706138	Q08962	60S ribosome subunit biogenesis protein NIP7	NIP7	2356
-0.504747	0.684049	-0.217534	0.241664	-0.287214	0.633698				3	3	3	14.8	14.8	14.8	32.549	0	8.7418	53159000	8	-1.8978	-1.47169	-2.55087	-2.25671	-2.51418	-2.66371	-1.85999	-2.38156	-2.33142	P49954	Probable hydrolase NIT3	NIT3	1702
0.64116	0.577916	0.936551	1.06758	-0.295391	0.447427				12	12	12	10.4	10.4	10.4	119.97	0	83.479	374220000	36	0.758501	-0.0269566	-0.653388	1.22161	0.347588	0.432444	0.972942	1.05468	0.860185	P46970	Nonsense-mediated mRNA decay protein 5	NMD5	1610
-1.15277	1.26993	-0.938025	0.819687	-0.21475	0.249852				14	14	14	29.8	29.8	29.8	51.741	0	119.57	789080000	73	1.43661	1.84918	2.83901	1.06674	0.769575	0.830166	0.474257	1.25628	1.58018	Q08444	20S-pre-rRNA D-site endonuclease NOB1	NOB1	2326
-1.27991	1.02968	-1.35971	1.05871	0.0798047	0.137387				18	18	18	26.9	26.9	26.9	81.6	0	73.659	949980000	45	1.48265	2.02669	3.41084	1.07346	0.824362	1.18264	0.974529	0.611042	1.25548	P39744	Nucleolar complex protein 2	NOC2	1339
-1.68244	1.35138	-1.00951	0.886357	-0.672925	0.640971				13	13	13	19.9	19.9	19.9	75.581	0	50.601	332280000	42	0.177494	0.71027	1.69628	-0.0710783	-1.21793	-1.17425	-0.087574	-0.676863	0.319947	Q07896	Nucleolar complex-associated protein 3	NOC3	2296
-0.63062	0.846503	-0.120468	0.14044	-0.510152	1.45844				26	26	26	36.5	36.5	36.5	74.409	0	131.55	3183200000	141	3.35648	3.60088	4.38909	3.45216	2.99663	3.0058	3.75069	3.69043	3.54393	Q02892	Nucleolar GTP-binding protein 1	NOG1	2011
-0.746605	0.919596	-0.65323	0.787696	-0.0933749	0.235801				24	24	24	50.2	50.2	50.2	55.488	0	150.79	3449200000	164	3.61441	3.78901	4.78536	3.35419	3.12046	3.47431	3.2088	3.40971	3.61058	P53742	Nucleolar GTP-binding protein 2	NOG2	1870
-0.71791	0.778215	-0.786898	0.829927	0.0689875	0.136371				17	17	17	62.7	62.7	62.7	34.465	0	323.31	19907000000	213	5.96454	6.45264	7.36952	6.00333	5.66698	5.96266	5.54922	5.79552	6.08127	P15646	rRNA 2-O-methyltransferase fibrillarin	NOP1	410
-0.481237	0.17286	-1.16781	0.498806	0.686576	1.03593				4	4	4	46.6	46.6	46.6	6.6356	0	10.62	169170000	15	-2.42104	-0.866219	1.08648	-1.49871	-1.5007	-0.645084	-1.69338	-2.12683	-1.88402	Q6Q547	H/ACA ribonucleoprotein complex subunit 3	NOP10	2533
-0.195244	0.250284	-0.654568	1.08471	0.459325	1.39732				4	4	4	18.2	18.2	18.2	25.447	0	5.2652	182780000	9	-0.680231	-0.382629	0.256063	-0.726998	-0.254929	-0.410603	-0.814606	-0.917084	-1.03881	P53927	Ribosome biogenesis protein 15	NOP15	1903
-1.19478	0.742953	0.431533	0.268512	-1.62632	1.71286				6	6	6	28.6	28.6	28.6	26.901	0	22.061	98593000	11	-2.48798	-1.69515	-0.357221	-2.57603	-3.45309	-2.09558	-1.37803	-1.05469	-0.813033	P40007	Nucleolar protein 16	NOP16	1368
-0.953101	1.08697	-0.610947	1.04556	-0.342154	0.454151				17	17	17	29.6	29.6	29.6	69.811	0	157.07	1135400000	75	2.08413	2.51274	2.99957	1.92719	1.86228	0.94767	1.93034	1.78937	2.04389	P40991	25S rRNA (cytosine(2870)-C(5))-methyltransferase	NOP2	1511
-1.77406	0.779839	-1.44177	0.755568	-0.332284	0.0881953				10	10	10	22.4	22.4	22.4	52.555	0	25.858	568850000	26	1.82353	2.08961	1.41562	1.92881	-0.327679	-1.59455	1.97657	-0.899267	-0.0738592	Q12080	Ribosome biogenesis protein NOP53	NOP53	2393
-0.710277	0.868482	-0.58883	0.7041	-0.121447	0.298557				31	31	30	65.3	65.3	65.3	56.863	0	323.31	25230000000	290	6.36855	6.76355	7.59902	6.4079	6.01055	6.18183	6.10484	6.34703	6.51275	Q12460	Nucleolar protein 56	NOP56	2487
-0.483739	0.558459	-0.70781	0.737808	0.224072	0.324547				27	26	26	55.8	55.8	55.8	56.956	0	323.31	20108000000	205	6.06008	6.34469	7.25698	6.20224	5.80761	6.20069	5.37068	5.94233	6.22532	Q12499	Nucleolar protein 58	NOP58	2499
-0.856904	0.616335	-1.26665	1.04706	0.409748	0.431421				8	8	8	42.7	42.7	42.7	25.216	0	94.241	259040000	33	-0.343016	-0.00279045	1.36929	0.137168	-0.67359	-1.0108	-0.595659	-1.34656	-0.834249	Q07623	Nucleolar protein 6	NOP6	2283
-0.599871	0.815831	-0.514873	0.622891	-0.0849985	0.218005				18	18	18	26.4	26.4	26.4	69.876	0	101.91	1273600000	75	2.18892	2.26439	3.2442	1.99243	1.97592	1.92955	1.96825	1.8415	2.34314	P53261	Pescadillo homolog	NOP7	1811
-1.36141	1.14647	-0.935099	0.728404	-0.426313	0.502957				19	19	19	27.9	27.9	27.9	77.721	0	108.29	736900000	56	1.01616	2.03444	2.77545	1.02455	0.445749	0.271511	0.44647	1.14217	1.43211	P47077	Nucleolar protein 9	NOP9	1635
0.268471	0.58572	0.675983	1.61686	-0.407513	1.5032				7	7	7	10.3	10.3	10.3	94.402	0	30.212	239850000	28	-0.0309658	-0.617027	-0.480929	-0.293416	0.0598469	-0.089941	0.229595	0.44453	0.224902	P06102	General negative regulator of transcription subunit 3	NOT3	190
0.61198	1.05932	0.68446	1.25652	-0.0724792	0.207333				9	9	9	22.6	22.6	22.6	43.194	0	102.86	1338400000	52	2.38083	2.11458	1.54746	2.70421	2.39923	2.77538	2.55985	2.78973	2.74667	P47122	GPN-loop GTPase 1	NPA3	1650
-0.802338	0.783625	-0.758844	0.652184	-0.0434939	0.064308				13	13	13	28	28	28	45.407	0	166.8	3844100000	88	3.66706	3.75323	5.12262	3.38456	3.32817	3.42318	3.00814	3.44117	3.81708	Q01560	Nucleolar protein 3	NPL3	1968
-0.429774	0.32494	-0.549072	0.535333	0.119298	0.141655				15	15	15	38.9	38.9	38.9	49.018	0	58.577	745990000	63	2.45349	2.28398	1.03109	1.82935	1.76908	0.880808	1.28719	1.4837	1.35046	P39683	Nicotinate phosphoribosyltransferase	NPT1	1324
-0.135246	0.164071	0.0257543	0.0402641	-0.161	0.226867				4	4	4	6.3	6.3	6.3	63.858	0	13.315	128820000	13	-0.598175	-0.833166	-1.2233	-1.50649	-0.669106	-0.884781	-0.881823	-0.643208	-1.05235	P53617	Protein NRD1	NRD1	1851
-1.0697	0.805511	0.0962321	0.101174	-1.16593	0.930189				8	8	8	14.7	14.7	14.7	79.298	0	19.945	243400000	28	0.66592	0.0978203	-0.27823	0.174382	-1.2847	-1.61327	0.340309	0.562239	-0.128341	P32770	Asparagine-rich protein	NRP1	844
-0.993305	0.897891	-0.292091	0.205367	-0.701214	0.893801				4	4	4	9.5	9.5	9.5	51.906	0	12.401	83230000	7	-1.74223	-2.0467	-0.521415	-2.76994	-2.50582	-2.0145	-1.6839	-2.25423	-1.24849	P53136	Ribosome biogenesis protein NSA1	NSA1	1779
-0.737914	1.63357	-0.592801	1.31208	-0.145113	0.690168				3	3	3	10.3	10.3	10.3	32.214	0	10.806	125980000	12	-0.840359	-0.849899	-0.251981	-1.2713	-1.46867	-1.41601	-1.09031	-1.30149	-1.32885	P38837	Protein NSG1	NSG1	1242
0.412539	1.30577	-0.18023	0.202431	0.592769	0.790067				6	6	6	23.1	23.1	23.1	33.666	0	13.575	226110000	22	-0.219645	-0.0500031	-0.395316	0.408757	0.0996056	0.064291	-1.02786	0.0844936	-0.262282	P53898	Protein NSG2	NSG2	1896
-0.126304	0.0633641	-0.0368366	0.0201779	-0.0894674	0.0396382				10	10	10	24.1	24.1	24.1	86.515	0	28.41	218920000	21	-0.794323	-0.567102	0.386294	-0.784862	-1.26687	0.697687	0.27191	-1.32348	-0.0340719	P14907	Nucleoporin NSP1	NSP1	396
-0.611679	0.915695	-0.745734	1.15537	0.134055	0.349627				30	30	30	52.9	52.9	52.9	44.535	0	323.31	12819000000	207	5.76085	5.6578	6.564	5.48362	5.13681	5.52718	5.10628	5.1968	5.44236	P27476	Nuclear localization sequence-binding protein	NSR1	672
-1.46345	1.20797	-0.688051	0.578665	-0.775394	0.901431				5	5	5	3.5	3.5	3.5	141.51	0	9.7014	70790000	6	-1.79693	-2.12129	-0.574159	-2.97246	-2.40137	-3.50888	-2.6094	-2.17742	-1.76972	P53935	Stress response protein NST1	NST1	1906
0.494081	0.396291	-0.0359948	0.0228897	0.530076	1.36167				19	19	19	47.3	47.3	47.3	51.896	0	278.78	2784200000	123	4.10566	3.63918	2.39618	3.77466	3.71278	4.13582	3.50065	3.43563	3.09675	P40354	Protein N-terminal amidase	NTA1	1440
1.14133	0.264113	-0.708813	0.180954	1.85014	0.981288				6	6	6	3.8	3.8	3.8	187.13	0	19.05	278020000	17	-1.45285	-3.49462	1.61879	-1.64418	1.31091	0.428596	-1.59188	-1.87601	-1.98722	Q04958	Lysophospholipase NTE1	NTE1	2161
0.57052	1.40953	0.248823	0.481719	0.321697	1.22632				3	3	3	25.6	25.6	25.6	14.453	0	10.279	437530000	19	0.490669	0.920307	0.281251	1.16032	1.12724	1.11624	0.930834	0.567925	0.939937	P33331	Nuclear transport factor 2	NTF2	910
-1.29109	1.94133	-0.930871	1.58236	-0.360216	1.085				5	5	5	18.5	18.5	18.5	37.209	0	9.4684	110440000	9	-0.996508	-0.842531	-0.155488	-1.77586	-2.22005	-1.87188	-1.58917	-1.46324	-1.73473	P08466	Mitochondrial nuclease	NUC1	260
-0.335896	0.41472	-0.743685	1.02147	0.407789	0.585197				12	12	12	13.9	13.9	13.9	94.103	0	37.56	449280000	60	1.54451	1.44232	0.707896	1.15326	0.453638	1.08014	0.0823746	0.553484	0.827813	P32336	Protein NUD1	NUD1	753
-0.606214	0.840658	-0.517934	0.923734	-0.0882804	0.146543				22	22	22	49.2	49.2	49.2	57.708	0	323.31	3396200000	146	3.60752	3.95662	4.48612	3.72362	3.5125	2.9955	3.55287	3.56121	3.38239	P40010	Nuclear GTP-binding protein NUG1	NUG1	1369
-0.922457	1.27207	-0.171837	0.566248	-0.750619	1.06766				16	16	16	22.1	22.1	22.1	313.03	0	133.25	705150000	57	1.96968	1.86016	1.59516	1.41017	0.946131	0.301332	1.78736	1.58066	1.54147	Q00402	Nuclear migration protein NUM1	NUM1	1952
-1.2174	0.420346	0.493879	0.184517	-1.71128	1.0971				3	3	3	3.2	3.2	3.2	113.58	0	9.5843	145460000	8	-0.515741	-3.05723	0.283164	-3.69248	-1.94746	-1.30205	-0.882278	-0.623598	-0.302289	P20676	Nucleoporin NUP1	NUP1	497
-0.342035	0.76888	-0.245742	0.320504	-0.0962931	0.101043				9	9	9	9.6	9.6	9.6	120.45	0	31.059	228790000	22	-0.014698	-0.14732	0.224067	-0.311536	-0.02565	-0.626871	0.158173	-0.805155	-0.0281954	P35729	Nucleoporin NUP120	NUP120	977
-0.662167	0.300169	0.74202	0.89817	-1.40419	0.726903				9	9	9	8.6	8.6	8.6	133.32	0	22.103	140570000	14	-0.492569	-1.34139	-1.38827	-0.662477	-1.13711	-3.40915	0.129118	-0.740692	-0.384601	P36161	Nucleoporin NUP133	NUP133	1039
-0.114812	0.163901	0.287339	0.521753	-0.402151	1.4356				9	9	9	7.4	7.4	7.4	145.66	0	43.753	329110000	40	0.799585	0.317574	-0.0120573	0.474938	0.0715408	0.214186	0.729658	0.689177	0.548284	P49687	Nucleoporin NUP145;Nucleoporin NUP145N;Nucleoporin NUP145C	NUP145	1700
0.00803312	0.00497653	0.389214	0.789859	-0.38118	0.319513				25	25	25	19.1	19.1	19.1	156.65	0	136.45	1025000000	105	1.85321	1.46841	2.21239	1.39176	1.34763	2.81871	2.11144	2.22061	2.3696	P40064	Nucleoporin NUP157	NUP157	1393
0.0978667	0.124533	0.444327	0.554156	-0.34646	0.480979				20	20	20	13.4	13.4	13.4	169.47	0	80.194	667440000	72	1.64133	1.23235	0.825624	1.55009	1.43509	1.00772	1.97807	1.9071	1.14711	P38181	Nucleoporin NUP170	NUP170	1114
-0.0444031	0.0482059	0.699076	1.52983	-0.743479	1.02155				14	14	14	9.1	9.1	9.1	188.57	0	54.164	546640000	58	1.03483	0.89982	0.636186	1.36752	0.69895	0.371153	1.53665	1.8691	1.26231	P52593	Nucleoporin NUP188	NUP188	1737
0.325789	0.143175	0.217577	0.138668	0.108212	0.03898				15	15	15	9.5	9.5	9.5	191.53	0	53.012	578210000	54	1.15906	1.07303	0.270719	1.00139	2.60991	-0.131123	1.69043	1.41355	0.0515642	P47054	Nucleoporin NUP192	NUP192	1631
-0.105577	0.0830415	0.0739485	0.0599971	-0.179526	0.321593				3	3	3	3.1	3.1	3.1	77.88	0	4.4993	84535000	8	-1.08495	-1.13106	-2.33033	-1.25551	-1.7129	-1.89465	-1.41303	-1.23607	-1.67539	P32499	Nucleoporin NUP2	NUP2	804
-1.17311	0.400839	-0.27005	0.086926	-0.903065	0.437039				8	8	8	19.9	19.9	19.9	59.039	0	57.358	211200000	13	-0.987053	-2.0648	1.29891	-0.295369	-2.71605	-2.26087	-1.81012	-0.49152	-0.261445	P39705	Nucleoporin NUP60	NUP60	1326
-0.510765	0.463226	0.189336	0.145777	-0.700101	1.47786				7	7	7	9.7	9.7	9.7	82.084	0	14.528	117330000	17	-0.324585	-0.737986	-1.84472	-1.33015	-1.77087	-1.33857	-0.478775	-1.04512	-0.815396	P40368	Nucleoporin NUP82	NUP82	1445
-0.250322	0.186592	0.240473	0.169995	-0.490795	0.529903				4	4	4	5.8	5.8	5.8	84.897	0	11.769	151770000	14	-0.832539	-1.66205	-0.150727	-0.607745	-1.30168	-1.48686	-0.351217	-1.25661	-0.316077	P46673	Nucleoporin NUP85	NUP85	1593
-0.667582	0.308876	0.869532	0.921578	-1.53711	0.934145				3	3	3	6.6	6.6	6.6	56.886	0.00045662	4.1965	58439000	3	-3.35515	-2.10707	-1.99628	-1.62219	-3.86647	-3.97258	-1.73904	-1.6021	-1.50876	Q12066	Nuclear rim protein 1	NUR1	2388
0.0366662	0.023141	0.895924	1.00306	-0.859257	0.634566				7	7	7	20.4	20.4	20.4	35.153	0	33.797	240290000	29	-0.421589	-0.208885	-0.899175	0.370006	-0.467426	-1.32223	0.525732	0.938396	-0.306006	P32332	Mitochondrial oxaloacetate transport protein	OAC1	751
0.1977	0.125063	1.27239	1.04004	-1.07469	2.66325				3	3	3	13	13	13	27.205	0	7.2415	77297000	7	-1.88664	-3.50671	-1.73831	-2.35458	-1.95393	-2.23005	-1.06205	-0.962086	-1.29034	P50946	Putative tyrosine-protein phosphatase OCA1	OCA1	1723
-0.819627	0.669227	-0.466267	0.674429	-0.35336	0.234999				3	3	3	6.9	6.9	6.9	55.155	0	5.4235	88288000	3	-1.41654	-1.38832	-0.892362	-1.37795	-1.68316	-3.095	-1.53657	-2.21445	-1.34501	P31755	Initiation-specific alpha-1,6-mannosyltransferase	OCH1	736
0.170909	0.281105	0.147468	0.227953	0.0234413	0.0341936				5	5	5	14.5	14.5	14.5	34.206	0	21.942	286820000	26	-0.128057	-0.135979	0.430636	0.392762	-0.0878792	0.374445	0.329369	0.413511	-0.133876	Q03028	Mitochondrial 2-oxodicarboxylate carrier 1	ODC1	2022
0.503739	1.63664	0.27781	0.410744	0.225929	0.37496				5	5	5	18.2	18.2	18.2	34.007	0	21.324	597380000	38	0.962509	0.744919	1.22478	1.46373	1.52599	1.45371	0.757132	1.44184	1.56667	Q99297	Mitochondrial 2-oxodicarboxylate carrier 2	ODC2	2549
0.080211	0.0949922	0.227455	0.310426	-0.147244	1.41489				33	33	33	73.1	73.1	73.1	44.174	0	323.31	27175000000	299	7.16217	6.83585	6.14935	6.88466	6.76029	6.74305	6.93687	6.97878	6.91408	P38219	Obg-like ATPase 1	OLA1	1124
-0.11825	0.191189	0.219461	0.512944	-0.337711	0.793086				10	10	10	21	21	21	58.402	0	156.26	1657000000	108	2.55358	2.43101	2.96729	2.83754	2.5197	2.23989	2.86586	2.7092	3.0352	P21147	Acyl-CoA desaturase 1	OLE1	499
-0.254323	0.134209	-0.148522	0.155211	-0.105801	0.0514163				2	2	2	25.4	25.4	25.4	14.609	0	25.617	1353400000	10	2.88117	2.57833	2.05852	2.65563	3.13027	0.969164	2.77463	1.86465	2.43318	P38325	Mitochondrial outer membrane protein OM14	OM14	1155
-2.09853	0.686053	-0.904545	1.60364	-1.19398	0.359605				12	12	12	29.5	29.5	29.5	44.58	0	38.915	180500000	31	-0.274517	-0.0438957	0.438373	-0.607589	-0.759623	-4.80841	-1.14581	-0.817673	-0.630197	P16547	Mitochondrial outer membrane protein OM45	OM45	429
1.94433	0.71691	-1.43869	0.363719	3.38302	1.04551				2	2	2	5.4	5.4	5.4	46.064	0.00043917	3.6955	53985000	4	-2.05726	-5.27853	-2.66375	-1.96009	-2.30182	0.0953426	-6.16434	-2.12728	-6.02401	P21957	Transcriptional repressor OPI1	OPI1	521
0.924761	1.55218	0.400735	0.936625	0.524026	1.26072				1	1	1	1.9	1.9	1.9	91.614	0.00045249	4.093	50661000	3	-2.72223	-3.14495	-2.47131	-2.23725	-1.67925	-1.64771	-2.4502	-2.32466	-2.36143	P40897	Oligopeptide transporter 1	OPT1	1502
-1.60071	1.73575	-1.03107	0.867853	-0.569643	0.40973				12	12	12	13.7	13.7	13.7	113.76	0	32.141	163310000	20	-0.508053	-0.0431328	0.375455	-1.44141	-1.23071	-2.30575	-2.05718	-0.744478	-0.467277	P38713	Oxysterol-binding protein homolog 3	OSH3	1198
-0.364445	0.471031	-0.0789674	0.0791925	-0.285478	1.05698				19	19	16	44.4	44.4	40.2	51.587	0	83.97	2450900000	122	3.9504	3.66526	2.84424	3.21948	3.08491	3.06217	3.29935	3.64152	3.28212	Q02201	Oxysterol-binding protein homolog 6	OSH6	1979
0.125896	0.0671833	0.422651	0.297238	-0.296755	0.321384				12	9	9	29.7	25.4	25.4	49.804	0	29.473	210390000	32	0.162098	0.103586	-1.53232	0.25701	-0.930006	-0.215954	-0.263765	0.277035	-0.0119524	P38755	Oxysterol-binding protein homolog 7	OSH7	1208
0.840188	0.313048	0.397344	0.368742	0.442844	0.158499				2	2	2	4.4	4.4	4.4	55.064	0.00043764	3.6247	64526000	5	-2.48596	-1.90075	-3.2574	-3.67755	-1.20877	-0.23723	-2.0246	-1.84691	-2.58057	P21375	Fumarate reductase 2	OSM1	509
0.153354	0.127553	-0.190558	0.160627	0.343912	0.708114				3	3	3	6.3	6.3	6.3	54.071	0	8.1169	243140000	11	-0.450657	-0.699726	0.649499	0.286164	-0.146967	-0.180019	-0.115271	-0.289413	-0.667874	P41543	Dolichyl-diphosphooligosaccharide--protein glycosyltransferase subunit 1	OST1	1518
-0.20222	0.235662	-0.158443	0.2203	-0.0437768	0.0771858				3	3	3	7.5	7.5	7.5	44.815	0	5.9911	80689000	11	-1.7413	-1.97905	-1.0576	-1.42325	-2.07588	-1.88549	-1.81344	-1.7833	-1.65654	P39952	Mitochondrial inner membrane protein OXA1	OXA1	1349
0.162482	0.151766	0.215472	0.245896	-0.05299	0.0839098				18	18	18	38.8	38.8	38.8	45.01	0	55.868	1761800000	105	2.6114	3.34317	2.18235	2.92828	3.21172	2.48437	2.78994	3.03324	2.96016	Q03558;P41816	NADPH dehydrogenase 2	OYE2	2065
-0.327073	0.435255	-0.027729	0.0402753	-0.299344	0.369588				10	10	10	62.8	62.8	62.8	21.947	0	39.616	1048300000	53	1.96475	2.45767	2.09333	2.28023	1.30571	1.94859	2.3922	1.79008	2.25027	Q12447	Polyamine N-acetyltransferase 1	PAA1	2482
-0.71489	1.22786	-0.360889	0.595497	-0.354001	0.956272				30	30	30	51.3	51.3	51.3	64.343	0	323.31	7011300000	208	4.68772	4.9645	5.51497	4.24542	4.58914	4.18796	4.65104	4.51281	4.92067	P04147	Polyadenylate-binding protein, cytoplasmic and nuclear	PAB1	151
0.0688032	0.0421907	0.0784442	0.0562843	-0.00964101	0.00767607				2	2	2	10.7	10.7	10.7	26.733	0	5.325	49229000	3	-2.78977	-3.14133	-1.71144	-1.97901	-3.15716	-2.29997	-2.80132	-2.06389	-2.54199	P33751	Phenylacrylic acid decarboxylase 1, mitochondrial	PAD1	927
-1.09416	1.43572	-0.72864	0.429507	-0.365515	0.200276				6	5	5	8.7	7.8	7.8	92.871	0	16.434	102640000	8	-1.47262	-0.845909	-0.515637	-1.63987	-2.09308	-2.38368	-2.89652	-0.592707	-1.53086	P37304	Protein PAM1	PAM1	1064
0.424584	0.887616	0.511057	1.50887	-0.0864728	0.193559				2	2	2	16.2	16.2	16.2	21.968	0	14.336	133780000	7	-1.422	-1.34738	-0.940139	-0.698623	-1.13723	-0.59992	-0.633905	-0.77597	-0.766477	P36147	Presequence translocated-associated motor subunit PAM17, mitochondrial	PAM17	1033
-1.78441	0.492275	-0.52946	0.531535	-1.25495	0.333671				9	9	9	24.8	24.8	24.8	42.821	0	23.184	212610000	28	0.774731	0.315794	-0.512889	-0.390822	0.253473	-4.63825	-0.768803	-0.0118542	-0.230086	P38787	2-dehydropantoate 2-reductase	PAN5	1220
0.574156	0.459639	1.42591	1.56404	-0.851749	1.13064				5	5	5	18.5	18.5	18.5	30.695	0	23.438	189180000	15	-0.620483	-0.943316	-1.98912	-0.841548	0.0716438	-1.06054	0.239098	0.369032	0.11667	Q05778	Proteasome chaperone 1	PBA1	2183
0.378934	0.556626	-0.0445754	0.0602117	0.42351	0.650828				4	4	4	49.3	49.3	49.3	8.5897	0	11.603	204910000	16	-0.113668	-0.235373	-0.727225	0.0812063	-0.416382	0.395712	-0.304903	-0.161385	-0.743705	P0CT04	Protease B inhibitor 2	PBI2	291
-1.40505	1.5645	-0.373849	0.782118	-1.0312	1.18287				11	11	11	17.5	17.5	17.5	78.78	0	50.52	263540000	28	0.47106	0.198385	0.753255	-0.236382	-1.00703	-1.54904	-0.15041	0.0786839	0.37288	P53297	PAB1-binding protein 1	PBP1	1824
-2.15851	0.771054	-0.641064	0.212678	-1.51745	0.411676				5	5	5	9.7	9.7	9.7	72.719	0	64.644	93051000	6	-0.70492	-2.26137	-0.600873	-2.58621	-1.80806	-5.64844	-3.89593	-0.994452	-0.59998	P08018	MAP kinase kinase PBS2	PBS2	256
-0.845375	0.635435	-0.511451	0.685497	-0.333924	0.254969				5	5	5	6.1	6.1	6.1	86.352	0	12.91	456640000	12	1.49346	0.53315	1.49018	1.23522	-0.519878	0.26532	0.888689	0.563404	0.530343	P38254	Probable tubulin--tyrosine ligase PBY1	PBY1	1141
1.25224	1.16954	1.60208	1.42996	-0.349842	0.941161				15	15	15	23.5	23.5	23.5	71.897	0	123.02	894230000	65	1.62047	0.818041	-0.101398	2.10979	1.87617	2.10785	2.4663	2.59774	2.0793	P39081	Protein PCF11	PCF11	1305
0.4402	0.103998	0.9026	0.422577	-0.4624	0.134704				4	4	4	11.7	11.7	11.7	47.006	0	18.546	68833000	16	-0.958515	-3.93782	-3.0166	-4.44554	-1.99554	-0.151257	-1.31613	-2.12365	-1.76536	P40038	PHO85 cyclin-6	PCL6	1382
0.780605	0.20994	0.647333	0.198563	0.133272	0.0361818				9	9	9	17.4	17.4	17.4	62.066	0	22.496	755410000	29	2.73484	0.288219	-0.708344	-0.326404	1.82829	3.15465	2.04348	2.24209	-0.0288534	P38628	Phosphoacetylglucosamine mutase	PCM1	1179
-0.507504	0.377081	-0.383697	0.885155	-0.123807	0.0766623				8	8	8	16.4	16.4	16.4	60.488	0	29.28	203200000	19	-0.168711	-0.319981	0.141561	-0.0527372	-0.09758	-1.71933	-0.798258	-0.344748	-0.355216	P38137	Peroxisomal-coenzyme A synthetase	PCS60	1098
-1.60519	1.74568	-1.00977	0.920589	-0.595418	0.562181				4	4	4	8.3	8.3	8.3	49.406	0	4.5803	71168000	4	-1.64363	-1.6068	-0.645844	-2.44874	-3.33174	-2.93135	-2.97869	-2.33492	-1.61196	P13259	Choline-phosphate cytidylyltransferase	PCT1	367
0.00949033	0.0197442	-0.284169	1.39981	0.293659	0.772171				21	21	21	41.9	41.9	41.9	46.343	0	53.524	2422000000	87	3.4424	3.29107	3.38328	3.45676	3.60267	3.08578	3.22418	3.10463	2.93543	P16387	Pyruvate dehydrogenase E1 component subunit alpha, mitochondrial	PDA1	425
-0.0939	0.158751	-0.209166	0.505337	0.115266	0.172825				10	10	10	37.4	37.4	37.4	40.053	0	85.29	2141500000	58	3.26528	3.01339	3.32512	2.94732	2.86954	3.50523	3.07985	3.20363	2.69281	P32473	Pyruvate dehydrogenase E1 component subunit beta, mitochondrial	PDB1	792
0.155904	0.531943	0.258591	0.877943	-0.102687	1.02017				28	28	19	61.8	61.8	43.3	61.495	0	323.31	120030000000	414	8.99038	8.88029	8.56044	8.97918	8.96408	8.95555	8.98182	9.08321	9.14185	P06169;Q07471	Pyruvate decarboxylase isozyme 1	PDC1	197
0.6441	0.409146	0.312801	0.121155	0.331299	0.166771				10	3	2	24.2	5.5	3.6	61.58	0	12.364	42092000	10	-2.19445	-2.57581	-4.22133	-1.98247	-2.2607	-2.81611	-1.67689	-2.32695	-4.04934	P26263	Pyruvate decarboxylase isozyme 3	PDC6	656
-0.26723	0.769833	-0.514497	0.767029	0.247267	0.376358				17	17	17	29.5	29.5	29.5	58.226	0	139.88	867500000	80	1.84115	2.33999	1.96602	1.84549	1.82894	1.67103	1.13793	1.4156	2.05014	P17967	Protein disulfide-isomerase	PDI1	454
-0.763449	0.338616	0.571789	0.55274	-1.33524	0.660948				6	6	6	5.2	5.2	5.2	121.79	0	11.838	123890000	8	-1.41428	-1.80254	-0.624021	-0.630471	-1.88703	-3.61368	-0.845377	-1.14492	-0.135173	P12383	Transcription factor PDR1	PDR1	345
-0.451586	0.43075	-0.910993	0.811042	0.459407	0.725651				6	6	6	17.8	17.8	17.8	45.361	0	27.386	111750000	20	-0.990133	-1.66529	-0.144198	-1.28488	-1.31254	-1.55696	-1.34524	-1.88681	-2.30055	P16451	Pyruvate dehydrogenase complex protein X component, mitochondrial	PDX1	426
-0.846687	0.520953	-0.306897	0.326646	-0.53979	0.331951				3	3	3	19.7	19.7	19.7	26.908	0	8.7698	103360000	10	-1.10161	-0.370245	-1.47359	-1.32152	-1.07123	-3.09276	-1.70415	-1.13614	-1.02584	P38075	Pyridoxamine 5-phosphate oxidase	PDX3	1078
0.446957	0.62654	0.282525	0.390045	0.164433	0.41822				13	13	13	39	39	39	44.498	0	296.49	2469200000	93	3.05755	3.61015	2.60688	3.43673	3.81068	3.36803	3.21067	3.54157	3.36991	P07267	Saccharopepsin	PEP4	235
-1.11945	0.436439	0.0692463	0.121866	-1.18869	0.466188				4	4	4	2.8	2.8	2.8	117.48	0	6.6192	232280000	15	0.0272713	0.254601	-0.201447	0.455138	-3.19921	-0.533844	0.383829	0.0747662	-0.170432	P12868	E3 ubiquitin-protein ligase PEP5	PEP5	359
-0.507151	0.306247	-0.163628	0.106624	-0.343522	0.302043				6	6	6	12.4	12.4	12.4	42.546	0	9.6267	181860000	20	0.456011	0.0814686	-1.26758	-0.23173	-0.425299	-1.59453	-0.768127	-0.237514	-0.215346	P40335	Carboxypeptidase Y-deficient protein 8	PEP8	1433
0.1448	0.0899784	0.0872866	0.0527131	0.0575136	0.0938773				7	7	7	55.6	55.6	55.6	12.394	0	26.461	868320000	32	2.57923	2.01417	0.720868	2.15606	1.61353	1.97909	1.57764	2.08737	1.91113	Q02772	Mitochondrial protein PET191	PET191	1994
-0.75618	0.597611	0.0589358	0.0537056	-0.815116	0.659719				6	6	6	18.1	18.1	18.1	38.706	0	15.113	422040000	27	1.40117	0.878162	0.453111	0.929004	0.302462	-0.767559	1.45818	0.881807	0.569266	Q07418	Peroxisomal membrane protein import receptor PEX19	PEX19	2272
0.302539	0.196118	0.986434	1.48293	-0.683895	0.453161				8	8	8	19	19	19	44.91	0	22.95	452900000	26	0.356857	0.427214	0.0725164	0.760436	1.50005	-0.496284	0.804541	1.79873	1.21262	Q02969	Peroxisomal membrane protein PEX25	PEX25	2018
0.820244	0.597406	0.986895	0.82107	-0.16665	0.234194				8	8	8	8.7	8.7	8.7	115.57	0	20.838	269170000	33	0.165234	-0.144346	-1.62335	0.510535	0.598679	-0.250944	0.527142	0.525326	0.305753	P33760	Peroxisomal ATPase PEX6	PEX6	930
0.500221	0.369595	0.355343	0.251409	0.144877	0.303791				8	8	8	64.2	64.2	64.2	12.782	0	173.56	2144300000	63	3.54381	3.25119	1.77789	3.52819	3.06143	3.48393	3.28145	3.38629	2.97118	P46988	Prefoldin subunit 1	PFD1	1614
-0.394271	1.7051	-0.159015	1.06122	-0.235256	0.887902				53	53	52	59.4	59.4	58.5	107.97	0	323.31	13463000000	330	5.91341	5.90576	5.96487	5.55617	5.70006	5.34499	5.86329	5.80654	5.63715	P16861	ATP-dependent 6-phosphofructokinase subunit alpha	PFK1	433
-0.694767	1.29587	-0.131199	0.411636	-0.563568	0.979581				38	37	37	43.9	43	43	104.62	0	323.31	5673300000	246	4.84936	4.61972	4.73417	4.40617	4.13116	3.58162	4.46585	4.83834	4.50547	P16862	ATP-dependent 6-phosphofructokinase subunit beta	PFK2	434
-0.0713062	0.0356137	0.18557	0.183293	-0.256876	0.174756				1	1	1	7.9	7.9	7.9	13.677	0	21.541	224630000	18	-0.781067	0.485287	-0.518256	-0.368497	0.63501	-1.29447	-0.0923119	-0.0773983	-0.0876169	P07274	Profilin	PFY1	238
0.21145	0.345919	0.439688	1.20545	-0.228238	0.452224				10	10	10	36.5	36.5	36.5	35.287	0	69.283	1439300000	70	2.46563	2.49247	2.02308	2.91444	2.21976	2.48132	2.91245	2.64144	2.74635	Q12746	Plasma membrane-associated coenzyme Q6 reductase PGA3	PGA3	2514
0.932271	0.787583	0.260501	0.219516	0.67177	0.867112				9	9	9	33.6	33.6	33.6	37.069	0	33.541	474390000	56	0.354433	-0.328983	1.18317	1.28486	0.794672	1.92591	0.891357	0.719427	0.37934	Q08959	Phosphatidylglycerol phospholipase C	PGC1	2354
-0.139641	0.196837	-0.155334	0.350922	0.0156924	0.0260829				17	17	17	41.2	41.2	41.2	61.298	0	282.17	4469100000	124	4.09006	4.64421	4.09618	3.83976	4.52146	4.05029	4.13581	4.11477	4.11387	P12709	Glucose-6-phosphate isomerase	PGI1	356
-0.0057195	0.00693989	-0.066253	0.0987945	0.0605335	0.0951184				35	35	35	81.2	81.2	81.2	44.738	0	323.31	29362000000	368	6.80398	7.31094	6.65255	6.90794	7.23845	6.60392	6.90144	6.60345	7.06382	P00560	Phosphoglycerate kinase	PGK1	113
0.34485	0.180672	0.804031	0.47268	-0.459181	0.961549				16	16	14	30.4	30.4	26.8	63.111	0	125.94	1382000000	86	3.22233	2.23144	0.762668	2.34749	2.23445	2.66905	3.21983	2.80726	2.60144	P33401	Phosphoglucomutase 1	PGM1	915
0.0225976	0.0122258	0.0625623	0.0375108	-0.0399647	0.0236661				9	7	7	21.3	17.8	17.8	63.088	0	41.787	176160000	17	-0.286623	0.0198498	-1.4028	-0.243968	0.0239773	-1.38179	-1.11527	-0.514383	0.147765	P37012	Phosphoglucomutase 2	PGM2	1052
-1.04758	0.847471	0.119331	0.0969938	-1.16691	1.2518				8	8	8	23.7	23.7	23.7	38.225	0	111.9	425350000	37	1.66195	1.07558	0.256843	0.736924	-0.606346	-0.27894	0.810194	1.38541	1.15676	P32452	Putative prephenate dehydratase	PHA2	779
-1.14896	0.852679	-1.37217	1.31551	0.223216	0.125973				3	3	3	7.6	7.6	7.6	63.003	0	5.2009	22339000	12	-3.47911	-3.16283	-2.38977	-3.23626	-4.1494	-5.09293	-3.7223	-4.4398	-4.98613	P11491	Repressible alkaline phosphatase;Soluble alkaline phosphatase	PHO8	336
-0.0677935	0.0149681	-0.370831	0.108972	0.303038	0.129245				12	12	12	10.7	10.7	10.7	134.03	0	29.804	394530000	29	1.03255	2.29689	-1.85703	0.465779	1.89038	-1.08713	0.0940056	0.205036	0.0608702	P17442	Phosphate system positive regulatory protein PHO81	PHO81	444
1.26218	0.798895	0.963319	0.710342	0.298862	0.28934				5	3	3	17	10.8	10.8	34.906	0	12.11	174450000	16	-0.446087	-0.986992	-2.48313	-0.512841	-0.374224	0.757401	-0.135555	-0.518394	-0.372302	P17157	Cyclin-dependent protein kinase PHO85	PHO85	441
-0.98837	0.79487	-0.0794195	0.0375484	-0.90895	0.816266				8	8	8	23.2	23.2	23.2	34.881	0	37.485	840030000	52	0.759756	2.21618	2.49437	1.15737	0.464863	0.882967	0.83882	1.94924	2.44399	P46956	Inorganic phosphate transporter PHO86	PHO86	1602
-0.73288	0.894032	-0.129006	0.118672	-0.603874	1.85223				7	7	7	37.8	37.8	37.8	21.137	0	20.561	377980000	29	0.0752048	0.702652	1.37541	0.122235	-0.0480347	-0.119577	0.603115	0.363882	0.799247	P38264	Inorganic phosphate transport protein PHO88	PHO88	1144
-1.75948	1.36396	-2.07256	0.721027	0.313079	0.0890987				4	4	4	4.5	4.5	4.5	97.687	0.0016878	3.0708	54310000	3	-1.28894	-2.61519	-0.918923	-3.03076	-3.07816	-3.99257	-2.80598	-2.16344	-6.0713	P39535;P25360	Low-affinity phosphate transporter PHO90	PHO90	1320
0.112918	0.0810299	-0.0415122	0.0336583	0.15443	0.121876				1	1	1	5.1	5.1	5.1	24.51	0.0048407	2.4052	78058000	8	-1.84943	-2.32792	-1.23064	-1.22818	-2.43462	-1.40644	-1.48554	-2.37226	-1.67472	P40857	Very-long-chain (3R)-3-hydroxyacyl-CoA dehydratase PHS1	PHS1	1499
0.602083	0.311965	0.963087	0.858632	-0.361004	0.191295				4	4	4	11	11	11	33.528	0	12.575	801970000	30	0.429203	1.82287	0.666118	2.65007	1.7013	0.373074	2.38521	1.38227	2.03998	P40035	Mitochondrial phosphate carrier protein 2	PIC2	1380
0.120941	0.063058	0.210733	0.113522	-0.0897916	0.185951				10	10	10	31.1	31.1	31.1	39.519	0	38.994	790460000	61	2.52392	1.92871	0.323218	1.84664	1.49168	1.80035	2.01635	1.87044	1.52125	P38768	Protein interacting with Hsp90 1	PIH1	1214
-1.34051	1.86042	-0.81204	0.646403	-0.528467	0.425184				12	11	11	45.4	40.4	40.4	38.349	0	198.49	2848900000	73	3.82314	3.55131	4.4535	2.89288	2.62781	2.28573	4.11843	2.49425	2.77914	P53252	Sphingolipid long chain base-responsive protein PIL1	PIL1	1807
0.146675	0.0917258	0.716223	1.43154	-0.569548	0.465879				10	10	10	9.5	9.5	9.5	127.11	0	22.11	283850000	37	-0.304672	0.251669	-0.490268	0.747582	0.180239	-1.03107	0.447086	0.491962	0.66635	P36775	Lon protease homolog, mitochondrial	PIM1	1050
0.0840619	0.242874	-1.25997	1.21676	1.34403	1.25584				6	6	6	25.1	25.1	25.1	23.539	0	18.67	325010000	31	0.752743	0.630363	0.641625	0.632232	0.623915	1.02077	0.262459	-1.41732	-0.600307	Q06449	[PSI+] inducibility protein 3	PIN3	2230
-2.05774	0.69081	-1.90678	0.635002	-0.150969	0.135817				3	1	1	7.6	2.9	2.9	34.621	0.0012766	3.192	889640000	5	-0.0404282	0.0999546	3.99853	-1.26684	-0.584745	-0.263594	-0.317175	-1.11979	-0.225303	Q03178	Cell wall mannoprotein PIR1	PIR1	2034
-0.8382	1.32908	0.128752	0.121856	-0.966951	1.03786				3	3	3	15	15	15	24.823	0	7.6418	97024000	8	-1.38081	-1.47391	-0.987334	-1.83325	-1.8964	-2.627	-1.80746	-0.584347	-1.06399	P06197	CDP-diacylglycerol--inositol 3-phosphatidyltransferase	PIS1	200
-0.37546	0.526041	-0.185659	0.165845	-0.189801	0.191713				13	13	13	11.6	11.6	11.6	131.48	0	33.955	313990000	30	0.0241413	0.298582	0.896438	0.389707	-0.131639	-0.165287	-0.446739	0.527067	0.581855	P24583	Protein kinase C-like 1	PKC1	587
0.597356	0.302723	1.30881	0.792967	-0.711457	1.26723				5	5	5	19.2	19.2	19.2	32.793	0	12.992	189570000	17	-0.960897	0.0775909	-2.5373	-0.0584497	-0.936625	-0.633469	0.133497	0.0951252	0.277205	Q12017	Phosducin-like protein 2	PLP2	2372
-0.00897217	0.0140445	0.170561	0.332816	-0.179533	1.13707				36	36	15	47.6	47.6	19.8	99.618	0	323.31	77277000000	460	8.59937	8.30356	7.89338	8.32046	8.15176	8.29718	8.42476	8.53155	8.35169	P05030	Plasma membrane ATPase 1	PMA1	166
0.974452	0.330354	0.825873	0.248115	0.14858	0.0718824				23	2	2	29.4	2.4	2.4	102.17	0	10.392	56269000	5	-1.57682	-5.31337	-2.17235	-2.44465	-2.37313	-1.32139	-1.92041	-3.39115	-1.27335	P19657	Plasma membrane ATPase 2	PMA2	473
0.244363	0.12826	0.58986	0.472144	-0.345498	0.24521				8	8	8	6.6	6.6	6.6	130.86	0	22.383	222690000	31	0.370634	-0.586845	-1.30596	-0.214757	0.582714	-1.15704	0.522638	0.025404	-0.300633	P38929	Calcium-transporting ATPase 2	PMC1	1271
-0.382662	0.537898	-0.163893	0.218063	-0.21877	0.294681				8	8	8	20.5	20.5	20.5	48.188	0	25.789	367540000	31	0.574852	1.16189	0.464713	0.614758	0.540339	-0.101631	0.725657	0.178768	0.80535	P29952	Mannose-6-phosphate isomerase	PMI40	715
0.159312	0.515243	0.291712	1.05498	-0.1324	0.691933				15	15	15	20.2	20.2	20.2	104.57	0	152.85	882250000	64	1.89618	1.73835	1.49184	1.84363	1.76538	1.99529	1.89128	2.06802	2.0422	P13586	Calcium-transporting ATPase 1	PMR1	373
0.475208	0.157603	1.04133	0.371789	-0.56612	0.347848				4	4	4	7.2	7.2	7.2	92.674	0	14.951	60031000	12	-3.61614	-4.63725	-1.10961	-1.80303	-3.02312	-3.11124	-2.02551	-3.01807	-1.19545	P33775	Dolichyl-phosphate-mannose--protein mannosyltransferase 1	PMT1	932
0.326241	0.406302	0.757152	1.03286	-0.430911	1.71467				12	12	9	17.3	17.3	13	86.869	0	61.232	993280000	63	1.56348	0.966217	2.11898	1.87884	1.74923	1.99933	2.13099	2.39234	2.3968	P31382	Dolichyl-phosphate-mannose--protein mannosyltransferase 2	PMT2	729
1.46649	0.805969	1.88499	1.20012	-0.4185	0.351647				2	2	2	3.7	3.7	3.7	88.025	0	5.3695	53682000	4	-2.48231	-4.91934	-3.41063	-1.45051	-1.97396	-2.98833	-1.31835	-1.96023	-1.87873	P42934	Dolichyl-phosphate-mannose--protein mannosyltransferase 6	PMT6	1544
-0.202687	0.120033	-0.216082	0.134721	0.0133947	0.0228478				9	9	9	39.3	39.3	39.3	33.776	0	58.118	802810000	64	2.7994	2.06012	0.787559	1.53125	1.46207	2.04569	1.56686	1.79321	1.63875	P36069	Probable phosphomutase PMU1	PMU1	1008
-1.56855	0.921146	-0.82711	0.502799	-0.741445	0.769236				10	10	10	42.3	42.3	42.3	30.331	0	94.747	577100000	52	0.478231	0.936651	2.7399	0.134362	0.284212	-0.96946	0.419765	0.298391	0.955293	Q99216	Pre-rRNA-processing protein PNO1	PNO1	2543
-0.119031	0.098497	-0.223333	0.146656	0.104302	0.0587243				9	9	9	14.9	14.9	14.9	62.993	0	26.141	372850000	31	1.12557	0.318975	0.408765	0.966372	0.715994	-0.186148	1.40484	-0.0806198	-0.140912	Q04636	FACT complex subunit POB3	POB3	2143
0.360727	0.216004	0.30293	0.17249	0.0577965	0.0826892				13	13	13	46.1	46.1	46.1	29.673	0	105.95	2126200000	83	3.85369	3.15506	1.70316	3.32741	2.9916	3.47508	3.42425	3.39239	2.80406	P25576	Nicotinamide mononucleotide adenylyltransferase	POF1	636
0.117971	0.254866	-0.0339635	0.0209596	0.151935	0.0995382				3	3	3	6	6	6	55.295	0	25.932	121600000	18	-1.30556	-0.912258	-1.108	-0.724536	-1.22197	-1.0254	-2.11129	-1.02286	-0.293567	P46957	DNA polymerase delta small subunit	POL31	1603
0.0417347	0.0426644	0.852439	1.19895	-0.810704	1.96139				13	13	13	12.8	12.8	12.8	115.89	0	72.339	506830000	53	0.359917	0.216251	1.20487	0.532828	0.887541	0.48587	1.1908	1.54532	1.60223	P39985	DNA polymerase V	POL5	1360
0.22753	0.781321	-0.00701714	0.0195949	0.234547	0.67596				4	4	4	15.1	15.1	15.1	32.186	0	64.193	214450000	24	-0.407541	-0.275551	-0.19913	0.10686	-0.0102978	-0.296194	-0.109709	-0.46039	-0.333175	Q12164	Pore membrane protein of 33 kDa	POM33	2416
-2.10291	1.0772	-1.53556	0.822619	-0.567357	0.192982				3	3	3	9.4	9.4	9.4	34.232	0	5.6686	79651000	6	-1.80642	-0.640505	-0.578416	-4.74146	-2.06182	-2.5308	-1.98006	-1.59045	-4.0615	Q12445	Nucleoporin POM34	POM34	2480
0.0648308	0.0314126	-0.0435899	0.0170727	0.108421	0.0511105				2	2	2	7.4	7.4	7.4	49.682	0.00045005	3.9994	41347000	4	-2.13246	-3.95909	-2.3274	-2.15199	-3.46602	-2.60644	-1.62335	-3.31869	-3.60767	P39008	Poly(A) ribonuclease POP2	POP2	1294
-0.613121	0.673242	-0.483753	0.519141	-0.129368	0.201919				16	16	16	58.7	58.7	58.7	30.428	0	323.31	9698800000	103	5.05689	5.10836	6.19885	5.06106	4.97807	4.48561	5.30914	4.77852	4.82518	P04840	Mitochondrial outer membrane protein porin 1	POR1	164
0.943182	0.37554	1.83881	0.945756	-0.895629	0.496869				4	4	4	13.2	13.2	13.2	35.572	0	16.038	109180000	19	-1.83213	-1.36124	-3.99761	-2.61938	-0.294228	-1.44783	-1.37033	-0.0488777	-0.255338	P28239	Inorganic pyrophosphatase, mitochondrial	PPA2	686
-0.73439	0.747731	-0.618095	0.786239	-0.116295	0.146537				8	8	8	12.8	12.8	12.8	78.343	0	23.346	263670000	28	0.241497	-0.213551	0.993844	0.155641	-0.559389	-0.777632	-0.429186	-0.276903	-0.126405	Q04119	Endopolyphosphatase	PPN1	2108
0.859679	1.07963	0.492563	0.753885	0.367116	0.738756				3	3	3	4	4	4	91.684	0	10.055	73239000	7	-1.60728	-2.4399	-2.55515	-1.62025	-1.50879	-0.894257	-1.64683	-1.72763	-1.75018	P38148	Dual specificity protein phosphatase PPS1	PPS1	1102
1.14492	1.49279	-0.0294189	0.0269178	1.17434	1.64764				11	11	11	18.6	18.6	18.6	69.621	0	112.8	1208500000	62	1.81383	1.28819	2.2507	3.04572	2.50231	3.23945	2.02099	1.96507	1.2784	P09232	Cerevisin	PRB1	269
-0.820967	0.405853	-0.325666	0.201223	-0.495302	0.34485				11	11	11	15.6	15.6	15.6	81.933	0	38.346	360040000	27	1.5535	1.38562	-0.387382	0.230851	0.939484	-1.0815	0.605913	0.407701	0.561128	P25375	Saccharolysin	PRD1	619
-0.0379448	0.0423226	-0.0793146	0.178129	0.0413698	0.0472113				5	5	5	24.7	24.7	24.7	22.516	0	11.508	259480000	17	-0.168894	0.108393	0.263034	-0.400758	0.55006	-0.0606041	0.156	-0.225388	0.0339766	P22141	Proteasome subunit beta type-4	PRE1	530
-0.828451	0.388223	-0.367431	0.21605	-0.46102	0.269833				8	8	8	31.9	31.9	31.9	31.536	0	29.085	459050000	32	0.703629	-0.111168	2.02933	0.75439	0.630121	-1.24807	0.74482	0.0678825	0.706796	P21242	Probable proteasome subunit alpha type-7	PRE10	501
0.417731	0.289672	-0.582521	0.296662	1.00025	0.566913				6	6	6	22	22	22	31.636	0	18.734	267570000	22	-0.868809	0.206268	0.535069	0.353696	-0.306831	1.07886	-1.9659	-0.0776577	0.168529	P30656	Proteasome subunit beta type-5	PRE2	719
0.0180429	0.0376718	-0.0543219	0.0666806	0.0723648	0.0878138				7	7	7	38.1	38.1	38.1	23.547	0	41.768	326300000	32	0.330725	0.209991	0.562449	0.548018	0.469994	0.139282	0.836494	-0.0174694	0.121175	P38624	Proteasome subunit beta type-1	PRE3	1175
0.803731	1.28399	0.81693	1.40422	-0.0131995	0.0285011				15	15	15	80.8	80.8	80.8	25.604	0	144.7	5818000000	126	4.33882	4.20687	3.50056	4.79685	4.59592	5.06467	4.68451	4.87536	4.93717	P40302	Proteasome subunit alpha type-6	PRE5	1424
-0.404938	0.442873	-0.0486546	0.0874171	-0.356283	0.401203				5	5	5	23.2	23.2	23.2	28.439	0	35.572	428300000	32	0.544144	0.954893	1.07648	0.455213	1.07301	-0.167519	0.942179	0.581631	0.905742	P40303	Proteasome subunit alpha type-4	PRE6	1425
-0.338191	0.714541	0.157796	0.290058	-0.495987	1.62587				7	7	7	27.8	27.8	27.8	26.871	0	30.058	627790000	33	0.977898	1.3806	1.6473	1.03228	0.818693	1.14025	1.47463	1.67926	1.3253	P23724	Proteasome subunit beta type-6	PRE7	579
1.83906	0.749712	1.04359	0.504819	0.795471	0.30905				5	5	5	23.6	23.6	23.6	27.162	0	7.9641	487000000	16	-1.01666	-1.37887	0.883748	-0.328532	1.66187	2.67206	-0.200565	1.66158	0.157968	P23639	Proteasome subunit alpha type-2	PRE8	575
-0.447448	0.379563	-0.200112	0.215284	-0.247336	0.201231				10	10	10	46.1	46.1	46.1	28.714	0	54.599	433620000	38	1.52434	0.750799	0.655894	1.133	0.713156	-0.257467	1.22194	0.681101	0.427659	P23638	Proteasome subunit alpha type-3	PRE9	574
-0.28684	0.118911	0.0613079	0.02818	-0.348148	0.148556				4	4	3	4.9	4.9	4.1	91.031	0	6.8635	54100000	5	-2.65005	-3.27412	-1.49249	-1.68097	-2.50575	-4.09046	-3.40856	-1.71593	-2.10825	P40494	Actin-regulating kinase PRK1	PRK1	1468
-0.149174	0.181548	0.138003	0.204521	-0.287177	0.401185				9	9	9	23.4	23.4	23.4	47.162	0	19.575	267400000	22	0.132296	-0.321491	0.327453	0.0675936	0.212656	-0.589514	0.533648	-0.0254574	0.044076	P32264	Glutamate 5-kinase	PRO1	742
0.080993	0.0418094	0.456877	0.315741	-0.375884	0.532431				15	15	15	37.9	37.9	37.9	49.74	0	176.66	1367700000	104	3.0753	2.62166	1.13199	2.67667	2.6402	1.75507	2.84721	2.76678	2.58559	P54885	Gamma-glutamyl phosphate reductase	PRO2	1934
-1.093	0.993128	-0.40788	1.55514	-0.685119	0.610393				8	8	8	29.4	29.4	29.4	30.131	0	30.949	575370000	38	1.70879	1.75389	1.38233	1.29234	0.696213	-0.42255	1.16249	1.19555	1.26332	P32263	Pyrroline-5-carboxylate reductase	PRO3	741
-0.161645	0.132655	-0.0998096	0.0797616	-0.061835	0.178526				3	3	3	2.6	2.6	2.6	121.65	0	7.7001	3606700000	3	4.75289	3.97113	3.24571	4.03858	3.77054	3.67568	4.00921	3.75375	3.90733	P15938	Pre-mRNA-splicing factor ATP-dependent RNA helicase PRP16	PRP16	420
1.05469	0.250474	-1.24338	0.580693	2.29807	0.552857				4	4	4	19.1	19.1	19.1	28.377	0	9.7179	163720000	5	-1.21009	-2.18466	-2.51605	-1.56637	2.1625	-3.34286	-4.73022	-3.19497	-1.71573	P33411	Pre-mRNA-splicing factor 18	PRP18	916
-1.56178	1.36488	-0.488337	0.72291	-1.07344	1.12186				7	7	7	15.1	15.1	15.1	56.569	0	55.005	174710000	25	0.468287	0.200317	-0.532052	-0.6776	-1.68767	-2.18352	-0.401026	-0.332741	-0.594693	P32523	Pre-mRNA-processing factor 19	PRP19	810
-1.0906	1.08602	0.141305	0.0726288	-1.2319	0.843366				26	26	26	38.1	38.1	38.1	87.561	0	182.26	2928500000	140	3.23402	3.11048	4.18023	3.03335	1.90517	2.31441	3.06562	4.83457	3.04845	P53131	Pre-mRNA-splicing factor ATP-dependent RNA helicase PRP43	PRP43	1777
0.926787	1.42323	0.685275	1.3929	0.241512	0.306195				3	3	3	5.8	5.8	5.8	58.955	0	6.4682	281590000	7	-0.654541	-0.411024	-0.157079	0.464849	0.0865593	1.00631	-0.0801296	0.456375	0.456935	P28708	Serine/threonine-protein kinase PRR1	PRR1	695
-0.283187	0.410062	0.0853621	0.0790148	-0.368549	0.545661				15	15	15	41.7	41.7	41.7	47.047	0	223.6	2364400000	67	3.33874	2.73982	3.64735	2.97358	2.73921	3.16356	2.8457	3.3483	3.788	P32895	Ribose-phosphate pyrophosphokinase 1	PRS1	875
0.672934	0.652548	0.32162	0.504136	0.351315	0.389916				7	5	5	28.9	21.1	21.1	34.765	0	20.107	259730000	19	0.232695	-0.710569	-0.35052	0.415282	-0.26498	1.04011	0.0118713	-0.0158768	0.14047	P38620	Ribose-phosphate pyrophosphokinase 2	PRS2	1173
0.60446	1.32982	0.403109	0.798531	0.201351	0.523695				19	19	18	64.4	64.4	64.4	35.123	0	202.28	8719300000	154	5.09489	4.88144	4.45364	5.57913	5.4258	5.23842	5.24603	5.43283	4.96044	P38689	Ribose-phosphate pyrophosphokinase 3	PRS3	1188
0.532146	0.684014	0.366456	0.442786	0.16569	0.367573				8	7	5	25.2	25.2	17.5	35.72	0	53.9	594720000	49	1.38052	1.25848	0.339347	1.37098	1.78578	1.41803	1.33575	1.1374	1.60457	P38063	Ribose-phosphate pyrophosphokinase 4	PRS4	1073
0.00554975	0.00555556	0.0299594	0.0382042	-0.0244096	0.0350597				13	13	13	30.8	30.8	30.8	53.504	0	196.12	1069600000	67	2.60323	1.88722	1.83649	2.28213	2.37239	1.68905	1.94583	2.21013	2.26086	Q12265	Ribose-phosphate pyrophosphokinase 5	PRS5	2443
-1.13276	0.979081	-0.870476	0.812287	-0.262286	0.356382				20	20	20	32.8	32.8	32.8	88.129	0	130.17	1788400000	100	2.59026	2.77803	4.09162	2.40284	2.15072	1.50807	2.15651	2.10782	2.58415	P06103	Eukaryotic translation initiation factor 3 subunit B	PRT1	191
0.480355	0.454782	0.196418	0.151507	0.283937	0.654918				11	11	11	46	46	46	29.495	0	64.519	13687000000	99	6.29336	5.75729	4.76154	5.96749	6.05667	6.22909	5.45574	6.06576	5.87994	P34227	Mitochondrial peroxiredoxin PRX1	PRX1	947
0.384972	0.505954	0.528828	0.707893	-0.143857	0.856417				23	23	23	61.5	61.5	61.5	39.565	0	323.31	33877000000	220	7.29731	6.97527	6.17869	7.19895	7.23429	7.17295	7.38717	7.45203	7.19856	P41940	Mannose-1-phosphate guanyltransferase	PSA1	1536
0.148907	0.0806507	0.9605	0.932329	-0.811593	0.79677				8	8	8	7.5	7.5	7.5	121.03	0	39.215	251550000	28	-0.791492	-1.27445	0.302915	0.421048	-0.6094	-1.12795	0.221134	0.289364	0.607978	P32337	Importin subunit beta-3	PSE1	754
0.554074	0.836017	0.750928	1.09638	-0.196854	0.799524				1	1	1	7.7	7.7	7.7	21.952	0.003672	2.5828	20405000	0	-3.47557	-4.10545	-4.52281	-3.40798	-3.55799	-3.47563	-3.46549	-3.1011	-3.28444	Q12146	DNA replication complex GINS protein PSF3	PSF3	2411
1.08228	0.370405	1.4448	0.620187	-0.362513	0.0830025				5	5	3	5.6	5.6	4	124.37	0	28.349	460140000	17	-0.165318	-1.02819	-1.19909	-0.301372	2.55836	-1.40273	-0.149038	2.62877	-0.537944	Q08217	Serine/threonine-protein kinase PSK2	PSK2	2313
-1.22666	0.842894	-0.945062	0.698141	-0.2816	0.139632				20	20	20	39.6	39.6	39.6	65.583	0	281.58	1214800000	67	2.30445	2.23715	3.39252	2.31637	0.382896	1.55488	0.733917	2.03348	2.33155	P50109	Protein PSP2	PSP2	1714
0.916667	1.17272	0.480863	0.469452	0.435804	0.802198				5	5	5	44.4	44.4	44.4	20.965	0	201.33	2344500000	50	3.25513	3.00714	2.05263	3.6353	3.71953	3.71006	3.2879	3.66622	2.80336	Q12335	Protoplast secreted protein 2	PST2	2459
-1.23597	0.441651	-1.00933	0.296855	-0.226639	0.0450935				8	8	8	8.8	8.8	8.8	88.472	0	15.164	2305100000	19	4.01958	3.84282	2.60489	3.50511	3.22707	0.0271988	4.03016	3.52368	-0.114541	Q01329	Pre-tRNA-processing protein PTA1	PTA1	1964
0.231014	0.19436	0.173505	0.139748	0.0575085	0.222114				2	2	2	8.9	8.9	8.9	31.549	0	13.207	33477000	2	-2.37548	-2.678	-3.85775	-2.84958	-2.72644	-2.64218	-2.89939	-2.63675	-2.85458	P35182	Protein phosphatase 2C homolog 1	PTC1	964
0.180683	0.116382	0.672256	0.512965	-0.491573	1.20639				7	7	5	16.8	16.8	12.5	50.388	0	17.221	300860000	29	0.682302	0.386061	-1.10546	0.392606	0.0653439	0.046999	0.696653	0.90831	0.374705	P39966	Protein phosphatase 2C homolog 2	PTC2	1355
0.0983016	0.181125	-0.497695	0.332387	0.595997	0.413143				4	2	2	9	4.7	4.7	51.331	0	11.982	98100000	8	-0.940216	-1.29525	-1.4614	-1.2301	-1.30998	-0.861879	-1.21691	-2.92147	-1.05157	P34221	Protein phosphatase 2C homolog 3	PTC3	942
-0.769571	0.991132	-0.0814889	0.0432938	-0.688082	0.5737				6	6	6	12.9	12.9	12.9	49.42	0	13.709	99223000	12	-0.419621	-1.46022	-1.53736	-1.99749	-1.81876	-1.90965	-2.08554	-0.253611	-1.32251	P25646	[Pyruvate dehydrogenase [acetyl-transferring]]-phosphatase 2, mitochondrial	PTC6	650
0.416037	0.530291	0.511359	0.683887	-0.0953223	0.309708				4	4	4	24.5	24.5	24.5	22.435	0	19.584	168380000	15	-0.199617	-1.26781	-1.09535	-0.57355	-0.495245	-0.24588	-0.496109	-0.245541	-0.287059	P34222	Peptidyl-tRNA hydrolase 2	PTH2	943
-1.30061	0.753889	-0.646457	0.459096	-0.654156	0.562259				12	12	12	18	18	18	91.399	0	83.062	326980000	29	-0.437542	0.524862	1.65491	0.256797	-0.937454	-1.47895	-0.0655136	0.0407391	-0.172368	P47116	Serine/threonine-protein kinase PTK2/STK2	PTK2	1646
0.0873922	0.0894506	0.371983	0.535273	-0.284591	0.635398				2	2	2	3.6	3.6	3.6	60.018	0	11.299	62130000	9	-2.35661	-2.66209	-1.66515	-2.07211	-2.48781	-1.86175	-1.77133	-2.0226	-1.77398	P32857	Membrane protein PTM1	PTM1	868
-0.318442	0.186441	0.326372	0.25596	-0.644814	0.69227				5	5	5	13.2	13.2	13.2	50.762	0	15.424	770200000	24	2.33528	1.87908	0.656367	1.84549	0.483767	1.58614	1.91613	1.83985	2.09386	P32588	Nuclear and cytoplasmic polyadenylated RNA-binding protein PUB1	PUB1	824
1.23809	0.713982	-0.0639184	0.0461827	1.30201	0.893995				2	2	2	1.7	1.7	1.7	119.51	0	4.5311	68517000	5	-3.33844	-1.80754	-2.537	-2.04339	-0.00980759	-1.91551	-2.95937	-2.50351	-2.41186	Q12221	mRNA-binding protein PUF2	PUF2	2434
-1.48518	1.35714	-0.860153	1.09378	-0.625031	0.610375				17	17	17	19.1	19.1	19.1	98.067	0	61.664	546300000	63	1.09251	1.58002	2.15133	0.937692	-0.20908	-0.360313	0.426958	0.679995	1.13644	Q07807	mRNA-binding protein PUF3	PUF3	2289
-1.08655	0.982428	-1.1024	1.25609	0.0158558	0.00873394				8	8	8	9	9	9	97.797	0	16.614	214370000	18	-0.114199	0.37372	0.565095	-0.0292177	-0.729235	-1.67657	-1.37213	-0.150314	-0.960155	P25339	Pumilio homology domain family member 4	PUF4	604
-1.48636	1.36284	-1.01444	1.24009	-0.471919	0.448812				12	12	12	18.4	18.4	18.4	75.105	0	60.546	506350000	39	1.21577	1.18645	2.15537	0.717155	0.042654	-0.661283	0.162909	0.449223	0.902152	Q04373	Pumilio homology domain family member 6	PUF6	2126
0.274919	0.4713	0.862879	1.4564	-0.587961	0.937708				7	7	7	28.7	28.7	28.7	28.268	0	22.308	434370000	43	0.58251	0.486822	0.0506945	0.927276	0.738659	0.278849	1.51213	1.39756	0.798968	P25043	Proteasome subunit beta type-2	PUP1	592
-0.526799	0.409168	-0.0202923	0.0340464	-0.506507	0.36588				10	10	10	45	45	45	28.617	0	103.7	1132300000	49	2.23857	2.37784	2.22306	2.33756	2.25638	0.665131	2.36423	2.5331	1.88126	P32379	Proteasome subunit alpha type-5	PUP2	770
0.264359	0.324439	-0.822991	1.27187	1.08735	1.35449				2	2	2	10.2	10.2	10.2	22.605	0	13.882	128700000	15	-1.15648	-0.879259	-0.540917	-1.10781	-0.546124	-0.129646	-1.31588	-2.14936	-1.58038	P25451	Proteasome subunit beta type-3	PUP3	625
-1.329	1.42331	-0.667613	0.82972	-0.661388	0.714556				12	12	12	22	22	22	63.803	0	42.589	448090000	55	1.17051	0.846491	1.77807	0.215049	0.329947	-0.736929	0.266205	0.42905	1.09698	P21304	Periodic tryptophan protein 1	PWP1	505
-2.04778	1.00228	-0.50501	0.441522	-1.54277	0.797365				8	8	8	8.9	8.9	8.9	103.98	0	26.762	123030000	14	-1.15526	-1.08806	0.150924	-1.59726	-4.42677	-2.2117	-1.1336	-0.814209	-1.65961	P25635	Periodic tryptophan protein 2	PWP2	647
-0.980641	0.539156	-0.590693	0.44362	-0.389948	0.21172				5	5	5	20.3	20.3	20.3	31.311	0	90.608	316290000	22	-0.232832	0.340677	1.40652	0.138288	0.196161	-1.76201	-0.701948	0.153606	0.290627	P53335	Protein PXR1	PXR1	1838
-0.177396	0.229847	0.627791	1.07216	-0.805187	2.27658				31	6	6	26.3	5.4	5.4	130.1	0	46.999	431520000	31	1.11082	0.191519	0.500573	0.338458	0.690184	0.242083	1.33025	1.2041	1.15193	P11154	Pyruvate carboxylase 1	PYC1	332
-0.110139	0.229463	0.168503	0.346842	-0.278643	1.36268				32	32	7	26.7	26.7	5.8	130.17	0	295.84	3300500000	207	4.09781	3.60431	3.50747	3.7101	3.55964	3.60942	3.80152	3.84075	4.07283	P32327	Pyruvate carboxylase 2	PYC2	748
-0.150079	0.27657	0.0920264	0.115397	-0.242105	0.419434				11	8	8	20.2	16.2	16.2	55.195	0	17.357	2027900000	27	3.24733	3.26775	2.69273	2.94592	3.09439	2.71726	2.84632	3.05234	3.58523	P52489	Pyruvate kinase 2	PYK2	1732
1.48042	1.03068	4.16794	1.30123	-2.68752	0.777072				3	3	3	46.8	46.8	46.8	8.5928	0.0021017	2.9758	92449000	3	-4.9787	-5.91778	-5.74632	-3.97468	-5.16616	-3.06069	-3.20352	-2.4711	1.53564	P37299	Cytochrome b-c1 complex subunit 10	QCR10	1061
0.346298	1.42355	0.368788	1.37765	-0.0224908	0.149444				21	21	21	57.6	57.6	57.6	40.478	0	187.98	4914900000	152	4.21126	4.19738	3.8672	4.46064	4.43919	4.41491	4.49397	4.53401	4.35422	P07257	Cytochrome b-c1 complex subunit 2, mitochondrial	QCR2	227
0.0617625	0.0679476	-0.0352345	0.0367875	0.0969969	0.100443				1	1	1	8.2	8.2	8.2	17.257	0	11.945	103040000	11	-1.21438	-1.70706	-1.00871	-1.44686	-1.52815	-0.769859	-1.28579	-1.80469	-0.94538	P00127	Cytochrome b-c1 complex subunit 6	QCR6	99
0.637627	0.961582	0.705795	1.58309	-0.068168	0.0758936				1	1	1	1.8	1.8	1.8	59.617	0.0036511	2.5095	50397000	7	-2.68209	-3.0929	-2.67053	-1.86927	-1.9316	-2.73178	-2.02094	-1.9046	-2.40259	P40474	Quinidine resistance protein 2	QDR2	1458
0.0293337	0.0137766	0.199561	0.10098	-0.170228	0.274973				25	25	25	56	56	56	53.475	0	125.14	2830400000	112	4.12919	4.13102	2.0754	3.43688	3.77616	3.21058	3.72219	3.92178	3.29033	P43123	UDP-N-acetylglucosamine pyrophosphorylase	QRI1	1555
-1.03017	1.03463	-0.429164	0.336047	-0.601006	0.648596				9	9	9	24.1	24.1	24.1	43.279	0	17.322	246480000	20	-0.530769	0.397938	0.82706	-0.463412	-0.666611	-1.26626	-0.882278	0.121635	0.16738	P26793	Flap endonuclease 1	RAD27	668
1.14676	0.835877	1.38281	1.31178	-0.236048	0.184117				11	11	11	14.1	14.1	14.1	89.785	0	18.025	135420000	21	-1.17696	-1.7409	-2.72607	0.122613	-0.94088	-1.38537	-0.298927	-0.303732	-0.892831	P06839	DNA repair helicase RAD3	RAD3	216
0.628447	0.392871	0.960416	0.890488	-0.33197	0.212203				6	6	6	19.5	19.5	19.5	42.963	0	28.249	106170000	11	-1.60263	-2.77289	-1.47756	-0.389676	-1.33668	-2.24139	-1.42254	-1.1029	-0.446397	P25454	DNA repair protein RAD51	RAD51	626
-0.366118	0.33367	-0.0540657	0.0497934	-0.312052	0.359358				1	1	1	9.9	9.9	9.9	19.705	0	5.7858	400140000	24	1.19826	1.11842	0.182542	0.885867	0.661921	-0.146923	0.463356	0.785183	1.08848	P06104	Ubiquitin-conjugating enzyme E2 2	RAD6	192
-0.401245	0.222051	1.00432	0.718703	-1.40556	1.40627				5	5	5	13	13	13	48.189	0	23.402	87730000	10	-0.852491	-1.84559	-2.88481	-1.50282	-2.8032	-2.48062	-1.36281	-0.597759	-0.60938	P22007	Protein farnesyltransferase subunit beta	RAM1	523
0.113721	0.110668	0.401464	0.455424	-0.287743	1.3619				4	4	4	11.4	11.4	11.4	37.507	0	8.6603	260500000	25	0.394012	0.198738	-0.799148	0.128499	0.0179996	-0.0117321	0.245119	0.510693	0.242185	P29703	Protein farnesyltransferase/geranylgeranyltransferase type-1 subunit alpha	RAM2	713
0.264584	0.101427	0.528009	0.245642	-0.263425	0.217508				4	4	4	12	12	12	34.346	0	8.3728	45474000	9	-1.20285	-3.91931	-3.37862	-1.69904	-3.01683	-2.99115	-2.38509	-2.5722	-1.95946	P01119	Ras-like protein 1	RAS1	131
0.439135	0.106546	-0.197551	0.0383498	0.636686	0.275184				6	6	6	12.1	12.1	12.1	50.192	0	18.171	95470000	20	0.0115528	-0.543604	-4.69252	-1.37155	-1.4144	-1.12122	-0.886204	-1.14982	-3.7812	Q04418	RNA polymerase II-associated protein RBA50	RBA50	2130
0.817748	0.450647	-0.535519	0.279001	1.35327	0.598893				2	2	2	6.1	6.1	6.1	29.499	0.0024824	2.7973	66499000	6	-2.37722	-2.92205	-1.87297	-1.03473	-0.685297	-2.99897	-1.52428	-3.43208	-3.82243	Q12270	Rhomboid protein 2	RBD2	2444
-0.997335	1.30177	-0.498206	0.714338	-0.499129	1.39813				16	16	16	51.8	51.8	51.8	40.701	0	231.86	2622200000	107	3.16993	3.67123	4.27141	3.03843	2.53407	2.54807	3.23236	3.20144	3.18416	P39729	Ribosome-interacting GTPase 1	RBG1	1334
-0.407242	0.59186	-0.143971	0.168656	-0.263271	0.934135				11	11	11	29.6	29.6	29.6	41.006	0	30.817	458040000	54	1.63994	1.06036	0.600024	0.588111	0.683321	0.807169	1.16985	0.92522	0.773345	P53295	Ribosome-interacting GTPase 2	RBG2	1823
-0.105686	0.0558557	0.0585384	0.029083	-0.164225	0.196776				4	4	4	12.6	12.6	12.6	36.924	0	11.782	197040000	18	0.359663	0.263472	-1.56225	-0.127429	-0.355122	-0.773619	0.180428	-0.228209	-0.715714	P25332	Probable ribokinase	RBK1	601
-0.88718	1.7255	-0.915285	1.42864	0.0281048	0.0320536				3	3	3	34	34	34	12.379	0	5.9539	34519000	6	-1.97618	-2.40678	-2.52357	-3.3822	-2.8671	-3.31877	-3.00565	-2.93635	-3.71039	P48606	Tubulin-specific chaperone A	RBL2	1687
-0.303706	0.363712	-0.147273	0.158028	-0.156432	0.421243				10	10	10	22.3	22.3	22.3	51.956	0	95.666	566020000	54	1.94791	1.39531	0.803237	1.22346	0.860716	1.15117	1.15082	1.0951	1.45871	Q05672	RNA-binding suppressor of PAS kinase protein 1	RBS1	2181
0.464191	0.229711	0.748927	0.451359	-0.284737	0.336879				9	9	9	34.8	34.8	34.8	25.344	0	57.155	762850000	43	0.184483	0.211559	2.33589	1.75676	1.68206	0.68568	1.58501	1.75734	1.63635	P53721	Respiratory supercomplex factor 2, mitochondrial	RCF2	1857
-0.532487	0.390627	-0.320182	0.228646	-0.212304	0.349695				19	19	19	29.2	29.2	29.2	68.061	0	125.05	1638800000	81	3.87306	3.14469	2.04008	2.91607	2.2303	2.31399	2.64526	2.94605	2.50597	P38623	Serine/threonine-protein kinase RCK2	RCK2	1174
-0.498791	1.19663	-0.214888	0.364054	-0.283903	0.805438				11	11	11	30	30	30	40.17	0	81.868	561190000	41	1.00778	1.34864	1.66747	0.826877	0.928686	0.77195	0.815796	1.31367	1.24975	Q08096	RNA 3-terminal phosphate cyclase-like protein	RCL1	2306
0.0418193	0.0219099	-0.285985	0.404451	0.327804	0.220066				7	7	7	13.3	13.3	13.3	56.177	0	11.444	172590000	16	-0.848146	-0.849657	-0.00431919	-0.517247	-1.51929	0.459869	-0.813736	-0.698332	-1.04801	P53972	25S rRNA (cytosine(2278)-C(5))-methyltransferase	RCM1	1916
0.352362	0.14597	0.245524	0.0998031	0.106838	0.187454				4	4	4	19.9	19.9	19.9	24.135	0	13.989	45460000	18	-1.22031	-2.49981	-4.2449	-1.98073	-2.64269	-2.28452	-2.54261	-2.48158	-2.20427	P36054	Calcipressin-like protein	RCN1	1003
-0.319397	0.358356	-0.40029	0.453731	0.0808932	0.244562				13	13	13	59.6	59.6	59.6	29.255	0	123.8	1487000000	75	3.35552	3.08924	2.15433	2.47715	2.69122	2.47252	2.34421	2.68348	2.37053	Q12044	Regulator of calcineurin 2	RCN2	2383
-0.17096	0.201647	0.0731773	0.111808	-0.244137	0.373703				4	4	4	39.6	39.6	39.6	15.413	0	13.588	219270000	25	-0.366837	0.279778	-0.331306	-0.651864	-0.457355	0.177975	0.0914097	-0.0113583	-0.278884	Q12305	Thiosulfate sulfurtransferase RDL1, mitochondrial	RDL1	2454
0.795897	1.00891	0.509359	0.254123	0.286538	0.147538				3	3	3	3.7	3.7	3.7	91.873	0	7.5537	95449000	10	-2.4699	-2.31185	-1.34263	-1.13711	-1.47221	-1.12736	-2.6877	-0.22867	-1.67993	P21538	DNA-binding protein REB1	REB1	511
0.0444565	0.0268627	0.510851	0.419294	-0.466394	0.887328				4	4	4	3.6	3.6	3.6	112.61	0	35.432	124050000	23	-0.50029	-0.863403	-2.17543	-1.36452	-0.691055	-1.35017	-0.756132	-0.463236	-0.7872	Q00816	Resistance to glucose repression protein 1	REG1	1960
0.476819	1.11641	0.253104	0.473044	0.223715	0.327604				9	9	9	24.4	24.4	24.4	43.231	0	20.82	466920000	36	0.798927	0.715393	0.505366	1.3514	0.789104	1.30964	1.13611	1.14625	0.496642	P03871	Partitioning protein REP1	REP1	143
0.26434	0.902588	0.512009	1.63082	-0.247669	1.40493				7	7	7	24	24	24	33.196	0	43.544	359710000	37	0.0796185	0.150948	0.4927	0.567319	0.540674	0.408293	0.756166	0.865511	0.637614	P03872	Partitioning protein REP2	REP2	144
0.448723	0.187306	0.452951	0.180547	-0.00422859	0.00293479				2	2	2	9.6	9.6	9.6	22.27	0	5.1966	51284000	7	-4.43577	-2.89047	-1.4088	-2.34769	-2.0591	-2.98209	-2.24752	-3.20373	-1.92495	P25560	Protein RER1	RER1	631
1.16769	1.47999	0.972395	1.05034	0.195292	0.327018				6	6	6	20.3	20.3	20.3	32.693	0	19.42	473930000	34	0.787472	0.192518	-0.467225	1.26748	1.43287	1.31547	1.29505	1.4629	0.671996	P35196	Dehydrodolichyl diphosphate syntase complex subunit RER2	RER2	969
-2.11687	0.960497	-0.0552063	0.0689252	-2.06166	0.960315				8	8	8	11.5	11.5	11.5	60.627	0	13.706	247180000	37	0.701067	0.647749	-0.0972109	-0.82653	-3.69307	-0.579395	0.189346	0.33231	0.56433	P43621	Coatomer subunit delta	RET2	1579
-0.0135943	0.0128485	0.441684	0.873223	-0.455278	0.603718				2	2	2	9.9	9.9	9.9	29.936	0	17.769	108780000	8	-1.1127	-1.21884	-1.69256	-0.907186	-1.92677	-1.23093	-0.596407	-1.09594	-1.0067	P26754	Replication factor A protein 2	RFA2	662
0.269163	0.279768	0.074887	0.0832394	0.194276	0.22178				4	4	4	55.7	55.7	55.7	13.816	0	141.95	245760000	15	0.370066	-0.12385	-0.526322	-0.0960646	-0.126961	0.750408	0.332867	-0.0946808	-0.293632	P26755	Replication factor A protein 3	RFA3	663
-1.12865	1.28912	-0.842304	1.04003	-0.28635	0.767093				20	20	20	22.5	22.5	22.5	94.902	0	87.621	971020000	76	1.82321	2.15016	3.08044	1.45491	0.90777	1.30516	1.49593	1.42325	1.60771	P38630	Replication factor C subunit 1	RFC1	1181
-0.488905	0.796872	-0.324218	0.495926	-0.164687	0.688266				13	13	13	38.2	38.2	38.2	39.741	0	139.78	927550000	64	2.03481	1.62723	2.5725	1.5496	1.48646	1.73177	1.61921	1.74564	1.89704	P40348	Replication factor C subunit 2	RFC2	1438
0.231181	0.598636	0.127197	0.291808	0.103984	0.40057				15	15	15	52.1	52.1	52.1	38.203	0	121.65	1302800000	85	2.11454	2.05968	2.55381	2.61821	2.37688	2.42648	2.35923	2.51626	2.23414	P38629	Replication factor C subunit 3	RFC3	1180
-0.435983	0.72572	-0.254944	0.44895	-0.181039	0.349444				10	10	10	40.6	40.6	40.6	36.149	0	97.884	829150000	60	1.6552	1.67691	2.29891	1.7934	1.27574	1.25393	1.67813	1.8017	1.38635	P40339	Replication factor C subunit 4	RFC4	1434
0.193127	0.467138	-0.226768	0.600573	0.419896	1.35878				8	8	8	26.3	26.3	26.3	39.941	0	52.138	841570000	58	1.56737	1.65278	2.02636	1.96769	1.73957	2.11864	1.50737	1.36825	1.69058	P38251	Replication factor C subunit 5	RFC5	1140
0.259391	0.171976	0.693989	0.802691	-0.434598	0.402746				7	7	7	36.7	36.7	36.7	22.921	0	62.206	357960000	39	0.83317	0.0638371	-0.445937	1.18579	0.35438	-0.310923	0.886818	1.0746	0.571618	P38234	Protein RFS1	RFS1	1129
-0.255316	0.470379	-0.414989	1.17618	0.159672	0.238963				2	2	2	13	13	13	18.989	0	6.8919	94611000	10	-1.22647	-1.3125	-1.03435	-1.41199	-1.84396	-1.08332	-1.77685	-1.72175	-1.3197	P40043	Respiratory growth induced protein 1	RGI1	1384
-0.083772	0.262943	-0.0529366	0.259973	-0.0308355	0.0782339				9	9	9	40.7	40.7	40.7	23.152	0	52.286	2616500000	59	3.38264	3.40346	3.51629	3.43507	3.50269	3.1133	3.26483	3.50577	3.37297	P06780	GTP-binding protein RHO1	RHO1	210
0.426096	0.637057	0.573125	1.00397	-0.147029	0.290997				10	10	10	49.8	49.8	49.8	25.312	0	179.65	2416900000	87	3.29646	3.1321	2.49041	3.05305	3.53037	3.61383	3.4164	3.75638	3.46556	Q00245	GTP-binding protein RHO3	RHO3	1948
0.202314	0.157364	-0.0499566	0.0570868	0.25227	0.167471				2	2	2	7.6	7.6	7.6	32.185	0.0004583	4.2751	92166000	4	-1.47416	-1.53419	-1.50459	-1.71132	-1.85195	-0.34273	-1.73492	-1.96302	-0.964868	Q00246	GTP-binding protein RHO4	RHO4	1949
-1.22463	1.61429	-0.543135	0.857469	-0.681493	1.05668				8	8	8	27.8	27.8	27.8	36.818	0	76.588	298310000	32	0.232208	0.669371	1.0641	-0.0705385	-0.863079	-0.77459	-0.098175	-0.0146332	0.44908	P53879	GTP-binding protein RHO5	RHO5	1890
-0.0649796	0.0809283	0.347387	0.514668	-0.412366	0.437656				10	10	10	9.7	9.7	9.7	124.46	0	23.995	275890000	30	0.103615	-0.0256557	-0.058053	0.498475	-0.373734	-0.299774	0.656271	0.635441	-0.229646	P53893	Ribosome assembly protein 1	RIA1	1893
0.391363	0.304273	0.367149	0.278977	0.0242138	0.0351723				14	14	14	41.7	41.7	41.7	38.332	0	159.81	1412000000	91	3.11337	2.39109	1.38897	2.47743	2.59834	2.99175	2.56838	2.4244	3.0021	P38066	GTP cyclohydrolase-2	RIB1	1075
0.722497	0.606732	0.596987	0.424748	0.125511	0.149193				5	5	5	20.2	20.2	20.2	22.567	0	19.952	88917000	21	-0.974831	-2.05048	-2.77458	-1.26141	-1.00431	-1.36667	-0.907291	-1.89989	-1.20174	Q99258	3,4-dihydroxy-2-butanone 4-phosphate synthase	RIB3	2545
0.179529	0.170791	-0.0252069	0.0208254	0.204735	0.159941				4	4	4	26	26	26	18.555	0	12.726	437540000	31	0.27206	0.789873	0.981971	0.503739	1.53263	0.546122	0.999481	-0.0304222	0.999225	P50861	6,7-dimethyl-8-ribityllumazine synthase	RIB4	1718
0.269993	0.155309	1.6492	1.04745	-1.37921	1.36453				10	10	10	5	5	5	217.93	0	29.282	125390000	21	-0.737646	-2.02778	-2.83666	-1.73686	-1.89314	-1.1621	-1.0314	0.0316238	0.345304	P29539	Telomere length regulator protein RIF1	RIF1	711
-0.252212	0.258342	-0.120447	0.11375	-0.131765	0.261258				5	5	5	48.1	48.1	48.1	15.386	0	154.97	475680000	31	1.05549	0.301146	1.53562	0.889644	0.418215	0.827766	0.975838	0.571405	0.983678	P32445	Single-stranded DNA-binding protein RIM1, mitochondrial	RIM1	775
1.38468	0.753124	1.21597	0.785175	0.168709	0.109461				5	5	5	15.6	15.6	15.6	42.101	0	8.8014	106310000	10	-3.6502	-1.8799	-1.43818	-1.4846	-1.40429	0.0746479	-0.86479	-1.57012	-0.885463	P38127	Mitochondrial carrier protein RIM2	RIM2	1094
-0.683884	0.646255	-1.10207	1.71583	0.418182	0.435266				2	2	2	3	3	3	75.946	0.00366	2.5437	43413000	1	-2.49459	-2.24246	-1.59477	-2.98514	-3.36471	-2.03362	-3.42966	-3.05275	-3.1556	Q12033	pH-response regulator protein palA/RIM20	RIM20	2378
-1.67666	1.0793	-0.369593	0.290705	-1.30707	1.02994				8	8	8	12.8	12.8	12.8	56.122	0	13.446	170130000	14	-0.758778	-0.799215	0.631827	-1.37648	-3.10098	-1.4787	-1.07169	-0.596792	-0.366467	Q12196	Serine/threonine-protein kinase RIO1	RIO1	2427
-1.65114	1.13552	-0.226112	0.198476	-1.42503	1.23105				5	5	5	12.2	12.2	12.2	49.124	0	10.652	157200000	12	-0.954615	-0.801086	0.395335	-1.07226	-2.38123	-2.8603	-0.828415	-0.721748	-0.488538	P40160	Serine/threonine-protein kinase RIO2	RIO2	1414
0.23678	0.434462	0.208145	0.395061	0.028635	0.13022				3	3	3	14	14	14	23.365	0	5.1157	158480000	12	-0.329916	-1.01768	-0.963544	-0.398995	-0.66095	-0.540853	-0.569515	-0.510103	-0.607085	P08067	Cytochrome b-c1 complex subunit Rieske, mitochondrial	RIP1	257
-0.0691719	0.076933	0.515071	0.745729	-0.584243	0.886632				8	8	8	12.5	12.5	12.5	86.738	0	15.751	114980000	11	-1.8091	-1.1831	-1.06628	-1.00041	-1.7195	-1.54609	-0.829031	-0.46534	-1.21891	P38883	Pre-rRNA-processing protein RIX1	RIX1	1258
-0.0797475	0.0625099	0.162329	0.171671	-0.242077	0.264952				20	20	19	24.7	24.7	23.9	93.068	0	76.067	737860000	68	1.36738	0.921974	1.98832	1.77937	1.53154	0.72751	1.23593	1.82688	1.70185	Q07844	Ribosome biogenesis ATPase RIX7	RIX7	2292
0.493455	0.337202	0.445673	0.293323	0.0477823	0.137388				8	8	8	38	38	38	28.258	0	26.629	223830000	15	0.0839405	0.252853	-1.63477	-0.014924	0.0772495	0.120064	-0.229731	0.158066	0.110707	Q12189	Ribose-5-phosphate isomerase	RKI1	2425
0.448641	0.271341	0.981438	0.636818	-0.532798	0.754584				7	7	7	17.1	17.1	17.1	55.949	0	22.247	189930000	16	-0.120401	-0.446383	-2.17936	-0.381288	-0.802895	-0.216036	0.154356	0.489336	-0.445518	Q03942	Ribosomal lysine N-methyltransferase 2	RKM2	2097
0.16367	0.138976	0.535812	0.520544	-0.372143	1.23732				19	19	19	37.2	37.2	37.2	57.288	0	145.03	1075900000	71	2.6267	1.9425	1.13015	2.16445	2.02345	2.00247	2.29346	2.69886	2.31447	Q12504	Ribosomal lysine N-methyltransferase 4	RKM4	2501
0.0922419	0.0294648	-0.704953	0.37349	0.797195	0.48455				4	4	4	6.8	6.8	6.8	70.209	0	6.0066	57970000	5	-3.76946	-1.91466	-1.1331	-3.52292	-1.88371	-1.13386	-3.10751	-3.08737	-2.7372	Q12495	Chromatin assembly factor 1 subunit p90	RLF2	2496
0.161104	0.223415	-0.210438	0.162959	0.371541	0.38087				20	20	20	35.4	35.4	35.4	68.34	0	168.67	2891900000	121	3.17138	3.17825	3.98834	3.702	3.66201	3.45727	4.00065	2.63409	3.07191	Q03195	Translation initiation factor RLI1	RLI1	2036
-1.33917	0.935189	-1.56603	1.05009	0.226859	0.108307				4	4	4	16.1	16.1	16.1	23.975	0	24.505	336700000	16	0.433987	0.523788	1.76078	0.0197458	-1.46017	0.141474	0.438318	-1.34506	-1.07279	Q07915	Ribosome biogenesis protein RLP24	RLP24	2298
-0.283485	0.239921	-0.491805	0.438063	0.20832	0.521576				13	13	13	31.7	31.7	31.7	36.559	0	42.183	1328300000	74	1.94012	2.10091	3.38453	2.30892	2.01664	2.24954	1.75739	1.9225	2.27025	P40693	Ribosome biogenesis protein RLP7	RLP7	1495
0.364491	0.977007	0.514067	1.34303	-0.149576	1.11974				8	8	8	24	24	24	47.469	0	46.983	330680000	29	0.236305	-0.238382	0.307158	0.424613	0.437975	0.535967	0.517118	0.694141	0.636024	Q03305	Protein arginine N-methyltransferase 2	RMT2	2046
0.748494	0.369115	1.09063	0.59969	-0.342134	0.395131				21	21	21	61.2	61.2	61.2	45.815	0	179.57	5957000000	141	4.9598	4.32907	2.33791	5.16928	4.6032	4.09977	5.09155	5.22509	4.58202	P11745	Ran GTPase-activating protein 1	RNA1	339
0.0794563	0.0716043	0.487011	0.805947	-0.407555	0.656302				1	1	1	5.1	5.1	5.1	32.79	0	12.195	8793700	1	-5.1067	-5.53971	-4.59168	-5.04023	-5.45592	-4.50357	-4.67132	-4.61881	-4.48693	P25299	mRNA 3-end-processing protein RNA15	RNA15	599
-0.440521	0.493922	-0.0993958	0.119654	-0.341125	0.470836				4	4	4	16.3	16.3	16.3	42.579	0	49.312	244830000	15	-0.474976	0.277008	0.376433	-0.0626287	-0.138836	-0.941631	-0.172256	0.238903	-0.186368	P25367	[PIN+] prion protein RNQ1	RNQ1	613
0.784485	1.0832	1.17161	1.50256	-0.387128	0.632267				30	30	30	33.2	33.2	33.2	99.56	0	323.31	5777200000	184	4.28473	3.91537	3.28618	4.75682	4.26324	4.81967	4.99163	5.37272	4.63676	P21524;P21672	Ribonucleoside-diphosphate reductase large chain 1	RNR1	510
-0.519097	0.551758	-0.343526	0.764844	-0.175571	0.145594				10	10	10	25.6	25.6	25.6	46.147	0	39.588	496150000	51	1.08043	1.38331	1.20393	1.14211	1.0783	-0.110041	0.948753	0.525839	1.16249	P09938	Ribonucleoside-diphosphate reductase small chain 1	RNR2	278
-0.47519	0.688758	-0.275622	0.51297	-0.199568	0.301726				9	9	9	24.3	24.3	24.3	40.054	0	106.3	638570000	48	1.42674	1.22832	1.90933	1.52482	0.844131	0.769869	1.10862	1.14222	1.48668	P49723	Ribonucleoside-diphosphate reductase small chain 2	RNR4	1701
-1.82647	1.54196	-0.896181	0.6461	-0.930291	1.07059				20	20	20	39.7	39.7	39.7	63.652	0	163.68	1077400000	85	1.78233	2.21336	3.48742	1.02987	0.588343	0.385471	1.02435	1.50443	2.26578	P45818	ATP-dependent RNA helicase ROK1	ROK1	1585
-0.897289	0.921648	-0.347768	0.298352	-0.549521	1.00976				1	1	1	12	12	12	13.66	0	12.134	45187000	4	-2.69632	-2.75478	-1.44408	-3.37546	-2.88655	-3.32502	-2.38506	-3.04542	-2.50799	P32529	DNA-directed RNA polymerase I subunit RPA12	RPA12	814
-1.08238	1.34274	-0.358671	0.475346	-0.72371	1.41075				30	30	30	31.4	31.4	31.4	135.74	0	323.31	1741400000	126	2.72943	2.79903	3.69216	2.33084	2.04853	1.59411	2.57802	2.64507	2.92152	P22138	DNA-directed RNA polymerase I subunit RPA135	RPA135	527
-0.800959	0.785	-0.684462	1.10665	-0.116497	0.114201				38	38	37	26.3	26.3	25.7	186.43	0	224.55	1774900000	134	2.77931	2.91456	3.71128	2.1927	3.03419	1.77538	2.43755	2.46283	2.45138	P10964	DNA-directed RNA polymerase I subunit RPA190	RPA190	329
-1.29299	0.942501	-0.842033	0.682909	-0.450954	0.445824				8	8	8	35.6	35.6	35.6	26.875	0	28.633	898600000	39	1.83864	1.45115	3.16284	1.43662	0.145952	0.991095	1.06347	1.12784	1.73522	P47006	DNA-directed RNA polymerase I subunit RPA34	RPA34	1620
-1.38553	1.34775	-1.09887	1.0747	-0.286665	0.271413				4	4	4	12.9	12.9	12.9	36.224	0	9.2647	171950000	11	-0.504572	-0.378956	0.681443	-1.78214	-0.855417	-1.72113	-0.843779	-1.76398	-0.890935	P46669	DNA-directed RNA polymerase I subunit RPA43	RPA43	1590
-0.903566	0.901605	-0.54893	0.491717	-0.354636	0.582242				13	13	13	31.8	31.8	31.8	46.65	0	174.03	1908200000	72	2.64679	2.78828	4.02211	2.57739	2.13404	2.03506	2.33444	2.44884	3.02711	Q01080	DNA-directed RNA polymerase I subunit RPA49	RPA49	1963
-2.50767	1.4578	-1.33339	1.15212	-1.17428	0.559256				4	4	4	31.7	31.7	31.7	13.615	0	7.0828	175600000	10	0.20426	-0.0711632	0.559484	-2.95232	-0.726095	-3.15201	-1.92621	-1.21971	-0.161687	P38902	DNA-directed RNA polymerase II subunit RPB11	RPB11	1263
-0.612091	0.777676	-0.312965	0.464381	-0.299126	0.59886				26	26	26	23.4	23.4	23.4	138.75	0	119.55	1530500000	109	2.87662	2.28563	3.27936	2.63972	2.01731	1.94831	2.42591	2.56395	2.51286	P08518	DNA-directed RNA polymerase II subunit RPB2	RPB2	261
-0.268036	0.220699	-0.288345	0.375469	0.0203094	0.0130064				3	3	3	21.2	21.2	21.2	16.511	0	33.827	347880000	31	0.498901	0.337118	0.925395	0.417052	-0.486874	1.02713	0.783892	0.262018	-0.149531	P20436	DNA-directed RNA polymerases I, II, and III subunit RPABC3	RPB8	487
-1.66091	1.51684	-1.04897	1.15662	-0.611936	0.441784				3	3	3	51.4	51.4	51.4	7.7159	0	20.208	175580000	21	-0.209501	-0.0296288	0.476224	-2.02003	-0.657444	-2.06815	-1.70319	-0.729883	-0.476747	P40422	DNA-directed RNA polymerases I, II, and III subunit RPABC4	RPC10	1448
-2.14938	0.733823	-0.531983	0.549482	-1.61739	0.564323				5	5	5	54.9	54.9	54.9	16.151	0	179.84	222790000	26	-0.146839	-0.41165	0.982301	-0.732451	-0.738871	-4.55299	-0.345991	-0.446381	-0.379766	P28000	DNA-directed RNA polymerases I and III subunit RPAC2	RPC19	684
-0.942361	1.12067	-0.400023	1.10185	-0.542339	0.619008				13	13	13	41.5	41.5	41.5	37.686	0	104.07	1493000000	70	2.85103	2.72709	3.14363	2.38062	2.29903	1.21501	2.27865	2.67148	2.57155	P07703	DNA-directed RNA polymerases I and III subunit RPAC1	RPC40	249
0.0773627	0.109048	0.646192	1.57146	-0.568829	1.14218				6	6	6	16.2	16.2	16.2	48.904	0	7.0146	143420000	4	-1.35716	-1.14157	-0.830916	-0.620484	-1.23619	-1.24089	-0.279108	-0.447924	-0.664037	P32561	Histone deacetylase RPD3	RPD3	816
-0.368227	0.167886	0.288137	0.142296	-0.656364	0.814142				5	5	5	30.7	30.7	30.7	25.967	0	62.837	990430000	42	2.9635	2.52761	0.543609	1.05538	1.5743	2.30035	2.44302	2.33432	2.12179	P46969	Ribulose-phosphate 3-epimerase	RPE1	1609
-1.4258	1.61583	-0.890956	1.07279	-0.534844	1.01606				9	9	9	32.9	32.9	32.9	35.121	0	65.265	410600000	36	0.630053	1.06178	1.84851	0.129109	-0.48074	-0.385424	0.018528	0.567892	0.281058	P38805	Ribosome production factor 1	RPF1	1227
-1.0587	1.29959	-1.09516	1.44638	0.0364539	0.0507695				41	41	41	42.5	42.5	42.5	110.34	0	262.6	3393300000	216	3.72016	4.14031	4.82837	3.52596	3.16564	2.82113	3.3123	2.85944	3.23162	P38249	Eukaryotic translation initiation factor 3 subunit A	RPG1	1138
-0.679652	0.895061	-0.291282	0.355377	-0.38837	1.61775				22	22	22	70.1	70.1	70.1	25.361	0	323.31	26676000000	220	6.50783	6.63222	7.58077	6.38066	6.03214	6.26906	6.62694	6.67659	6.54344	P41805	60S ribosomal protein L10	RPL10	1519
-0.695855	1.20679	-0.449069	1.055	-0.246787	0.527001				9	9	9	62.4	62.4	62.4	17.822	0	190.3	13951000000	111	5.93494	5.86288	6.4606	5.56118	5.60803	5.00163	5.69669	5.50295	5.71156	P0CX54;P0CX53	60S ribosomal protein L12-B;60S ribosomal protein L12-A	RPL12B;RPL12A	310
-1.09488	1.35455	-0.69621	0.850825	-0.398668	1.36778				12	12	12	52.8	52.8	52.8	22.554	0	69.822	13357000000	90	5.68591	5.75977	6.82059	5.13076	5.0307	4.82017	5.5506	5.20523	5.42182	Q12690;P40212	60S ribosomal protein L13-A;60S ribosomal protein L13-B	RPL13A;RPL13B	1420
-0.802036	0.903227	-0.27891	0.281331	-0.523126	1.62261				12	12	2	57.2	57.2	7.2	15.153	0	174.04	12006000000	89	5.22323	5.49299	6.51436	5.16255	4.95107	4.71085	5.38932	5.4028	5.60173	P38754	60S ribosomal protein L14-B	RPL14B	1207
-0.846675	0.946602	-0.384469	0.391959	-0.462207	1.49645				9	9	2	36.8	36.8	8.3	24.422	0	128.14	13527000000	102	5.40162	5.71622	6.73912	5.30944	5.07584	4.93165	5.40365	5.58107	5.71883	P05748	60S ribosomal protein L15-A	RPL15A	183
-1.17757	1.02592	-1.01341	0.919336	-0.164161	0.403039				14	14	9	49.7	49.7	34.2	22.201	0	126.31	8419600000	117	4.6095	5.30212	6.37216	4.26551	4.52997	3.95558	4.40454	4.33819	4.50082	P26784	60S ribosomal protein L16-A	RPL16A	665
-0.930752	1.22901	-0.62797	0.82673	-0.302782	1.47208				12	7	7	44.4	28.8	28.8	22.249	0	80.13	4252400000	69	3.92411	4.21569	5.08106	3.40517	3.62908	3.39435	3.72238	3.72164	3.89293	P26785	60S ribosomal protein L16-B	RPL16B	666
-1.34804	1.18103	-1.09146	1.35107	-0.256578	0.242067				11	1	1	51.1	5.4	5.4	20.549	0	5.6522	2831600000	16	3.47832	3.78536	4.67103	2.87303	3.16919	1.84837	3.09428	2.67333	2.89271	P05740	60S ribosomal protein L17-A	RPL17A	179
-0.796153	1.17904	-0.987424	1.44508	0.191271	0.893008				11	11	1	51.1	51.1	5.4	20.551	0	282.46	9755700000	130	5.36566	5.38527	6.30398	4.85522	5.02414	4.78708	4.75146	4.55728	4.78389	P46990	60S ribosomal protein L17-B	RPL17B	1616
-0.573434	0.694774	0.519288	0.504546	-1.09272	1.2601				8	8	8	36	36	36	20.563	0	58.864	10750000000	76	5.05924	4.85654	5.83659	5.03946	4.73753	4.25509	5.10829	5.99202	6.20993	P0CX50;P0CX49	60S ribosomal protein L18-B;60S ribosomal protein L18-A	RPL18B;RPL18A	308
-1.11025	1.33137	-0.966883	1.15566	-0.143369	0.418742				11	11	11	40.2	40.2	40.2	21.704	0	130.7	15172000000	104	5.79678	6.17245	7.07101	5.33932	5.04291	5.32726	5.31883	5.22903	5.59173	P0CX83;P0CX82	60S ribosomal protein L19-B;60S ribosomal protein L19-A	RPL19B;RPL19A	312
-0.865279	1.42547	-0.841665	1.25174	-0.0236142	0.0310175				12	12	12	42.4	42.4	42.4	24.485	0	117.07	11759000000	133	5.81087	5.6522	6.43332	5.31177	5.18239	4.80638	5.26429	4.71646	5.39064	P0CX44;P0CX43	60S ribosomal protein L1-B;60S ribosomal protein L1-A	RPL1B;RPL1A	305
-0.81774	0.895152	-0.679944	0.754948	-0.137796	0.544247				10	10	10	48.8	48.8	48.8	20.437	0	102.27	9181900000	117	5.03956	5.05877	6.28648	4.85451	4.5637	4.51337	4.84905	4.73239	4.76353	P0CX24;P0CX23	60S ribosomal protein L20-B;60S ribosomal protein L20-A	RPL20B;RPL20A	295
-0.9238	1.17074	-0.586615	0.839765	-0.337185	0.72705				8	8	2	47.5	47.5	7.5	18.242	0	37.82	14429000000	74	5.88825	5.81117	6.79047	5.51092	5.35122	4.85635	5.57248	5.4418	5.71576	Q02753	60S ribosomal protein L21-A	RPL21A	1993
-0.154474	0.117967	0.27639	0.175604	-0.430864	0.393811				7	1	1	46.9	6.9	6.9	18.274	0	11.343	161910000	11	-1.34956	-1.23284	-0.00463009	-1.22733	-1.21705	-0.60607	-0.994471	0.241693	-1.00508	Q12672	60S ribosomal protein L21-B	RPL21B	2508
-0.63498	0.794459	-0.174656	0.266002	-0.460325	0.462182				4	4	4	65.3	65.3	65.3	13.693	0	166.94	2016000000	29	3.23904	3.01547	3.3556	2.65693	3.1349	1.91334	2.54434	3.24578	3.29603	P05749;P56628	60S ribosomal protein L22-A	RPL22A	184
-0.154453	0.909277	-0.191382	0.69528	0.0369288	0.096101				8	8	8	57.7	57.7	57.7	14.473	0	109.73	21768000000	144	6.54514	6.50233	6.63624	6.54163	6.31604	6.36267	6.44085	6.53115	6.13756	P0CX42;P0CX41	60S ribosomal protein L23-B;60S ribosomal protein L23-A	RPL23B;RPL23A	304
-1.12591	1.42496	-1.07725	1.15217	-0.0486584	0.0515623				10	10	2	40	40	7.7	17.613	0	60.166	10750000000	74	5.50711	5.59191	6.54913	4.90059	4.91996	4.44988	5.18262	4.24487	4.98892	P04449	60S ribosomal protein L24-A	RPL24A	153
-0.381355	0.192272	0.987429	0.791796	-1.36878	0.772303				10	2	2	40	7.7	7.7	17.547	0	6.2627	315330000	12	-0.701462	-0.414064	0.457885	0.749875	-1.23529	-1.31629	-0.148325	1.23582	1.21715	P24000	60S ribosomal protein L24-B	RPL24B	581
-0.868427	0.855705	-0.876733	0.879016	0.00830523	0.0189508				7	7	7	47.9	47.9	47.9	15.757	0	107.96	5208700000	68	4.18631	4.24128	5.58276	3.98443	3.84043	3.5802	3.7534	3.6699	3.95685	P04456	60S ribosomal protein L25	RPL25	154
-1.33651	1.41805	-0.655809	0.67795	-0.680702	1.93616				11	2	2	53.5	8.7	8.7	14.234	0	8.2214	844150000	15	2.17301	1.38377	2.85608	0.742278	1.01009	0.650951	1.61122	1.26214	1.57207	P05743	60S ribosomal protein L26-A	RPL26A	180
-0.930502	1.21009	-0.727	0.959847	-0.203502	0.939518				11	11	2	53.5	53.5	8.7	14.235	0	56.123	10351000000	91	5.35232	5.37042	6.41355	4.9066	4.61474	4.82344	5.08395	4.90656	4.96477	P53221	60S ribosomal protein L26-B	RPL26B	1802
-0.844296	1.05257	-0.542912	0.640828	-0.301384	1.79501				7	7	7	50	50	50	15.505	0	87.729	12822000000	123	5.48258	5.65193	6.68532	5.08271	5.14823	5.05601	5.33853	5.31606	5.53651	P0C2H7;P0C2H6	60S ribosomal protein L27-B;60S ribosomal protein L27-A	RPL27B;RPL27A	284
-0.718445	0.786148	-0.665487	0.735299	-0.0529582	0.183546				10	10	10	45.6	45.6	45.6	16.721	0	80.531	16736000000	122	5.88577	5.91625	7.13369	5.51182	5.48696	5.78159	5.56163	5.62399	5.75362	P02406	60S ribosomal protein L28	RPL28	137
-1.12295	1.08787	-0.786615	0.760178	-0.336339	0.679517				15	15	15	57.5	57.5	57.5	27.408	0	323.31	15451000000	183	5.87551	5.75505	7.17195	5.47545	4.89359	5.06461	5.40213	5.28006	5.76048	P0CX46;P0CX45	60S ribosomal protein L2-B;60S ribosomal protein L2-A	RPL2B;RPL2A	306
-1.24441	1.2015	-0.513132	0.45069	-0.731279	2.21516				29	29	29	66.7	66.7	66.7	43.757	0	323.31	13495000000	244	5.56664	5.48887	6.96206	4.90988	4.60296	4.77148	5.30251	5.50794	5.66772	P14126	60S ribosomal protein L3	RPL3	380
-1.28292	1.40871	-0.903937	1.52912	-0.378981	0.500483				5	5	5	57.1	57.1	57.1	11.415	0	62.204	4252600000	39	4.20857	4.40619	5.09683	3.24707	3.87472	2.74104	3.65495	3.74809	3.59674	P14120	60S ribosomal protein L30	RPL30	379
-0.977325	1.18297	-0.863614	1.05104	-0.113711	0.150023				9	9	1	70.8	70.8	8	12.967	0	97.879	7848900000	52	5.12496	4.93091	6.0088	4.683	4.45396	3.99572	4.81828	4.13597	4.51957	P0C2H9	60S ribosomal protein L31-B	RPL31B	286
-1.08655	1.14735	-0.525663	0.530323	-0.56089	2.15838				6	6	6	40.8	40.8	40.8	14.771	0	28.71	7163600000	74	4.59402	4.73901	5.96268	4.15103	4.06606	3.81896	4.48094	4.62738	4.6104	P38061	60S ribosomal protein L32	RPL32	1072
-0.748559	0.824418	-0.794207	0.876165	0.0456479	0.118062				4	1	1	32.7	15	15	12.154	0	13.157	1299100000	9	2.33518	2.17973	3.47843	1.72247	2.00872	2.01648	1.74052	1.79817	2.07203	P05744	60S ribosomal protein L33-A	RPL33A	181
-0.866034	0.814579	-0.669873	0.482158	-0.196161	0.17541				4	4	4	26.4	26.4	26.4	13.639	0	157.59	4924400000	35	3.94037	4.16891	5.42663	3.90219	3.70968	3.32594	4.13494	3.07189	4.31946	P87262;P40525	60S ribosomal protein L34-A;60S ribosomal protein L34-B	RPL34A;RPL34B	1477
-0.914616	1.05569	-0.37638	0.428821	-0.538236	1.44856				10	10	10	45	45	45	13.909	0	129.47	11200000000	107	5.2393	5.43539	6.4402	4.81073	5.06619	4.49411	5.25616	5.30702	5.42257	P0CX85;P0CX84	60S ribosomal protein L35-B;60S ribosomal protein L35-A	RPL35B;RPL35A	313
-0.532104	0.712448	-0.561717	0.566108	0.0296122	0.023153				7	7	2	50	50	10	11.135	0	52.892	5812600000	58	4.31361	4.82688	5.18578	4.60254	4.30931	3.81811	3.51945	4.38958	4.7321	O14455	60S ribosomal protein L36-B	RPL36B	94
-1.22792	0.923175	-0.8875	1.03674	-0.340418	0.285776				4	4	3	39.8	39.8	31.8	9.8502	0	8.7736	169270000	24	-0.763348	-0.336769	0.585336	-2.29334	-0.662577	-1.24262	-1.02504	-1.17027	-0.981967	P49166	60S ribosomal protein L37-A	RPL37A	1694
-0.998992	0.99865	-0.909039	0.959819	-0.0899525	0.119529				3	2	2	28.4	20.5	20.5	9.8682	0	4.9339	74705000	14	-2.07677	-1.36425	-0.645213	-2.8009	-2.19635	-2.08595	-2.58211	-2.18659	-2.04466	P51402	60S ribosomal protein L37-B	RPL37B	1725
-0.730148	0.76324	-1.32586	1.13006	0.595709	0.756277				4	4	4	42.3	42.3	42.3	8.8264	0	27.652	3865000000	120	3.69003	4.10752	5.13212	3.67856	3.6829	3.37777	3.67739	2.68394	2.59077	P49167	60S ribosomal protein L38	RPL38	1695
-0.958765	0.793328	-0.490446	0.435419	-0.468319	0.710941				3	3	3	21.6	21.6	21.6	6.3415	0	16.765	2007700000	32	3.19788	2.41384	4.06326	2.82396	1.84446	2.13026	2.6451	2.88809	2.67044	P04650	60S ribosomal protein L39	RPL39	155
-1.23024	0.969986	-0.681978	0.968977	-0.548267	0.349695				8	3	3	45.3	8.6	8.6	14.554	0	46.371	1168700000	22	2.60993	2.99328	2.55429	2.1253	2.00629	0.335173	2.03952	1.51743	2.55463	P0CH09;P0CH08;P0CG63	Ubiquitin-60S ribosomal protein L40;Ubiquitin;60S ribosomal protein L40;Polyubiquitin;Ubiquitin	RPL40B;RPL40A;UBI4	289
-0.228064	0.432366	-0.0455939	0.0724204	-0.18247	1.2103				6	6	6	52.2	52.2	52.2	10.091	0	44.306	9510000000	69	5.19572	4.96955	5.70515	5.1627	5.06945	4.95407	5.17347	5.26145	5.29871	P0CX26;P0CX25	60S ribosomal protein L43-B;60S ribosomal protein L43-A	RPL43B;RPL43A	296
-0.939379	1.22135	-0.6734	0.809946	-0.265978	0.665221				19	19	4	57.2	57.2	4.4	39.092	0	323.31	31376000000	218	6.8597	7.03807	7.98893	6.41104	6.47344	6.18408	6.49482	6.43443	6.93725	P10664	60S ribosomal protein L4-A	RPL4A	323
-0.213335	0.126431	0.553355	0.451316	-0.76669	0.9902				19	4	4	57.2	4.4	4.4	39.062	0	16.613	596640000	22	0.308468	0.52117	1.94691	0.18644	0.593412	1.35669	1.55164	1.63868	1.24629	P49626	60S ribosomal protein L4-B	RPL4B	1699
-0.922334	1.2924	-0.80685	1.27046	-0.115484	0.252503				10	10	10	52.2	52.2	52.2	33.714	0	323.31	11431000000	81	5.48192	5.79068	6.46299	4.67574	5.24771	5.04514	5.22502	5.10731	4.98271	P26321	60S ribosomal protein L5	RPL5	657
-0.463946	0.355372	-0.419416	0.314773	-0.0445296	0.399129				12	12	6	59.7	59.7	26.7	19.961	0	119.58	12187000000	129	5.33751	4.91151	6.71132	5.21038	5.16434	5.19378	5.31759	5.16219	5.22229	Q02326	60S ribosomal protein L6-A	RPL6A	1983
-1.02992	1.01055	-0.898125	0.857558	-0.131793	0.265915				12	6	6	63.1	30.1	30.1	19.986	0	58.246	3746200000	63	3.41998	4.3874	5.00706	3.4902	3.12382	3.11067	3.2882	3.15944	3.67243	P05739	60S ribosomal protein L6-B	RPL6B	178
-0.819659	0.645664	-0.886082	0.841568	0.0664234	0.0764673				16	1	1	63.1	3.7	3.7	27.638	0.00045188	4.069	468310000	9	0.48344	0.924845	2.11419	-0.248599	0.608158	0.703938	0.206251	0.324356	0.333619	P05737	60S ribosomal protein L7-A	RPL7A	176
-0.968258	1.058	-0.570684	0.590516	-0.397573	1.63775				16	16	1	63.1	63.1	3.7	27.696	0	304.71	21501000000	201	6.22074	6.30632	7.53245	5.81185	5.57297	5.76992	5.96901	6.12271	6.25574	Q12213	60S ribosomal protein L7-B	RPL7B	2431
-1.01641	1.37195	-0.515174	0.646108	-0.501231	1.2706				24	5	5	73.4	16.8	16.8	28.124	0	39.337	634380000	28	1.21858	1.44425	2.29582	0.505622	0.854919	0.548893	1.11774	0.890404	1.40498	P17076	60S ribosomal protein L8-A	RPL8A	437
-0.82147	0.97414	-0.610986	0.705451	-0.210484	0.684254				24	24	5	73.4	73.4	16.8	28.111	0	323.31	19007000000	263	5.99842	6.28658	7.26283	5.70127	5.86188	5.52028	5.79108	5.82123	6.10255	P29453	60S ribosomal protein L8-B	RPL8B	705
-0.6031	0.924641	-0.49535	0.732262	-0.107751	0.735739				12	12	2	68.1	68.1	13.6	21.569	0	174.98	16023000000	123	5.86167	6.00941	6.83753	5.6217	5.68225	5.59537	5.73796	5.63493	5.84968	P05738	60S ribosomal protein L9-A	RPL9A	177
-0.727371	1.03362	-0.610689	0.776296	-0.116683	0.25757				11	1	1	64.4	9.9	9.9	21.657	0	87.277	311220000	17	0.225237	0.332005	1.24207	-0.261289	-0.10519	-0.0163231	-0.0810719	-0.255781	0.304099	P51401	60S ribosomal protein L9-B	RPL9B	1724
0.685972	0.485425	0.752256	0.547131	-0.0662848	0.0839662				5	5	5	4	4	4	139.35	0	4.8137	65733000	6	-2.75279	-3.50381	-1.51892	-1.50131	-2.02587	-2.19044	-2.12124	-1.91178	-1.48574	Q02773	Ribonuclease P protein component, mitochondrial	RPM2	1995
-0.363894	1.03968	-0.0781256	0.200893	-0.285768	1.31275				26	26	26	27.1	27.1	27.1	109.49	0	208.75	1898600000	152	2.82025	2.98338	3.2967	2.65546	2.82592	2.52727	3.0066	3.01193	2.84742	P38764	26S proteasome regulatory subunit RPN1	RPN1	1211
0.82056	0.67005	0.19636	0.490932	0.624201	0.509044				5	5	5	24.3	24.3	24.3	29.747	0	62.007	500420000	24	0.29088	0.803024	0.724364	0.616267	1.2339	2.42978	0.944004	0.726013	0.73733	P38886	26S proteasome regulatory subunit RPN10	RPN10	1260
0.21737	0.342733	0.0696335	0.108166	0.147736	0.386091				10	10	10	35.9	35.9	35.9	34.398	0	32.578	692020000	52	1.26701	0.987177	1.74189	1.55555	1.79364	1.299	1.35051	1.54857	1.30591	P43588	Ubiquitin carboxyl-terminal hydrolase RPN11	RPN11	1567
1.221	0.577352	-0.24774	0.388795	1.46874	0.719599				5	5	5	17.9	17.9	17.9	31.919	0	24.733	478460000	28	0.13155	-0.0549488	0.647065	0.672694	0.420927	3.29305	0.288527	-0.291458	-0.0166216	P32496	26S proteasome regulatory subunit RPN12	RPN12	802
-0.340386	0.924915	-0.264448	0.509384	-0.0759385	0.109443				4	4	4	27.6	27.6	27.6	17.902	0	24.563	249610000	23	0.201136	-0.0112972	0.315286	0.0478983	-0.123949	-0.439983	0.300543	-0.392633	-0.196128	O13563	26S proteasome regulatory subunit RPN13	RPN13	93
-0.177488	0.417822	0.0422103	0.0994056	-0.219698	0.677088				34	34	34	35.8	35.8	35.8	104.23	0	142.91	2477700000	153	3.36815	3.08924	3.53784	3.28456	3.27389	2.90432	3.31702	3.52837	3.27647	P32565;P47169	26S proteasome regulatory subunit RPN2	RPN2	819
-0.345362	0.575543	0.0332108	0.0419093	-0.378573	0.868518				11	11	11	20.3	20.3	20.3	60.392	0	122.96	521770000	46	0.747498	0.988297	1.51634	0.860795	0.8974	0.457853	1.20411	1.31519	0.832469	P40016	26S proteasome regulatory subunit RPN3	RPN3	1373
-0.612129	1.10014	-0.19731	0.636396	-0.414818	0.641365				14	14	14	29	29	29	51.768	0	73.578	629070000	56	1.57808	1.63439	1.50567	1.16054	1.27437	0.446846	1.10605	1.50231	1.51786	Q12250	26S proteasome regulatory subunit RPN5	RPN5	2441
-1.26505	0.450344	-1.1297	0.397097	-0.135349	0.165453				11	11	10	29	29	26.5	49.773	0	92.789	1679300000	31	1.37164	0.974241	4.71469	0.866555	1.55843	0.840437	1.0879	1.61619	0.967385	Q12377	26S proteasome regulatory subunit RPN6	RPN6	2468
0.582165	1.82996	0.530297	2.18648	0.0518684	0.138583				14	14	14	30.5	30.5	30.5	48.958	0	65.395	1159000000	86	1.72523	1.98195	1.81249	2.47142	2.60102	2.19373	2.24232	2.47748	2.39076	Q06103	26S proteasome regulatory subunit RPN7	RPN7	2199
-0.714296	1.23685	-0.538321	0.493942	-0.175975	0.122208				10	10	10	35.5	35.5	35.5	38.312	0	59.274	1003400000	43	2.36779	2.11613	2.47743	1.83919	1.87125	1.10802	2.21733	0.856466	2.27258	Q08723	26S proteasome regulatory subunit RPN8	RPN8	2340
-0.488003	0.870181	-0.192279	0.560539	-0.295724	0.624199				11	11	11	27.5	27.5	27.5	45.782	0	47.639	1046300000	77	2.37556	1.95073	2.42951	2.18899	1.54504	1.55775	2.03915	2.04972	2.09008	Q04062	26S proteasome regulatory subunit RPN9	RPN9	2103
-0.0702648	0.0717628	-0.388027	0.479636	0.317762	1.54876				30	29	29	17.9	17.4	17.4	191.61	0	103.42	1100000000	110	1.97663	1.73207	2.85432	2.04479	2.18089	2.12655	1.86694	1.62919	1.90281	P04050	DNA-directed RNA polymerase II subunit RPB1	RPO21	148
-0.956889	2.05259	-0.774932	1.64145	-0.181957	0.63242				11	11	11	36.2	36.2	36.2	33.717	0	133.33	16987000000	106	6.34703	6.3489	6.90888	5.62722	5.43434	5.67259	5.81104	5.55431	5.91466	P05317	60S acidic ribosomal protein P0	RPP0	168
-0.895189	0.949072	0.0766411	0.0575008	-0.97183	1.43038				2	2	2	6.1	6.1	6.1	32.224	0.002499	2.8845	39979000	4	-1.68332	-2.96899	-2.70453	-2.94986	-3.47635	-3.61621	-2.80886	-1.97068	-2.34738	P38786	Ribonuclease P/MRP protein subunit RPP1	RPP1	1219
-1.26182	0.724205	-0.674589	0.81354	-0.587228	0.344481				3	3	3	50.9	50.9	50.9	10.908	0	169.5	2037900000	26	2.85002	3.0935	4.08335	0.825688	3.25547	2.16025	2.56655	2.80487	2.63168	P05318	60S acidic ribosomal protein P1-alpha	RPP1A	169
-0.685872	0.557117	-0.547101	0.596368	-0.138771	0.126825				1	1	1	15.1	15.1	15.1	10.667	0	30.943	1897900000	9	2.46139	3.10127	3.81447	2.23173	3.17873	1.90906	2.32962	2.72491	2.68129	P10622	60S acidic ribosomal protein P1-beta	RPP1B	320
-1.01383	1.30069	-0.690409	0.877852	-0.323422	1.02796				4	4	4	34.5	34.5	34.5	11.05	0	43.911	5698400000	46	4.42881	4.58727	5.55056	4.01141	3.65648	3.85726	4.35031	3.98267	4.16243	P02400	60S acidic ribosomal protein P2-beta	RPP2B	136
-0.118949	0.345886	0.132821	0.302309	-0.251771	0.937455				10	10	10	55.2	55.2	55.2	27.962	0	323.31	17999000000	122	6.01025	6.00304	6.41169	6.00469	6.10923	5.95421	6.29793	6.06113	6.46438	P46654;P32905	40S ribosomal protein S0-B;40S ribosomal protein S0-A	RPS0B;RPS0A	1588
-0.24117	0.682432	-0.261365	0.71371	0.020195	0.0446302				5	5	5	52.4	52.4	52.4	12.739	0	84.626	2321900000	43	3.13817	3.38795	3.55956	3.0341	3.32812	2.99995	2.99554	2.97743	3.32861	Q08745;P46784	40S ribosomal protein S10-A;40S ribosomal protein S10-B	RPS10A;RPS10B	2344
-0.971785	1.7348	-0.706574	1.25899	-0.265211	1.15152				12	12	12	55.8	55.8	55.8	17.749	0	89.434	21636000000	132	6.60015	6.57994	7.32957	5.89233	5.94526	5.75671	6.1123	5.97913	6.29851	P0CX48;P0CX47	40S ribosomal protein S11-B;40S ribosomal protein S11-A	RPS11B;RPS11A	307
-0.341972	0.889878	-0.417302	0.999651	0.0753295	0.158563				7	7	7	46.9	46.9	46.9	15.471	0	118.8	7407000000	79	4.98153	4.92976	5.37051	4.95851	4.72749	4.56989	4.951	4.56241	4.51648	P48589	40S ribosomal protein S12	RPS12	1686
-0.549167	1.08276	-0.307579	0.915365	-0.241588	0.465219				10	10	10	64.2	64.2	64.2	17.029	0	44.034	14700000000	124	5.87133	6.20058	6.27754	5.9619	5.28499	5.45507	5.94118	5.6237	5.86184	P05756	40S ribosomal protein S13	RPS13	187
-0.750957	1.2582	-0.552739	1.2457	-0.198218	0.343393				12	12	1	70.8	70.8	5.1	14.536	0	256.23	37792000000	191	7.40997	7.36802	7.92755	7.02979	7.0347	6.38817	6.93477	6.88846	7.22409	P06367	40S ribosomal protein S14-A	RPS14A	203
-0.864059	0.790636	-0.510146	0.443041	-0.353913	1.06025				4	4	4	40.8	40.8	40.8	16.002	0	76.983	6348900000	37	4.25522	4.45758	5.80708	4.2192	3.94092	3.76758	4.4099	4.42053	4.15901	Q01855	40S ribosomal protein S15	RPS15	1973
-0.772252	1.2744	-0.391326	0.621322	-0.380926	1.43993				12	12	12	72.7	72.7	72.7	15.847	0	127.91	13718000000	122	5.61509	5.96869	6.54196	5.17413	5.18797	5.44689	5.80946	5.51785	5.62446	P0CX52;P0CX51	40S ribosomal protein S16-B;40S ribosomal protein S16-A	RPS16B;RPS16A	309
-0.727929	0.98788	-0.397697	0.527865	-0.330233	1.17836				10	10	10	60.3	60.3	60.3	15.803	0	132.41	18007000000	140	5.94929	6.19022	7.0238	5.86235	5.65542	5.46174	6.03151	5.86612	6.07259	P14127;P02407	40S ribosomal protein S17-B;40S ribosomal protein S17-A	RPS17B;RPS17A	138
-0.113663	0.202476	0.219009	0.462272	-0.332672	1.93726				16	16	16	75.3	75.3	75.3	17.037	0	323.31	30093000000	188	6.54374	6.7203	7.22414	6.84516	6.59251	6.70951	7.0836	7.04155	7.02005	P0CX56;P0CX55	40S ribosomal protein S18-B;40S ribosomal protein S18-A	RPS18B;RPS18A	311
-0.547868	0.653114	-0.456879	0.515275	-0.0909888	0.259291				9	9	9	47.2	47.2	47.2	15.891	0	108.8	5573900000	79	4.1038	4.49706	5.36103	4.05416	4.25974	4.00438	4.31504	3.96545	4.31076	P07281;P07280	40S ribosomal protein S19-B;40S ribosomal protein S19-A	RPS19B;RPS19A	241
-0.618873	0.984006	-0.5725	0.928373	-0.0463734	0.21336				24	24	6	73.3	73.3	16.9	28.743	0	323.31	45310000000	308	7.34502	7.65853	8.31366	7.29898	7.05635	7.10527	7.12621	7.20809	7.26542	P33442	40S ribosomal protein S1-A	RPS1A	923
-0.484242	0.280806	-0.12038	0.059705	-0.363862	1.5894				23	5	5	72.9	13.7	13.7	28.812	0	20.055	9649300000	38	3.90869	5.42263	6.27675	4.64377	4.70062	4.81094	4.95742	5.02563	5.26388	P23248	40S ribosomal protein S1-B	RPS1B	558
-0.626072	1.06845	-0.547786	0.820508	-0.0782859	0.196294				13	13	13	69.7	69.7	69.7	27.449	0	323.31	26177000000	152	6.72015	6.694	7.5228	6.41502	6.27012	6.37359	6.4649	6.1613	6.6674	P25443	40S ribosomal protein S2	RPS2	624
-0.441799	0.70514	-0.237233	0.361206	-0.204566	0.695625				8	8	8	52.1	52.1	52.1	13.907	0	200.23	5147600000	63	4.04657	4.52026	4.95899	3.91951	4.28444	3.99648	4.14025	4.27397	4.39991	P38701	40S ribosomal protein S20	RPS20	1194
-0.0236842	0.0154659	-0.0397383	0.0279134	0.0160542	0.0219052				8	8	1	81.6	81.6	18.4	9.7597	0	203.76	23652000000	176	7.3633	6.78546	5.78288	6.736	6.21134	6.91325	6.76926	6.68211	6.36105	Q3E754	40S ribosomal protein S21-B	RPS21B	2520
0.118427	0.129312	0.281438	0.448212	-0.163011	0.265345				9	9	9	70	70	70	14.626	0	234.42	16669000000	92	5.7296	5.50602	6.34497	5.96124	6.37497	5.59966	6.047	6.03594	6.34196	Q3E7Y3;P0C0W1	40S ribosomal protein S22-B;40S ribosomal protein S22-A	RPS22B;RPS22A	2529
-0.883801	0.863015	-0.752734	0.73508	-0.131067	0.24852				9	9	9	55.9	55.9	55.9	16.038	0	105.46	7269400000	38	4.66684	4.68584	6.0238	4.10979	4.55691	4.05838	4.52408	4.49318	4.10102	P0CX30;P0CX29	40S ribosomal protein S23-B;40S ribosomal protein S23-A	RPS23B;RPS23A	298
-0.744905	0.74568	-0.648806	0.671623	-0.0960992	0.179759				11	11	11	59.3	59.3	59.3	15.329	0	103.22	16518000000	125	5.72104	5.99611	7.11095	5.87002	5.30718	5.41619	5.52569	5.51322	5.84277	P0CX32;P0CX31	40S ribosomal protein S24-B;40S ribosomal protein S24-A	RPS24B;RPS24A	299
-0.909767	1.12754	-0.648923	0.903777	-0.260845	0.587745				4	4	4	30.6	30.6	30.6	12.039	0	63.478	7440500000	69	4.7805	5.0027	5.86076	4.56967	4.40474	3.94026	4.6166	4.44377	4.63683	Q3E792;P0C0T4	40S ribosomal protein S25-A;40S ribosomal protein S25-B	RPS25A;RPS25B	280
-1.45662	1.14183	-0.908307	1.75625	-0.548314	0.415005				5	5	5	42.9	42.9	42.9	13.505	0	43.047	7364300000	55	5.19228	5.15619	5.83805	4.51105	4.48166	2.82394	4.38332	4.45341	4.62487	P39938;P39939	40S ribosomal protein S26-A;40S ribosomal protein S26-B	RPS26A;RPS26B	1346
-0.287334	0.345104	-0.347727	0.45468	0.0603924	0.185593				4	4	4	46.3	46.3	46.3	8.8653	0	37.874	50122000000	84	8.40961	8.04808	7.30302	7.64463	7.4307	7.82337	7.67188	7.5078	7.53784	P38711;P35997	40S ribosomal protein S27-B;40S ribosomal protein S27-A	RPS27B;RPS27A	983
-0.162724	0.179311	-0.171251	0.225586	0.00852648	0.0118344				2	2	2	31.3	31.3	31.3	7.5917	0	16.645	1250800000	18	1.83546	2.55234	2.73431	1.98453	2.62912	2.02028	2.27876	1.98011	2.34949	Q3E7X9;P0C0X0	40S ribosomal protein S28-A;40S ribosomal protein S28-B	RPS28A;RPS28B	283
-1.08294	1.25775	-0.477652	0.57785	-0.605288	1.64121				5	4	4	69.6	50	50	6.6606	0	38.738	2266400000	35	2.98098	3.24113	4.19123	2.55824	2.05337	2.55292	2.98908	2.96539	3.02592	P41057	40S ribosomal protein S29-A	RPS29A	1513
-0.471537	0.518747	-0.406518	0.451998	-0.065019	0.20825				6	6	5	69.6	69.6	50	6.7276	0	70.591	3163800000	56	3.20959	3.68289	4.52248	3.11537	3.43191	3.45306	3.47908	3.41433	3.30199	P41058	40S ribosomal protein S29-B	RPS29B	1514
-0.209582	0.338753	0.0842082	0.124595	-0.29379	1.2473				17	17	17	67.9	67.9	67.9	26.502	0	323.31	32665000000	209	6.8136	6.72583	7.48283	6.95442	6.6403	6.79879	7.0829	7.20536	6.98662	P05750	40S ribosomal protein S3	RPS3	185
-1.57386	1.1815	-0.851559	0.933199	-0.722302	0.599658				5	5	5	42.9	42.9	42.9	7.1184	0	16.036	542550000	29	1.03614	1.32537	2.28217	0.542172	0.403595	-1.02367	0.300585	0.837515	0.950906	P0CX34;P0CX33	40S ribosomal protein S30-B;40S ribosomal protein S30-A	RPS30B;RPS30A	300
-0.0399812	0.0369135	-0.706741	1.94854	0.66676	0.858933				8	8	3	48	48	17.1	17.216	0	119.03	8689500000	108	5.09475	5.38836	5.50469	4.84199	5.05514	5.97073	4.77278	4.42845	4.66634	P05759	Ubiquitin-40S ribosomal protein S31;Ubiquitin;40S ribosomal protein S31	RPS31	188
-0.790711	0.989058	-0.472287	0.570904	-0.318424	0.888374				21	21	21	57.1	57.1	57.1	29.41	0	241.75	34225000000	210	6.89293	7.07357	8.02796	6.74924	6.56676	6.30634	6.98694	6.64725	6.94342	P0CX36;P0CX35	40S ribosomal protein S4-B;40S ribosomal protein S4-A	RPS4B;RPS4A	301
-0.0943604	0.118982	0.177521	0.266146	-0.271882	0.876044				13	13	13	51.6	51.6	51.6	25.038	0	253.3	27081000000	149	6.42155	6.38045	7.17567	6.80166	6.53552	6.3574	6.9666	6.77194	6.77169	P26783	40S ribosomal protein S5	RPS5	664
-0.737661	1.07588	-0.501483	0.878094	-0.236179	0.478263				15	15	15	50	50	50	26.996	0	172.56	26983000000	148	6.69514	6.87369	7.52935	6.52582	6.46028	5.89909	6.57922	6.37498	6.63953	P0CX38;P0CX37	40S ribosomal protein S6-B;40S ribosomal protein S6-A	RPS6B;RPS6A	302
-0.583818	1.04253	-0.554946	1.01077	-0.0288715	0.0936425				13	7	7	71.1	45.8	45.8	21.622	0	152.85	16027000000	67	6.0201	6.03443	6.77253	5.81742	5.52627	5.73193	5.69983	5.61449	5.84791	P26786	40S ribosomal protein S7-A	RPS7A	667
-0.409381	0.390964	-0.40815	0.390242	-0.00123151	0.00200295				14	14	8	71.1	71.1	45.8	21.634	0	49.088	12147000000	85	5.1328	5.46338	6.5188	5.01157	5.46531	5.40995	5.07455	5.25786	5.55812	P48164	40S ribosomal protein S7-B	RPS7B	1671
-0.847451	1.37231	-0.709024	1.13101	-0.138427	0.495651				9	9	9	51.5	51.5	51.5	22.489	0	178.87	17925000000	114	6.06777	6.51149	7.03179	5.63613	5.59599	5.83657	5.76658	5.70024	6.01715	P0CX40;P0CX39	40S ribosomal protein S8-B;40S ribosomal protein S8-A	RPS8B;RPS8A	303
-1.02624	1.12854	-0.501876	0.576176	-0.524368	1.23087				14	14	1	50.8	50.8	8.2	22.298	0	97.461	16612000000	121	5.85194	6.03474	7.08122	5.48534	5.48817	4.91566	5.79082	5.73215	5.93931	P05755	40S ribosomal protein S9-B	RPS9B	186
0.283729	0.573247	0.352659	0.787205	-0.0689297	0.153675				20	20	20	42.8	42.8	42.8	51.982	0	68.529	2153200000	96	3.25368	2.84996	2.64938	3.37469	3.28293	2.94658	3.39262	3.3584	3.05997	P33299	26S protease regulatory subunit 7 homolog	RPT1	898
-0.202272	0.330947	-0.172758	0.265379	-0.0295137	0.100144				11	11	11	28.4	28.4	28.4	48.828	0	207.17	791580000	48	1.62474	1.36519	2.19392	1.46909	1.64355	1.46441	1.42933	1.72424	1.51201	P40327	26S protease regulatory subunit 4 homolog	RPT2	1431
-0.356364	0.408946	0.113763	0.316692	-0.470126	0.562578				14	14	13	31.5	31.5	28.7	47.893	0	67.176	953850000	58	1.85284	1.83688	2.15119	1.77027	2.09667	0.904871	1.99132	2.26836	1.92251	P33298	26S protease regulatory subunit 6B homolog	RPT3	897
0.0804494	0.511261	-0.00605202	0.00978519	0.0865014	0.15764				14	13	13	28.8	26.1	26.1	49.408	0	51.516	619480000	62	1.30979	1.2126	1.36496	1.37799	1.28419	1.46652	1.58292	0.910641	1.37564	P53549	26S protease subunit RPT4	RPT4	1844
0.123171	0.153122	0.326193	0.534232	-0.203021	0.356308				9	9	9	22.4	22.4	22.4	48.255	0	49.692	571810000	36	1.33943	0.585577	1.1927	0.792171	1.25629	1.43877	1.08853	1.49329	1.51448	P33297	26S protease regulatory subunit 6A	RPT5	896
0.0140991	0.0137821	0.292471	0.612183	-0.278372	0.334487				13	13	13	34.6	34.6	34.6	45.271	0	111.55	878170000	67	1.87569	1.38978	1.75427	2.29318	1.45021	1.31864	2.08125	2.16082	1.65508	Q01939	26S protease regulatory subunit 8 homolog	RPT6	1976
-0.950605	0.711811	-0.434204	0.411414	-0.516401	0.316945				6	6	6	8.2	8.2	8.2	83.425	0	8.5868	96457000	11	-1.44288	-1.32232	-0.629624	-1.29985	-3.15513	-1.79165	-0.95664	-1.50647	-2.23433	Q05468	Ribosome quality control complex subunit 1	RQC1	2169
-1.13954	0.669917	-1.04616	0.873407	-0.0933838	0.0554774				14	14	14	33.5	33.5	33.5	57.261	0	88.991	390400000	31	0.311697	0.516621	2.00441	-0.125634	-1.19432	0.734058	-0.25135	-0.276903	0.222508	Q04225	Ribosome assembly protein RRB1	RRB1	2117
-0.039566	0.0211483	0.302951	0.215953	-0.342517	0.391879				5	5	5	19.4	19.4	19.4	33.202	0	22.739	174410000	10	-1.40121	-1.30659	0.218078	-0.514455	-0.550003	-1.54396	-0.603979	-0.239199	-0.737687	P35178	Ribosomal RNA-processing protein 1	RRP1	962
-0.964514	1.0293	-0.378314	0.409409	-0.5862	0.942896				38	38	38	32.2	32.2	32.2	137.51	0	248.36	4625200000	170	3.92953	4.24227	5.13953	3.97011	3.24973	3.19794	3.78701	4.08514	4.30425	Q12754	Ribosomal RNA-processing protein 12	RRP12	2516
-1.38678	1.13494	-1.14918	0.885029	-0.237604	0.307766				2	2	2	8.4	8.4	8.4	28.212	0	8.2385	36181000	2	-1.85669	-3.36811	-1.62555	-3.7806	-3.32217	-3.90792	-3.93254	-3.30447	-3.06087	Q06511	Ribosomal RNA-processing protein 15	RRP15	2240
-0.251489	0.571921	0.137683	0.418471	-0.389172	1.30143				18	18	18	35.9	35.9	35.9	55.968	0	109.97	2059700000	110	2.8909	2.91777	3.3187	3.05546	2.58856	2.72888	3.15923	3.22504	3.15615	P38712	ATP-dependent rRNA helicase RRP3	RRP3	1197
0.305308	0.243013	-0.088075	0.0621186	0.393383	0.304792				2	2	2	17.1	17.1	17.1	26.556	0	37.143	87325000	4	-1.4824	-2.35132	-1.29313	-1.35727	-0.780399	-2.07325	-1.05885	-2.15358	-2.17863	Q08285	Exosome complex component RRP40	RRP40	2320
0.0974077	0.0362198	-0.219116	0.0971624	0.316524	0.212778				3	3	3	8.2	8.2	8.2	33.962	0	6.1277	70835000	7	-2.56116	-3.19354	-0.671113	-2.77841	-2.27967	-1.07551	-2.68661	-2.5906	-1.80595	Q05636	Exosome complex component RRP45	RRP45	2180
-0.780951	1.38186	-0.435811	1.15262	-0.345139	0.513687				3	3	3	13.5	13.5	13.5	24.407	0	8.0441	104500000	13	-0.902115	-1.07753	-0.785821	-1.49543	-1.41292	-2.19997	-1.30753	-1.64989	-1.11547	P53256	Exosome complex component RRP46	RRP46	1809
-1.4669	1.35298	-0.913013	0.837221	-0.553883	1.36274				66	66	66	40.9	40.9	40.9	193.13	0	323.31	3331600000	238	3.41171	3.89884	5.05796	2.9253	2.4907	2.55183	3.13516	3.02661	3.4677	Q05022	rRNA biogenesis protein RRP5	RRP5	2164
-1.32732	1.06311	-0.664351	0.628155	-0.662968	0.837752				10	10	10	18.3	18.3	18.3	84.038	0	39.906	376570000	25	0.578358	0.300383	1.81954	0.0684271	-1.1163	-0.235807	0.325663	0.0492744	0.330289	Q12149	Exosome complex exonuclease RRP6	RRP6	2412
-1.22506	0.345515	-1.94943	0.931922	0.724366	0.21156				5	5	5	13.8	13.8	13.8	34.47	0	22.368	160250000	7	-1.6705	-1.40744	0.917155	0.44864	-3.53038	-2.75422	-3.27833	-3.11544	-1.6153	P25368	Ribosomal RNA-processing protein 7	RRP7	614
-1.35191	1.55761	-0.617648	1.68591	-0.734261	0.898768				16	16	16	42.3	42.3	42.3	45.985	0	80.45	947280000	72	2.15694	2.39939	2.65963	1.61943	0.35154	1.18926	1.63938	1.80396	1.91968	P38961	25S rRNA (adenine(645)-N(1))-methyltransferase	RRP8	1274
-1.89479	0.85253	0.546949	0.208291	-2.44174	2.84854				3	3	3	4.5	4.5	4.5	65.053	0	5.0497	46019000	8	-4.07629	-3.79166	-0.941985	-4.62672	-4.52944	-5.33815	-2.64757	-2.4726	-2.04892	Q06506	Ribosomal RNA-processing protein 9	RRP9	2238
-0.528658	1.17318	0.240583	0.347356	-0.769241	1.267				6	6	6	12.6	12.6	12.6	57.025	0	31.621	197130000	16	-0.173677	-0.620846	-0.156075	-0.550569	-0.999756	-0.986248	-0.551933	0.253584	0.0695009	P25382	Ribosome assembly protein 4	RSA4	622
-0.350068	0.373037	0.179823	0.169451	-0.529891	1.62985				4	4	4	4.9	4.9	4.9	101.72	0	11.893	100770000	5	-1.99644	-1.49837	-0.68282	-1.62974	-1.67883	-1.91927	-1.44782	-1.06752	-1.12283	Q06639	Chromatin structure-remodeling complex protein RSC3	RSC3	2254
-0.15323	0.110718	0.314019	0.280601	-0.467249	0.845091				10	10	10	17.4	17.4	17.4	72.29	0	37.409	324590000	43	0.947296	0.59877	-0.513288	0.668433	-0.0388832	-0.0564613	0.502914	0.828651	0.64327	Q02206	Chromatin structure-remodeling complex subunit RSC4	RSC4	1981
0.20035	0.0517839	-0.289962	0.0961375	0.490312	0.183765				7	7	7	15.1	15.1	15.1	63.167	0	40.454	126530000	13	-0.617849	-3.39486	-0.343457	0.384009	-2.74389	-1.39524	-1.05279	-2.62205	-1.55121	P43609	Chromatin structure-remodeling complex protein RSC8	RSC8	1574
-1.23222	1.1106	0.169038	0.140545	-1.40126	1.31318				7	7	7	11.5	11.5	11.5	65.217	0	11.016	114160000	14	-0.845779	-1.67785	-0.573281	-1.48374	-2.82325	-2.48658	-1.39327	-0.36792	-0.828605	Q03124	Chromatin structure-remodeling complex subunit RSC9	RSC9	2031
-1.35648	1.0066	0.228301	0.225449	-1.58478	1.231				6	6	6	5.7	5.7	5.7	107.67	0	12.637	187140000	9	-0.325712	-0.893915	0.175471	-1.30124	-1.01675	-2.7956	-0.0161629	0.247795	-0.590884	Q03516	Uncharacterized protein RSN1	RSN1	2060
-0.312671	1.70956	-0.109105	1.2415	-0.203566	1.20353				29	29	29	39.7	39.7	39.7	91.815	0	310.49	3555400000	211	4.02576	4.00885	3.91789	3.79309	3.68896	3.53244	3.83981	3.86421	3.92117	P39940	E3 ubiquitin-protein ligase RSP5	RSP5	1347
-1.58973	0.770898	-0.272729	0.265395	-1.317	0.674222				8	8	8	29.8	29.8	29.8	30.39	0	21.466	336960000	27	0.123623	0.453062	1.38209	0.420781	-2.56316	-0.668039	0.0580196	0.582649	0.499915	P13856	Ras-related protein RSR1	RSR1	377
-0.751929	0.368151	0.46619	0.403837	-1.21812	0.697408				7	7	7	16.7	16.7	16.7	46.211	0	12.025	181590000	19	0.135942	-0.407009	-1.27013	-0.209046	-0.872765	-2.71517	-0.575399	0.137106	0.295672	P53850	Restriction of telomere capping protein 4	RTC4	1880
-1.9586	1.70662	-1.25441	0.996837	-0.704191	0.719485				7	7	7	11.6	11.6	11.6	65.868	0	19.337	174670000	13	-0.650175	-0.198826	0.890609	-1.45599	-2.2547	-2.1235	-1.10449	-1.94395	-0.673179	P53064	RNA polymerase-associated protein RTF1	RTF1	1753
-0.130168	0.218268	-0.768585	0.685213	0.638418	0.526588				11	11	11	20.7	20.7	20.7	65.571	0	27.709	261610000	23	0.353985	0.515493	0.0969725	0.542314	-0.141701	0.175335	0.248413	-0.182053	-1.40567	P32608	Retrograde regulation protein 2	RTG2	833
0.120722	0.136263	0.44685	0.654111	-0.326128	1.21856				13	13	13	52.9	52.9	52.9	32.916	0	226.83	7691000000	119	5.27969	4.88064	4.23139	4.92254	4.71368	5.11766	5.24772	5.32358	5.16098	Q04947	Reticulon-like protein 1	RTN1	2158
-0.196967	0.214258	0.416851	1.10638	-0.613818	0.905683				8	8	8	11.5	11.5	11.5	85.334	0	32.124	436520000	37	0.31846	0.809977	0.853572	0.991679	0.491489	-0.0920601	1.043	1.16528	1.02428	P38903	Serine/threonine-protein phosphatase 2A 56 kDa regulatory subunit delta isoform	RTS1	1264
-0.659772	0.729082	0.560928	0.731837	-1.2207	1.34238				6	6	6	7	7	7	114.46	0	11.195	123720000	17	-0.748037	-0.95499	-1.54558	-1.06709	-2.12176	-2.03907	-0.84236	-0.0129452	-0.710515	Q08924	Regulator of Ty1 transposition protein 10	RTT10	2351
-0.319871	0.261864	-0.0876993	0.0661031	-0.232171	0.224332				3	3	3	17.8	17.8	17.8	17.794	0	7.0204	82329000	9	-1.14803	-0.976643	-2.19008	-1.55969	-2.35812	-1.35656	-2.02122	-1.11649	-1.44014	P53330	Regulator of Ty1 transposition protein 102	RTT102	1834
-0.132654	0.232915	0.0543505	0.0966149	-0.187004	0.815953				16	16	16	39.3	39.3	39.3	50.452	0	134.75	2340100000	117	3.63119	3.3069	2.94195	3.26252	3.26243	2.95714	3.37695	3.28773	3.37841	Q03940	RuvB-like protein 1	RVB1	2096
-0.324589	0.834613	-0.290906	0.696783	-0.0336825	0.0755937				12	12	12	29.3	29.3	29.3	51.611	0	73.089	933110000	59	2.14227	1.79047	2.29215	1.72077	1.94024	1.59011	1.8858	1.91899	1.54738	Q12464	RuvB-like protein 2	RVB2	2490
-0.0825787	0.12296	-0.15188	0.188355	0.0693016	0.0827618				7	7	7	24.9	24.9	24.9	30.25	0	31.431	450310000	28	0.695631	0.68713	1.24273	0.717467	1.10422	0.556061	0.581167	0.383623	1.20506	P25343	Reduced viability upon starvation protein 161	RVS161	607
-0.945056	1.01076	-0.650843	0.669255	-0.294212	0.427716				5	5	5	12	12	12	52.774	0	14.668	185810000	11	-0.49119	-0.542822	0.645459	-1.19099	-1.35734	-0.675394	-0.989748	-0.991711	-0.359624	P39743	Reduced viability upon starvation protein 167	RVS167	1338
-0.747196	0.521679	0.168126	0.427514	-0.915322	0.644213				8	8	8	14.3	14.3	14.3	71.772	0	25.893	269010000	31	0.274359	0.00727081	0.198583	0.634913	-1.42028	-0.976011	0.495146	0.456518	0.0329275	P32599;REV__P32599	Fimbrin	SAC6	829
-0.0436942	0.062422	0.199469	0.361095	-0.243163	0.720454				22	22	22	46.8	46.8	46.8	49.125	0	170.88	3792800000	167	3.79263	4.29972	3.59367	3.83873	4.06952	3.6467	4.14652	3.91188	4.22603	P39954	Adenosylhomocysteinase	SAH1	1350
0.431526	0.532658	0.590974	0.76268	-0.159448	1.26754				25	25	12	76.7	76.7	40.6	41.818	0	323.31	31899000000	295	7.2648	6.77242	6.045	7.09584	7.06907	7.2119	7.26792	7.36044	7.22679	P10659	S-adenosylmethionine synthase 1	SAM1	321
0.522987	0.415379	0.39694	0.301849	0.126048	0.889313				25	12	12	70.8	34.9	34.9	42.255	0	191.71	1146000000	59	2.86915	1.92041	1.02246	2.37667	2.44668	2.55763	2.2575	2.39122	2.35412	P19358	S-adenosylmethionine synthase 2	SAM2	469
-1.04367	1.03302	-1.41463	0.660234	0.370965	0.13851				7	7	7	22.8	22.8	22.8	36.668	0	23.746	141700000	20	-0.161566	0.339882	-0.717549	-1.88015	-1.16343	-0.626652	-0.755716	-3.43426	-0.593152	Q08985;Q04898	Homocysteine S-methyltransferase 2	SAM4	2365
0.372797	0.112648	1.95277	0.788304	-1.57998	1.12353				3	3	3	5.8	5.8	5.8	54.405	0	6.1132	38424000	11	-3.25981	-6.13405	-2.64867	-2.69931	-4.54706	-3.67778	-1.67499	-1.66677	-2.84246	P53969	Sorting assembly machinery 50 kDa subunit	SAM50	1915
0.207872	0.780033	0.368568	1.41364	-0.160695	0.780463				9	9	9	62.6	62.6	62.6	21.45	0	61.168	3027600000	66	3.40541	3.2211	3.57451	3.61234	3.72462	3.48767	3.7348	3.67587	3.89604	P20606	Small COPII coat GTPase SAR1	SAR1	496
-0.370199	0.347943	-0.441948	0.464453	0.0717487	0.124761				3	3	3	6.1	6.1	6.1	70.259	0	8.2046	74661000	4	-2.3161	-1.63301	-0.930999	-1.63224	-2.25008	-2.10839	-2.2458	-1.91245	-2.0477	Q12136	Something about silencing protein 10	SAS10	2408
-0.0578918	0.010253	1.08153	0.234412	-1.13942	0.281105				2	2	2	5	5	5	55.409	0.0012777	3.2015	27084000	4	-1.60611	-6.23297	-5.44506	-2.12035	-5.91418	-5.42328	-5.57568	-2.29575	-2.16811	Q04003	Something about silencing protein 4	SAS4	2101
-1.04025	0.992985	-0.0528615	0.0368741	-0.987386	1.3884				3	3	3	6	6	6	66.665	0	9.7541	86407000	10	-0.773506	-2.17553	-1.05174	-2.02659	-2.26008	-2.83484	-0.941174	-1.701	-1.51718	P25333	Serine/threonine-protein kinase HAL4/SAT4	SAT4	602
0.400383	0.5733	0.424419	0.809041	-0.0240358	0.036361				1	1	1	5.1	5.1	5.1	24.081	0.00044248	3.7869	142980000	9	-0.985256	-0.708372	-1.49223	-0.561294	-0.359282	-1.06413	-0.615755	-0.783741	-0.513106	P28707	Co-chaperone protein SBA1	SBA1	694
-0.448603	0.425522	0.15273	0.141692	-0.601333	1.3446				9	9	9	12.9	12.9	12.9	96.397	0	66.866	202930000	21	0.547613	-0.233477	-0.830529	-0.821435	-0.836729	-0.204039	0.00177956	-0.00556946	-0.0544138	P38814	Protein SBE22	SBE22	1230
-0.298321	0.259176	-0.201637	0.204118	-0.0966841	0.106363				1	1	1	14.8	14.8	14.8	9.606	0.0036541	2.5141	89825000	7	-1.57816	-1.95922	-0.765214	-2.24459	-1.22855	-1.72441	-1.73599	-1.82431	-1.34719	P52871	Protein transport protein SBH2	SBH2	1739
-1.14864	0.97125	-0.561771	0.741081	-0.586872	0.501718				6	6	6	23.8	23.8	23.8	32.989	0	35.196	290820000	26	0.248255	0.270617	1.1249	-0.238198	-0.0253181	-1.53864	-0.380985	0.0606384	0.278802	P10080	Single-stranded nucleic acid-binding protein	SBP1	314
-0.565086	0.666931	0.149335	0.268959	-0.71442	0.905565				12	12	12	14.1	14.1	14.1	91.81	0	45.536	620400000	61	1.74662	1.3678	1.14622	1.53885	0.505136	0.521393	1.5038	1.37293	1.83191	P11792	Serine/threonine-protein kinase SCH9	SCH9	341
-0.807669	0.372032	-1.25913	1.31542	0.451461	0.207946				5	5	5	17.2	17.2	17.2	41.543	0	11.524	156500000	14	0.320881	0.134823	-0.964814	-1.14868	0.513809	-2.29724	-1.16975	-1.82233	-1.29442	P25303	DnaJ-related protein SCJ1	SCJ1	600
0.788785	1.11291	0.459014	1.95971	0.329771	0.446182				15	15	15	50	50	50	28.001	0	110.07	1214200000	77	1.72187	2.05804	1.80034	2.01751	2.90641	3.02268	2.3134	2.34453	2.29937	P21243	Proteasome subunit alpha type-1	SCL1	502
-1.18865	1.18347	-0.691391	0.686214	-0.49726	1.06492				50	50	50	46.6	46.6	46.6	134.81	0	323.31	3031200000	215	3.40548	3.54372	4.78525	2.91321	2.88128	2.37401	3.24551	2.97831	3.43647	P06105	Protein SCP160	SCP160	193
-0.86171	0.901271	-0.172079	0.275298	-0.689631	0.865117				8	8	8	48.4	48.4	48.4	26.925	0	72.095	1270900000	59	2.94388	2.90383	2.17646	2.34102	1.10057	1.99746	2.53805	2.44839	2.52149	P40075	Vesicle-associated membrane protein-associated protein SCS2	SCS2	1397
0.453083	0.359541	0.616804	0.646485	-0.163721	0.192479				2	2	2	7.6	7.6	7.6	44.881	0.00085911	3.3138	76304000	3	-3.00275	-1.68925	-1.79371	-1.55771	-1.25765	-2.3111	-1.66046	-1.60753	-1.3673	Q03529	Ceramide very long chain fatty acid hydroxylase SCS7	SCS7	2062
-2.87648	0.791345	-2.30588	0.64093	-0.570597	0.500907				12	12	12	31.9	31.9	31.9	40.173	0	275.16	2638100000	34	1.03007	0.695992	5.6941	-1.16495	0.431967	-0.476284	0.195276	-0.164413	0.471662	P53334	Probable family 17 glucosidase SCW4	SCW4	1837
-1.41878	1.00117	-0.50464	0.441003	-0.914136	0.815471				13	13	12	18.8	18.8	17.9	86.617	0	94.642	733670000	49	1.44441	1.26246	2.70891	1.18843	0.45743	-0.486399	1.49356	1.47792	0.930379	P53313	Protein SDA1	SDA1	1829
0.170033	0.135973	0.688662	0.674553	-0.518629	2.18034				27	27	21	55.2	55.2	42.5	70.229	0	323.31	17366000000	241	6.62668	5.88123	5.0443	5.92212	6.00086	6.13933	6.5096	6.68584	6.42276	Q00711	Succinate dehydrogenase [ubiquinone] flavoprotein subunit, mitochondrial	SDH1	1957
0.23849	0.172096	0.790628	0.70458	-0.552139	1.93759				12	12	12	47	47	47	30.231	0	121.1	7547900000	87	5.17432	4.99632	3.56122	5.04891	4.65596	4.74245	5.42959	5.37462	5.29953	P21801	Succinate dehydrogenase [ubiquinone] iron-sulfur subunit, mitochondrial	SDH2	516
-0.211166	0.318146	0.542753	1.36665	-0.753918	1.50441				2	2	2	9.1	9.1	9.1	22.068	0	7.9109	145970000	10	-0.990116	-1.24032	-0.669484	-0.847453	-1.10216	-1.5838	-0.257544	-0.482557	-0.531558	P33421	Succinate dehydrogenase [ubiquinone] cytochrome b subunit, mitochondrial	SDH3	922
0.559748	0.437221	0.942756	0.712889	-0.383008	0.654709				3	3	3	14.9	14.9	14.9	20.248	0.00046211	4.439	47673000	5	-1.85116	-3.26028	-3.64817	-2.43265	-2.39686	-2.25086	-1.60631	-2.47525	-1.84978	P37298	Succinate dehydrogenase [ubiquinone] cytochrome b small subunit, mitochondrial	SDH4	1060
-1.40038	0.870404	-0.633139	0.672426	-0.767241	0.416352				6	6	6	21.2	21.2	21.2	28.283	0	15.116	234980000	26	0.444351	0.848955	-0.0263319	-0.399335	-0.15448	-2.38035	0.258619	-0.882303	-0.00875759	Q07953	Ribosome maturation protein SDO1	SDO1	2300
1.89958	0.806827	2.23774	0.958843	-0.338153	0.811023				14	14	14	41.7	41.7	41.7	58.097	0	197.19	3103700000	88	3.49036	2.56147	-0.119485	3.92513	4.05757	3.6484	4.29384	4.42772	3.924	P53172	Protein SDS23	SDS23	1789
0.946302	1.44055	0.533134	1.07383	0.413169	0.926234				10	10	10	23.3	23.3	23.3	57.187	0	37.018	584080000	44	0.832758	1.04703	0.280536	1.7058	1.99629	1.29715	1.23637	1.34398	1.17937	P38314	Protein SDS24	SDS24	1153
-1.10456	0.785311	-1.44288	0.845498	0.338313	0.22624				15	15	15	27.1	27.1	27.1	83.479	0	183.65	581140000	28	0.744575	1.14977	2.6959	0.475013	-0.0476437	0.849178	-0.808962	0.0652523	1.00532	P30619	Protein transport protein SEC1	SEC1	717
-0.443355	0.752292	-0.658915	1.13639	0.21556	0.403957				11	11	11	48.1	48.1	48.1	33.043	0	86.044	914920000	57	2.34353	2.59533	1.84748	2.02283	1.50714	1.9263	1.6598	1.29943	1.85036	Q04491	Protein transport protein SEC13	SEC13	2135
0.455028	0.247583	0.537933	0.381477	-0.0829048	0.0314174				10	10	10	39.1	39.1	39.1	34.9	0	42.062	671470000	37	0.595381	1.29733	0.76621	1.94064	2.12959	-0.0462303	2.48859	0.626738	1.15739	P24280;P33324	SEC14 cytosolic factor	SEC14	585
-1.4559	1.21339	-0.556779	0.493405	-0.899125	0.930294				17	17	17	8.8	8.8	8.8	241.69	0	66.99	397920000	45	0.487875	0.62388	1.81593	-0.00530148	-0.21661	-1.21812	-0.063961	0.528534	0.792775	P48415	COPII coat assembly protein SEC16	SEC16	1678
0.660182	0.993803	0.273298	0.480938	0.386883	0.886663				27	27	27	37.3	37.3	37.3	84.055	0	223.21	3352200000	206	3.8328	3.58836	3.01762	3.89975	3.98972	4.52985	3.81542	3.79193	3.65132	P18759	Vesicular-fusion protein SEC18	SEC18	459
0.571864	1.08767	0.633624	0.991778	-0.0617599	0.0844155				19	19	19	21.9	21.9	21.9	104.83	0	63.956	717350000	47	1.16541	0.696447	1.39099	1.48743	1.54965	1.93135	1.30022	2.04019	1.81331	P32074	Coatomer subunit gamma	SEC21	739
0.616969	1.09221	0.445954	1.26826	0.171015	0.323937				16	16	16	25.4	25.4	25.4	85.384	0	114.84	1546200000	97	1.95083	2.40638	2.44839	2.57109	2.79505	3.29037	2.72552	2.63536	2.78258	P15303	Protein transport protein SEC23	SEC23	402
-0.487736	0.838755	0.0428009	0.252601	-0.530537	0.942436				20	20	19	24.6	24.6	23.3	103.63	0	97.215	806330000	73	1.68006	1.80081	1.89863	1.82524	1.10709	0.983965	1.81236	1.81379	1.88176	P40482	Protein transport protein SEC24	SEC24	1462
0.144909	0.429344	0.196454	0.48421	-0.0515448	0.15431				30	30	30	33.4	33.4	33.4	109.02	0	294.53	3571200000	193	4.02395	3.65564	3.59103	3.80019	3.93894	3.96621	4.02346	4.1058	3.73072	P41810	Coatomer subunit beta	SEC26	1521
-0.841746	1.38455	-0.31906	1.29533	-0.522686	0.877363				22	22	22	28	28	28	99.444	0	292.01	1635300000	116	3.04008	2.84912	3.16474	2.5197	2.36179	1.64721	2.8203	2.69879	2.57768	P41811	Coatomer subunit beta	SEC27	1522
-0.889796	0.925559	-0.351687	0.497281	-0.538109	0.732806				4	4	4	16.2	16.2	16.2	33.829	0	42.538	246150000	22	-0.148376	-0.044241	0.808879	-0.0215311	-1.0218	-1.0098	-0.186426	-0.220392	-0.0319815	P40509	Coatomer subunit epsilon	SEC28	1472
-1.06487	0.727555	-0.111484	0.243283	-0.953386	0.617773				15	15	15	15.2	15.2	15.2	138.72	0	75.824	316260000	31	0.520931	0.580509	0.597772	0.622655	-0.424208	-1.69385	0.802954	0.205208	0.356599	P38968	Protein transport protein SEC31	SEC31	1276
1.20261	1.01607	0.826853	0.73166	0.375757	0.594687				9	9	8	50.2	50.2	45.1	23.505	0	62.246	3949900000	77	4.07108	3.43294	2.36261	4.02735	4.58579	4.86132	3.86891	4.35408	4.1242	P07560	Ras-related protein SEC4	SEC4	247
-0.433397	1.31732	-0.295265	0.740627	-0.138132	0.367183				14	14	14	54.3	54.3	54.3	29.063	0	126.94	3539600000	124	4.07898	3.80702	4.24389	3.46729	3.59588	3.76653	3.57155	3.66804	4.00451	P07283	Phosphomannomutase	SEC53	242
-0.458471	0.382064	-0.0810858	0.0605163	-0.377385	0.483355				7	7	7	7.8	7.8	7.8	93.427	0	11.93	252970000	14	-0.391914	-0.44099	0.847032	-0.00979328	-0.963932	-0.38756	-0.0894661	0.268852	-0.408517	P32844	Exocyst complex component SEC6	SEC6	866
-0.34544	0.233807	-0.441462	0.31335	0.0960223	0.158689				5	5	5	20.8	20.8	20.8	31.346	0	12.629	433830000	33	-0.0640602	0.681402	1.84455	0.144809	0.584124	0.696636	0.333378	0.141571	0.662553	P21825	Translocation protein SEC62	SEC62	517
1.03773	0.842118	0.346	0.390119	0.691734	0.626799				10	10	10	14.6	14.6	14.6	75.344	0	28.613	592150000	36	0.110592	0.554487	1.25109	0.77444	2.32952	1.92542	0.736561	1.31606	0.901547	P14906	Protein translocation protein SEC63	SEC63	395
-1.62329	0.985457	0.461991	1.32399	-2.08528	1.2914				6	6	6	19	19	19	31.169	0	9.2744	110720000	15	-1.20833	-1.3248	-0.803041	-2.12122	-4.23869	-1.84614	-0.690807	-0.691246	-0.568151	P29478	Signal recognition particle subunit SEC65	SEC65	708
-0.585437	0.538309	-0.692673	0.368113	0.107236	0.0433819				5	5	5	27.7	27.7	27.7	24.231	0	13.66	89520000	12	-1.37328	-1.69452	-0.794835	-2.67558	-1.47034	-1.47303	-0.681417	-3.24983	-2.00941	P33754	Translocation protein SEC66	SEC66	928
-0.064771	0.143481	0.0787818	0.264201	-0.143553	0.343606				28	28	28	14.2	14.2	14.2	226.88	0	114.34	1050100000	105	2.22986	1.97354	2.024	2.1745	2.14301	1.71558	2.27855	2.20459	1.9806	P11075	Protein transport protein SEC7	SEC7	330
-0.490284	0.362599	0.399709	0.62256	-0.889993	0.636681				3	3	3	2.8	2.8	2.8	122.22	0	6.774	45309000	7	-2.66525	-2.57637	-2.50385	-1.95501	-3.74294	-3.51838	-1.63153	-2.33009	-2.58473	P32855	Exocyst complex component SEC8	SEC8	867
0.275977	0.346084	0.579831	0.966066	-0.303855	0.36822				9	9	9	27.5	27.5	27.5	39.122	0	38.889	488430000	40	0.998938	0.624012	0.357718	1.21704	1.2018	0.389761	1.37906	1.51522	0.825873	P53011	Nucleoporin SEH1	SEH1	1748
2.18961	0.892404	2.1887	0.889915	0.000907262	0.00268612				1	1	1	13.5	13.5	13.5	10.386	0	16.447	78592000	12	-5.36158	-3.99495	-1.46183	-1.52203	-1.4	-1.3275	-1.52785	-1.49533	-1.22908	O94742	26S proteasome complex subunit SEM1	SEM1	97
-0.79631	0.569408	-0.0889435	0.0567917	-0.707366	0.807406				24	24	24	11	11	11	252.49	0	105.43	443080000	38	0.170977	0.484135	1.82594	0.506743	0.258507	-0.673128	0.439814	0.689848	1.08456	Q00416	Helicase SEN1	SEN1	1953
0.304805	0.348749	0.641816	0.735563	-0.337011	0.499783				7	7	7	22.3	22.3	22.3	34.207	0	15.979	546060000	35	1.0611	1.19704	0.176433	0.965819	1.45709	0.926073	1.06399	1.89115	1.40488	P42941	Phosphoserine phosphatase	SER2	1549
-0.497263	0.603164	-0.310781	0.347374	-0.186481	0.211917				16	16	16	40.5	40.5	40.5	51.193	0	272.59	1234700000	91	2.90809	2.81545	2.02362	2.4374	2.19135	1.62661	1.90005	2.72789	2.18687	P40054;P40510	D-3-phosphoglycerate dehydrogenase 1;D-3-phosphoglycerate dehydrogenase 2	SER3;SER33	1390
-0.193134	0.393405	0.153229	0.528075	-0.346363	0.693122				18	18	18	46.1	46.1	46.1	53.309	0	246.96	1817700000	117	2.97912	2.87609	2.7674	2.94965	2.79894	2.29463	3.24237	2.97543	2.8645	P07284	Serine--tRNA ligase, cytoplasmic	SES1	243
-1.32572	1.31446	-0.200533	0.181481	-1.12518	1.42701				5	5	5	6.2	6.2	6.2	89.431	0	12.117	94803000	12	-1.57821	-1.49608	-0.446528	-2.86267	-2.73251	-1.90278	-1.26199	-1.07911	-1.78131	Q99287	Protein SEY1	SEY1	2547
-0.150555	0.620024	0.181363	0.68973	-0.331918	1.60426				6	6	6	16.6	16.6	16.6	41.042	0	16.772	225540000	22	0.0136585	-0.105518	-0.304734	-0.383767	-0.279234	-0.185259	0.167847	0.0706959	-0.0910482	P32771	S-(hydroxymethyl)glutathione dehydrogenase	SFA1	845
0.714718	0.473099	0.0761217	0.14177	0.638596	0.437302				12	12	12	14.1	14.1	14.1	103.95	0	93.104	565760000	51	1.11682	1.03901	0.49475	0.584002	1.47277	2.73796	1.01545	0.971184	0.89231	P38810	SED5-binding protein 3	SFB3	1228
-0.101333	0.0833389	-0.376757	0.399868	0.275424	0.332982				11	11	11	37.9	37.9	37.9	35.34	0	73.442	1459100000	79	2.13864	2.39314	3.25428	2.21024	2.24443	3.02739	1.82721	2.27193	2.55664	P33303	Succinate/fumarate mitochondrial transporter	SFC1	900
-1.55225	1.47987	-0.857877	0.825171	-0.694372	2.77863				8	8	8	8.9	8.9	8.9	102.85	0	19.911	227760000	25	-0.266634	-0.184248	1.21145	-1.41569	-1.33435	-1.14614	-0.65579	-0.512278	-0.644998	Q06132	Suppressor of glycerol defect protein 1	SGD1	2201
-0.399673	0.619263	-0.0644735	0.0576917	-0.3352	0.292105				6	6	6	20.5	20.5	20.5	37.218	0	21.504	280660000	28	0.164213	0.144762	0.437114	0.0303488	0.206709	-0.689989	0.453495	-0.556229	0.655402	Q12118	Small glutamine-rich tetratricopeptide repeat-containing protein 2	SGT2	2402
-0.723449	0.713845	-1.15215	0.916511	0.428703	0.450704				20	20	20	32.4	32.4	32.4	74.238	0	58.977	543670000	44	0.726273	1.37693	2.25318	0.540019	0.994928	0.651087	0.274448	-0.355343	0.980821	P23293;P32581	Serine/threonine-protein kinase BUR1	SGV1	563
-1.92765	1.00994	-0.0508302	0.036023	-1.87682	1.03855				3	3	3	6.1	6.1	6.1	47.416	0	6.2967	24329000	5	-2.32442	-2.9189	-3.68476	-6.02337	-3.34323	-5.34443	-3.56325	-2.69513	-2.8222	P38272	SWI5-dependent HO expression protein 3	SHE3	1145
0.920513	0.985819	1.1646	1.19763	-0.244087	0.266462				5	5	5	6	6	6	89.552	0	8.9543	94073000	10	-1.5002	-2.72413	-2.38743	-0.895097	-1.22855	-1.72657	-0.554037	-1.50632	-1.0576	P51534	SWI5-dependent HO expression protein 4	SHE4	1726
-0.415655	0.37647	0.0150681	0.0107047	-0.430723	3.84647				20	20	19	43.9	43.9	42.4	53.686	0	219.88	1861300000	104	2.32346	2.44007	3.76752	2.4336	2.43862	2.41187	2.80105	2.88003	2.89517	P37292	Serine hydroxymethyltransferase, mitochondrial	SHM1	1057
-0.014363	0.0234747	0.289164	0.625286	-0.303527	1.89177				19	18	18	39.7	38.2	38.2	52.218	0	87.198	5235100000	103	4.63967	4.41623	3.95961	4.25158	4.32325	4.39759	4.60335	4.73627	4.54338	P37291	Serine hydroxymethyltransferase, cytosolic	SHM2	1056
-0.335997	0.28969	-0.448147	0.409958	0.11215	0.496303				14	14	14	39	39	39	46.987	0	323.31	1061700000	74	3.15211	2.50507	1.56308	2.00899	1.96695	2.23634	1.91088	2.06285	1.90209	P34223	UBX domain-containing protein 1	SHP1	944
-0.425219	0.376644	-0.304202	0.246119	-0.121017	0.140466				2	2	2	4.8	4.8	4.8	23.512	0	5.8683	160430000	13	-1.26754	-0.663414	0.197743	-0.990373	-0.647655	-1.37084	-1.26068	-0.950916	-0.434216	Q02774	Secretory component protein SHR3	SHR3	1996
-2.17573	0.581754	-0.00527382	0.00301145	-2.17046	0.607658				7	7	7	4.8	4.8	4.8	174.84	0	24.275	116100000	15	-0.112518	-0.581406	-1.85726	-0.551097	-2.55134	-5.97595	-0.414345	-1.22303	-0.929627	P22579	Transcriptional regulatory protein SIN3	SIN3	550
-0.246002	0.580318	-0.487395	1.24474	0.241393	0.446052				5	5	5	6	6	6	111.36	0	17.325	128600000	6	-0.731937	-0.549099	-0.850587	-0.628167	-1.06453	-1.17693	-1.51041	-0.970253	-1.11314	P06701	Regulatory protein SIR3	SIR3	205
1.69079	0.509943	0.360907	0.0879632	1.32988	0.981786				3	3	3	2.4	2.4	2.4	152.06	0.0048426	2.4052	839470000	3	1.94789	2.36915	-1.97771	1.59381	2.9775	2.8404	1.5817	1.61458	0.225776	P11978	Regulatory protein SIR4	SIR4	344
-0.131243	0.169277	-0.248282	0.399988	0.117039	0.12264				10	10	10	33.5	33.5	33.5	37.59	0	38.457	665260000	58	1.73543	1.59328	1.29803	1.43008	1.85663	0.946306	1.62986	1.39552	0.856507	P25294	Protein SIS1	SIS1	597
-0.63822	0.469855	0.128274	0.0882112	-0.766493	1.17857				13	13	11	22.2	22.2	19	62.477	0	79.317	903980000	77	2.79411	2.18576	1.05446	1.62365	1.70809	0.78792	2.20505	2.24334	1.97076	P36024	Phosphopantothenoylcysteine decarboxylase subunit SIS2	SIS2	996
3.6439	1.44319	-0.0510928	0.0240133	3.695	1.30469				2	2	2	2.3	2.3	2.3	100.79	0.0094712	2.0842	700840000	4	-1.49238	-0.784096	-1.55859	0.747552	1.76611	4.58298	-0.301485	-1.10703	-2.57983	Q04195	E3 SUMO-protein ligase SIZ1	SIZ1	2113
-1.60811	1.44997	-0.622501	0.989622	-0.985605	0.936039				5	5	5	4	4	4	146.06	0	10.078	84045000	5	-1.30863	-1.38879	-0.648469	-1.82365	-3.01797	-3.32858	-1.82436	-1.995	-1.39403	P35207	Antiviral helicase SKI2	SKI2	971
-0.474689	0.284206	0.208746	0.150199	-0.683435	0.663663				6	6	6	5	5	5	163.72	0	16.667	70302000	9	-2.08774	-2.78989	-1.0609	-2.11009	-1.90828	-3.34422	-2.02645	-1.63278	-1.65306	P17883	Superkiller protein 3	SKI3	451
-0.109662	0.0405953	-0.549643	0.339689	0.439981	0.226395				4	4	4	17.5	17.5	17.5	27.56	0	9.2471	97184000	5	-2.01036	-2.27	-0.361798	-1.88099	-0.351524	-2.73863	-2.54576	-2.21955	-1.52579	P46948	Exosome complex component SKI6	SKI6	1599
-0.0616271	0.0314134	-0.416168	0.441534	0.35454	0.185448				4	4	4	8.6	8.6	8.6	44.231	0	10.524	75619000	10	-1.66803	-2.02013	-1.38026	-0.966384	-3.00775	-1.27916	-2.59571	-2.31697	-1.40424	Q02793	Antiviral protein SKI8	SKI8	2001
-0.478745	0.407891	-0.81652	0.765992	0.337775	0.561452				4	4	4	5.8	5.8	5.8	69.201	0	5.5725	283490000	7	-0.146839	-0.0544605	1.26781	-0.0795221	0.196396	-0.486599	-0.133764	-0.500259	-0.749026	P38889;P10961	Transcription factor SKN7	SKN7	1261
0.810085	0.559656	0.00670751	0.00577784	0.803377	0.648783				3	3	3	19.1	19.1	19.1	22.33	0	16.536	66060000	8	-1.85137	-2.97485	-2.02453	-2.5462	-1.02642	-0.847876	-2.51368	-1.9951	-2.32184	P52286	Suppressor of kinetochore protein 1	SKP1	1730
-0.985205	0.69633	-0.685997	0.423303	-0.299208	0.372219				10	10	10	15.8	15.8	15.8	77.066	0	28.625	241560000	23	-1.0304	0.466982	1.07122	-0.626739	-0.687912	-1.13316	-0.609402	-0.977596	0.036809	P34226	Protein SKT5	SKT5	946
-0.359923	0.811025	-0.140763	0.226753	-0.21916	0.424076				5	5	5	7.1	7.1	7.1	83.237	0	9.1224	223140000	12	0.330528	-0.0677776	-0.211076	-0.394193	-0.103037	-0.530865	0.107979	0.00152397	-0.480117	Q03656	Serine/threonine-protein kinase SKY1	SKY1	2070
-1.70405	1.30862	-0.836382	0.89937	-0.867669	0.693678				15	15	15	10.5	10.5	10.5	135.85	0	117.95	892290000	59	1.87259	2.03367	2.97335	1.49618	0.517483	-0.246218	1.12885	1.25978	1.98183	P32790	Actin cytoskeleton-regulatory complex protein SLA1	SLA1	850
-0.720659	0.373527	-0.420114	0.140542	-0.300545	0.0784716				5	5	5	4.9	4.9	4.9	108.91	0	6.5081	130860000	5	-1.20056	-1.30475	-0.754916	-0.381957	-1.92685	-3.11339	0.680605	-2.58006	-2.62111	P33338	Protein SLA2	SLA2	913
-0.273407	0.292535	-0.132811	0.238331	-0.140596	0.1345				13	13	13	43.9	43.9	43.9	33.887	0	53.027	1137700000	64	2.05197	2.21178	2.54841	2.40313	1.30281	2.28599	1.81616	2.34955	2.24801	P33333	Probable 1-acyl-sn-glycerol-3-phosphate acyltransferase	SLC1	912
-0.436375	0.346944	-0.874477	0.650763	0.438102	0.494194				14	14	14	8.1	8.1	8.1	224.85	0	41.674	286380000	21	-0.0849628	-0.221363	1.3296	0.214519	-0.331013	-0.169355	-1.14997	0.0661469	-0.516332	P53327	Antiviral helicase SLH1	SLH1	1833
-0.61599	0.316886	-0.408468	0.191718	-0.207521	0.203183				8	8	8	6.4	6.4	6.4	141.28	0	14.169	322460000	11	-0.296021	-0.705959	1.74031	-0.600249	0.123861	-0.633247	-0.716097	-0.115473	0.344499	P32908	Structural maintenance of chromosomes protein 1	SMC1	883
-0.0595449	0.0308715	-0.763362	0.428414	0.703817	0.67365				2	2	2	15.5	15.5	15.5	12.853	0	5.0217	72432000	8	-2.98647	-1.46421	-0.899001	-1.53994	-1.81567	-2.17271	-2.64123	-3.25264	-1.7459	Q06217	Small nuclear ribonucleoprotein Sm D2	SMD2	2211
-0.738967	0.673798	0.144558	0.1027	-0.883525	2.62571				4	4	4	36.5	36.5	36.5	11.834	0	39.347	970050000	36	2.56108	2.71486	1.16267	1.48564	1.2802	1.45586	2.45714	2.33685	2.07829	Q04964	Ribonucleotide reductase inhibitor protein SML1	SML1	2162
2.58517	0.652375	2.0288	0.486758	0.55637	0.280587				3	3	3	24.8	24.8	24.8	11.597	0	8.1012	261110000	11	-5.47918	0.169645	-1.08492	1.0906	0.865658	-0.59519	-0.753963	-0.645823	1.09174	Q12306	Ubiquitin-like protein SMT3	SMT3	2455
1.84571	1.17449	1.29136	1.12199	0.554352	0.420768				2	2	2	17.4	17.4	17.4	9.6599	0.00045809	4.2618	53436000	7	-2.5688	-4.34015	-3.50322	-2.0981	-2.21599	-0.56094	-2.05935	-1.95145	-2.52729	P54999	Small nuclear ribonucleoprotein F	SMX3	1935
-0.279687	0.250095	0.284807	0.25743	-0.564494	1.94973				14	14	14	24.2	24.2	24.2	73.798	0	97.798	347950000	38	1.28469	0.418995	-0.20688	0.351644	0.27556	0.0305405	0.855179	0.620575	0.875472	P32364	Kinesin-related protein SMY1	SMY1	765
-0.886114	1.26291	-0.328234	0.771446	-0.55788	0.743119				5	5	5	10.6	10.6	10.6	72.045	0	18.614	193230000	14	-0.142504	-0.207876	0.176131	-0.636767	-1.55849	-0.637329	-0.693285	-0.184565	-0.281102	P06782	Carbon catabolite-derepressing protein kinase	SNF1	212
-1.70831	1.01932	-0.401108	0.127804	-1.3072	0.643656				2	2	2	1.2	1.2	1.2	194.05	0.00044346	3.8274	31687000	2	-4.37386	-2.78183	-1.82788	-4.20257	-5.07351	-4.83243	-4.51094	-4.01604	-1.65992	P22082	Transcription regulatory protein SNF2	SNF2	525
-0.00175603	0.00245396	0.194682	0.395151	-0.196438	0.414554				10	10	10	33.2	33.2	33.2	36.401	0	76.182	812550000	51	1.96573	1.63539	1.3809	1.78245	1.85497	1.33933	1.66905	2.0825	1.81452	P12904	5-AMP-activated protein kinase subunit gamma	SNF4	360
1.74287	0.549852	-1.54923	0.698688	3.2921	1.53611				2	2	2	7.9	7.9	7.9	26.987	0	18.112	408140000	9	-1.10105	1.77901	-1.34452	-0.418019	2.23318	2.74688	-1.54733	-1.78766	-1.97927	P39929	Vacuolar-sorting protein SNF7	SNF7	1342
-0.0223427	0.0058927	2.19785	0.800652	-2.2202	2.28924				5	5	5	10.4	10.4	10.4	61.293	0	14.596	118160000	18	-2.20142	-4.82879	-0.633471	-2.85872	-2.72618	-2.14581	-0.448223	0.262674	-0.88457	P46950	Nitrosoguanidine resistance protein SNG1	SNG1	1600
-0.823008	0.918942	-0.558127	0.533946	-0.264881	0.609069				6	6	6	56.3	56.3	56.3	13.569	0	119.4	3996100000	66	3.73349	3.88408	5.05563	3.43906	3.3853	3.37982	3.31484	3.98491	3.69908	P39990	13 kDa ribonucleoprotein-associated protein	SNU13	1363
-0.12528	0.100464	-0.179585	0.152514	0.0543054	0.237694				12	12	12	88.3	88.3	88.3	15.854	0	323.31	19151000000	166	7.06874	6.63533	5.58929	6.30217	6.15668	6.45868	6.29068	6.2146	6.24933	P00445	Superoxide dismutase [Cu-Zn]	SOD1	108
0.0408999	0.0169081	0.182732	0.103125	-0.141832	0.0612202				2	2	2	9.9	9.9	9.9	25.774	0	5.4286	48617000	4	-2.02925	-3.48293	-2.26893	-1.85479	-3.88219	-1.92142	-1.75491	-2.20129	-3.27671	P00447	Superoxide dismutase [Mn], mitochondrial	SOD2	109
-2.04264	1.43428	-0.625673	0.432737	-1.41696	1.07374				14	14	14	31.3	31.3	31.3	56.788	0	98.317	503550000	37	0.612314	1.28224	2.22379	-0.152049	-0.250801	-1.60672	0.61982	0.11688	1.50462	P33750	Protein SOF1	SOF1	926
-0.323055	0.237743	-0.345442	0.238552	0.0223872	0.0356517				10	10	10	39.7	39.7	39.7	34.501	0	108.94	2091800000	76	4.22054	3.3962	2.38084	2.90295	3.0874	3.03807	2.62736	3.33831	2.99558	P37262;P50278	6-phosphogluconolactonase-like protein 2	SOL2	1054
0.201824	0.125058	0.189864	0.129761	0.0119603	0.0131434				3	3	3	9	9	9	28.447	0	4.4938	45723000	10	-1.9506	-2.11668	-3.59636	-2.02063	-2.14045	-2.89708	-2.60672	-2.20258	-2.28475	P53315	6-phosphogluconolactonase 4	SOL4	1830
0.487829	0.493379	1.11384	1.18321	-0.626015	1.83374				1	1	1	5.1	5.1	5.1	26.597	0	5.2452	29032000	1	-3.66795	-4.49336	-3.03053	-3.32023	-3.32743	-3.08069	-2.61451	-2.395	-2.8408	P39543	Protein SOP4	SOP4	1322
-1.40984	1.28877	-0.728313	0.892749	-0.681526	0.770157				13	13	13	16.8	16.8	16.8	96.484	0	28.228	391410000	35	0.582291	0.854355	1.73408	0.278306	-1.02609	-0.31101	0.447958	0.0222588	0.515567	P25582	27S pre-rRNA (guanosine(2922)-2-O)-methyltransferase	SPB1	637
-0.739318	0.289043	-0.752168	0.30432	0.0128504	0.00992546				9	9	9	16	16	16	69.421	0	27.671	231740000	13	-1.92221	-0.3864	1.44862	-0.393182	-1.10356	-1.5812	-1.08842	-0.582283	-1.4458	P25808	ATP-dependent rRNA helicase SPB4	SPB4	654
0.725625	0.381349	-0.0996526	0.0617218	0.825277	0.593498				14	14	14	15.1	15.1	15.1	111.78	0	32.63	579240000	28	0.202272	1.94573	0.550933	0.434188	2.28288	2.15874	0.564407	0.695053	1.14052	P32380	Spindle pole body component 110	SPC110	771
-0.109255	0.125515	-0.281168	0.263671	0.171913	0.183351				7	7	7	31.6	31.6	31.6	29.28	0	59.641	329570000	30	0.0105	0.974651	0.50458	0.69749	0.220531	0.243944	0.0256863	-0.222515	0.843057	P33419	Spindle pole component 29	SPC29	921
-0.207257	0.120212	0.423741	0.386891	-0.630998	0.359194				2	2	2	13	13	13	21.349	0	9.7387	122060000	11	-1.4276	-0.840727	-1.3921	-0.687741	-2.6141	-0.98035	-0.39464	-0.357674	-1.63688	Q12133	Signal peptidase complex subunit SPC3	SPC3	2407
-1.11967	1.11645	-0.183752	0.396708	-0.935919	0.852633				16	16	16	25.9	25.9	25.9	42.271	0	70.42	605190000	58	1.61405	1.55183	1.58393	1.40603	0.00613213	-0.0213604	1.26927	1.14634	1.78295	P36094	Spindle pole body component SPC42	SPC42	1018
0.291505	0.175244	0.780493	0.636351	-0.488988	0.418206				6	6	6	10.3	10.3	10.3	52.285	0	9.1335	68645000	9	-1.73028	-1.89269	-3.23649	-1.49327	-1.67916	-2.81251	-1.84771	-0.952248	-1.71803	P08432	Ornithine decarboxylase	SPE1	259
-0.396667	0.721155	-0.0370083	0.0566436	-0.359659	0.722752				6	6	6	20.1	20.1	20.1	33.324	0	14.361	489700000	36	1.17112	1.40625	0.799373	0.972302	0.834965	0.379477	1.31184	0.829149	1.12473	Q12074	Spermidine synthase	SPE3	2391
0.315856	0.788924	0.448838	0.977599	-0.132982	0.246368				27	27	27	24.7	24.7	24.7	135.27	0	162.14	2652400000	126	3.29771	3.2934	2.89943	3.68987	3.50413	3.24411	3.82121	3.73997	3.27586	P39986	Manganese-transporting ATPase 1	SPF1	1361
-1.36123	0.87789	-1.72121	1.21097	0.359987	0.349257				10	10	10	24.6	24.6	24.6	46.082	0	70.948	305520000	37	-0.349663	0.620083	1.81584	-0.081912	-0.594933	-1.32058	-1.26638	-1.24945	-0.561551	Q06505	Transcription factor SPN1	SPN1	2237
1.1234	0.314931	-0.243925	0.291394	1.36733	0.390304				24	24	24	22.5	22.5	22.5	118.63	0	83.911	2521400000	85	1.95357	2.44711	2.49943	1.1969	2.93147	6.14195	2.61458	1.63735	1.91641	P32558	FACT complex subunit SPT16	SPT16	815
-0.207764	0.183575	0.154256	0.120161	-0.362019	0.242465				1	1	1	14.7	14.7	14.7	11.158	0.0040519	2.4903	85828000	14	-1.33302	-1.91994	-1.57171	-1.02404	-2.18193	-2.24199	-0.995949	-2.3256	-1.04036	P32914	Transcription elongation factor SPT4	SPT4	886
-1.14434	1.01975	-1.01042	1.27131	-0.133917	0.103881				25	25	25	26.9	26.9	26.9	115.65	0	162.88	918360000	80	2.03351	1.95699	2.94425	1.60104	1.57456	0.326136	1.68173	1.02852	1.19323	P27692	Transcription elongation factor SPT5	SPT5	679
-0.490355	0.692987	-0.529033	0.667936	0.0386785	0.0444679				6	6	6	4.5	4.5	4.5	168.29	0	13.355	115020000	6	-1.20394	-1.13481	-0.364713	-1.14641	-1.73656	-1.29156	-1.05504	-1.87182	-1.3637	P23615	Transcription elongation factor SPT6	SPT6	573
1.08812	0.629518	2.11217	1.34315	-1.02404	1.42634				5	5	5	11.1	11.1	11.1	47.166	0	21.953	382290000	22	0.0730324	-0.0674267	-2.15207	0.671308	0.668341	-0.221741	1.66871	1.38057	1.14076	P35184	Ribosome assembly protein SQT1	SQT1	965
-0.187044	0.152348	0.437429	0.366812	-0.624473	0.530493				5	5	5	27.1	27.1	27.1	22.894	0	16.419	203110000	24	0.0916271	-0.343998	-0.969789	-0.425866	-1.24823	-0.109198	-0.293705	-0.426214	0.810048	P34162	Mediator of RNA polymerase II transcription subunit 20	SRB2	938
-0.753799	1.03382	-0.660573	1.01349	-0.0932261	0.179234				13	13	13	36.1	36.1	36.1	53.013	0	104.81	838400000	54	1.66445	1.875	2.62966	1.65541	1.15437	1.09793	1.27833	1.34152	1.56754	P21827	Guanine nucleotide exchange factor SRM1	SRM1	519
-1.39488	1.21918	-1.06633	0.861769	-0.328547	0.228297				11	11	11	32.9	32.9	32.9	48.059	0	146.59	1481400000	57	2.46561	2.79275	3.76096	2.35374	1.24175	1.2392	2.14347	1.12534	2.55151	P25567	RNA-binding protein SRO9	SRO9	633
-0.790407	1.29963	-0.343109	0.595866	-0.447298	1.50461				13	13	13	26.6	26.6	26.6	60.441	0	95.473	471140000	46	0.705584	1.25139	1.57469	0.578063	0.4438	0.138573	0.893862	0.746595	0.861873	Q02821	Importin subunit alpha	SRP1	2005
0.868004	1.56646	0.722567	1.28046	0.145437	0.940703				6	6	6	10.3	10.3	10.3	69.277	0	21.154	282310000	32	0.0724888	-0.809895	-0.368672	0.492791	0.516537	0.488605	0.228752	0.477407	0.355464	P32916	Signal recognition particle receptor subunit alpha homolog	SRP101	888
-1.12337	1.41151	-0.741729	0.919767	-0.381641	0.718793				7	7	7	20	20	20	41.015	0	169.01	1133200000	34	2.17127	2.30071	3.22548	1.74608	1.17845	1.40282	1.76565	1.54909	2.15753	P32583	Suppressor protein SRP40	SRP40	823
-1.30986	0.784963	-0.274055	0.260698	-1.0358	0.523338				9	9	9	15.5	15.5	15.5	59.624	0	27.543	318580000	39	0.502653	0.663996	0.757537	0.380542	-2.16045	-0.225473	0.273834	1.12347	-0.295281	P20424	Signal recognition particle subunit SRP54	SRP54	483
-0.738373	0.370241	0.497732	0.220301	-1.2361	1.28792				7	7	7	12.7	12.7	12.7	69.005	0	54.454	137160000	16	-2.02107	-2.15052	0.301984	-1.9662	-2.48657	-1.63195	-0.33148	-1.53512	-0.509812	P38687	Signal recognition particle subunit SRP68	SRP68	1186
-0.365523	0.126905	0.118739	0.0647299	-0.484262	0.166222				9	9	9	18.1	18.1	18.1	57.521	0	28.913	240060000	27	-0.803846	-0.749348	0.415921	-1.89877	1.19984	-1.53491	-1.21427	0.47341	-0.0401945	P17555	Adenylyl cyclase-associated protein	SRV2	447
0.774329	0.631122	0.472602	0.358147	0.301727	1.37418				5	5	5	46.5	46.5	46.5	13.854	0	125.97	780420000	44	2.07121	1.48685	0.219918	2.1253	1.8676	2.10805	1.82177	1.7557	1.61831	P36077	Sulfiredoxin	SRX1	1010
1.32431	1.52072	1.1901	1.23605	0.134212	0.251418				29	10	10	43.1	21.7	21.7	70.546	0	76.155	940290000	69	1.50213	1.31755	0.217784	2.37657	2.27193	2.3619	2.35817	2.46105	1.78855	P09435	Heat shock protein SSA3	SSA3	270
1.95726	1.40985	0.99412	1.20509	0.963137	0.820148				30	15	8	43.8	24.1	13.2	69.65	0	56.351	2131300000	86	2.34353	2.1928	1.16806	2.81348	4.54346	4.21923	3.01947	3.00778	2.65951	P22202	Heat shock protein SSA4	SSA4	533
-0.628507	1.54365	-0.377041	1.79197	-0.251465	0.536496				35	35	3	72.8	72.8	5.7	66.601	0	323.31	56592000000	363	8.15422	8.09055	8.1782	7.14705	7.63634	7.75405	7.59294	7.79762	7.90127	P11484	Heat shock protein SSB1	SSB1	335
-0.464937	2.38558	-0.400426	1.78283	-0.0645116	0.436166				35	3	3	72.8	5.7	5.7	66.594	0	114.97	3106600000	47	3.80045	3.84777	4.05614	3.42578	3.4442	3.43957	3.41871	3.45926	3.62511	P40150	Heat shock protein SSB2	SSB2	1411
0.0611782	0.12684	0.205673	0.47982	-0.144495	1.02007				32	32	32	42	42	42	70.627	0	274.14	7609700000	205	5.1689	4.91923	4.56452	4.98981	4.929	4.91738	4.97128	5.11457	5.18383	P0CS90;P39987	Heat shock protein SSC1, mitochondrial	SSC1	290
-0.906926	1.04531	-0.916301	0.995462	0.00937462	0.0170227				39	39	39	36.2	36.2	36.2	139.95	0	265.99	2899800000	167	3.39021	3.58478	4.67382	3.07376	3.0394	2.81488	2.74254	2.87172	3.28565	P24276	Protein SSD1	SSD1	583
0.103943	1.19614	0.435696	1.44943	-0.331753	1.16482				35	35	27	49.8	49.8	39.8	77.365	0	323.31	10815000000	257	5.20808	5.21489	5.33198	5.34502	5.36928	5.35249	5.42786	5.76092	5.87326	P32589	Heat shock protein homolog SSE1	SSE1	825
-1.41373	0.980426	-0.539103	0.884951	-0.874631	0.601907				8	8	3	18.1	18.1	7.9	51.763	0	34.901	389570000	43	0.639366	0.973728	1.46118	0.322894	0.160269	-1.65009	0.178244	0.636896	0.641824	P38789	Ribosome biogenesis protein SSF1	SSF1	1222
0.087546	0.241472	0.176697	0.728631	-0.0891514	0.349774				5	5	5	5.2	5.2	5.2	95.34	0	12.219	130390000	21	-1.20962	-1.01414	-0.850194	-0.999999	-1.06691	-0.744406	-0.918093	-0.782387	-0.843383	Q00578	DNA repair helicase RAD25	SSL2	1954
-0.926333	0.919993	-0.315124	0.437787	-0.611209	0.763389				3	3	3	10.2	10.2	10.2	33.733	0	8.1608	73103000	10	-1.22458	-2.09648	-1.16746	-1.78293	-2.44951	-3.03508	-1.85118	-1.90725	-1.67546	P39926;P32867	Protein SSO2	SSO2	1340
0.142976	0.230095	0.684144	1.66963	-0.541168	1.3591				3	3	3	31.2	31.2	31.2	8.9435	0	5.3424	897190000	14	1.46326	1.22734	1.8205	1.91825	1.6938	1.32798	2.17097	2.31823	2.07433	P35179	Protein transport protein SSS1	SSS1	963
-0.336547	0.48084	0.0207965	0.0270275	-0.357344	0.891075				14	14	14	24.6	24.6	24.6	79.715	0	156.87	797520000	70	2.26574	1.75287	1.40804	1.28266	1.8205	1.31384	1.70162	1.93078	1.85664	P11972	Protein SST2	SST2	343
-0.894886	1.19501	-0.411226	0.528121	-0.48366	2.2605				20	20	20	43.1	43.1	43.1	58.237	0	244.22	3220100000	118	3.53601	3.65383	4.6149	3.20824	2.97116	2.94067	3.54013	3.47155	3.55938	P38788	Ribosome-associated complex subunit SSZ1	SSZ1	1221
-0.469919	0.42459	-0.304902	0.271245	-0.165016	0.358077				14	14	14	25.7	25.7	25.7	56.263	0	188.72	1276900000	92	3.2541	2.90033	1.78988	2.35031	2.34441	1.83982	2.35334	2.49495	2.18131	Q12427	Protein STB3	STB3	2476
-0.995046	1.38155	-0.854473	1.27804	-0.140573	0.155404				6	6	6	7.7	7.7	7.7	77.866	0	22.31	417000000	37	0.82143	1.57297	1.30608	0.121669	0.72526	-0.13159	-0.00927734	0.764889	0.381446	P13574	Protein STE12	STE12	372
-1.17882	1.12567	-1.11215	1.13692	-0.0666701	0.0771751				10	10	10	12.8	12.8	12.8	102.36	0	64.193	271100000	30	-0.123512	0.416733	1.33355	-0.528022	-0.271044	-1.11064	-0.916597	-0.443369	-0.349727	Q03497	Serine/threonine-protein kinase STE20	STE20	2058
-1.40583	0.713939	-0.414468	0.383897	-0.991361	0.555125				6	6	6	12.1	12.1	12.1	52.323	0	10.538	132010000	13	-1.50859	-0.483662	-0.013341	-1.47486	-1.11924	-3.62898	-1.26948	-1.08098	-0.898532	P47154	CAAX prenyl protease 1	STE24	1661
0.819682	1.57996	1.05662	1.18151	-0.236937	0.211079				2	2	2	5.2	5.2	5.2	46.581	0	4.7824	91960000	8	-2.47203	-2.06837	-1.99344	-1.20111	-1.72939	-1.14428	-0.905346	-0.574278	-1.88435	P18851	Guanine nucleotide-binding protein subunit beta	STE4	460
-1.11601	1.01786	-0.766263	0.58035	-0.349751	0.463789				13	13	13	10.2	10.2	10.2	156.74	0	63.039	200780000	21	-0.365152	-0.704098	0.9439	-1.30861	-1.22424	-0.94054	-0.244829	-1.2987	-0.880607	P32597	Nuclear protein STH1/NPS1	STH1	827
-0.400321	0.73977	-0.20226	0.417718	-0.198061	0.311266				16	16	16	31.6	31.6	31.6	66.264	0	111.76	830010000	78	1.62368	1.96222	2.07371	1.68672	1.70177	1.07016	1.83652	1.3731	1.84321	P15705	Heat shock protein STI1	STI1	413
-0.821426	0.864297	-0.723042	0.944814	-0.0983849	0.139766				17	17	17	58.6	58.6	58.6	29.995	0	285.31	1534800000	145	2.29526	2.98558	3.53115	2.20624	2.51402	1.62746	2.17929	2.23207	2.23151	P39015	Suppressor protein STM1	STM1	1299
0.164603	0.107502	0.659779	0.681726	-0.495176	0.610903				2	2	2	9.6	9.6	9.6	37.718	0	21.344	233210000	22	0.360554	-0.386488	-1.12327	0.392568	-0.817993	-0.229965	0.196918	0.156876	0.476344	Q05937	Zinc finger protein STP3	STP3	2191
1.18421	0.973496	0.570215	0.977705	0.613994	0.477511				8	8	8	11.7	11.7	11.7	81.528	0	27.778	547820000	33	0.0856361	0.213762	0.769307	1.22605	2.57417	0.821108	0.618113	1.22456	0.936683	P39007	Dolichyl-diphosphooligosaccharide--protein glycosyltransferase subunit STT3	STT3	1293
0.583909	0.362973	0.914972	0.997599	-0.331063	0.23821				9	9	9	4.6	4.6	4.6	214.6	0	23.784	199070000	19	-1.20827	-1.54462	-0.181079	-1.16576	-0.64156	0.625069	0.0785866	-0.322371	0.0547247	P37297	Phosphatidylinositol 4-kinase STT4	STT4	1059
-0.464744	0.402567	0.121065	0.0945689	-0.585808	1.39653				10	10	10	27.5	27.5	27.5	46.538	0	27.992	550870000	41	2.06513	1.28874	0.496531	0.453113	0.95599	1.04707	1.52138	1.39287	1.29935	P32579	Threonylcarbamoyl-AMP synthase	SUA5	821
-1.07615	0.450026	0.355632	0.735963	-1.43178	0.638709				6	6	6	22.6	22.6	22.6	38.2	0	58.314	299330000	25	0.017458	0.0202484	0.640113	0.335286	-2.85558	-0.0303268	0.736412	0.480232	0.528071	P29055	Transcription initiation factor IIB	SUA7	700
0.117399	0.126791	0.390954	0.523173	-0.273554	1.34406				23	23	23	58.7	58.7	58.7	50.308	0	323.31	14026000000	227	6.16649	5.82202	5.05936	5.91958	5.85749	5.623	6.01355	6.10674	6.10044	Q07478	ATP-dependent RNA helicase SUB2	SUB2	2277
-0.127918	0.175912	-0.0820548	0.076643	-0.0458635	0.0440607				6	6	6	57.4	57.4	57.4	12.312	0	60.444	363410000	31	0.873636	0.834372	0.212413	0.78181	0.187294	0.567562	-0.0420513	0.724199	0.992108	P32911	Eukaryotic translation initiation factor eIF-1	SUI1	885
-0.754402	0.882841	-0.0828088	0.0890318	-0.671593	1.07851				12	12	12	35.1	35.1	35.1	31.574	0	44.276	1087400000	60	1.99767	1.87875	2.83775	1.95767	1.42992	1.06337	1.88901	2.24603	2.3307	P09064	Eukaryotic translation initiation factor 2 subunit beta	SUI3	268
-0.960334	1.13343	-0.773187	0.932518	-0.187147	0.457691				34	34	34	44.7	44.7	44.7	76.55	0	244.8	4043900000	195	3.82429	4.18395	5.07813	3.64761	3.15983	3.39792	3.42365	3.55586	3.7873	P05453	Eukaryotic peptide chain release factor GTP-binding subunit	SUP35	173
-0.731749	2.16801	-0.461388	1.38977	-0.27036	1.61889				27	27	27	62.5	62.5	62.5	49.005	0	323.31	6013500000	172	4.80075	4.75458	5.19148	4.24444	4.17445	4.13267	4.3161	4.52773	4.5188	P12385	Eukaryotic peptide chain release factor subunit 1	SUP45	346
1.17138	1.13581	1.01151	0.90204	0.159876	0.122052				3	3	3	10.2	10.2	10.2	34.753	0	7.0315	94471000	7	-2.0908	-1.63795	-2.91632	-0.697789	-1.65915	-0.773983	-0.532274	-1.79004	-1.28824	P38123	COMPASS component SWD3	SWD3	1093
-0.250603	0.301568	-0.00887744	0.0141375	-0.241725	0.306746				2	2	2	2.1	2.1	2.1	135.1	0.0016863	3.0627	23305000	1	-3.06189	-3.62972	-3.30086	-4.062	-3.63756	-3.04472	-3.49904	-3.43097	-3.08909	P35845	Oxysterol-binding protein homolog 1	SWH1	981
0.268597	0.359471	0.668075	0.989133	-0.399478	1.91617				22	22	22	24.2	24.2	24.2	108.4	0	260.99	2224600000	124	3.24982	3.09641	2.2609	3.05706	3.125	3.23085	3.66653	3.40145	3.54338	Q04175	Importin beta SMX1	SXM1	2110
-1.4938	1.25377	-1.13481	0.951918	-0.358994	0.25899				4	4	4	5.8	5.8	5.8	94.355	0	11.768	81762000	4	-1.41979	-1.65526	-0.35587	-2.78577	-1.89805	-3.22852	-2.24468	-2.9689	-1.62177	Q02875	SMY2 homolog 2	SYH1	2007
-0.860703	0.968266	-0.867989	0.900781	0.00728671	0.00606114				10	10	10	12.6	12.6	12.6	96.136	0	33.057	238500000	23	-0.298632	0.344862	0.847257	-0.338435	-0.284698	-1.06549	-1.06236	-0.6315	-0.0166216	P25623	Suppressor of yeast profilin deletion	SYP1	643
-1.15685	1.07998	-0.895187	1.17568	-0.261658	0.173939				2	2	2	9.4	9.4	9.4	27.44	0	18.728	63372000	10	-1.56991	-1.73772	-1.16885	-3.43773	-1.7978	-2.71149	-3.01757	-2.10645	-2.03802	P35189	Transcription initiation factor TFIID subunit 14	TAF14	966
-0.38026	0.173385	0.630486	0.378267	-1.01075	0.816265				4	4	4	4.9	4.9	4.9	88.967	0	10.339	90752000	5	-3.02811	-1.83568	-0.769862	-1.53561	-1.98566	-3.25316	-1.09305	-1.74278	-0.906369	P38129	Transcription initiation factor TFIID subunit 5	TAF5	1095
0.0699291	0.0795745	0.432652	0.764609	-0.362722	0.485449				16	16	15	50.7	50.7	48.4	37.036	0	114.92	1546400000	97	2.45734	2.74604	2.15502	2.5214	2.97165	2.07514	3.22677	2.54537	2.88422	P15019	Transaldolase	TAL1	398
0.18134	0.0754373	1.04165	0.680327	-0.860309	0.673555				4	4	4	14.8	14.8	14.8	42.567	0	6.684	85970000	12	-0.844694	-2.39638	-3.06013	-0.864469	-2.32583	-2.56688	-0.882734	-0.776897	-1.51663	Q04372	Type 2A phosphatase-associated protein 42	TAP42	2125
0.618107	0.541211	0.848615	1.68781	-0.230508	0.192258				7	7	6	10.8	10.8	9.7	68.757	0	35.966	362430000	22	0.393764	-0.0969429	-0.349847	0.512301	1.42831	-0.139315	0.94331	0.837322	0.712188	P38085	Valine/tyrosine/tryptophan amino-acid permease 1	TAT1	1084
-0.683259	0.814225	-0.28996	0.796746	-0.3933	0.469887				17	17	16	17.8	17.8	16.7	133.57	0	56.985	598700000	50	1.47588	1.2321	1.76663	1.28966	1.02278	0.112396	1.11613	1.1565	1.3321	Q12466	Tricalbin-1	TCB1	2491
0.0698306	0.049373	0.502094	0.460638	-0.432263	0.381903				10	9	9	9.7	8.6	8.6	132.51	0	24.347	302950000	26	0.250797	-0.679249	0.409558	-0.600873	0.567339	0.224133	0.537844	-0.0886536	1.0382	P48231	Tricalbin-2	TCB2	1672
-0.744047	1.08479	-0.659115	0.870277	-0.0849317	0.156092				28	28	28	24.4	24.4	24.4	171.07	0	323.31	1913500000	135	2.80899	3.08228	3.83118	2.69574	2.4439	2.35066	2.25926	2.62208	2.86376	Q03640	Tricalbin-3	TCB3	2067
0.372752	0.520975	0.566438	0.833992	-0.193686	1.71369				27	27	27	49.7	49.7	49.7	60.48	0	188.52	6608400000	181	4.95301	4.51406	3.87627	4.88583	4.77843	4.79734	4.96521	5.09128	4.98616	P12612	T-complex protein 1 subunit alpha	TCP1	348
-0.376574	0.218435	-0.394587	0.219421	0.0180136	0.0233399				11	11	11	47.9	47.9	47.9	33.336	0	105.14	2123800000	69	4.32254	3.67423	2.09529	3.17125	3.01416	2.77693	3.42365	2.81623	2.66842	P42938	Probable ATP-dependent kinase TDA10	TDA10	1547
-0.687232	0.437335	-0.37778	0.2506	-0.309451	0.397302				8	8	8	17	17	17	57.613	0	27.07	205660000	31	0.762407	0.559511	-1.10814	-0.288262	-0.303152	-1.2565	-0.28157	-0.188147	-0.449843	P38758	Putative oxidoreductase TDA3	TDA3	1209
-0.0940946	0.102073	-0.0048275	0.00725739	-0.0892671	0.0836663				18	11	11	53.6	33.1	33.1	35.75	0	59.406	1637900000	64	2.75869	2.87317	2.57682	2.96091	2.96327	2.00222	2.9938	2.33715	2.86325	P00360	Glyceraldehyde-3-phosphate dehydrogenase 1	TDH1	105
0.503258	2.03356	0.843746	1.59588	-0.340487	0.687109				22	5	5	55.1	14.5	14.5	35.846	0	185.99	2767900000	54	3.13808	3.07297	2.81562	3.43598	3.52092	3.57954	3.75849	3.52466	4.27475	P00358	Glyceraldehyde-3-phosphate dehydrogenase 2	TDH2	103
0.054011	0.117539	0.159221	0.335729	-0.10521	0.413525				28	28	10	81.3	81.3	40.7	35.746	0	323.31	62437000000	364	8.03914	8.1585	7.61417	8.0373	7.94708	7.98946	8.20958	7.88669	8.19321	P00359	Glyceraldehyde-3-phosphate dehydrogenase 3	TDH3	104
0.242675	0.436241	0.173624	0.319029	0.0690505	0.299381				39	39	39	78.6	78.6	78.6	50.032	0	323.31	679120000000	2101	11.6002	11.4954	10.8907	11.4993	11.4664	11.7486	11.4503	11.5064	11.5503	P02994	Elongation factor 1-alpha	TEF1	142
-0.680569	0.9571	-0.177967	0.327834	-0.502602	0.893048				20	20	18	42	42	39.6	46.52	0	164.98	9607600000	139	5.12959	5.33467	5.84993	5.16999	4.81024	4.29225	5.30401	5.34006	5.13622	P36008	Elongation factor 1-gamma 2	TEF4	988
-2.2244	1.01427	-0.590737	0.327187	-1.63366	0.789145				7	7	7	11	11	11	82.193	0	30.493	107640000	14	-1.26443	-1.8602	0.132672	-1.54371	-3.91907	-4.20239	-2.08092	-1.99361	-0.689645	P41895	Transcription initiation factor IIF subunit alpha	TFG1	1529
0.0625954	0.0335964	-0.346138	0.241269	0.408733	0.532054				2	2	2	2.5	2.5	2.5	84.715	0.00046147	4.4199	35021000	2	-3.94153	-2.78934	-2.05708	-3.4033	-2.33419	-2.86268	-3.54443	-3.2016	-3.08033	Q12043	Lipase 5	TGL5	2382
0.390096	0.602888	0.919586	1.46424	-0.52949	1.77592				17	17	11	36.3	36.3	23.6	61.269	0	110.81	1352400000	95	2.36967	2.16027	1.46084	2.22811	2.38561	2.54734	2.75447	3.09032	2.90475	Q08224;Q06490	Hydroxymethylpyrimidine/phosphomethylpyrimidine kinase THI20	THI20	2314
-0.176202	0.106055	-1.01858	0.298758	0.842379	0.251487				7	7	7	14.8	14.8	14.8	58.058	0	17.903	274890000	29	1.02711	0.59201	-0.65857	0.299624	0.607519	-0.475197	0.426037	-3.269	0.747771	P41835	Thiamine biosynthetic bifunctional enzyme;Thiamine-phosphate synthase;Hydroxyethylthiazole kinase	THI6	1528
-1.40605	0.845321	-0.80202	0.561819	-0.604031	0.536707				4	4	4	2.8	2.8	2.8	183.93	0	10.556	34794000	4	-2.82644	-3.51322	-1.4298	-4.44443	-4.48669	-3.05649	-3.64924	-3.09752	-3.42875	P53552	THO complex subunit 2	THO2	1847
0.200696	0.104941	0.568738	0.344836	-0.368041	1.80679				10	10	10	34.5	34.5	34.5	38.712	0	137.8	3134300000	83	4.1298	4.07053	2.05128	3.67848	3.44056	3.73466	3.96569	4.01068	3.98145	P17423	Homoserine kinase	THR1	443
-0.0254943	0.0272535	0.0981115	0.11744	-0.123606	0.226583				18	18	18	33.7	33.7	33.7	57.474	0	176.11	938620000	106	1.99499	2.34357	1.41876	1.98206	2.11704	1.58173	2.1574	1.73647	2.15777	P16120	Threonine synthase	THR4	422
-0.661783	0.923333	-0.486803	0.677912	-0.17498	0.69918				25	25	25	36.8	36.8	36.8	84.519	0	225.6	1752600000	129	2.74755	2.69612	3.68255	2.40323	2.53519	2.20244	2.52976	2.4656	2.67044	P04801	Threonine--tRNA ligase, cytoplasmic	THS1	158
-0.0242265	0.0217555	-0.0270138	0.0364715	0.00278727	0.00304043				22	22	22	59.7	59.7	59.7	44.697	0	303.07	6263400000	136	4.33676	5.11556	4.5126	4.64958	5.11836	4.1243	4.76192	4.46831	4.65365	P10081	ATP-dependent RNA helicase eIF4A	TIF1	315
-0.561235	1.35406	-0.251605	0.54779	-0.30963	1.21437				14	14	14	51.9	51.9	51.9	38.755	0	190.97	1176900000	84	2.2328	2.28605	2.79601	2.01637	1.77058	1.8442	2.05507	2.1335	2.37147	P40217	Eukaryotic translation initiation factor 3 subunit I	TIF34	1423
-1.48062	1.02996	-1.11103	0.817346	-0.369586	0.185234				5	5	5	20.4	20.4	20.4	30.501	0	32.434	273040000	21	-0.0137901	0.57407	1.26252	-1.98569	-0.142477	-0.490885	-0.137568	-1.51094	0.138223	Q04067	Eukaryotic translation initiation factor 3 subunit G	TIF35	2105
-1.1394	1.50306	-1.38396	1.52745	0.244568	0.38986				27	27	24	30.6	30.6	26.6	107.1	0	228.37	2612600000	138	3.42934	3.77974	4.5708	2.76706	2.63393	2.9607	2.08895	2.60067	2.93838	P39935	Eukaryotic initiation factor 4F subunit p150	TIF4631	1344
-0.395482	0.354409	0.535686	0.213898	-0.931168	0.398848				15	12	12	22	17.8	17.8	103.9	0	45.522	1006300000	56	1.00701	1.42075	2.05517	1.73082	1.04352	0.522135	1.54352	3.81641	0.730056	P39936	Eukaryotic initiation factor 4F subunit p130	TIF4632	1345
-0.646387	1.92861	-0.309167	1.2022	-0.337221	1.57696				17	17	17	40.2	40.2	40.2	45.261	0	59.582	2178800000	103	3.66938	3.3304	3.31633	2.93373	2.8221	2.62113	3.05804	3.17123	3.15934	P38431	Eukaryotic translation initiation factor 5	TIF5	1169
-0.0529715	0.05276	0.0598297	0.0597042	-0.112801	0.425249				3	3	3	18.4	18.4	18.4	26.457	0	65.574	511070000	25	1.04654	0.344599	1.50349	0.811942	1.06226	0.861507	0.990698	0.900137	1.18328	Q12522	Eukaryotic translation initiation factor 6	TIF6	2505
0.312106	0.33879	0.276199	0.285169	0.0359071	0.123386				6	6	6	64.6	64.6	64.6	10.875	0	66.682	1661300000	52	3.07608	2.85461	1.8467	2.82607	2.97227	2.91538	2.99312	2.93645	2.67642	P81449	ATP synthase subunit e, mitochondrial	TIM11	1942
1.4409	1.11625	1.56516	1.20533	-0.124262	0.301387				4	4	4	36.7	36.7	36.7	12.284	0	6.3913	258660000	14	0.0616493	-1.30453	-1.96603	0.563432	0.18277	0.367579	0.732548	0.453754	0.300263	P32830	Mitochondrial import inner membrane translocase subunit TIM12	TIM12	861
-0.0910753	0.0418649	0.0290184	0.0136125	-0.120094	0.0686518				3	3	3	26.7	26.7	26.7	11.286	0	6.5581	43742000	10	-1.63317	-2.40123	-3.62486	-1.84906	-2.63682	-3.44661	-2.85513	-1.72604	-2.99104	P53299	Mitochondrial import inner membrane translocase subunit TIM13	TIM13	1825
-2.42362	0.906662	-0.740208	0.308566	-1.68341	0.700982				5	5	5	19.2	19.2	19.2	27.205	0	11.195	161280000	10	-1.93181	-0.471872	0.875197	-1.9379	-2.03255	-4.82889	-2.22253	-0.326683	-1.19989	P53220	Mitochondrial import inner membrane translocase subunit TIM21	TIM21	1801
0.75263	1.42461	0.602979	0.998022	0.149651	0.260318				4	4	4	26.1	26.1	26.1	23.243	0	26.854	247380000	24	-0.0777893	-0.538229	-0.796235	0.386134	0.431606	0.027895	0.328856	0.315805	-0.247977	P32897	Mitochondrial import inner membrane translocase subunit TIM23	TIM23	877
0.111463	0.33158	-0.135953	0.132324	0.247416	0.279874				3	3	3	6.9	6.9	6.9	55.098	0	8.6277	200230000	13	-0.407217	-0.548117	-0.0962152	-0.293353	-0.168715	-0.255093	-0.0907307	-0.176426	-1.19225	Q02776	Mitochondrial import inner membrane translocase subunit TIM50	TIM50	1997
1.06025	1.36149	1.23105	1.60991	-0.1708	0.628404				3	3	3	39.1	39.1	39.1	10.202	0	61.526	433500000	18	0.453268	0.224497	-0.681376	0.876494	1.04037	1.26029	1.12762	1.28255	1.27938	O74700	Mitochondrial import inner membrane translocase subunit TIM9	TIM9	96
-0.231839	0.516229	-0.147629	0.334998	-0.0842107	0.307889				22	22	22	36.3	36.3	36.3	73.805	0	160.36	3687600000	147	3.72783	4.32461	4.00517	3.73103	3.65764	3.97342	3.77863	3.85876	3.97733	P23254	Transketolase 1	TKL1	559
0.576646	1.07588	0.839979	1.53861	-0.263333	1.6821				25	25	25	26.4	26.4	26.4	107.72	0	196	1747600000	159	2.69048	2.4656	1.86377	2.92375	3.00069	2.82534	3.1595	3.27463	3.10565	P40462	Protein TMA108	TMA108	1452
-1.97634	1.612	-0.511862	0.19576	-1.46447	0.728765				4	4	4	24.2	24.2	24.2	20.839	0	37.075	72361000	10	-2.35774	-1.68723	-0.677302	-3.48262	-3.10862	-4.06004	-3.8179	-1.46731	-0.972653	Q08687	Translation machinery-associated protein 16	TMA16	2338
-0.17969	0.214647	-0.129251	0.179645	-0.0504386	0.0453755				11	11	11	47.9	47.9	47.9	18.741	0	96.566	2158500000	83	3.16036	3.46267	3.00368	3.05156	3.53042	2.50567	3.10456	2.65533	3.47908	P35691	Translationally-controlled tumor protein homolog	TMA19	973
-1.08116	0.699613	-0.673526	0.579022	-0.407637	0.197681				4	4	4	22.1	22.1	22.1	20.277	0	13.161	165010000	10	-0.202341	-0.755119	0.140603	-0.324344	-1.16744	-2.56857	-1.03029	-1.67581	-0.131341	P89886	Translation machinery-associated protein 20	TMA20	1946
-0.862766	0.505479	-0.071516	0.0412112	-0.79125	0.782112				3	3	3	16.2	16.2	16.2	22.495	0	8.8873	160150000	14	-1.76296	-0.114218	0.0915098	-0.534631	-1.93426	-1.90507	-0.797483	-0.625948	-0.576783	P47089	Translation machinery-associated protein 22	TMA22	1639
-3.15574	1.27024	-0.443484	0.313696	-2.71225	1.13847				6	6	6	26.1	26.1	26.1	23.949	0	21.523	177980000	12	-0.816595	-0.396446	0.748019	-1.17617	-4.42677	-4.3293	-1.26793	-0.364054	-0.163491	Q03525	Protein TMA23	TMA23	2061
-0.670663	0.48404	-1.39287	1.14099	0.722211	1.03951				6	6	6	40.7	40.7	40.7	16.734	0	29.234	328250000	37	1.73351	1.43573	-0.0188932	0.211726	0.0287628	0.897873	-0.404427	-0.638529	0.0146856	Q08422	AN1-type zinc finger protein TMC1	TMC1	2324
-0.758104	0.109761	0.135501	0.0523403	-0.893606	0.133334				10	10	9	22.3	22.3	20.8	59.225	0	52.367	362750000	23	-1.59065	-1.27484	0.608392	-2.23087	2.96327	-5.26381	-1.73645	-0.220509	0.10637	P34219	Transcriptional regulatory protein TOD6	TOD6	941
0.11259	0.243183	0.0441628	0.0622796	0.0684268	0.143682				6	6	6	17.6	17.6	17.6	42.038	0	93.429	705830000	36	1.40173	1.13504	1.74735	1.46172	1.54393	1.61625	1.43366	1.19721	1.78575	P23644	Mitochondrial import receptor subunit TOM40	TOM40	578
-0.926694	0.931212	-0.326754	0.504881	-0.599941	0.690484				15	15	15	29	29	29	70.122	0	77.86	949230000	72	1.78342	2.03968	2.6738	1.83194	1.36116	0.523716	1.88312	1.6468	1.98672	P07213	Mitochondrial import receptor subunit TOM70	TOM70	221
-0.0138582	0.0127262	0.833249	1.27512	-0.847107	1.18641				8	8	8	17.1	17.1	17.1	71.855	0	16.457	305160000	19	-0.529236	0.00204659	0.271798	-0.187181	-0.520111	0.410326	0.398836	0.767031	1.07849	P38825	Protein TOM71	TOM71	1237
-3.35167	0.351604	-4.49963	0.983648	1.14797	0.124027				5	5	4	1.9	1.9	1.5	281.14	0	6.3735	1624200000	4	4.52367	4.18003	-1.9421	-6.09454	-2.48433	5.28546	-2.54656	-2.79671	-1.39403	P35169	Serine/threonine-protein kinase TOR1	TOR1	960
-0.100545	0.0403237	-0.317757	0.117511	0.217211	0.161775				5	4	4	2.2	1.9	1.9	281.56	0	6.6853	50081000	2	-4.07656	-2.52996	-1.14602	-2.5818	-2.73871	-2.73367	-3.86008	-2.68216	-2.16358	P32600	Serine/threonine-protein kinase TOR2	TOR2	830
-1.92219	0.794811	-1.16588	0.450297	-0.756315	0.99777				4	4	4	13.8	13.8	13.8	47.994	0	106.29	618100000	17	0.38378	-0.279543	3.26236	-0.315495	-0.894241	-1.19024	0.407738	-0.43796	-0.100814	P38288	Protein TOS1	TOS1	1149
-0.175976	0.296379	-0.366128	0.774757	0.190152	0.427509				10	10	10	54	54	54	26.795	0	232.23	2016600000	71	3.51787	2.87335	3.18242	3.15559	3.18011	2.71001	3.04708	2.75116	2.67701	P00942	Triosephosphate isomerase	TPI1	127
-0.35805	0.384603	-1.39388	0.895812	1.03583	0.747719				6	6	6	39.2	39.2	39.2	23.54	0	47.794	167500000	16	-0.275703	-0.910364	0.374904	-0.879891	-0.49494	-0.510483	-0.497086	-2.62815	-1.86758	P17536	Tropomyosin-1	TPM1	446
0.153108	0.600546	-0.381903	2.01075	0.535011	2.25667				9	9	9	20.6	20.6	20.6	56.147	0	105.43	1341100000	51	2.65978	2.47421	2.42622	2.6699	2.82928	2.52035	2.05543	2.17918	2.17989	Q00764	Alpha,alpha-trehalose-phosphate synthase [UDP-forming] 56 kDa subunit	TPS1	1958
0.701541	0.717187	0.757539	0.751241	-0.0559978	0.129189				15	14	14	15.7	13.9	13.9	118.83	0	94.81	568360000	60	1.34588	0.917536	-0.138722	1.5496	1.37763	1.30208	1.56551	1.64488	1.18692	P38426	Trehalose synthase complex regulatory subunit TPS3	TPS3	1167
0.877638	0.717672	-0.240482	0.657298	1.11812	0.920993				1	1	1	0.2	0.2	0.2	433.17	0.0052021	2.3031	33948000	4	-3.383	-3.13554	-3.06709	-3.41547	-1.84711	-1.69013	-3.29994	-3.70568	-3.30146	P38811	Transcription-associated protein 1	TRA1	1229
-0.143955	0.218483	-0.0819467	0.310719	-0.0620079	0.0929069				15	15	15	28.4	28.4	28.4	64.052	0	69.121	1385600000	94	2.7037	2.61772	2.36466	2.88352	2.24797	2.12274	2.52324	2.5066	2.41041	P15565	tRNA (guanine(26)-N(2))-dimethyltransferase, mitochondrial	TRM1	407
-0.135482	0.192509	-0.301336	0.216903	0.165855	0.127186				2	2	2	12.6	12.6	12.6	15.066	0.0032963	2.6949	77788000	8	-1.47352	-1.10788	-2.00709	-1.54569	-1.78116	-1.66809	-2.72054	-1.66543	-1.10653	P53738	Multifunctional methyltransferase subunit TRM112	TRM112	1867
0.0443885	0.0345209	0.472495	0.488562	-0.428106	1.07621				44	44	44	29.9	29.9	29.9	165.05	0	167.27	2474600000	191	3.80741	3.25394	2.40751	3.46343	3.20404	2.93455	3.59171	3.83151	3.46313	Q07527	tRNA (guanosine(18)-2-O)-methyltransferase	TRM3	2279
0.0115662	0.00603405	0.708103	1.29438	-0.696536	0.443275				4	4	4	18.7	18.7	18.7	34.7	0	19.433	116230000	19	-1.40713	-1.53359	-1.3579	-1.53933	-2.44255	-0.282045	-1.04429	-0.90037	-0.229646	P38238	tRNA (cytidine(32)/guanosine(34)-2-O)-methyltransferase	TRM7	1133
0.175569	0.0709241	0.0477543	0.0323471	0.127815	0.0579447				19	19	19	14.2	14.2	14.2	163.58	0	49.879	991920000	55	2.26789	2.24042	0.88494	1.50222	3.41764	1.00011	1.83555	2.19538	1.50559	Q03496	tRNA (cytidine(32)-2-O)-methyltransferase non-catalytic subunit TRM732	TRM732	2057
-0.662938	0.581281	1.36636	0.535868	-2.0293	0.839345				5	5	5	13.1	13.1	13.1	50.487	0	7.2775	166740000	11	-1.77281	-0.995941	-2.24267	-1.92858	-2.02969	-3.04197	1.81194	-1.16475	-1.55954	Q03774	tRNA (guanine-N(7)-)-methyltransferase non-catalytic subunit TRM82	TRM82	2085
-0.226582	0.142432	0.465298	0.346786	-0.691881	0.944865				2	2	2	9.4	9.4	9.4	24.144	0.00045704	4.2214	30601000	2	-3.34366	-2.17835	-3.94906	-3.34529	-2.92067	-3.88486	-3.06422	-2.38518	-2.62578	P00912	N-(5-phosphoribosyl)anthranilate isomerase	TRP1	121
0.329744	0.372112	0.557336	0.693341	-0.227592	0.4371				18	18	18	38.3	38.3	38.3	56.767	0	90.315	1123500000	91	2.48579	1.83305	1.33515	2.50629	2.19644	1.94049	2.70321	2.44551	2.17728	P00899	Anthranilate synthase component 1	TRP2	120
0.5037	0.467374	0.48712	0.452371	0.0165799	0.0925037				27	27	27	68.4	68.4	68.4	53.489	0	188.71	8551700000	154	5.49928	5.01316	3.93286	5.22501	5.31018	5.42121	5.28992	5.35805	5.25869	P00937	Multifunctional tryptophan biosynthesis protein;Anthranilate synthase component 2;Indole-3-glycerol phosphate synthase	TRP3	126
0.195087	0.241739	0.241702	0.355343	-0.0466156	0.105262				10	10	10	28.4	28.4	28.4	41.374	0	78.532	671530000	66	1.62233	1.57898	0.763709	1.7481	1.57416	1.22802	1.64733	1.55375	1.48904	P07285	Anthranilate phosphoribosyltransferase	TRP4	244
-0.022302	0.0335368	0.191465	0.50135	-0.213767	0.582761				27	27	27	50.1	50.1	50.1	76.625	0	211.09	4125400000	188	4.31234	4.01389	3.75673	4.15534	3.69127	4.16945	4.1304	4.245	4.28195	P00931	Tryptophan synthase	TRP5	125
0.232998	0.19963	0.300185	0.280444	-0.067187	0.142032				8	8	8	40.4	40.4	40.4	34.238	0	190.4	1072800000	58	2.51022	2.25387	1.13454	2.28203	2.41383	1.90176	2.39324	2.30017	2.10577	P29509;P38816	Thioredoxin reductase 1	TRR1	710
0.699941	0.221522	0.562892	0.194628	0.137049	0.0505236				3	3	3	2.2	2.2	2.2	147.66	0.00045579	4.1842	75620000	5	-4.42551	-1.24295	-1.89692	-0.676038	-1.53032	-3.2592	-1.36765	-1.47331	-3.03575	Q04183	Trafficking protein particle complex II-specific subunit 120	TRS120	2112
0.713061	0.359825	1.29433	0.672994	-0.581271	0.810367				1	1	1	0.9	0.9	0.9	128.13	0.003299	2.7114	27641000	2	-5.68376	-3.15551	-3.31935	-3.16017	-3.57531	-3.28396	-2.35651	-3.36426	-2.55485	Q03660	Trafficking protein particle complex II-specific subunit 130	TRS130	2071
-0.187277	0.143855	-0.302607	0.241481	0.11533	0.291152				8	6	6	80.6	63.1	63.1	11.235	0	90.418	3565400000	38	4.5867	4.46298	3.1026	4.0326	3.80601	3.75184	3.92276	3.83968	3.48201	P22217	Thioredoxin-1	TRX1	540
-0.374743	0.301546	-0.180651	0.129911	-0.194091	0.568007				9	9	7	87.5	87.5	70.2	11.204	0	122.83	16393000000	93	6.95279	6.54101	5.3006	6.05075	5.89109	5.72832	6.09663	6.28549	5.87032	P22803	Thioredoxin-2	TRX2	553
-1.25312	0.680348	-0.879602	0.445696	-0.373516	0.200618				4	4	4	30.7	30.7	30.7	14.432	0	19.562	320280000	21	1.59243	1.55114	-0.446908	0.640792	-0.884212	-0.819265	1.03465	-0.324709	-0.652076	P25372	Thioredoxin-3, mitochondrial	TRX3	616
-0.0949033	0.0895902	-0.0762126	0.090017	-0.0186907	0.0272403				15	15	15	76.5	76.5	76.5	21.589	0	323.31	15160000000	167	6.30467	6.33482	5.42055	5.96469	6.29929	5.51135	5.98892	5.95499	5.88749	P34760;Q04120	Peroxiredoxin TSA1	TSA1	957
0.111294	0.0974542	0.194719	0.176067	-0.0834255	0.274535				11	11	11	43.8	43.8	43.8	35.972	0	49.914	930170000	55	2.30275	2.21436	1.04526	2.0299	1.8554	2.01095	1.83167	2.16554	2.14932	P38342	3-ketodihydrosphingosine reductase TSC10	TSC10	1162
0.0437018	0.0781652	0.0299555	0.0385549	0.0137463	0.0158595				9	9	9	22.6	22.6	22.6	36.767	0	29.138	786070000	48	1.4149	1.56158	1.80434	1.87926	1.7002	1.33247	1.74657	1.96041	1.16371	Q99190	Very-long-chain enoyl-CoA reductase	TSC13	2540
-0.528516	0.571845	0.0654297	0.0552237	-0.593946	2.11552				16	16	15	17.2	17.2	15.6	123.02	0	57.844	26347000000	103	7.64087	6.77427	6.26675	6.54405	6.25567	6.29662	6.80256	7.04755	7.02807	P38427	Trehalose synthase complex regulatory subunit TSL1	TSL1	1168
-1.09898	0.921447	-1.63577	1.13474	0.536793	0.301584				14	14	14	20.8	20.8	20.8	90.746	0	108.25	544030000	36	1.14753	1.39462	2.30225	1.30102	0.438095	-0.191654	-1.0665	0.0667572	0.936824	Q07381	Ribosome biogenesis protein TSR1	TSR1	2270
-0.26958	0.130321	-0.0317383	0.013987	-0.237842	0.180248				11	11	11	28.4	28.4	28.4	45.993	0	77.023	1143000000	60	3.19298	2.63047	0.971187	2.36165	2.35842	1.26582	2.57163	2.58427	1.54352	P25040	20S rRNA accumulation protein 4	TSR4	591
0.368097	0.397856	0.565386	0.665326	-0.197289	0.851971				16	16	9	45.2	45.2	28.4	49.799	0	316.83	7137800000	149	5.16146	4.65262	3.85327	5.06239	4.95458	4.75466	5.21866	5.12912	5.01572	P09733	Tubulin alpha-1 chain	TUB1	275
0.862796	1.29342	0.902843	1.35568	-0.0400473	0.0962327				15	15	15	37.9	37.9	37.9	50.922	0	230.46	6443700000	104	4.66133	3.71338	3.86766	5.05964	4.72908	5.04204	5.04225	5.1256	4.78305	P02557	Tubulin beta chain	TUB2	139
[truncated: 229 more rows]
