# Supplementary material for: The nitrogen starvation-induced inhibitor Rts3 restrains Sit4/PP6 to gate quiescence downstream of TORC1
Source: Nat Commun. 2026 Feb 26;17:3256. doi: 10.1038/s41467-026-69693-6 (PMC13062003; doi:10.1038/s41467-026-69693-6)
Supplement: Supplementary file 4 — Supplementary Data 2 [file 41467_2026_69693_MOESM4_ESM.xlsx]

## Sheet: 20250617_Proximome_Volcano
Supplementary Data 2: Rts3 proximome. TurboID-V5-Rts3 expressing cells were compared to TurboID-V5-ENVY expressing cells (neg. ctrl.). Streptavidin-based affinity purifications were performed to determine proteins in the neighborhood of Rts3. Shown are log2-transformed and median normalized iBAQ values of n = 3 biol. replicates each. Significant differences were determined by Student’s t-tests (F…
Significant	"-LOG(P-value)"	Difference	Protein IDs	Majority protein IDs	Protein names	Gene names	Peptides	Sequence coverage [%]	Mol. weight [kDa]	Q-value	Score	Intensity	MS/MS count	NegCtrl_A	NegCtrl_B	NegCtrl_C	RTS3_A	RTS3_B	RTS3_C
+	4.29612	6.31842	Q12016	Q12016	Vacuolar protein sorting-associated protein 68	VPS68	1	6	20.101	0	7.6443	680790000	6	-4.6307	-3.62911	-4.63547	2.07	1.88	2.11
+	4.66261	5.35904	P53289	P53289	Protein phosphatase type 2A regulatory subunit RTS3	RTS3	9	45.2	29.263	0	34.476	1700000000	41	-3.80712	-3.97	-3.62	1.48	1.96	1.24
+	4.53926	5.24368	Q2V2P2	Q2V2P2	Uncharacterized protein YKL065W-A	YKL065W-A	1	15.1	8.531	0.0061271	1.5128	191930000	1	-4.01926	-4.05608	-4.31569	0.71	1.13	1.5
+	1.19908	4.65293	Q05541	Q05541	Non-structural maintenance of chromosome element 3	NSE3	3	9.9	33.964	0.0018445	2.3075	961330000	11	-4.69	-4.37	-5.2988	1.7	1.64	-3.74
+	1.23323	4.6527	Q12306	Q12306	Ubiquitin-like protein SMT3	SMT3	3	39.6	11.597	0	16.126	1137200000	11	-3.77713	-6.37098	-0.26	1.28	1.21	1.06
+	2.83279	4.53	P49166	P49166	60S ribosomal protein L37-A	RPL37A	4	39.8	9.8502	0	11.039	15941000000	22	2.21	1.21	0.72	6.21	6.37	5.15
+	1.85655	4.31472	Q05863	Q05863	Uncharacterized peptide chain release factor-like protein YLR281C, mitochondrial	YLR281C	3	21.3	18.197	0	8.423	99911000	8	-3.32026	-5.54338	-5.94052	-0.22	-1.86	0.22
+	2.84705	4.28593	Q06835	Q06835	Pre-mRNA-splicing factor RDS3	RDS3	2	18.7	12.26	0.00054171	2.9426	344300000	5	-4.62318	-4.65415	-5.44044	-0.96	0.32	-1.22
+	1.44482	4.25	Q06494	Q06494	Putative pyridoxal reductase	YPR127W	10	28.7	38.6	0	41.55	2336200000	53	-6.19	-2.74	-1.73	1.06	0.71	0.32
+	4.14092	4.20313	P53968	P53968	Transcriptional regulator CRZ1	CRZ1	8	15.9	76.3	0	35.179	855540000	28	-4.78939	-3.97	-4.54	-0.2	-0.15	-0.34
+	2.9953	3.9	P40470	P40470	Regulator of rDNA transcription protein 14	RRT14	5	20.4	23.845	0	18.692	4358200000	28	-1.96	-0.67	-0.75	3.12	2.68	2.52
+	1.45012	3.89185	P40366	P40366	Protein DLS1	DLS1	2	10.8	18.792	0.0010732	2.7249	207170000	5	-1.12	-4.71136	-4.9342	0.61	0.25	0.05
+	4.08539	3.84269	O14464	O14464	54S ribosomal protein RTC6, mitochondrial	RTC6	1	9.7	10.698	0.0046213	1.6608	111000000	5	-4.43476	-5.01364	-4.34968	-0.88	-0.85	-0.54
+	3.29268	3.81591	P36103	P36103	Uncharacterized protein YKL023W	YKL023W	3	10.5	32.293	0	28.39	267300000	15	-4.4364	-4.22416	-5.16717	-1.27	-0.54	-0.57
+	3.77378	3.68	P40956	P40956	Protein GTS1	GTS1	11	29.3	44.406	0	154.2	2968900000	60	-1.82	-0.96	-1.23	2.5	2.18	2.35
+	1.47621	3.62208	Q07648	Q07648	D-tyrosyl-tRNA(Tyr) deacylase	DTD1	3	20	16.745	0	4.9162	269880000	13	-1.92	-5.12862	-5.32763	-0.24	-1.05	-0.22
+	1.16063	3.60951	Q3E7A4	Q3E7A4	COX assembly mitochondrial protein 2	CMC2	4	32.1	12.947	0	11.897	325170000	14	-0.68	-4.148	-5.60052	0.01	0.08	0.31
+	1.31509	3.55529	P00045	P00045	Cytochrome c iso-2	CYC7	7	61.9	12.532	0	7.6642	1586000000	11	-3.97586	-0.33	-0.25	2.29	2.39	1.43
+	1.9503	3.37	P09959	P09959	Regulatory protein SWI6	SWI6	11	17.3	90.559	0	40.435	402780000	30	-4.94	-7.34	-6.07	-3.28	-2.23	-2.73
+	3.81403	3.34667	Q12753	Q12753	Transcriptional activator HAA1	HAA1	5	5.9	76.67	0	30.458	2533300000	43	-2.58	-1.76	-2.28	1.17	1.12	1.13
+	1.99279	3.34657	P53139	P53139	Uncharacterized protein YGL108C		2	16.4	16.037	0.0015983	2.5046	478180000	7	-1.03	-3.06	-3.3497	0.88	0.91	0.81
+	1.34125	3.28667	P51402	P51402	60S ribosomal protein L37-B	RPL37B	4	38.6	9.8682	0	10.87	1747800000	21	-3.17	-0.2	-0.16	2.53	2.81	0.99
+	1.71694	3.28667	P36080	P36080	Ribosomal RNA-processing protein 14	RRP14	6	9.7	50.481	0	5.3166	5848500000	29	-2.06	0.7	0.3	3.05	2.75	3
+	3.0994	3.28495	P23250	P23250	Negative RAS protein regulator protein	RPI1	3	8.4	46.622	0	5.7525	174590000	10	-4.88247	-4.77239	-3.82	-1.26	-0.97	-1.39
+	1.85081	3.14667	P32566	P32566	Cell wall assembly regulator SMI1	SMI1	4	10.9	57.079	0	55.318	503890000	27	-5.41	-3.33	-3.34	-0.78	-0.41	-1.45
+	1.88485	3.14238	P43598	P43598	Inhibitor of glycogen debranching 1	IGD1	2	12.8	21.783	0.0020926	2.1654	261840000	10	-3.80593	-2.29	-4.81121	-0.56	-0.33	-0.59
+	2.37916	3.1369	Q12132	Q12132	Nutrient and stress factor 1	USV1	1	4.1	43.517	0.0002784	3.716	128190000	3	-4.30506	-5.42047	-6.01518	-2.47	-1.98	-1.88
+	2.87764	3.05667	P48365	P48365	GTPase-activating protein GYP7	GYP7	14	21.7	87.305	0	47.349	1100700000	52	-3.97	-4.21	-5.01	-1.42	-0.93	-1.67
+	2.99161	3.04286	Q12400	Q12400	tRNA (guanine(9)-N1)-methyltransferase	TRM10	7	25.3	34.52	0	4.6005	135950000	11	-5.36794	-4.76272	-4.52792	-2.34	-1.52	-1.67
+	2.01963	3	P48837	P48837	Nucleoporin NUP57	NUP57	9	17.2	57.498	0	46.542	679490000	36	-2.72	-4.81	-3.87	-0.36	-1.01	-1.03
+	3.84992	2.98027	P48743	P48743	RFX-like DNA-binding protein RFX1	RFX1	7	11.2	90.583	0	27.158	1034800000	25	-4.4308	-4.84	-4.19	-1.45	-1.68	-1.39
+	2.26675	2.96499	P33328;P31109	P33328	Synaptobrevin homolog 2	SNC2	3	26.1	12.957	0	8.3479	150850000	8	-4.28496	-2.77	-3.41	-1.15	-0.29	-0.13
+	3.6943	2.95822	Q03768	Q03768	Protein GIR2	GIR2	4	18.1	31.03	0	42.501	246090000	16	-3.68	-4.33	-3.85466	-1.13	-1.1	-0.76
+	3.83688	2.90667	P53299	P53299	Mitochondrial import inner membrane translocase subunit TIM13	TIM13	5	51.4	11.286	0	45.519	534430000	27	-3.15	-3.02	-3.04	0.15	-0.54	-0.1
+	1.59213	2.87322	Q02199	Q02199	Nucleoporin NUP49/NSP49	NUP49	7	18.2	49.142	0	46.192	463980000	21	-3.27	-5.06965	-2.45	-0.69	-0.23	-1.25
+	1.49598	2.79399	P53080	P53080	Enhancer of mRNA-decapping protein 1	EDC1	3	21.7	19.237	0.0013355	2.5897	415960000	14	-2.36	-4.44196	-1.8	-0.57	-0.17	0.52
+	1.29962	2.75768	P40074	P40074	Vacuolar amino acid transporter 6	AVT6	4	6.7	48.84	0.0036138	1.823	700400000	17	-2.03	-2.2	-4.74305	-0.2	0.56	-1.06
+	3.05489	2.72333	P48363	P48363	Prefoldin subunit 3	PAC10	7	41.7	23.115	0	22.303	757610000	24	-2.94	-2.86	-3.7	-0.17	-0.68	-0.48
+	1.28941	2.60667	P11709	P11709	Nuclear fusion protein BIK1	BIK1	9	22.5	51.091	0	14.358	719850000	31	-4.42	-4.14	-2.89	-1.35	-2.56	0.28
+	4.30974	2.60333	Q02796	Q02796	Transcriptional regulatory protein LGE1	LGE1	19	69.6	37.309	0	197.46	12996000000	144	0.51	0.57	0.7	3.26	3.38	2.95
+	1.20473	2.59667	P40456	P40456	EST/SMG-like protein 1	ESL1	7	7.8	128.73	0	7.7942	941890000	17	-4.69	-4.9	-5.17	-4.33	-1.34	-1.3
+	2.87655	2.57778	Q12314	Q12314	Protein arginine N-methyltransferase SFM1	SFM1	9	46	24.743	0	16.503	278500000	23	-4.65798	-4.66	-4.41537	-2.61	-1.58	-1.81
+	2.09443	2.57667	P38790	P38790	Hydroxyacyl-thioester dehydratase type 2, mitochondrial	HTD2	9	46.1	33.055	0	23.321	1144000000	39	-2.38	-2.79	-1.05	0.54	0.45	0.52
+	1.72321	2.55667	P19657	P19657	Plasma membrane ATPase 2	PMA2	28	37.1	102.17	0	128.15	723780000	26	-4.56	-3.32	-5.36	-1.76	-1.37	-2.44
+	4.08344	2.54333	P0CH09;P0CH08	P0CH09;P0CH08	Ubiquitin-60S ribosomal protein L40;Ubiquitin;60S ribosomal protein L40	RPL40B;RPL40A	2	32.7	6.0152	0	29.951	137480000000	38	7.57	8	7.81	10.48	10.37	10.16
+	1.82593	2.53667	Q04412	Q04412	ADP-ribosylation factor GTPase-activating protein effector protein 1	AGE1	7	15.6	54.494	0	8.9954	730890000	27	-4.79	-3.29	-2.72	-1.17	-1	-1.02
+	2.672	2.50667	P39515	P39515	Mitochondrial import inner membrane translocase subunit TIM17	TIM17	4	32.3	16.584	0	104.34	2185700000	39	-1.08	-0.19	-0.96	1.87	1.34	2.08
+	4.2481	2.49667	P38922	P38922	Protein HRB1	HRB1	14	33.9	52.141	0	62.911	6749400000	90	-0.11	0.03	0.31	2.56	2.69	2.47
+	1.53067	2.48667	Q05636	Q05636	Exosome complex component RRP45	RRP45	4	11.1	33.962	0	9.7674	3622900000	25	-0.52	-0.26	-0.21	2.93	0.67	2.87
+	2.46053	2.46766	P53334	P53334	Probable family 17 glucosidase SCW4	SCW4	3	8	40.173	0	13.818	133050000	6	-5.56313	-5.56469	-4.44516	-2.45	-2.92	-2.8
+	1.49233	2.43333	Q06344	Q06344	Pre-rRNA-processing protein ESF1	ESF1	10	18.2	72.409	0	56.329	350260000	29	-3.95	-3.63	-5.96	-2.25	-1.69	-2.3
+	1.2328	2.43333	P40090	P40090	MAU2 chromatid cohesion factor homolog	SCC4	9	15.5	72.14	0	58.691	1158200000	47	-3.71	-4.35	-2.5	0.41	-1.71	-1.96
+	1.21623	2.41816	Q08492	Q08492	Bud site selection protein 21	BUD21	2	8.4	24.385	0	8.3293	266410000	7	-1.89	-4.1242	-5.00028	-1.15	-1.5	-1.11
+	3.36658	2.40333	P33749	P33749	Zinc finger protein MSN4	MSN4	6	14	69.722	0	200.82	11065000000	77	0.12	0.72	0.66	2.99	3.05	2.67
+	2.48248	2.38	Q03125	Q03125	Transcriptional regulator NRG1	NRG1	3	13.4	26.742	0	65.789	1318000000	13	-1.12	-0.63	-1.38	0.89	1.93	1.19
+	3.62683	2.37	P53890	P53890	Bud neck protein 5	BNI5	7	18.8	49.694	0	48.833	623610000	26	-3.36	-3.38	-3.42	-1.39	-0.78	-0.88
+	3.15545	2.36667	Q12136	Q12136	Something about silencing protein 10	SAS10	7	13.6	70.259	0	136.09	6321900000	39	0.23	-0.56	-0.41	2.01	2.12	2.23
+	1.48405	2.35974	P25042	P25042	Repressor ROX1	ROX1	5	17.4	41.838	0	13.605	194670000	14	-5.65	-3.82137	-3.22785	-1.89	-1.68	-2.05
+	3.05132	2.33667	P41903	P41903	Peroxisomal acyl-coenzyme A thioester hydrolase 1	TES1	14	44.1	40.259	0	166.18	26333000000	146	1.96	2.73	2.49	4.93	4.78	4.48
+	3.16979	2.3	P47083	P47083	U3 small nucleolar RNA-associated protein MPP10	MPP10	13	23.8	66.952	0	43.334	1280700000	51	-2.94	-2.27	-2.4	-0.46	-0.23	-0.02
+	2.69625	2.29333	P35197	P35197	ADP-ribosylation factor GTPase-activating protein GCS1	GCS1	11	41.2	39.296	0	107.27	1696500000	56	-1.75	-2.42	-2.54	0.08	0.4	-0.31
+	2.39677	2.26333	P53836	P53836	CCR4-NOT transcriptional complex subunit CAF120	CAF120	27	30.8	118.28	0	262.82	6101600000	121	-1.45	-1.22	-1.21	1.68	0.42	0.81
+	3.72577	2.24	P22803	P22803	Thioredoxin-2	TRX2	6	66.3	11.204	0	25.454	2669900000	21	0.08	0.07	0.19	2.37	2.06	2.63
+	3.84893	2.23	P25357	P25357	Probable DNA-binding protein SNT1	SNT1	17	15.9	138.4	0	51.895	959760000	54	-4.27	-4.14	-4.17	-1.66	-2.12	-2.11
+	1.79016	2.21598	Q06213	Q06213	Mediator of RNA polymerase II transcription subunit 10	NUT2	4	23.6	17.908	0	4.5694	254840000	16	-2.43	-4.14795	-2.61	-1	-0.89	-0.65
+	1.96358	2.21344	P40491	P40491	ATP synthase assembly factor FMC1, mitochondrial	FMC1	2	10.3	18.364	0.0091185	1.3476	56943000	5	-5.76252	-4.84903	-4.14879	-2.91	-2.81	-2.4
+	1.62142	2.19413	Q00453	Q00453	Probable transcription repressor protein RGM1	RGM1	2	15.2	23.855	0	9.1454	47824000	6	-4.34	-4.53403	-5.10837	-2.98	-3.1	-1.32
+	4.45609	2.19333	P42846	P42846	Protein KRI1	KRI1	9	15.7	68.653	0	237.97	14763000000	72	1.29	1.19	1.08	3.39	3.22	3.53
+	2.00876	2.1812	P25651	P25651	Monopolin complex subunit CSM1	CSM1	3	18.4	21.751	0	42.519	136640000	7	-3.4	-3.80032	-4.26329	-0.87	-1.84	-2.21
+	2.53759	2.16333	P37370	P37370	Verprolin	VRP1	4	5.1	82.593	0	17.395	1334600000	26	-2.66	-1.67	-2.27	-0.05	-0.32	0.26
+	4.30218	2.15	Q12476	Q12476	Protein AIR2	AIR2	11	43.6	39.343	0	126.74	3139500000	75	-0.45	-0.51	-0.79	1.66	1.55	1.49
+	2.11259	2.1406	Q03373	Q03373	Down-regulator of invasive growth 2	DIG2	5	19.8	36.879	0	11.41	563130000	17	-2.77	-2.75	-3.33179	-0.12	-0.85	-1.46
+	1.66137	2.11	P54000	P54000	RNA polymerase II transcriptional coactivator SUB1	SUB1	8	34.9	33.102	0	39.484	1133200000	45	-2.74	-1.31	-0.93	0.78	0.18	0.39
+	2.72198	2.11	Q05949	Q05949	Protein BUR2	BUR2	6	18.2	45.72	0	53.697	2576200000	63	-0.24	-0.11	-1.02	1.76	1.56	1.64
+	2.18521	2.10333	P39523	P39523	Uncharacterized protein YMR124W		17	26.4	105.91	0	61.544	2650500000	63	-1.69	-2.98	-2.35	-0.4	-0.39	0.08
+	3.4612	2.08667	P35732	P35732	RNA polymerase II degradation factor 1	DEF1	13	25.6	83.972	0	323.31	5329100000	93	0.42	0.79	0.17	2.53	2.62	2.49
+	3.27989	2.08	P25567	P25567	RNA-binding protein SRO9	SRO9	17	60.1	48.059	0	323.31	217060000000	391	5.73	5.17	5.39	7.75	7.44	7.34
+	1.59235	2.07333	Q12247	Q12247	rRNA-processing protein FYV7	FYV7	3	18.5	18.19	0.00028043	3.9772	439850000	17	-0.28	-1.38	-1.86	1.58	0.3	0.82
+	3.20111	2.07333	Q04279	Q04279	Eisosome protein SEG1	SEG1	22	26	105.87	0	145.56	10000000000	138	-0.99	-0.51	-0.3	1.55	1.52	1.35
+	2.33457	2.06333	P38177	P38177	Uncharacterized protein YBL086C		10	24.5	51.996	0	191.97	2275200000	69	-1.52	-2.18	-2.22	-0.22	-0.16	0.65
+	1.66572	2.05333	Q12270	Q12270	Rhomboid protein 2	RBD2	3	15.3	29.499	0	26.396	1117600000	22	-1.29	0.17	0.04	1.15	1.7	2.23
+	3.43679	2.04667	P39926	P39926	Protein SSO2	SSO2	5	20.7	33.733	0	104.45	1736300000	39	-0.43	-0.54	-0.38	1.44	1.4	1.95
+	1.90489	2.03335	P53919	P53919	H/ACA ribonucleoprotein complex non-core subunit NAF1	NAF1	3	7.5	54.949	0.0016	2.5375	225160000	10	-4.27	-4.89004	-4.25	-2.22	-3.25	-1.84
+	1.49082	1.97	Q04431	Q04431	Spindle pole body component KRE28	KRE28	5	16.1	44.674	0	27.566	566830000	27	-2.43	-4.34	-2.8	-0.86	-1.4	-1.4
+	1.51641	1.96333	P53278	P53278	Uncharacterized protein YGR130C	YGR130C	5	5.4	92.697	0	6.1423	383690000	19	-5.5	-4.86	-3.51	-2.59	-2.89	-2.5
+	1.64	1.95578	Q02772	Q02772	Mitochondrial protein PET191	PET191	2	23.1	12.394	0.00027435	3.2621	156380000	11	-2.69	-4.46733	-3.16	-1.61	-1.59	-1.25
+	1.42749	1.95454	Q08963	Q08963	U2 small nuclear ribonucleoprotein A	LEA1	5	27.7	27.193	0	13.111	391620000	16	-3.91362	-1.76	-2.51	-0.78	-0.92	-0.62
+	3.6211	1.94667	P53720	P53720	tRNA-dihydrouridine(20) synthase [NAD(P)+]	SMM1	4	12.5	42.816	0	5.7167	226440000	14	-5.27	-4.96	-5.34	-3.06	-3.25	-3.42
+	1.51036	1.94667	P25372	P25372	Thioredoxin-3, mitochondrial	TRX3	5	41.7	14.432	0	14.359	1249300000	28	-1.84	0.16	-0.52	1.32	1.31	1.01
+	2.2269	1.91333	Q08561	Q08561	Ino eighty subunit 4	IES4	6	43.1	13.092	0	13.697	531010000	29	-1.47	-2.37	-1.41	0.29	0.39	-0.19
+	1.74216	1.91117	P25656	P25656	Cell division control protein 50	CDC50	5	12.8	44.982	0.0015962	2.4877	177020000	11	-3.1402	-4.69175	-4.50156	-2.07	-2.19	-2.34
+	3.80196	1.9	P53866	P53866	Protein SQS1	SQS1	12	20.3	86.949	0	98.904	2158400000	68	-1.52	-1.79	-1.73	0.1	0.12	0.44
+	3.54357	1.89667	Q04500	Q04500	U3 small nucleolar RNA-associated protein 14	UTP14	9	7.6	103.02	0	55.209	4824300000	63	-1.09	-0.64	-0.8	1.2	0.89	1.07
+	2.29337	1.89	P38854	P38854	Topoisomerase I damage affected protein 11	TDA11	2	3.8	56.313	0.00027785	3.675	341110000	17	-4.64	-4.02	-3.66	-2.46	-2.33	-1.86
+	1.22196	1.88	Q12151	Q12151	Sterol uptake control protein 2	UPC2	5	6.2	100.34	0	9.2469	486030000	21	-5.17	-2.77	-3.97	-1.92	-2.5	-1.85
+	2.80855	1.87667	P11633	P11633	Non-histone chromosomal protein 6B	NHP6B	2	20.2	11.476	0	24.072	868570000	14	-0.41	-0.79	-0.27	1.02	1.49	1.65
+	2.7652	1.874	Q04081	Q04081	Leucine carboxyl methyltransferase 1	PPM1	5	15.5	37.694	0	30.552	219850000	14	-4.53199	-4.34	-4.47	-2.67	-2.11	-2.94
+	3.1198	1.87	P39001	P39001	Transcriptional regulatory protein UME6	UME6	3	5.9	91.123	0	151.06	1019000000	33	-3.03	-2.79	-3.44	-1.33	-1.09	-1.23
+	3.19058	1.86667	P40325	P40325	Proline-rich protein HUA1	HUA1	9	49.5	22.435	0	167.79	22780000000	109	3	3.58	3.08	5.07	5.21	4.98
+	2.87553	1.86333	P25293	P25293	Nucleosome assembly protein	NAP1	9	32.1	47.884	0	26.181	939090000	35	-2.64	-2.82	-2.09	-0.59	-0.56	-0.81
+	4.43386	1.85667	Q05518	Q05518	Protein PAL1	PAL1	13	38.3	54.995	0	109.49	2477300000	60	-1.49	-1.26	-1.24	0.54	0.6	0.44
+	4.36968	1.84667	P38041	P38041	Protein BOB1	BOI1	25	25.2	109.29	0	233.96	8189400000	128	-0.75	-0.91	-0.94	1.04	1.07	0.83
+	2.41012	1.84048	P09435	P09435	Heat shock protein SSA3	SSA3	17	28.2	70.546	0.00027902	3.8227	159620000	10	-5.31627	-5.26	-5.47518	-3.2	-3.22	-4.11
+	4.36996	1.82333	P38809	P38809	Uncharacterized protein YHR097C	YHR097C	15	60.7	40.662	0	323.31	46606000000	154	3.56	3.72	3.58	5.29	5.48	5.56
+	2.16683	1.81333	P36123	P36123	SIT4-associating protein SAP190	SAP190	11	12.9	117.1	0	41.862	769200000	43	-4.52	-3.54	-3.63	-1.83	-2.39	-2.03
+	2.4818	1.79333	P40971	P40971	Lysine biosynthesis regulatory protein LYS14	LYS14	5	6.2	89.396	0	101.99	1573300000	34	-2.81	-2.61	-2.05	-0.76	-0.37	-0.96
+	1.73585	1.77333	P48836	P48836	V-type proton ATPase subunit G	VMA10	3	27.2	12.713	0	8.6604	1169500000	21	0.56	-1.02	-0.05	1.54	1.63	1.64
+	5.85	1.76333	Q01560	Q01560	Nucleolar protein 3	NPL3	12	33.1	45.407	0	323.31	37502000000	125	2.8	2.79	2.86	4.59	4.63	4.52
+	2.44281	1.76	Q12349	Q12349	ATP synthase subunit H, mitochondrial	ATP14	5	49.2	14.128	0	114.79	3527400000	37	0.93	0.71	1.03	3.19	2.33	2.43
+	4.33755	1.75	Q05937	Q05937	Zinc finger protein STP3	STP3	9	33.8	37.718	0	154.12	4287900000	99	0.74	0.74	0.57	2.32	2.41	2.57
+	2.5076	1.73	O13585	O13585	Dilute domain-containing protein YPR089W		12	16	102.58	0	68.403	2203400000	64	-2.61	-2.12	-1.75	-0.46	-0.23	-0.6
+	3.41539	1.72667	Q12208	Q12208	U6 snRNA phosphodiesterase	USB1	10	34.5	33.694	0	22.5	2229500000	54	-1.01	-0.68	-0.92	0.8	1.09	0.68
+	2.90632	1.68	P27705	P27705	Regulatory protein MIG1	MIG1	6	20.6	55.531	0	48.449	542840000	22	-2.64	-2.57	-2.4	-1.23	-0.58	-0.76
+	2.55373	1.67	P36036	P36036	RNA annealing protein YRA2	YRA2	10	56.7	23.777	0	105.84	5277400000	68	1.47	1.3	1.41	2.66	3.01	3.52
+	3.05093	1.66667	Q3E846	Q3E846	Cytochrome c oxidase assembly factor 6	COA6	4	37.5	12.445	0	5.2466	685780000	20	-0.75	-0.55	-0.79	0.63	1.09	1.19
+	1.78143	1.66	Q12341	Q12341	Histone acetyltransferase type B catalytic subunit	HAT1	10	30.7	43.872	0	18.149	571520000	29	-3.49	-2.83	-3.23	-1.7	-0.81	-2.06
+	1.50002	1.65333	Q04311	Q04311	Protein VMS1	VMS1	7	11.7	72.733	0	5.5023	486550000	18	-5.01	-3.35	-4.48	-2.91	-2.45	-2.52
+	1.98349	1.64667	P43555	P43555	Protein EMP47	EMP47	11	32.1	50.33	0	96.181	2077300000	59	-1.18	-0.95	-1.87	0.59	0.5	-0.15
+	4.22143	1.64	P23293;P32581	P23293	Serine/threonine-protein kinase BUR1	SGV1	32	53.4	74.238	0	189.99	32713000000	256	1.72	1.81	1.96	3.58	3.37	3.46
+	3.85844	1.63949	P17065	P17065	Rab guanine nucleotide exchange factor SEC2	SEC2	6	8.2	84.651	0	5.9369	223370000	18	-5.40847	-5.47	-5.5	-3.96	-3.6	-3.9
+	4.88949	1.62	Q12094	Q12094	Ribosome biogenesis protein TSR3	TSR3	8	29.7	35.686	0	84.886	4207100000	72	0.67	0.71	0.51	2.25	2.23	2.27
+	2.73825	1.61667	P16649	P16649	General transcriptional corepressor TUP1	TUP1	19	32.5	78.307	0	152.29	2032300000	72	-1.93	-2.09	-2.03	-0.19	-0.18	-0.83
+	2.53673	1.60667	Q99383	Q99383	Nuclear polyadenylated RNA-binding protein 4	HRP1	12	31.5	59.649	0	323.31	15048000000	127	2.36	1.82	1.7	3.85	3.42	3.43
+	2.50453	1.59667	O14467	O14467	Multiprotein-bridging factor 1	MBF1	13	56.3	16.403	0	127.07	64518000000	116	4.46	5.11	4.55	6.47	6.43	6.01
+	3.4581	1.59333	P40040	P40040	Protein THO1	THO1	4	17.4	24.137	0	103.05	4568100000	25	1.6	1.19	1.38	3.01	2.84	3.1
+	5.06848	1.57667	P21339	P21339	Morphogenesis-related protein MSB1	MSB1	28	31	129.97	0	247.98	19749000000	246	0.81	0.76	0.66	2.31	2.38	2.27
+	2.41702	1.56667	P36015	P36015	Synaptobrevin homolog YKT6	YKT6	13	67.5	22.707	0	110.11	6296600000	85	0.02	0.67	0.86	2.19	2.05	2.01
+	2.19992	1.56	P26793	P26793	Flap endonuclease 1	RAD27	8	29.3	43.279	0	59.287	1418800000	39	-1.11	-1.89	-1.74	0.11	-0.37	0.2
+	2.20111	1.54333	P41057	P41057	40S ribosomal protein S29-A	RPS29A	4	64.3	6.6606	0	8.783	12645000000	25	4.2	4.39	3.45	5.63	5.43	5.61
+	1.27476	1.54333	P38970	P38970	Serine/threonine-protein kinase HAL5	HAL5	26	39.3	95.454	0	323.31	6921200000	133	-0.52	-0.79	-0.38	1.54	1.53	-0.13
+	2.35877	1.53667	P53155	P53155	Uncharacterized protein YGL082W	YGL082W	13	41.5	43.321	0	75.916	1872700000	72	-1.21	-0.94	-1.77	0.03	0.36	0.3
+	2.89458	1.52333	P34167	P34167	Eukaryotic translation initiation factor 4B	TIF3	23	56.4	48.521	0	173.57	30875000000	241	2.13	2.68	2.59	4.09	3.83	4.05
+	4.44123	1.52	Q05881	Q05881	Uncharacterized protein YLR287C	YLR287C	7	21.7	40.927	0	34.161	1517900000	49	-1.63	-1.81	-1.56	-0.16	-0.16	-0.12
+	2.36757	1.5138	P33417	P33417	Intrastrand cross-link recognition protein	IXR1	4	5.9	67.855	0	17.65	173460000	16	-4.17055	-3.66319	-3.88764	-2.38	-2.03	-2.77
+	1.29168	1.50739	P33400	P33400	pH-response transcription factor pacC/RIM101	RIM101	2	5.9	68.232	0.00054025	2.8844	132980000	5	-3.91918	-4.38001	-4.493	-3.69	-1.9	-2.68
+	1.97007	1.50667	P40958	P40958	Mitotic spindle checkpoint component MAD2	MAD2	5	27	22.284	0	12.033	1560700000	20	-1.48	-0.49	-0.66	0.38	0.67	0.84
+	2.75699	1.5	P53860	P53860	Phosphatidylinositol transfer protein PDR16	PDR16	14	45.3	40.713	0	31.404	2584400000	81	-1.36	-0.69	-1.13	0.47	0.35	0.5
+	4.06217	1.49667	Q12159	Q12159	RNA annealing protein YRA1	YRA1	12	42.5	24.955	0	140.1	42250000000	124	4.15	4.44	4.27	5.73	5.76	5.86
+	1.33773	1.49333	P49626	P49626	60S ribosomal protein L4-B	RPL4B	16	54.1	39.062	0	24.773	7593300000	19	0.39	0.57	1.97	2.17	2.67	2.57
+	1.76523	1.47333	Q05926	Q05926	Glutaredoxin-8	GRX8	4	36.7	12.519	0	10.111	516690000	29	-2.11	-1.26	-1.37	0.42	-0.4	-0.34
+	2.86973	1.46667	P17076	P17076	60S ribosomal protein L8-A	RPL8A	17	66.8	28.124	0	38.868	3273200000	38	-0.08	-0.55	-0.01	1.13	1.38	1.25
+	4.17685	1.46667	Q12339	Q12339	rRNA-processing protein UTP23	UTP23	14	59.4	28.801	0	306.62	26128000000	124	3.29	3.24	3.04	4.72	4.59	4.66
+	1.99732	1.46333	Q08726	Q08726	GPN-loop GTPase 2	GPN2	7	25.1	39.724	0	66.92	995030000	26	-1.58	-2.37	-2.23	-0.23	-0.94	-0.62
+	1.73552	1.45328	P53850	P53850	Restriction of telomere capping protein 4	RTC4	3	8	46.211	0.0018484	2.3502	50270000	4	-5.36	-5.35156	-5.09	-3.26173	-4.51	-3.67
+	2.29613	1.45	P45978	P45978	Protein SCD6	SCD6	9	36.4	39.189	0	298.2	1944200000	52	-1.04	-0.48	-0.75	0.3	0.8	0.98
+	1.33895	1.44	Q12275	Q12275	Uncharacterized protein YOR093C		33	24.2	186.91	0	211.3	4061700000	149	-2.07	-2.24	-2.01	-1.43	0.27	-0.84
+	1.30955	1.42667	P38284	P38284	Increased copper sensitivity protein 2	ICS2	6	27.5	28.771	0	45.306	478850000	28	-3.53	-2.86	-1.81	-1.25	-1.5	-1.17
+	1.91575	1.42333	Q03833	Q03833	Transcriptional activator/repressor GIS1	GIS1	6	6.4	99.48	0	53.35	3754800000	64	-1.6	-0.51	-0.81	0.52	0.43	0.4
+	1.34951	1.42333	Q07500	Q07500	External NADH-ubiquinone oxidoreductase 2, mitochondrial	NDE2	7	13.6	61.659	0	78.738	813710000	27	-2.53	-3.34	-3.43	-1.93	-2.21	-0.89
+	2.94634	1.41667	P05759	P05759	Ubiquitin-40S ribosomal protein S31;Ubiquitin;40S ribosomal protein S31	RPS31	3	34.2	8.6773	0	56.686	12239000000	39	5.11	4.7	4.93	6.11	6.35	6.53
+	3.04956	1.41	Q05778	Q05778	Proteasome chaperone 1	PBA1	4	16.7	30.695	0	7.0249	266240000	13	-3.98	-4.27	-4.26	-2.74	-2.55	-2.99
+	1.91281	1.41	P38682	P38682	ADP-ribosylation factor GTPase-activating protein GLO3	GLO3	16	32.5	55.093	0	98.754	3136100000	80	-1.44	-0.69	-0.39	0.61	0.7	0.4
+	1.40993	1.40667	P25342	P25342	Cell division control protein 10	CDC10	9	37.3	37.024	0	85.444	977670000	43	-1.12	-1.48	-2.65	-0.35	-0.43	-0.25
+	3.35192	1.39667	P40457	P40457	Protein MLP2	MLP2	30	19.4	195.14	0	154.62	1515900000	93	-3.63	-3.74	-3.8	-2.27	-2.56	-2.15
+	2.19992	1.38333	P10080	P10080	Single-stranded nucleic acid-binding protein	SBP1	9	32	32.989	0	130.38	5284400000	63	0.51	0.84	1.32	2.18	2.51	2.13
+	2.77163	1.38	Q03390	Q03390	Vacuolar protein-sorting-associated protein 60	VPS60	3	21.8	25.861	0	78.206	640580000	20	-0.3	-0.08	-0.28	1.48	1.1	0.9
+	4.25255	1.37667	P40856	P40856	SIT4-associating protein SAP185	SAP185	16	19.8	121.4	0	75.823	1312100000	70	-3.06	-3.19	-2.95	-1.63	-1.7	-1.74
+	3.37777	1.37	P47006	P47006	DNA-directed RNA polymerase I subunit RPA34	RPA34	9	49.8	26.875	0	155.09	12615000000	72	2.84	2.51	2.45	3.91	3.96	4.04
+	4.19963	1.37	P32796	P32796	Carnitine O-acetyltransferase, mitochondrial	CAT2	24	43.4	77.241	0	110.56	7704100000	167	-0.04	0.16	-0.05	1.35	1.36	1.47
+	1.28694	1.37	P14747	P14747	Serine/threonine-protein phosphatase 2B catalytic subunit A2	CMP2	16	31.3	68.527	0	97.632	1872600000	69	-1.25	-2.83	-2.51	-0.57	-0.97	-0.94
+	3.80658	1.36333	P11632	P11632	Non-histone chromosomal protein 6A	NHP6A	2	21.5	10.802	0	6.3463	1114400000	12	0.72	0.64	0.95	2.08	2.19	2.13
+	3.94272	1.35667	P36064	P36064	COX assembly mitochondrial protein	CMC1	2	18	13.007	0.0015949	2.4712	224740000	10	-1.97	-2.13	-1.9	-0.73	-0.67	-0.53
+	3.07621	1.35333	P38180	P38180	Uncharacterized protein YBL081W		3	9.8	40.766	0	29.235	1184800000	25	-0.41	-0.04	-0.13	1.04	1.36	1.08
+	3.8955	1.35	P04650	P04650	60S ribosomal protein L39	RPL39	2	19.6	6.3415	0	8.1396	9067200000	14	5.79	5.65	5.61	7.14	7.07	6.89
+	1.95171	1.34667	P39111	P39111	V-type proton ATPase subunit F	VMA7	7	79.7	13.461	0	145.28	9145500000	59	2.8	2.78	2.83	4.64	4.21	3.6
+	1.79454	1.34333	P53730	P53730	Dol-P-Man:Man(7)GlcNAc(2)-PP-Dol alpha-1,6-mannosyltransferase	ALG12	8	12.5	62.672	0	12.819	2800100000	45	-0.89	-0.76	-1.36	0.67	0.57	-0.22
+	2.86166	1.34	Q07800	Q07800	Phosphatase PSR1	PSR1	8	23.4	47.93	0	43.636	1116100000	40	-2.4	-1.99	-2.01	-0.71	-0.67	-1
+	2.2504	1.33	P40202	P40202	Superoxide dismutase 1 copper chaperone	CCS1	8	44.6	27.33	0	95.569	3206000000	55	0.61	0.18	0.39	1.93	1.94	1.3
+	1.91034	1.32667	P43574	P43574	Transcriptional regulatory protein GAT1	GAT1	8	18.6	56.327	0	35.862	673810000	29	-2.66	-1.87	-2.29	-1.27	-0.57	-1
+	2.80385	1.32333	P40531	P40531	Protein GVP36	GVP36	11	44.2	36.67	0	42.227	3500400000	52	0.18	-0.28	-0.2	1.25	1.04	1.38
+	2.39677	1.32	P26754	P26754	Replication factor A protein 2	RFA2	3	15	29.936	0	13.111	253210000	14	-3.08	-3.42	-2.89	-2.09	-1.8	-1.54
+	3.55807	1.31	P53551	P53551	Histone H1	HHO1	8	34.9	27.803	0	117.8	5070000000	69	1.19	1.19	1.15	2.59	2.6	2.27
+	4.08344	1.30667	Q06505	Q06505	Transcription factor SPN1	SPN1	17	50	46.082	0	277.23	10642000000	133	1.06	0.92	1.06	2.19	2.38	2.39
+	1.52359	1.30333	P47988	P47988	TY1 enhancer activator	TEA1	6	9.9	86.832	0	23.961	400130000	23	-3.64	-4.93	-4.18	-3.17	-2.94	-2.73
+	1.90204	1.29667	Q02642	Q02642	Nascent polypeptide-associated complex subunit beta-1	EGD1	5	59.2	17.02	0	323.31	10455000000	82	2.57	3.01	2.62	3.52	4.42	4.15
+	1.56264	1.29667	P35725	P35725	Uncharacterized protein YKL063C		3	17.4	19.003	0	30.552	766380000	16	-0.32	-1.23	-1.12	-0.09	0.58	0.73
+	1.97431	1.29333	P19659	P19659	Mediator of RNA polymerase II transcription subunit 15	GAL11	12	13	120.31	0	178.8	1474600000	53	-2.95	-2.83	-2.37	-1.87	-1.16	-1.24
+	2.26843	1.28667	P24309	P24309	Lariat debranching enzyme	DBR1	5	16	47.741	0	4.8941	369070000	15	-3.83	-4.31	-3.76	-2.74	-2.38	-2.92
+	2.96237	1.28333	P38993	P38993	Iron transport multicopper oxidase FET3	FET3	3	10.5	72.359	0	28.012	735310000	21	-1.76	-1.69	-1.92	-0.69	-0.59	-0.24
+	2.27731	1.27	Q3E747	Q3E747	Uncharacterized protein YLR363W-A	YLR363W-A	3	29.4	9.7376	0	17.741	3869400000	27	2.42	3.01	3.08	4.24	4.16	3.92
+	3.81491	1.26667	P38312	P38312	ER-derived vesicles protein ERV15	ERV15	1	7.7	16.347	0.00027824	3.6919	423930000	14	-0.66	-0.63	-0.63	0.46	0.65	0.77
+	1.85096	1.26417	Q08299	Q08299	Siderophore iron transporter ENB1	ENB1	1	1.8	66.969	0	5.4167	77721000	6	-6.08	-5.07013	-5.69237	-4.27	-4.28	-4.5
+	3.17653	1.26	P38876	P38876	Peptidyl-tRNA hydrolase	PTH1	8	59.5	21.036	0	323.31	9905600000	89	2.34	2.07	2.34	3.39	3.44	3.7
+	1.88366	1.26	P21827	P21827	Guanine nucleotide exchange factor SRM1	SRM1	8	17.6	53.013	0	20.335	984740000	35	-1.33	-2.26	-2.04	-0.56	-0.8	-0.49
+	1.96511	1.25667	P47035	P47035	Nucleolar protein NET1	NET1	24	26.4	128.53	0	197.13	2271300000	86	-2.87	-2.12	-2.53	-1.55	-1.26	-0.94
+	1.56539	1.25452	P18962	P18962	Dipeptidyl aminopeptidase B	DAP2	3	2.9	93.403	0.0041195	1.7601	140880000	10	-5.00468	-4.63889	-5.83	-4.12	-3.81	-3.78
+	1.52281	1.25344	P53303	P53303	Zinc finger protein ZPR1	ZPR1	5	10.5	55.071	0	14.144	269260000	14	-3.42172	-4.44	-4.64861	-2.91	-2.87	-2.97
+	2.45197	1.24	P32804	P32804	Zinc-regulated transporter 1	ZRT1	10	28.7	41.581	0	323.31	60377000000	122	4.8	4.22	4.54	5.72	5.59	5.97
+	3.03196	1.23333	P33775	P33775	Dolichyl-phosphate-mannose--protein mannosyltransferase 1	PMT1	16	25.5	92.674	0	323.31	10997000000	150	0.63	0.99	0.6	1.9	2.1	1.92
+	1.74904	1.22333	Q02486	Q02486	ARS-binding factor 2, mitochondrial	ABF2	8	41.5	21.561	0	28.95	10203000000	71	1.56	2.23	2.47	3.55	3.37	3.01
+	2.3179	1.21333	P43586	P43586	60S ribosomal subunit assembly/export protein LOC1	LOC1	6	30.4	23.59	0	55.434	11241000000	60	3.56	2.86	3.4	4.53	4.51	4.42
+	2.71146	1.21	P03872	P03872	Partitioning protein REP2	REP2	7	25.7	33.196	0	89.062	1255000000	32	-1.4	-1.3	-1.51	-0.18	-0.47	0.07
+	2.4971	1.19667	P32457	P32457	Cell division control protein 3	CDC3	13	33.3	60.054	0	41.086	1760500000	53	-1.28	-1.7	-1.27	-0.35	0.03	-0.34
+	1.87365	1.19667	P38827	P38827	Histone-lysine N-methyltransferase, H3 lysine-4 specific	SET1	17	22.6	123.91	0	220.86	4272900000	84	-1.96	-1.14	-1.14	-0.12	-0.17	-0.36
+	3.01273	1.19667	P53235	P53235	Eukaryotic translation initiation factor 2A	YGR054W	23	50.2	71.304	0	323.31	11602000000	191	0.93	1.34	1.08	2.45	2.24	2.25
+	2.89295	1.19667	Q08971	Q08971	Protein PBDC1 homolog	YPL225W	9	57.5	17.445	0	82.203	5452900000	64	1.3	1.57	1.09	2.46	2.62	2.47
+	2.41923	1.19333	Q12446	Q12446	Proline-rich protein LAS17	LAS17	13	20.7	67.571	0	34.401	3899500000	79	0.02	-0.04	-0.44	0.77	1.16	1.19
+	1.9404	1.19333	Q12056	Q12056	Iron sulfur cluster assembly protein 2, mitochondrial	ISU2	4	34	16.93	0	46.023	823890000	22	-1.04	-1.65	-0.94	-0.17	0.29	-0.17
+	1.82542	1.18667	Q04226	Q04226	Transcription initiation factor TFIID subunit 11	TAF11	10	33.2	40.623	0	51.676	1576700000	44	-2.8	-2.39	-2.14	-1.02	-1.06	-1.69
+	2.15273	1.18159	Q02895	Q02895	Putative aryl-alcohol dehydrogenase YPL088W	YPL088W	2	6.4	39.682	0	4.1134	135720000	8	-4.58477	-4.05	-4.08	-3.24	-3.18	-2.75
+	2.39148	1.18	P34250	P34250	Eisosome protein SEG2	SEG2	6	6.4	125.59	0	75.4	536470000	36	-3.83	-4.15	-4.23	-3.14	-2.93	-2.6
+	2.68323	1.17	Q03579	Q03579	Ceramide synthase subunit LIP1	LIP1	2	26	17.206	0.0026082	2.0916	343580000	7	-2.07	-1.98	-1.54	-0.7	-0.66	-0.72
+	1.37462	1.16333	Q08236	Q08236	Target of rapamycin complex 2 subunit AVO1	AVO1	7	7	131.38	0	8.5364	262590000	15	-5.14	-6.1	-4.93	-4.49	-4.26	-3.93
+	3.64143	1.15333	Q99257	Q99257	mRNA export factor MEX67	MEX67	17	38.7	67.351	0	323.31	16288000000	138	1.83	1.81	2.02	3.01	2.95	3.16
+	4.55116	1.14	Q07457	Q07457	E3 ubiquitin-protein ligase BRE1	BRE1	23	36.3	80.691	0	102.63	5372300000	151	-0.35	-0.41	-0.5	0.68	0.78	0.7
+	1.34428	1.13419	P06779	P06779	DNA repair protein RAD7	RAD7	7	13.3	63.777	0	6.6848	235640000	14	-4.62256	-5.01	-4.35	-4.09	-2.9	-3.59
+	3.65597	1.12	P38845	P38845	Cruciform DNA-recognizing protein 1;CRP1 short N-terminal subpeptide;CRP1 short C-terminal subpeptide	CRP1	5	8.2	51.115	0	72.434	1693300000	37	-0.96	-0.88	-0.8	0.31	0.09	0.32
+	5.03853	1.12	Q06705	Q06705	Phosphatidylinositol transfer protein CSR1	CSR1	15	44.4	47.462	0	298.22	11424000000	141	1.45	1.34	1.46	2.52	2.54	2.55
+	1.71368	1.11667	Q03148	Q03148	Pyridoxal 5-phosphate synthase subunit SNZ1	SNZ1	6	25.9	31.817	0	17.831	1135200000	38	-0.48	-1.43	-1.28	0.06	0.06	0.04
+	1.57295	1.11	P53974	P53974	Actin-regulating kinase 1	ARK1	13	22.4	71.372	0	49.25	1712700000	53	-2.47	-2.06	-2.18	-1.16	-0.59	-1.63
+	2.70138	1.10333	P09232	P09232	Cerevisin	PRB1	15	28	69.621	0	136.33	8841900000	107	0.72	1.1	0.89	2.16	2.06	1.8
+	2.95056	1.1	Q12000	Q12000	Translation machinery-associated protein 46	TMA46	7	20.3	39.514	0	31.291	2250700000	50	-0.58	-0.43	-0.24	0.79	0.75	0.51
+	3.00229	1.09667	P40079	P40079	U3 small nucleolar ribonucleoprotein protein LCP5	LCP5	3	9.2	40.794	0	5.8167	493670000	20	-2.29	-2.47	-2.17	-1.38	-1.2	-1.06
+	3.55805	1.09667	P25382	P25382	Ribosome assembly protein 4	RSA4	16	34.8	57.025	0	71.635	3933300000	102	-0.44	-0.46	-0.19	0.71	0.7	0.79
+	2.69187	1.09667	P25037	P25037	Ubiquitin carboxyl-terminal hydrolase 1	UBP1	19	30.3	92.768	0	172.16	4009300000	107	-0.77	-0.75	-1.02	0.49	0.2	0.06
+	3.87215	1.09333	Q08421	Q08421	Enhancer of translation termination 1	ETT1	9	24.8	47.351	0	65.967	4412700000	82	0.68	0.68	0.83	1.71	1.89	1.87
+	2.74682	1.09333	P25343	P25343	Reduced viability upon starvation protein 161	RVS161	14	61.1	30.25	0	195.34	11471000000	115	1.87	1.62	1.82	2.61	2.98	3
+	1.61337	1.06	P53271	P53271	Conserved oligomeric Golgi complex subunit 2	COG2	4	15.6	30.325	0	9.3273	455110000	23	-3.26	-2.44	-2.55	-1.38	-1.81	-1.88
+	2.05175	1.05667	P21734	P21734	Ubiquitin-conjugating enzyme E2 1	UBC1	7	43.3	24.178	0	41.278	1829700000	51	-0.57	0.12	-0.34	0.84	0.92	0.62
+	2.77487	1.05667	Q12125	Q12125	Golgi to ER traffic protein 4	GET4	14	54.2	36.28	0	201.75	10319000000	106	1.66	1.4	1.33	2.66	2.57	2.33
+	1.54106	1.05333	Q12020	Q12020	Protein SRL2	SRL2	5	13.8	45.14	0	9.4231	625670000	28	-3.12	-2.33	-2.12	-1.49	-1.32	-1.6
+	2.18507	1.05	Q08687	Q08687	Translation machinery-associated protein 16	TMA16	7	38.2	20.839	0	20.829	1124700000	35	-0.79	-0.35	-0.34	0.44	0.83	0.4
+	2.51964	1.05	Q12285	Q12285	Ubiquitin-like protein MDY2	MDY2	9	52.8	23.732	0	39.027	2531400000	67	0.13	0	0.26	1.31	1.34	0.89
+	2.27503	1.04333	P53337	P53337	ER-derived vesicles protein ERV29	ERV29	7	23.5	35.012	0	45.335	15093000000	50	2.43	1.98	2.55	3.39	3.22	3.48
+	1.63885	1.03	P15380	P15380	Proline-specific permease	PUT4	5	11.8	68.787	0	24.675	341920000	15	-3.19	-3.04	-3.82	-2.04	-2.33	-2.59
+	1.82603	1.02667	Q06108	Q06108	Regulator of the glycerol channel 1	RGC1	24	25.9	120.39	0	59.37	1486200000	81	-2.86	-2.27	-2.92	-1.58	-1.46	-1.93
+	1.87239	1.02333	P07258	P07258	Carbamoyl-phosphate synthase arginine-specific small chain	CPA1	17	53.3	45.361	0	126.83	5879000000	91	1.14	0.45	0.54	1.77	1.53	1.9
+	2.80086	1.01333	P36049	P36049	rRNA-processing protein EBP2	EBP2	13	30.2	49.734	0	229.58	7298400000	99	1.24	1.11	1.26	1.98	2.27	2.4
+	2.57922	1.00667	P38286	P38286	Very-long-chain 3-oxoacyl-CoA reductase	IFA38	11	31.7	38.708	0	86.035	6847000000	75	1.5	1.11	1.13	2.32	2.09	2.35
+	2.04708	1.00333	P02294;P02293	P02294;P02293	Histone H2B.2;Histone H2B.1	HTB2;HTB1	6	39.7	14.237	0	175.83	66445000000	73	4.98	4.92	5.26	6.23	6.25	5.69
+	3.27107	1	Q03195	Q03195	Translation initiation factor RLI1	RLI1	27	49	68.34	0	323.31	49938000000	261	3.45	3.26	3.2	4.29	4.2	4.42
+	3.91422	0.996667	Q02821	Q02821	Importin subunit alpha	SRP1	20	46.7	60.441	0	323.31	28619000000	214	2.82	2.82	3.01	3.92	3.84	3.88
+	2.76641	0.996667	P39938;P39939	P39938;P39939	40S ribosomal protein S26-A;40S ribosomal protein S26-B	RPS26A;RPS26B	4	32.8	13.505	0	22.781	66663000000	48	6.83	6.56	6.45	7.66	7.47	7.7
+	1.45563	0.993333	P38340	P38340	Alpha N-terminal protein methyltransferase 1	TAE1	8	49.6	26.067	0	142.46	2407300000	49	-0.18	0.09	0.69	1.22	0.86	1.5
+	1.44763	0.993333	Q06406	Q06406	U6 snRNA-associated Sm-like protein LSm6	LSM6	4	70.9	9.3975	0	25.675	722060000	23	-0.93	-0.42	-0.09	0.58	0.13	0.83
+	1.70486	0.976667	Q04689	Q04689	Altered inheritance of mitochondria protein 32	AIM32	7	28.3	35.977	0	22.216	709820000	34	-2.11	-2.39	-2.42	-1.7	-1.41	-0.88
+	1.50908	0.976667	Q08749	Q08749	Mitochondrial import inner membrane translocase subunit TIM18	TIM18	4	26	21.972	0	20.482	1657800000	29	-0.25	-0.25	-0.49	0.93	0.94	0.07
+	1.6228	0.973333	P38869	P38869	Protein SVP26	SVP26	7	25.4	26.283	0	73.043	3431600000	44	0.73	0.42	0.23	1.28	1.89	1.13
+	1.56805	0.97	P53165	P53165	SAGA-associated factor 73	SGF73	6	12.2	72.877	0	17.497	1279000000	32	-1.34	-2.27	-2.03	-0.8	-0.94	-0.99
+	3.42821	0.956667	Q04493	Q04493	Prefoldin subunit 5	GIM5	5	33.1	18.356	0	14.754	1430200000	37	-0.6	-0.48	-0.32	0.44	0.54	0.49
+	2.71276	0.956667	P33754	P33754	Translocation protein SEC66	SEC66	5	25.7	24.231	0	21.281	1456800000	30	-0.74	-0.82	-0.73	0.04	0.09	0.45
+	3.45738	0.946667	P32527	P32527	Zuotin	ZUO1	19	50.6	49.019	0	323.31	34255000000	206	3.06	3.18	3.34	4.17	4.15	4.1
+	3.0064	0.943333	P32458	P32458	Cell division control protein 11	CDC11	9	26	47.648	0	31.486	1047200000	47	-1.4	-1.55	-1.71	-0.49	-0.7	-0.64
+	1.43847	0.93	P39535	P39535	Low-affinity phosphate transporter PHO90	PHO90	15	18.7	97.687	0	89.287	3463400000	77	-0.89	-0.64	0.02	0.58	0.17	0.53
+	1.73448	0.926667	P40357	P40357	Protein transport protein SEC9	SEC9	4	7.4	73.623	0	85.19	961850000	26	-2.01	-2.46	-2.79	-1.43	-1.39	-1.66
+	1.49912	0.926667	Q04418	Q04418	RNA polymerase II-associated protein RBA50	RBA50	10	24.4	50.192	0	18.827	745720000	36	-2.64	-2.05	-2.7	-1.36	-1.93	-1.32
+	1.56292	0.92	P27810	P27810	Alpha-1,2 mannosyltransferase KTR1	KTR1	13	34.9	46.022	0	78.213	5368500000	95	0.76	0.05	0.5	1.5	1.56	1.01
+	3.33734	0.913333	P39936	P39936	Eukaryotic initiation factor 4F subunit p130	TIF4632	26	40	103.9	0	323.31	23216000000	238	1.51	1.67	1.6	2.36	2.58	2.58
+	1.43018	0.906667	P16603	P16603	NADPH--cytochrome P450 reductase	NCP1	18	35.3	76.771	0	161.51	3695600000	107	-0.72	-0.66	-0.72	0.54	-0.38	0.46
+	1.82311	0.906667	P53598	P53598	Succinyl-CoA ligase [ADP-forming] subunit alpha, mitochondrial	LSC1	9	38.3	35.032	0	61.622	2322700000	51	0.47	-0.1	-0.03	1.13	0.76	1.17
+	2.71068	0.893333	P39940	P39940	E3 ubiquitin-protein ligase RSP5	RSP5	32	48	91.815	0	323.31	31773000000	277	2.13	2.11	2.22	2.89	2.97	3.28
+	4.80467	0.886667	P53318	P53318	Ubiquinone biosynthesis monooxygenase COQ6, mitochondrial	COQ6	21	55.5	53.527	0	262.91	12292000000	169	1.4	1.32	1.3	2.25	2.24	2.19
+	3.06012	0.876667	P39685	P39685	Nucleoporin POM152	POM152	40	37.8	151.65	0	299.84	8740800000	254	-0.33	-0.43	-0.34	0.56	0.33	0.64
+	2.60121	0.876667	Q00362	Q00362	Protein phosphatase PP2A regulatory subunit B	CDC55	16	31.9	59.661	0	147.69	3372400000	105	-0.57	-0.78	-0.56	0.3	0.39	0.03
+	1.57066	0.873333	P32451	P32451	Biotin synthase, mitochondrial	BIO2	11	31.5	41.884	0	139.64	3343700000	76	0.28	0.42	0.03	0.74	1.08	1.53
+	1.96607	0.873333	Q06706	Q06706	Elongator complex protein 1	IKI3	28	27.1	152.99	0	169.4	3634000000	131	-1.74	-1.85	-1.6	-0.62	-1.21	-0.74
+	1.62643	0.863333	P32379	P32379	Proteasome subunit alpha type-5	PUP2	11	58.1	28.617	0	64.657	5852400000	61	1.04	1.66	1.36	2.27	2.47	1.91
+	1.54414	0.86	P46982	P46982	Alpha-1,2-mannosyltransferase MNN5	MNN5	14	38.4	67.204	0	94.154	2644100000	94	-0.77	-0.95	-1.37	0	-0.54	0.03
+	1.69426	0.856667	P22217	P22217	Thioredoxin-1	TRX1	7	72.8	11.235	0	48.751	7911100000	56	2.47	2.11	2.04	3.17	3.32	2.7
+	2.78899	0.856667	P25043	P25043	Proteasome subunit beta type-2	PUP1	5	28	28.268	0	92.544	5992500000	35	2.05	1.71	1.86	2.84	2.69	2.66
+	3.18899	0.846667	Q05812	Q05812	Meiotic sister-chromatid recombination protein 3	MSC3	21	38.5	80.529	0	323.31	10012000000	172	1.01	0.83	1.02	1.71	1.92	1.77
+	2.20869	0.843333	P25623	P25623	Suppressor of yeast profilin deletion	SYP1	29	40.2	96.136	0	303.86	7329100000	179	0.28	-0.13	-0.19	0.75	0.95	0.79
+	1.58945	0.84	Q06058	Q06058	Seipin FLD1	FLD1	3	11.9	32.59	0	5.65	514190000	25	-1.82	-1.43	-2.2	-0.83	-0.94	-1.16
+	1.7296	0.84	Q12515	Q12515	Protein PAR32	PAR32	8	32.5	31.886	0	136.64	4124800000	52	1.02	1.57	1.37	2.44	2.11	1.93
+	2.60404	0.836667	P0CG63	P0CG63	Polyubiquitin;Ubiquitin	UBI4	4	55.8	8.6708	0	165.93	75313000000	160	6.89	6.82	6.77	7.45	7.68	7.86
+	1.85194	0.833333	P49334	P49334	Mitochondrial import receptor subunit TOM22	TOM22	5	29.6	16.79	0	217.47	6092700000	45	2.49	2.27	1.85	2.94	3.17	3
+	1.86696	0.833333	P31382	P31382	Dolichyl-phosphate-mannose--protein mannosyltransferase 2	PMT2	19	31.2	86.869	0	323.31	30927000000	215	2.51	2.32	2.13	3.26	2.83	3.37
+	2.44845	0.83	P47117	P47117	Actin-related protein 3	ARP3	12	35.4	49.541	0	103.56	5246600000	96	0.76	0.82	0.47	1.38	1.5	1.66
+	1.93398	0.826667	P27809	P27809	Glycolipid 2-alpha-mannosyltransferase	KRE2	16	44.6	51.386	0	323.31	6823400000	122	0.49	1.05	0.75	1.69	1.4	1.68
+	1.72619	0.82	Q12328	Q12328	Mitochondrial import inner membrane translocase subunit TIM22	TIM22	5	29	21.864	0	16.751	1546300000	34	-0.43	-0.27	-0.07	0.63	0.21	0.85
+	1.65494	0.816667	P20484	P20484	Protein MAK11	MAK11	17	56.3	47.29	0	294.39	15098000000	175	2.14	2.07	2.07	2.47	3.06	3.2
+	1.47287	0.813333	P23291	P23291	Casein kinase I homolog 1	YCK1	21	58.7	61.714	0	323.31	22220000000	196	2.53	2.35	2.5	2.78	3.59	3.45
+	2.33758	0.813333	P54838	P54838	Dihydroxyacetone kinase 1	DAK1	19	41.8	62.206	0	47.491	4059500000	112	-0.37	-0.1	-0.51	0.53	0.59	0.34
+	2.5951	0.81	P38910	P38910	10 kDa heat shock protein, mitochondrial	HSP10	6	67.9	11.372	0	177.72	6272200000	51	2.62	2.76	2.94	3.67	3.43	3.65
+	1.61473	0.81	P36084	P36084	Splicing factor MUD2	MUD2	10	25.6	60.459	0	159.29	2485200000	62	-1.48	-0.74	-0.92	-0.34	-0.15	-0.22
+	1.97245	0.806667	Q12518	Q12518	Epsin-1	ENT1	10	23.6	52.351	0	49.449	1810300000	55	-0.92	-0.81	-1.24	-0.27	0.06	-0.34
+	1.54364	0.803333	P32770	P32770	Asparagine-rich protein	NRP1	15	30	79.298	0	243.81	4136100000	98	0.05	-0.21	-0.36	0.27	0.63	0.99
+	1.75793	0.803333	P53732	P53732	37S ribosomal protein S12, mitochondrial	MRPS12	3	31.4	16.916	0	40.948	1526900000	11	0.49	0.54	0.67	1.28	1.75	1.08
+	1.58972	0.796667	P32465	P32465	Low-affinity glucose transporter HXT1	HXT1	13	28.1	63.261	0	323.31	14068000000	74	2.1	2	1.68	2.37	2.77	3.03
+	2.59344	0.796667	Q12443	Q12443	Reticulon-like protein 2	RTN2	17	50.1	44.358	0	235.77	10174000000	122	1.34	1.74	1.49	2.35	2.33	2.28
+	1.79522	0.796667	Q08967	Q08967	Flavin carrier protein 1	FLC1	10	16.3	89.29	0	43.371	1379000000	38	-1.53	-2.11	-2.06	-1.07	-1.24	-1
+	2.4106	0.793333	P21306	P21306	ATP synthase subunit epsilon, mitochondrial	ATP15	2	35.5	6.7425	0	36.959	2805500000	21	2.11	2.05	2.18	3.16	2.77	2.79
+	1.66537	0.793333	P32047	P32047	Protein MLF3	MLF3	9	30.8	49.21	0	68.803	1580400000	51	-0.88	-1.33	-1.26	-0.12	-0.68	-0.29
+	4.10365	0.79	P41058	P41058	40S ribosomal protein S29-B	RPS29B	5	66.1	6.7276	0	56.181	29805000000	48	5.5	5.65	5.63	6.4	6.38	6.37
+	1.51902	0.76	P08678	P08678	Adenylate cyclase	CYR1	45	25.5	227.83	0	157.24	5565300000	239	-1.35	-1.97	-1.71	-0.65	-0.95	-1.15
+	4.41773	0.753333	P10081	P10081	ATP-dependent RNA helicase eIF4A	TIF1	22	68.1	44.697	0	323.31	230910000000	407	5.96	5.93	5.89	6.73	6.62	6.69
+	1.96664	0.753333	P26343	P26343	Nitrogen regulatory protein DAL80	DAL80	8	33.8	30.166	0	80.186	1346600000	56	-0.48	-0.49	-0.94	0.09	0.01	0.25
+	3.30708	0.746667	P40477	P40477	Nucleoporin NUP159	NUP159	21	17.5	158.91	0	188.18	4637200000	138	-1.52	-1.37	-1.57	-0.7	-0.7	-0.82
+	2.52085	0.743333	Q05050	Q05050	Eisosome protein 1	EIS1	42	55.6	93.344	0	323.31	23100000000	346	1.21	1.54	1.42	2.12	2.25	2.03
+	1.69204	0.74	P38911	P38911	FK506-binding nuclear protein	FPR3	12	41.6	46.553	0	240.6	24586000000	82	3.87	4.55	4.2	4.9	5	4.94
+	1.90431	0.74	P09064	P09064	Eukaryotic translation initiation factor 2 subunit beta	SUI3	18	71.2	31.574	0	306.7	18145000000	125	2.88	2.92	2.48	3.67	3.5	3.33
+	2.00972	0.733333	P32419	P32419	Malate dehydrogenase, peroxisomal	MDH3	20	76.1	37.186	0	323.31	24456000000	190	3.11	2.6	3.01	3.68	3.59	3.65
+	2.6832	0.733333	P23292	P23292	Casein kinase I homolog 2	YCK2	19	54.8	62.078	0	323.31	20048000000	141	2.51	2.38	2.56	3.35	3.05	3.25
+	2.56381	0.733333	P38788	P38788	Ribosome-associated complex subunit SSZ1	SSZ1	25	64.1	58.237	0	323.31	83800000000	316	4.25	4.07	3.92	4.86	4.88	4.7
+	1.69071	0.733333	Q02774	Q02774	Secretory component protein SHR3	SHR3	1	3.8	23.512	0.001844	2.3033	3613700000	6	2.65	2.67	2.13	3.21	3.07	3.37
+	3.71668	0.726667	P09457	P09457	ATP synthase subunit 5, mitochondrial	ATP5	10	56.6	22.814	0	216.23	21903000000	117	3.59	3.5	3.42	4.25	4.26	4.18
+	1.68998	0.723333	P38870	P38870	Uncharacterized protein YHR182W	YHR182W	13	21.1	90.108	0	22.193	2311300000	48	-1.33	-1.49	-1.9	-0.89	-0.99	-0.67
+	3.46205	0.72	Q08157	Q08157	Uncharacterized membrane protein YOL019W	YOL019W	15	43.9	60.9	0	323.31	3390500000	93	-0.07	-0.17	0.03	0.66	0.6	0.69
+	2.7375	0.716667	P25355	P25355	Copper transport protein 86	CTR86	15	29.8	65.205	0	161.18	4233200000	89	-0.57	-0.57	-0.43	0.32	0.23	0.03
+	1.77109	0.713333	Q99190	Q99190	Very-long-chain enoyl-CoA reductase	TSC13	9	29.7	36.767	0	121.83	17639000000	70	2.49	2.84	2.93	3.48	3.67	3.25
+	2.0241	0.71	Q99260	Q99260	GTP-binding protein YPT6	YPT6	8	43.3	24.412	0	85.26	5919200000	51	1.29	1.41	1.32	1.77	2.11	2.27
+	2.54653	0.706667	Q3E754;P0C0V8	Q3E754;P0C0V8	40S ribosomal protein S21-B;40S ribosomal protein S21-A	RPS21B;RPS21A	4	47.1	9.7597	0	42.077	7743000000	36	3.19	3.1	2.96	3.92	3.82	3.63
+	1.68061	0.7	P53335	P53335	Protein PXR1	PXR1	10	36.9	31.311	0	181.29	6559100000	49	1.79	1.29	1.83	2.33	2.21	2.47
+	3.25792	0.7	Q01662	Q01662	Methionine aminopeptidase 1	MAP1	13	48.3	43.373	0	232.08	4869200000	94	0.72	0.75	0.79	1.52	1.32	1.52
+	1.72573	0.696667	P53721	P53721	Respiratory supercomplex factor 2, mitochondrial	RCF2	8	25.9	25.344	0	21.657	15971000000	37	3.31	3.34	3.75	4.12	4.38	3.99
+	2.53434	0.696667	P40046	P40046	Vacuolar transporter chaperone 1	VTC1	2	11.6	14.371	0.0041237	1.7866	2272800000	13	0.45	0.71	0.45	1.16	1.18	1.36
+	1.81883	0.69	P17423	P17423	Homoserine kinase	THR1	10	30	38.712	0	21.929	1928200000	64	-0.09	-0.26	0.06	0.31	0.72	0.75
+	1.58317	0.69	P27515	P27515	Uridine kinase	URK1	11	30.5	56.295	0	90.366	3020300000	62	-0.39	-0.36	0.05	0.19	0.67	0.51
+	2.48376	0.686667	P25303	P25303	DnaJ-related protein SCJ1	SCJ1	11	40.1	41.543	0	50.368	1731900000	74	-1.2	-0.87	-0.97	-0.39	-0.36	-0.23
+	2.06384	0.686667	Q12034	Q12034	Protein SLF1	SLF1	12	41.6	50.942	0	190.48	2835700000	64	-0.68	-0.24	-0.46	0.26	0.1	0.32
+	4.45031	0.686667	Q12692	Q12692	Histone H2A.Z	HTZ1	4	29.9	14.282	0	10.137	5697600000	37	2.6	2.61	2.67	3.27	3.31	3.36
+	2.26739	0.683333	P32529	P32529	DNA-directed RNA polymerase I subunit RPA12	RPA12	1	12	13.66	0	5.0495	488580000	11	0.05	-0.08	-0.2	0.75	0.66	0.41
+	2.29708	0.683333	P32642	P32642	Monothiol glutaredoxin-4	GRX4	3	12.7	27.493	0	6.2174	2496100000	20	0.29	0.19	0.18	1.04	1	0.67
+	3.01688	0.67	Q03690	Q03690	Clustered mitochondria protein 1	CLU1	56	54.6	145.16	0	323.31	64421000000	528	2.65	2.56	2.53	3.22	3.15	3.38
+	1.70803	0.67	P14164	P14164	ARS-binding factor 1	ABF1	14	26.1	81.752	0	250.11	5709900000	132	-0.09	0.28	0.08	1.04	0.58	0.66
+	3.1062	0.666667	P32591	P32591	SWI/SNF complex subunit SWI3	SWI3	19	26.7	92.925	0	63.796	1500400000	73	-2.37	-2.34	-2.24	-1.69	-1.73	-1.53
+	4.37436	0.663333	P25491	P25491	Mitochondrial protein import protein MAS5	YDJ1	11	35.2	44.67	0	97.351	6988200000	100	1.61	1.54	1.52	2.23	2.18	2.25
+	2.08838	0.66	P39935	P39935	Eukaryotic initiation factor 4F subunit p150	TIF4631	38	52.7	107.1	0	323.31	75656000000	412	3.69	3.37	3.36	4.14	3.99	4.27
+	2.0746	0.66	P33332	P33332	Exocyst complex component SEC3	SEC3	34	33.1	154.69	0	323.31	8257200000	212	-0.08	-0.49	-0.37	0.28	0.29	0.47
+	1.68112	0.66	P43556	P43556	Rho-GTPase-activating protein RGD2	RGD2	18	29.6	82.208	0	112.27	4260900000	103	-0.34	-0.62	-0.7	0.32	0.16	-0.16
+	2.1967	0.66	P19262	P19262	Dihydrolipoyllysine-residue succinyltransferase component of 2-oxoglutarate dehydrogenase complex, mitochondrial	KGD2	9	24.4	50.43	0	92.389	4890300000	74	0.41	0.5	0.18	0.9	1.18	0.99
+	2.5923	0.656667	P53686	P53686	NAD-dependent protein deacetylase HST2	HST2	8	23.2	39.979	0	36.03	2758800000	52	-0.05	-0.1	-0.04	0.57	0.77	0.44
+	1.68664	0.656667	Q04408	Q04408	Uncharacterized protein YDR514C	YDR514C	8	20.9	55.489	0	19.64	1204200000	38	-2.04	-1.92	-2.02	-1.13	-1.2	-1.68
+	2.08316	0.653333	P40567	P40567	U2 small nuclear ribonucleoprotein B	MSL1	2	27	12.83	0	58.057	872140000	14	0.33	0.17	0.3	0.95	0.69	1.12
+	2.01609	0.653333	P16370	P16370	DNA-directed RNA polymerase II subunit RPB3	RPB3	9	39	35.297	0	218.69	4174300000	80	0.8	1.07	0.94	1.67	1.74	1.36
+	1.96108	0.646667	Q04119	Q04119	Endopolyphosphatase	PPN1	25	44.7	78.343	0	323.31	24450000000	292	2.08	2.39	2.13	2.87	2.65	3.02
+	2.08679	0.64	P00044;CON__P62894	P00044	Cytochrome c iso-1	CYC1	8	68.8	12.182	0	323.31	19899000000	96	4.39	4.26	4.37	4.92	5.22	4.8
+	1.69692	0.636667	P38199	P38199	Heterogeneous nuclear rnp K-like protein 2	HEK2	15	49.6	41.682	0	156.97	8575200000	119	1.64	1.57	1.4	1.95	2.47	2.1
+	2.35569	0.633333	Q08951	Q08951	AP-3 complex subunit delta	APL5	25	30.4	106.92	0	110.7	4851800000	115	-0.7	-0.99	-0.93	-0.12	-0.26	-0.34
+	2.0832	0.633333	P53076	P53076	Vacuolar import and degradation protein 30	VID30	22	30.2	108.18	0	323.31	3351100000	133	-1.34	-1.17	-1.29	-0.55	-0.48	-0.87
+	2.81361	0.633333	P39015	P39015	Suppressor protein STM1	STM1	20	61.9	29.995	0	323.31	106370000000	418	5.93	6.01	5.78	6.56	6.61	6.45
+	3.78086	0.623333	P32803	P32803	Endosomal protein P24B	EMP24	7	43.8	23.332	0	323.31	14207000000	103	2.87	2.76	2.77	3.37	3.43	3.47
+	2.73674	0.62	P04449	P04449	60S ribosomal protein L24-A	RPL24A	7	31	17.613	0.0005401	2.8671	8478900000	10	3.32	3.53	3.29	4.06	3.93	4.01
+	2.94768	0.62	P32589	P32589	Heat shock protein homolog SSE1	SSE1	42	59	77.365	0	323.31	299420000000	772	5.52	5.75	5.55	6.26	6.2	6.22
+	2.13953	0.606667	P02406	P02406	60S ribosomal protein L28	RPL28	9	44.3	16.721	0	29.123	93180000000	113	6.08	6.12	6.24	6.61	6.68	6.97
+	2.5934	0.6	P15992	P15992	Heat shock protein 26	HSP26	17	81.3	23.879	0	323.31	203550000000	286	6.78	6.61	6.53	7.34	7.18	7.2
+	2.42536	0.596667	P27692	P27692	Transcription elongation factor SPT5	SPT5	37	45.1	115.65	0	323.31	30460000000	303	2.23	1.96	1.99	2.56	2.72	2.69
+	1.81323	0.593333	P38968	P38968	Protein transport protein SEC31	SEC31	33	36.8	138.72	0	323.31	11654000000	216	0.89	0.84	0.43	1.33	1.29	1.32
+	2.15734	0.593333	P53733	P53733	37S ribosomal protein S19, mitochondrial	RSM19	3	37.4	10.275	0	13.542	1218400000	24	0.28	0.5	0.33	1.13	0.96	0.8
+	4.08811	0.59	Q08954	Q08954	Smr domain-containing protein YPL199C	YPL199C	7	35	26.757	0	323.31	7222400000	87	2.09	1.97	2.06	2.63	2.63	2.63
+	1.7946	0.59	P35178	P35178	Ribosomal RNA-processing protein 1	RRP1	11	45.7	33.202	0	181.37	7036200000	83	1.78	1.46	1.37	2.25	1.98	2.15
+	4.00209	0.58	P0CX54;P0CX53	P0CX54;P0CX53	60S ribosomal protein L12-B;60S ribosomal protein L12-A	RPL12B;RPL12A	8	63	17.822	0	270.7	118610000000	231	6.33	6.33	6.28	6.86	6.86	6.96
+	1.78865	0.58	P29453	P29453	60S ribosomal protein L8-B	RPL8B	19	71.1	28.111	0	298.63	139470000000	257	5.81	6.02	5.75	6.55	6.57	6.2
+	2.1379	0.576667	Q3E792;P0C0T4	Q3E792;P0C0T4	40S ribosomal protein S25-A;40S ribosomal protein S25-B	RPS25A;RPS25B	3	27.8	12.039	0	16.839	35346000000	48	6.14	5.75	5.92	6.55	6.5	6.49
+	1.8298	0.573333	P38998	P38998	Saccharopine dehydrogenase [NAD(+), L-lysine-forming]	LYS1	19	68.6	41.464	0	323.31	152090000000	279	5.71	5.53	5.76	6.42	6.29	6.01
+	2.09432	0.566667	P33339	P33339	Transcription factor tau 131 kDa subunit	TFC4	24	26	120.23	0	68.712	2310000000	86	-1.97	-2.24	-1.93	-1.6	-1.39	-1.45
+	2.88608	0.563333	P05317	P05317	60S acidic ribosomal protein P0	RPP0	11	42.6	33.717	0	323.31	151420000000	179	6.24	6.35	6.28	6.9	6.93	6.73
+	2.41426	0.563333	P61830	P61830	Histone H3	HHT1	4	40.4	15.356	0	211.29	101770000000	54	7.46	7.29	7.32	7.96	7.77	8.03
+	2.25302	0.553333	P40308	P40308	Lipase 3	TGL3	13	24.1	73.612	0	129.36	3123100000	78	-0.5	-0.55	-0.41	-0.12	0.16	0.16
+	2.05618	0.546667	P22082	P22082	Transcription regulatory protein SNF2	SNF2	35	25.7	194.05	0	301.88	4951200000	195	-1.07	-1.04	-1.29	-0.53	-0.75	-0.48
+	1.80408	0.546667	P38068	P38068	Monothiol glutaredoxin-7	GRX7	4	19.7	22.565	0	7.4718	1297400000	28	-0.82	-0.78	-0.65	-0.24	0.03	-0.4
+	2.03793	0.543333	Q92331	Q92331	Vacuolar protein sorting-associated protein 5	VPS5	25	40	76.483	0	152.55	5279000000	137	-0.18	-0.27	-0.19	0.29	0.54	0.16
+	2.16212	0.54	P23201	P23201	Protein SPA2	SPA2	23	20.7	163.14	0	234.66	7017200000	178	-0.95	-1.08	-1.08	-0.31	-0.55	-0.63
+	2.34017	0.54	P03875	P03875	Putative COX1/OXI3 intron 1 protein	aI1	5	6.1	96.078	0.0020953	2.18	25460000000	21	1.95	1.86	1.87	2.48	2.26	2.56
+	2.16644	0.533333	Q03516	Q03516	Uncharacterized protein RSN1	RSN1	19	19.4	107.67	0	187.92	17166000000	148	1.98	2.02	1.86	2.41	2.38	2.67
+	2.25031	0.526667	P08067	P08067	Cytochrome b-c1 complex subunit Rieske, mitochondrial	RIP1	7	34.4	23.365	0	216.48	14175000000	77	3.3	3.23	3.08	3.86	3.72	3.61
+	2.82858	0.523333	P14906	P14906	Protein translocation protein SEC63	SEC63	23	41.2	75.344	0	169.61	15131000000	172	1.62	1.78	1.58	2.24	2.15	2.16
+	1.97547	0.516667	Q12438	Q12438	Monothiol glutaredoxin-6	GRX6	3	18.6	25.783	0	33.934	986550000	27	-0.6	-0.92	-0.78	-0.14	-0.24	-0.37
+	4.88806	0.513333	P04807	P04807	Hexokinase-2	HXK2	22	57.6	53.942	0	287.03	17462000000	166	2.04	2.06	2.06	2.53	2.58	2.59
+	1.86621	0.51	P69850	P69850	DASH complex subunit DAD3	DAD3	1	9.6	10.848	0.0023517	2.1257	112840000	8	-3.13	-3.18	-3.51	-2.72	-2.79	-2.78
+	2.00965	0.496667	P38996	P38996	Nuclear polyadenylated RNA-binding protein 3	NAB3	18	28.6	90.438	0	323.31	11183000000	187	1.69	1.52	1.67	2.24	2.19	1.94
+	2.74872	0.496667	P02309	P02309	Histone H4	HHF1	8	58.3	11.368	0	39.088	196940000000	150	7.63	7.8	7.58	8.18	8.15	8.17
+	2.07527	0.49	P48589	P48589	40S ribosomal protein S12	RPS12	7	56.6	15.471	0	228.17	58511000000	142	5.97	5.7	5.75	6.31	6.19	6.39
+	2.02175	0.486667	P05748	P05748	60S ribosomal protein L15-A	RPL15A	8	36.3	24.422	0	200.19	131290000000	121	6.62	6.94	6.77	7.33	7.17	7.29
+	2.65739	0.483333	P04147	P04147	Polyadenylate-binding protein, cytoplasmic and nuclear	PAB1	31	62	64.343	0	323.31	196480000000	419	5.38	5.45	5.22	5.81	5.85	5.84
+	3.08027	0.473333	P16550	P16550	Protein APA1;5,5-P-1,P-4-tetraphosphate phosphorylase;ADP-sulfurylase	APA1	20	82.6	36.492	0	323.31	90052000000	268	5.05	5.17	5.01	5.56	5.51	5.58
+	2.80421	0.466667	P40462	P40462	Protein TMA108	TMA108	26	31.3	107.72	0	323.31	20580000000	245	1.56	1.55	1.62	1.93	2.11	2.09
+	2.62165	0.46	P05737	P05737	60S ribosomal protein L7-A	RPL7A	12	52.5	27.638	0	154.7	192370000000	164	6.71	6.61	6.73	7.12	7.06	7.25
+	2.0708	0.443333	P02994	P02994	Elongation factor 1-alpha	TEF1	33	75.1	50.032	0	323.31	3155900000000	3506	10	9.93	9.77	10.46	10.25	10.32
+	2.75813	0.44	P40150	P40150	Heat shock protein SSB2	SSB2	32	70	66.594	0	323.31	201250000000	466	5.51	5.6	5.45	6	5.88	6
+	2.28164	0.44	P40961	P40961	Prohibitin-1	PHB1	14	71.8	31.427	0	323.31	22192000000	160	3.39	3.21	3.24	3.69	3.64	3.83
+	4.77101	0.436667	P24276	P24276	Protein SSD1	SSD1	24	26.4	139.95	0	323.31	25635000000	210	1.47	1.44	1.43	1.91	1.87	1.87
+	2.17913	0.416667	P53091	P53091	DNA replication licensing factor MCM6	MCM6	34	43.2	112.98	0	283.7	9313300000	204	0.32	0.18	0.08	0.64	0.66	0.53
+	2.2023	0.406667	P0CX48;P0CX47	P0CX48;P0CX47	40S ribosomal protein S11-B;40S ribosomal protein S11-A	RPS11B;RPS11A	10	57.1	17.749	0	41.549	121260000000	117	6.47	6.37	6.32	6.9	6.68	6.8
+	2.33296	0.396667	P32476	P32476	Squalene monooxygenase	ERG1	22	57.9	55.125	0	323.31	65393000000	305	4.12	4.17	4.03	4.48	4.42	4.61
+	2.39467	0.376667	P33297	P33297	26S protease regulatory subunit 6A	RPT5	20	60.1	48.255	0	323.31	40801000000	249	3.61	3.58	3.48	4.01	3.95	3.84
+	3.60978	0.373333	P53549	P53549	26S protease subunit RPT4	RPT4	24	53.3	49.408	0	199.85	47819000000	304	3.84	3.89	3.84	4.28	4.21	4.2
+	3.36862	0.373333	Q02931	Q02931	NET1-associated nuclear protein 1	NAN1	33	46.3	101.24	0	323.31	20826000000	216	1.9	1.92	1.94	2.34	2.23	2.31
+	2.63073	0.35	P53981	P53981	Uncharacterized phosphatase YNL010W		15	63.5	27.48	0	323.31	53482000000	211	4.47	4.64	4.55	4.93	4.89	4.89
+	2.81483	0.343333	P46672	P46672	tRNA-aminoacylation cofactor ARC1	ARC1	28	71.8	42.083	0	323.31	373700000000	497	6.85	6.74	6.76	7.18	7.08	7.12
+	3.4429	0.33	P40970	P40970	Serine palmitoyltransferase 2	LCB2	21	46.3	63.11	0	301.01	30671000000	182	3.08	3.03	3.04	3.35	3.43	3.36
+	2.78773	-0.366667	Q00772	Q00772	Mitogen-activated protein kinase SLT2/MPK1	SLT2	19	58.7	55.635	0	323.31	12060000000	160	2.04	1.98	2.04	1.67	1.57	1.72
+	2.54594	-0.38	P28241	P28241	Isocitrate dehydrogenase [NAD] subunit 2, mitochondrial	IDH2	13	55	39.739	0	323.31	54827000000	180	5.14	5.17	5.22	4.69	4.85	4.85
+	2.40837	-0.393333	P00931	P00931	Tryptophan synthase	TRP5	39	71.4	76.625	0	323.31	118550000000	538	4.64	4.61	4.58	4.28	4.28	4.09
+	2.8323	-0.393333	P33302	P33302	Pleiotropic ABC efflux transporter of multiple drugs	PDR5	45	35.5	170.44	0	323.31	39004000000	398	2.19	2.15	2.16	1.69	1.77	1.86
+	2.76551	-0.4	Q08649	Q08649	Histone acetyltransferase ESA1	ESA1	13	36.6	52.612	0	68.966	1716500000	66	-0.82	-0.84	-0.77	-1.22	-1.29	-1.12
+	2.81994	-0.416667	Q05506	Q05506	Arginine--tRNA ligase, cytoplasmic		42	73.3	69.524	0	323.31	184650000000	483	5.2	5.11	5.05	4.73	4.74	4.64
+	3.18177	-0.423333	Q12754	Q12754	Ribosomal RNA-processing protein 12	RRP12	55	52.8	137.51	0	323.31	78107000000	501	3.33	3.35	3.43	3	2.89	2.95
+	3.55044	-0.443333	P0CT04	P0CT04	Protease B inhibitor 2	PBI2	7	82.7	8.5897	0	323.31	18105000000	74	4.98	4.97	4.91	4.48	4.57	4.48
+	2.58815	-0.443333	P32349	P32349	DNA-directed RNA polymerase III subunit RPC3	RPC82	25	43.3	74.016	0	220.93	13047000000	191	1.46	1.49	1.65	1.06	1.15	1.06
+	2.61901	-0.446667	P32266	P32266	Dynamin-like GTPase MGM1, mitochondrial;Dynamin-like GTPase MGM1 large isoform;Dynamin-like GTPase MGM1 small isoform	MGM1	27	38	99.177	0	205.31	13928000000	210	1.27	1.23	1.36	0.74	0.86	0.92
+	3.24681	-0.45	P21147	P21147	Acyl-CoA desaturase 1	OLE1	17	40.6	58.402	0	323.31	72382000000	237	4.89	4.84	4.79	4.33	4.45	4.39
+	2.69942	-0.45	P04840	P04840	Mitochondrial outer membrane protein porin 1	POR1	21	83.4	30.428	0	323.31	330980000000	296	7.4	7.37	7.46	7.04	6.99	6.85
+	2.08184	-0.466667	P07257	P07257	Cytochrome b-c1 complex subunit 2, mitochondrial	QCR2	18	59.2	40.478	0	276.12	32691000000	168	3.7	3.67	3.5	3.02	3.18	3.27
+	1.99035	-0.47	P32350	P32350	Dual specificity protein kinase KNS1	KNS1	9	15.2	83.842	0	14.026	3684400000	32	-0.3	-0.25	-0.42	-0.97	-0.68	-0.73
+	2.07479	-0.476667	P38694	P38694	Putative aldehyde dehydrogenase-like protein YHR039C	MSC7	15	31.1	71.32	0	119.29	2891600000	72	-0.4	-0.65	-0.54	-0.99	-1.13	-0.9
+	2.82449	-0.476667	P19414	P19414	Aconitate hydratase, mitochondrial	ACO1	39	53.2	85.367	0	323.31	49579000000	348	3.43	3.4	3.32	3	2.82	2.9
+	2.38708	-0.5	Q92325	Q92325	Cullin-associated NEDD8-dissociated protein 1 homolog	LAG2	16	31.1	75.638	0	138.48	4487600000	110	0.67	0.54	0.46	0.12	-0.06	0.11
+	2.40102	-0.513333	P18496	P18496	Mitochondrial ATPase complex subunit ATP10	ATP10	11	34.4	32.094	0	89.51	3812600000	65	0.81	0.71	0.71	0.35	0.26	0.08
+	2.00867	-0.513333	P36126	P36126	Phospholipase D1	SPO14	14	10.8	195.2	0	65.449	1279500000	72	-3.41	-3.08	-3.12	-3.76	-3.75	-3.64
+	2.42213	-0.516667	Q00711;P47052	Q00711	Succinate dehydrogenase [ubiquinone] flavoprotein subunit, mitochondrial	SDH1	28	62.3	70.229	0	323.31	22159000000	234	2.61	2.66	2.65	2.24	2.17	1.96
+	3.36935	-0.523333	Q04600	Q04600	Translation machinery-associated protein 64	TMA64	20	44.4	63.991	0	284.11	10292000000	133	1.6	1.69	1.55	1.05	1.14	1.08
+	1.91758	-0.526667	Q12354	Q12354	Acyl-protein thioesterase 1		4	30.8	24.7	0	62.962	1736000000	32	1.04	1.04	0.86	0.6	0.25	0.51
+	1.93995	-0.526667	P48527	P48527	Tyrosine--tRNA ligase, mitochondrial	MSY1	15	29.1	55.287	0	58.925	3518200000	81	0.2	0.42	0.03	-0.38	-0.25	-0.3
+	2.97026	-0.526667	P40825	P40825	Alanine--tRNA ligase, mitochondrial	ALA1	29	36.3	110.06	0	190.13	4300800000	154	-0.72	-0.67	-0.83	-1.26	-1.34	-1.2
+	3.18882	-0.53	P07283	P07283	Phosphomannomutase	SEC53	13	56.3	29.063	0	108.7	9116400000	108	2.47	2.35	2.33	1.82	1.82	1.92
+	2.12699	-0.533333	P38113	P38113	Alcohol dehydrogenase 5	ADH5	12	37.9	37.648	0	57.096	5608400000	90	1.51	1.78	1.62	1.23	1.1	0.98
+	3.45856	-0.533333	P40317	P40317	Protein SOK1	SOK1	24	32.7	101.08	0	141.83	5044600000	151	-0.48	-0.33	-0.43	-0.93	-0.93	-0.98
+	2.9944	-0.536667	P53840	P53840	Topoisomerase 1-associated factor 1	TOF1	23	23.6	141.12	0	49.119	2237600000	92	-1.89	-2.01	-1.99	-2.46	-2.44	-2.6
+	2.60856	-0.54	P40047	P40047	Aldehyde dehydrogenase 5, mitochondrial	ALD5	25	55.4	56.692	0	323.31	25122000000	189	2.93	2.76	2.8	2.19	2.28	2.4
+	2.1691	-0.54	P32795	P32795	Mitochondrial inner membrane i-AAA protease supercomplex subunit YME1	YME1	25	42.2	81.771	0	323.31	17112000000	175	1.81	1.93	1.98	1.55	1.26	1.29
+	2.18411	-0.543333	P14742	P14742	Glutamine--fructose-6-phosphate aminotransferase [isomerizing]	GFA1	37	67.4	80.046	0	323.31	142740000000	544	5.02	4.88	4.78	4.36	4.48	4.21
+	1.88232	-0.546667	P40364	P40364	Mitochondrial peculiar membrane protein 1	MPM1	9	56	28.47	0	259.74	11480000000	90	3.04	2.95	2.83	2.6	2.21	2.37
+	2.03566	-0.553333	P11412	P11412	Glucose-6-phosphate 1-dehydrogenase	ZWF1	21	46.7	57.521	0	234	3101100000	91	-0.08	0.02	-0.05	-0.62	-0.38	-0.77
+	2.0596	-0.556667	P53172	P53172	Protein SDS23	SDS23	16	47.8	58.097	0	323.31	18092000000	178	2.98	2.83	2.73	2.47	2.18	2.22
+	1.88914	-0.56	P22141	P22141	Proteasome subunit beta type-4	PRE1	5	28.3	22.516	0	45.29	2930200000	37	1.59	1.4	1.24	1.01	0.73	0.81
+	2.54276	-0.56	P32794	P32794	ATPase family gene 2 protein	AFG2	29	49.1	84.747	0	192.7	8425700000	181	0.75	0.67	0.49	0.02	0.06	0.15
+	1.78963	-0.573333	P38623	P38623	Serine/threonine-protein kinase RCK2	RCK2	14	30	68.061	0	131.48	4126800000	97	0.19	0.21	0.58	-0.35	-0.12	-0.27
+	3.10933	-0.573333	P18961	P18961	Serine/threonine-protein kinase YPK2/YKR2	YPK2	22	43.4	76.663	0	323.31	8949900000	123	1.1	1.24	1.19	0.64	0.66	0.51
+	2.41027	-0.576667	P20967	P20967	2-oxoglutarate dehydrogenase, mitochondrial	KGD1	30	38.8	114.41	0	182.66	7273900000	197	0.81	0.66	0.53	0	0.09	0.18
+	2.08935	-0.576667	P43613	P43613	ER-localized J domain-containing protein 5	ERJ5	7	33.6	34.191	0	68.871	3113500000	54	0.85	0.78	0.47	0.13	0.15	0.09
+	3.61697	-0.576667	P36148	P36148	Glycerol-3-phosphate O-acyltransferase 2	GPT2	26	35.9	83.644	0	276.64	18480000000	207	1.87	1.98	1.89	1.39	1.28	1.34
+	1.92779	-0.576667	P02992	P02992	Elongation factor Tu, mitochondrial	TUF1	24	77.3	47.972	0	323.31	60222000000	284	4.61	4.36	4.34	4.02	3.88	3.68
+	3.56348	-0.58	Q02201	Q02201	Oxysterol-binding protein homolog 6	OSH6	24	54.2	51.587	0	128.69	18995000000	225	2.36	2.41	2.48	1.87	1.77	1.87
+	1.75541	-0.58	P16387	P16387	Pyruvate dehydrogenase E1 component subunit alpha, mitochondrial	PDA1	21	64	46.343	0	151.9	13230000000	141	2.02	2.17	1.9	1.64	1.21	1.5
+	1.80883	-0.583333	P53327	P53327	Antiviral helicase SLH1	SLH1	47	30.1	224.85	0	276.75	8213300000	251	-0.77	-0.62	-0.6	-1.46	-1.28	-1
+	1.96683	-0.583333	P53170	P53170	[Pyruvate dehydrogenase (acetyl-transferring)] kinase 2, mitochondrial	PKP2	14	37.7	57.293	0	143.68	3726500000	92	0.16	0.57	0.33	-0.2	-0.16	-0.33
+	2.08969	-0.593333	P32590	P32590	Heat shock protein homolog SSE2	SSE2	36	54.5	77.62	0	323.31	30931000000	263	2.4	2.36	2.73	1.94	1.93	1.84
+	1.80648	-0.593333	P40341	P40341	Mitochondrial respiratory chain complexes assembly protein YTA12	YTA12	33	51	93.275	0	221.61	16017000000	214	1.48	1.19	1.48	1.01	0.7	0.66
+	3.41997	-0.596667	P13188	P13188	Glutamine--tRNA ligase	GLN4	35	44.5	93.132	0	323.31	11332000000	270	0.92	1.05	1	0.36	0.35	0.47
+	1.866	-0.596667	Q03705	Q03705	EKC/KEOPS complex subunit CGI121	CGI121	9	56.9	20.662	0	21.316	2320600000	50	0.72	0.51	0.74	-0.03	0.3	-0.09
+	2.1551	-0.603333	P33753	P33753	tRNA (uracil(54)-C(5))-methyltransferase	TRM2	25	52.6	72.851	0	323.31	7030400000	155	0.83	0.81	0.71	0.03	0.11	0.4
+	2.1928	-0.603333	P33327	P33327	NAD-specific glutamate dehydrogenase	GDH2	34	39.1	124.33	0	264.35	11381000000	219	0.95	0.97	1.09	0.22	0.39	0.59
+	1.71147	-0.606667	Q12321	Q12321	Mediator of RNA polymerase II transcription subunit 1	MED1	11	22.1	64.25	0	133.81	3147500000	75	-0.04	-0.06	-0.19	-0.45	-0.68	-0.98
+	2.16652	-0.616667	P37291	P37291	Serine hydroxymethyltransferase, cytosolic	SHM2	25	65	52.218	0	323.31	44176000000	268	4.02	3.88	3.87	3.11	3.49	3.32
+	2.22296	-0.62	P00410	P00410	Cytochrome c oxidase subunit 2	COX2	6	33.9	28.567	0	293.83	47850000000	80	5.55	5.73	5.84	4.97	5.05	5.24
+	2.92869	-0.623333	P00937	P00937	Multifunctional tryptophan biosynthesis protein;Anthranilate synthase component 2;Indole-3-glycerol phosphate synthase	TRP3	24	67.6	53.489	0	323.31	44034000000	251	3.88	3.99	3.87	3.23	3.22	3.42
+	2.41803	-0.626667	P39925	P39925	Mitochondrial respiratory chain complexes assembly protein AFG3	AFG3	17	26.5	84.543	0	157.65	7116400000	138	0.73	0.73	0.87	0.28	-0.03	0.2
+	1.87253	-0.63	P16661	P16661	Chitobiosyldiphosphodolichol beta-mannosyltransferase	ALG1	15	42.8	51.928	0	213.47	7797000000	110	1.24	1.08	1.05	0.23	0.69	0.56
+	1.91665	-0.63	P07702	P07702	L-aminoadipate-semialdehyde dehydrogenase	LYS2	50	45.4	155.34	0	323.31	17373000000	303	1.08	0.68	0.67	0.18	0.09	0.27
+	1.88951	-0.636667	P43623	P43623	Putative cystathionine beta-lyase	IRC7	8	30.9	36.971	0	99.216	1575800000	54	-0.01	0.24	-0.11	-0.44	-0.55	-0.8
+	2.29498	-0.643333	P14832	P14832	Peptidyl-prolyl cis-trans isomerase	CPR1	8	56.2	17.39	0	252.29	29406000000	127	4.99	4.96	5.03	4.56	4.32	4.17
+	1.82978	-0.646667	P14843	P14843	Phospho-2-dehydro-3-deoxyheptonate aldolase, phenylalanine-inhibited	ARO3	11	36.5	41.069	0	113.26	3424100000	77	0.68	0.69	0.65	-0.11	-0.15	0.34
+	2.25195	-0.65	P53899	P53899	CDC48-associated ubiquitin-like/zinc finger protein 1	CUZ1	7	27.7	31.516	0	81.652	3735200000	47	1.24	0.97	1.17	0.42	0.65	0.36
+	2.04745	-0.653333	P46367	P46367	Potassium-activated aldehyde dehydrogenase, mitochondrial	ALD4	28	71.9	56.723	0	323.31	12998000000	189	2.08	2.01	1.89	1.24	1.59	1.19
+	1.89944	-0.656667	P32602	P32602	Alpha-soluble NSF attachment protein	SEC17	8	37	32.802	0	323.31	2316900000	53	0.32	0.39	-0.06	-0.56	-0.4	-0.36
+	2.49593	-0.663333	Q99210	Q99210	Maf-like protein YOR111W		7	44	26.477	0	40.694	907870000	39	-0.67	-0.87	-0.87	-1.61	-1.33	-1.46
+	1.65856	-0.67	Q96VH5	Q96VH5	MICOS complex subunit MIC10	MIC10	5	46.4	10.408	0	189.98	17038000000	48	4.44	4.58	4.54	4.15	3.87	3.53
+	1.6685	-0.67	P43570	P43570	GTPase-activating protein GYP8	GYP8	8	16.7	57.618	0	13.942	1415200000	48	-1.57	-1.27	-1.13	-1.88	-1.85	-2.25
+	3.02157	-0.67	P41939	P41939	Isocitrate dehydrogenase [NADP] cytoplasmic	IDP2	28	68.4	46.562	0	323.31	49742000000	271	4.03	4.09	3.91	3.3	3.45	3.27
+	2.47729	-0.673333	Q07551	Q07551	NADPH-dependent alpha-keto amide reductase		16	70.5	35.56	0	221.19	7946800000	108	1.67	2.03	1.87	1.22	1.13	1.2
+	1.88935	-0.673333	P33314	P33314	Inhibitory regulator protein BUD2/CLA2	BUD2	31	30.9	126.66	0	66.034	3130200000	125	-1.4	-1.48	-1.71	-2.19	-1.99	-2.43
+	1.92291	-0.673333	P34227	P34227	Mitochondrial peroxiredoxin PRX1	PRX1	8	43.3	29.495	0	138.21	18942000000	107	3.48	3.4	3.39	2.46	2.97	2.82
+	1.67635	-0.676667	Q12482	Q12482	Mitochondrial aspartate-glutamate transporter AGC1	AGC1	18	27.8	104.3	0	92.657	2059800000	82	-1.75	-1.63	-1.37	-2.42	-1.97	-2.39
+	2.29173	-0.68	P38692	P38692	Serine/threonine-protein kinase KIC1	KIC1	19	21.3	117.06	0	127.22	2293700000	97	-0.98	-0.95	-1.04	-1.86	-1.45	-1.7
+	2.86894	-0.683333	Q08831	Q08831	Protein VTS1	VTS1	9	22.4	57.556	0	34.195	1153100000	42	-0.67	-0.58	-0.78	-1.47	-1.36	-1.25
+	2.51336	-0.683333	P06106	P06106	Protein MET17;O-acetylhomoserine sulfhydrylase;O-acetylserine sulfhydrylase	MET17	16	49.5	48.671	0	204.17	15304000000	141	2.9	2.56	2.8	2.11	2.1	2
+	2.78247	-0.69	P19454	P19454	Casein kinase II subunit alpha	CKA2	16	58.1	39.403	0	266.3	34685000000	160	3.95	3.94	3.89	3.06	3.3	3.35
+	1.6559	-0.696667	P38775	P38775	Putative uncharacterized protein YHR045W	YHR045W	14	28.8	62.691	0	89.425	1862000000	57	-0.87	-0.79	-1	-1.22	-1.77	-1.76
+	1.95095	-0.696667	P38251	P38251	Replication factor C subunit 5	RFC5	16	63.8	39.941	0	323.31	14636000000	152	2.34	2.25	2.27	1.8	1.68	1.29
+	2.45783	-0.7	P13663	P13663	Aspartate-semialdehyde dehydrogenase	HOM2	16	53.2	39.543	0	205.67	10564000000	155	2.42	2.28	2.08	1.52	1.49	1.67
+	3.44491	-0.716667	P49367	P49367	Homoaconitase, mitochondrial	LYS4	25	49.6	75.15	0	323.31	33088000000	258	2.9	2.8	2.94	2.11	2.26	2.12
+	1.70542	-0.72	P38873	P38873	Target of rapamycin complex 1 subunit KOG1	KOG1	34	29.4	177.61	0	217.64	6085900000	160	-1.03	-0.53	-0.53	-1.6	-1.29	-1.36
+	2.31309	-0.723333	P53128	P53128	Methylenetetrahydrofolate reductase 2	MET13	23	49.7	68.559	0	266.19	21037000000	199	2.9	2.63	2.78	2.07	2.21	1.86
+	2.40614	-0.726667	P40017	P40017	Carnitine O-acetyltransferase YAT2	YAT2	36	50.5	103.33	0	323.31	28771000000	286	2.5	2.57	2.5	1.56	1.89	1.94
+	2.32945	-0.726667	P53723	P53723	UPF0674 endoplasmic reticulum membrane protein YNR021W		18	50.5	47.093	0	323.31	49101000000	197	3.89	4.11	4.16	3.52	3.22	3.24
+	3.32863	-0.726667	P32191	P32191	Glycerol-3-phosphate dehydrogenase, mitochondrial	GUT2	36	66.9	72.388	0	323.31	75328000000	362	4.13	4.01	3.94	3.22	3.32	3.36
+	2.95129	-0.73	P38426	P38426	Trehalose synthase complex regulatory subunit TPS3	TPS3	36	45.1	118.83	0	323.31	11769000000	254	0.95	0.72	0.89	0.15	0.02	0.2
+	3.21722	-0.736667	Q99385	Q99385	Vacuolar calcium ion transporter	VCX1	4	10.9	44.646	0	19.518	2395400000	35	1.05	1.07	1.18	0.24	0.4	0.45
+	2.24143	-0.736667	P40050	P40050	Uncharacterized protein YER077C	YER077C	23	36.2	79.547	0	123.03	3766600000	117	-0.64	-0.46	-0.39	-1.46	-1.15	-1.09
+	1.55233	-0.746667	P40159	P40159	Uncharacterized protein YNL208W		2	23.1	20.151	0	142.03	2204100000	41	1.09	1.14	1.06	0.71	-0.05	0.39
+	1.90674	-0.75	P07256	P07256	Cytochrome b-c1 complex subunit 1, mitochondrial	COR1	17	47.3	50.227	0	323.31	17442000000	176	3.03	2.66	2.53	2.04	2.11	1.82
+	1.70306	-0.753333	Q07799	Q07799	Uncharacterized protein YLL007C		20	31.6	76.621	0	117.47	1900000000	82	-1.46	-1.57	-1.45	-2.6	-2.22	-1.92
+	1.6784	-0.756667	Q12074	Q12074	Spermidine synthase	SPE3	8	38.2	33.324	0	19.171	1375800000	39	0.14	0.23	0.12	-0.24	-0.94	-0.6
+	2.42853	-0.756667	P14693	P14693	Sorting assembly machinery 35 kDa subunit	SAM35	10	39.2	37.404	0	28.567	2058700000	44	0.21	0.22	0.33	-0.74	-0.4	-0.37
+	2.80467	-0.76	P06775	P06775	Histidine permease	HIP1	10	20.1	66.006	0	323.31	2071900000	55	-0.4	-0.33	-0.32	-1.18	-0.92	-1.23
+	2.88675	-0.766667	P39004;P39003;P53631;P39924;P54854;P47185	P39004;P39003	High-affinity hexose transporter HXT6	HXT7;HXT6	13	28.6	62.734	0	194.06	10458000000	96	2.12	2.04	2.15	1.4	1.16	1.45
+	2.24348	-0.766667	P50945	P50945	MICOS complex subunit MIC27	MIC27	10	47	26.959	0	33.789	5626100000	65	1.88	1.94	1.98	1.28	1.33	0.89
+	2.12421	-0.77	P36132	P36132	tRNA N6-adenosine threonylcarbamoyltransferase	KAE1	13	49.5	42.748	0	92.116	4099600000	79	0.78	0.89	0.51	0.16	-0.19	-0.1
+	1.55008	-0.77	P53202	P53202	Cullin-3	CUL3	16	24.1	86.114	0	32.125	2996300000	101	-0.61	-0.65	-0.75	-1.21	-1.89	-1.22
+	2.54032	-0.776667	Q06151	Q06151	m7GpppX diphosphatase	DCS1	16	53.4	40.769	0	73.871	3653500000	98	0.55	0.49	0.65	-0.03	-0.2	-0.41
+	2.03442	-0.78	P40087	P40087	DNA damage-inducible protein 1	DDI1	10	30.4	47.354	0	152.88	3034100000	76	0.51	0.32	0.02	-0.38	-0.66	-0.45
+	1.92256	-0.78	P40579	P40579	Uncharacterized oxidoreductase YIR035C	YIR035C	6	34.3	27.48	0	14.133	1720800000	33	0.42	0.04	-0.04	-0.58	-0.49	-0.85
+	2.02588	-0.78	P22276	P22276	DNA-directed RNA polymerase III subunit RPC2	RET1	36	39.3	129.46	0	323.31	18693000000	287	1.66	1.57	1.51	0.5	0.85	1.05
+	2.81197	-0.786667	P14540	P14540	Fructose-bisphosphate aldolase	FBA1	16	56.3	39.62	0	323.31	102660000000	277	5.99	5.84	5.69	5.16	4.98	5.02
+	2.42392	-0.786667	P54861;P33441	P54861	Dynamin-related protein DNM1	DNM1	38	54.2	84.971	0	323.31	50670000000	341	3.47	3.24	3.19	2.59	2.32	2.63
+	1.76588	-0.803333	P80235	P80235	Putative mitochondrial carnitine O-acetyltransferase	YAT1	27	50.2	77.765	0	323.31	32950000000	292	2.76	3.37	3.33	2.24	2.41	2.4
+	1.79218	-0.803333	P49095	P49095	Glycine dehydrogenase (decarboxylating), mitochondrial	GCV2	18	21.4	114.45	0	133.16	2091800000	86	-1.19	-1.47	-1.11	-2.33	-2.1	-1.75
+	1.94669	-0.803333	P48234	P48234	Ribosome biogenesis protein ENP2	ENP2	19	29.7	81.733	0	323.31	9647400000	123	1.11	1.4	1.41	0.66	0.65	0.2
+	1.81466	-0.803333	P27351	P27351	AP-2 complex subunit beta	APL1	21	33.1	80.452	0	154.93	8157700000	158	0.76	0.84	0.8	-0.35	0.33	0.01
+	2.82498	-0.806667	Q12496	Q12496	Uncharacterized protein YOL098C		36	42.8	118.39	0	318.41	15507000000	236	1.43	1.42	1.55	0.55	0.85	0.58
+	1.73299	-0.806667	P38738	P38738	Oxidant-induced cell-cycle arrest protein 5	OCA5	10	22.5	77.756	0	42.667	2928000000	71	-0.55	0.08	-0.13	-1.08	-0.81	-1.13
+	2.69901	-0.813333	P00560	P00560	Phosphoglycerate kinase	PGK1	29	79.3	44.738	0	323.31	226920000000	467	6.22	6.37	6.3	5.65	5.51	5.29
+	1.5468	-0.813333	Q03823	Q03823	Uncharacterized protein YMR160W		14	22.4	95.096	0	223.93	1506900000	62	-2.27	-1.68	-2.22	-3.06	-2.98	-2.57
+	2.31	-0.816667	P36160	P36160	Ribosome biogenesis protein RPF2	RPF2	11	34	39.598	0	56.683	7359400000	67	2.51	2.3	2.47	1.74	1.74	1.35
+	4.1073	-0.82	P80210	P80210	Adenylosuccinate synthetase	ADE12	21	56.6	48.279	0	323.31	36290000000	180	3.91	3.81	3.91	3.02	3.13	3.02
+	1.93481	-0.823333	P32792	P32792	UPF0744 protein YSC83	YSC83	11	36.6	44.235	0	93.212	6467100000	78	1.3	1.27	1.56	0.52	0.29	0.85
+	1.97967	-0.823333	P41814	P41814	tRNA (adenine(58)-N(1))-methyltransferase non-catalytic subunit TRM6	GCD10	9	23.4	54.389	0	20.876	1685900000	39	-0.5	-0.65	-0.78	-1.76	-1.2	-1.44
+	2.21258	-0.826667	Q06436	Q06436	RING-finger protein MAG2	MAG2	9	19	76.316	0	107.39	2318800000	74	-0.6	-0.87	-0.83	-1.39	-1.55	-1.84
+	4.31892	-0.83	P40991	P40991	25S rRNA (cytosine(2870)-C(5))-methyltransferase	NOP2	26	48.4	69.811	0	323.31	30583000000	213	3.23	3.33	3.25	2.49	2.38	2.45
+	1.69058	-0.83	P0CE41	P0CE41	Heme-responsive zinc finger transcription factor HAP1	HAP1	16	15.2	166.11	0	101.45	1255300000	77	-2.82	-2.23	-2.82	-3.62	-3.48	-3.26
+	1.64685	-0.833333	P40989	P40989	1,3-beta-glucan synthase component GSC2	GSC2	50	35	216.99	0	323.31	10392000000	160	0.35	0.15	0.07	-0.48	-1.07	-0.38
+	2.53545	-0.833333	P37303	P37303	Low specificity L-threonine aldolase	GLY1	16	52.7	42.815	0	101.03	12638000000	109	2.26	2.63	2.25	1.56	1.49	1.59
+	1.84869	-0.836667	P43591	P43591	ATP-dependent kinase YFH7	YFH7	16	63.7	39.885	0	97.92	2339200000	94	-0.11	-0.23	-0.4	-1.12	-1.38	-0.75
+	1.89602	-0.84	P22219	P22219	Serine/threonine-protein kinase VPS15	VPS15	25	19.1	166.37	0	79.931	2482800000	104	-1.73	-1.8	-2.02	-3.04	-2.51	-2.52
+	1.75243	-0.843333	P38169	P38169	Kynurenine 3-monooxygenase	BNA4	12	30.7	52.429	0	156.75	4952100000	84	0.37	0.53	0.86	-0.57	-0.03	-0.17
+	2.39146	-0.843333	Q12060	Q12060	Transcriptional coactivator HFI1/ADA1	HFI1	10	27.9	54.466	0	24.052	1074500000	42	-1.33	-1.4	-1.28	-1.92	-2.39	-2.23
+	3.43542	-0.846667	P33303	P33303	Succinate/fumarate mitochondrial transporter	SFC1	12	47.5	35.34	0	323.31	29003000000	167	4.45	4.26	4.35	3.61	3.47	3.44
+	1.87666	-0.846667	Q06409	Q06409	DOCK-like protein YLR422W	YLR422W	32	19.7	221.56	0	83.49	2631800000	122	-2.51	-2.25	-2.44	-2.96	-3.59	-3.19
+	1.6137	-0.846667	P38172	P38172	Uncharacterized protein YBL095W, mitochondrial		7	33.7	30.545	0	58.319	3364200000	56	1	0.99	1.44	0.34	-0.05	0.6
+	1.79223	-0.846667	P43589	P43589	Pre-mRNA-splicing factor SAD1	SAD1	13	36.2	52.166	0	45.241	1511600000	53	-1.38	-1.21	-0.78	-2.13	-1.75	-2.03
+	2.36903	-0.85	P42840	P42840	Uncharacterized membrane protein YNL320W		5	20.4	32.308	0	21.414	1800300000	43	0.35	-0.1	0.06	-0.68	-0.69	-0.87
+	3.85319	-0.853333	P19158	P19158	Inhibitory regulator protein IRA2	IRA2	52	21.2	351.66	0	322.16	8000500000	272	-1.11	-1.19	-1.3	-2.06	-2.09	-2.01
+	1.55648	-0.853333	P47085	P47085	MEMO1 family protein YJR008W		10	37.9	38.481	0	172.19	3957200000	86	0.54	0.31	0.71	-0.65	-0.45	0.1
+	1.66152	-0.857869	Q12180	Q12180	Halotolerance protein 9	HAL9	11	12.3	117.93	0	26.722	788220000	33	-2.84	-3.23	-3.51	-3.79	-4.14361	-4.22
+	1.51172	-0.86	Q02979	Q02979	Glycerophosphodiester phosphodiesterase GDE1	GDE1	38	40.1	138.01	0	323.31	9634100000	215	0.86	0	0.33	-0.58	-0.5	-0.31
+	2.07268	-0.863333	P38962	P38962	Golgi apparatus membrane protein TVP23	TVP23	6	33.2	23.148	0	10.779	1573000000	28	0.28	0.13	0.71	-0.41	-0.55	-0.51
+	1.9807	-0.866667	P32893	P32893	Trafficking protein particle complex II-specific subunit 65	TRS65	15	37	63.367	0	145.32	2428500000	75	-0.58	-0.23	-0.8	-1.22	-1.53	-1.46
+	1.58343	-0.87	P32895	P32895	Ribose-phosphate pyrophosphokinase 1	PRS1	15	47.3	47.047	0	311.05	13250000000	120	2.81	2.43	2.37	1.97	1.77	1.26
+	2.7479	-0.87	P38857;P53311	P38857	Mitochondrial pyruvate carrier 2	MPC2	3	24	14.555	0	8.3409	2706000000	34	1.88	1.82	1.69	0.72	1.04	1.02
+	1.50124	-0.873333	P38989	P38989	Structural maintenance of chromosomes protein 2	SMC2	33	32.9	133.93	0	155.72	3649800000	116	-1.14	-1.26	-0.63	-2.04	-2.1	-1.51
+	3.39871	-0.876667	P47104	P47104	Regulator of V-ATPase in vacuolar membrane protein 1	RAV1	34	29.6	154.93	0	227.74	5339400000	158	-0.85	-0.83	-0.76	-1.75	-1.78	-1.54
+	2.01071	-0.876667	P06208	P06208	2-isopropylmalate synthase	LEU4	22	44.9	68.408	0	323.31	9430300000	133	1.21	1.55	1.77	0.48	0.61	0.81
+	1.53729	-0.876667	Q05027	Q05027	Transcription initiation factor TFIID subunit 9	TAF9	5	44.6	17.314	0	178.95	1513500000	34	0.42	0.58	1.21	-0.35	-0.03	-0.04
+	2.11343	-0.88	P38866	P38866	Thiol-specific monooxygenase	FMO1	11	37.3	49.098	0	99.778	1766400000	52	-0.71	-0.48	-0.46	-1.64	-1.12	-1.53
+	2.60309	-0.88	P46971	P46971	Dolichyl-phosphate-mannose--protein mannosyltransferase 4	PMT4	17	30.6	87.965	0	171.98	10147000000	122	1.57	1.81	1.6	0.65	0.7	0.99
+	1.72325	-0.886667	P38341	P38341	MICOS complex subunit MIC12	MIC12	7	68.9	12.388	0	153.87	3922500000	51	2.25	1.95	2.04	1.34	0.77	1.47
+	1.84576	-0.886667	P09368	P09368	Proline dehydrogenase, mitochondrial	PUT1	17	40.8	53.271	0	187.37	5749500000	87	0.44	0.98	1.14	-0.09	-0.01	0
+	1.78729	-0.89	P32604	P32604	Fructose-2,6-bisphosphatase	FBP26	12	35	52.594	0	82.213	1637100000	69	-1.41	-0.98	-0.96	-2.24	-2.1	-1.68
+	1.46758	-0.89	Q03660	Q03660	Trafficking protein particle complex II-specific subunit 130	TRS130	25	23.9	128.13	0	78.437	3874600000	134	-0.69	-0.8	-1.23	-2.1	-1.94	-1.35
+	2.07922	-0.893333	P38620	P38620	Ribose-phosphate pyrophosphokinase 2	PRS2	11	42.8	34.765	0	75.406	3327700000	63	1.16	0.8	0.65	-0.08	-0.17	0.18
+	1.75308	-0.893333	P07246	P07246	Alcohol dehydrogenase 3, mitochondrial	ADH3	11	34.1	40.369	0	12.602	1681600000	47	-0.48	-0.34	-0.4	-0.85	-1.56	-1.49
+	2.8623	-0.893333	P21954	P21954	Isocitrate dehydrogenase [NADP], mitochondrial	IDP1	18	44.4	48.19	0	120.24	8659600000	127	1.98	1.65	1.86	1	0.82	0.99
+	1.72816	-0.9	P53863	P53863	J protein JJJ1	JJJ1	6	12.7	68.782	0	32.054	740840000	32	-1.44	-1.97	-2.11	-2.92	-2.78	-2.52
+	2.35063	-0.903333	Q08686	Q08686	Thiosulfate sulfurtransferase TUM1	TUM1	18	66.8	34.219	0	173.29	8663900000	141	1.8	1.78	1.78	1.1	0.58	0.97
+	3.60144	-0.91	P47176	P47176	Branched-chain-amino-acid aminotransferase, cytosolic	BAT2	13	49.2	41.624	0	105.18	10117000000	105	2.05	2.06	2.1	1.29	1.04	1.15
+	1.45861	-0.91	P38300	P38300	Inner membrane mitoribosome receptor MBA1, mitochondrial	MBA1	8	36.3	31.811	0	73.303	5058300000	72	1.12	1.17	1.98	0.49	0.66	0.39
+	3.27269	-0.913333	Q12512	Q12512	Protein ZPS1	ZPS1	7	37.8	27.567	0	171.77	31480000000	106	4.83	4.85	4.71	3.86	3.76	4.03
+	2.10932	-0.913333	Q03782	Q03782	56 kDa U1 small nuclear ribonucleoprotein component	SNU56	8	20.9	56.498	0	23.656	1313700000	41	-1.32	-1.58	-1.54	-2.49	-2.62	-2.07
+	2.32305	-0.913333	Q12473	Q12473	Ferric reductase transmembrane component 6	FRE6	5	10.1	81.988	0	9.3824	906060000	42	-1.94	-1.83	-1.7	-2.92	-2.84	-2.45
+	2.96676	-0.913333	P32340	P32340	Rotenone-insensitive NADH-ubiquinone oxidoreductase, mitochondrial	NDI1	24	64.1	57.249	0	323.31	27851000000	215	3.43	3.34	3.2	2.5	2.49	2.24
+	2.57126	-0.916667	Q12363	Q12363	Transcriptional modulator WTM1	WTM1	11	35.2	48.382	0	85.772	1763600000	60	-0.31	-0.29	-0.33	-1.3	-1.42	-0.96
+	2.0792	-0.92	P53275	P53275	Uncharacterized protein YGR127W	YGR127W	15	55.8	35.685	0	61.107	3984000000	101	0.65	1.05	0.49	-0.05	-0.36	-0.16
+	3.32034	-0.923333	P06245	P06245	cAMP-dependent protein kinase type 2	TPK2	12	37.9	44.219	0	104.58	9847100000	117	1.86	1.97	2.08	0.99	1.17	0.98
+	3.16077	-0.93	Q08924	Q08924	Regulator of Ty1 transposition protein 10	RTT10	24	26.9	114.46	0	56.515	2127200000	91	-1.87	-1.88	-1.69	-2.86	-2.6	-2.77
+	2.10595	-0.93	Q99271	Q99271	Na(+)/H(+) antiporter	NHA1	14	18.3	109.37	0	133.52	2748300000	74	-0.4	-0.74	-0.61	-1.26	-1.47	-1.81
+	2.18685	-0.936667	P10963	P10963	Phosphoenolpyruvate carboxykinase [ATP]	PCK1	21	51.5	60.983	0	126.38	4485500000	107	0.51	0.4	0.35	-0.83	-0.49	-0.23
+	2.13448	-0.94	P38321	P38321	Uncharacterized protein YBR225W		17	22.4	101.24	0	43.113	1277300000	71	-2.11	-2.1	-2.03	-3.09	-2.67	-3.3
+	3.90585	-0.943333	Q05934	Q05934	Vacuolar import and degradation protein 22	VID22	20	31.7	102.5	0	164.56	2841100000	95	-0.5	-0.55	-0.63	-1.56	-1.55	-1.4
+	2.13383	-0.943333	P50102	P50102	Ubiquitin carboxyl-terminal hydrolase 8	UBP8	6	15.7	53.623	0	22.704	973240000	29	-1.97	-1.65	-1.56	-2.55	-2.95	-2.51
+	2.85976	-0.956667	Q3E7X9;P0C0X0	Q3E7X9;P0C0X0	40S ribosomal protein S28-A;40S ribosomal protein S28-B	RPS28A;RPS28B	2	31.3	7.5917	0	14.623	19654000000	39	5.53	5.45	5.26	4.51	4.58	4.28
+	1.66914	-0.956667	Q07395	Q07395	Synchronized import protein 1	SYO1	16	32.4	70.164	0	323.31	9891400000	143	1.75	1.78	1.95	0.77	0.49	1.35
+	1.44926	-0.956667	P25618	P25618	Protein CWH43	CWH43	9	10.5	107.88	0	74.912	1933100000	43	-0.71	-1.37	-1.16	-1.82	-1.78	-2.51
+	1.72605	-0.963333	P38931	P38931	Mediator of RNA polymerase II transcription subunit 13	SSN2	11	9.3	160	0	13.828	592710000	27	-3.75	-4.32	-3.67	-4.59	-4.96	-5.08
+	1.58724	-0.98	P40510	P40510	D-3-phosphoglycerate dehydrogenase 2	SER33	10	25.8	51.188	0	21.688	654510000	33	-1.93	-2.09	-1.55	-3.24	-2.84	-2.43
+	2.35754	-0.986667	P00424	P00424	Cytochrome c oxidase polypeptide 5A, mitochondrial	COX5A	6	45.8	17.14	0	63.982	9455000000	45	3.09	3.42	3.64	2.29	2.49	2.41
+	1.95075	-0.986667	P23202	P23202	Transcriptional regulator URE2	URE2	7	25.7	40.27	0	39.427	3945200000	43	1.14	1.37	1.08	-0.12	0.17	0.58
+	3.31685	-0.99	P04037	P04037	Cytochrome c oxidase subunit 4, mitochondrial	COX4	7	54.8	17.142	0	156.43	19419000000	77	4.39	4.57	4.47	3.59	3.54	3.33
+	2.84013	-0.993333	P04046	P04046	Amidophosphoribosyltransferase	ADE4	19	42.9	56.719	0	103.38	9045300000	123	1.51	1.43	1.78	0.5	0.72	0.52
+	2.64961	-0.996667	Q04636	Q04636	FACT complex subunit POB3	POB3	20	42.4	62.993	0	101.75	5069600000	115	0.4	0.85	0.72	-0.41	-0.24	-0.37
+	2.7058	-0.996667	P25044	P25044	Tyrosine-protein phosphatase 1	PTP1	11	41.5	38.868	0	109.31	2500800000	72	-0.11	-0.26	0.12	-0.92	-1.2	-1.12
+	1.58533	-0.997912	P40560	P40560	Ankyrin repeat-containing protein YIL001W		4	9.9	59.731	0.00027655	3.4992	192000000	11	-3.59	-3.82	-4.11604	-4.35977	-5.17	-4.99
+	3.50962	-1	P38755	P38755	Oxysterol-binding protein homolog 7	OSH7	20	59.5	49.804	0	110.48	9246500000	146	1.78	1.73	1.66	0.65	0.64	0.88
+	2.99341	-1.00667	P40483	P40483	Putative zinc metalloproteinase YIL108W	YIL108W	23	45.1	77.413	0	192.9	5266900000	139	0.59	0.42	0.3	-0.41	-0.68	-0.62
+	1.85837	-1.00667	P53104	P53104	Serine/threonine-protein kinase ATG1	ATG1	14	19.8	101.72	0	66.536	1663800000	67	-1.67	-1.7	-1.76	-3.16	-2.65	-2.34
+	2.59169	-1.01	P53397	P53397	N-glycosylase/DNA lyase;8-oxoguanine DNA glycosylase;DNA-(apurinic or apyrimidinic site) lyase	OGG1	6	17	42.781	0	13.714	395350000	17	-2.15	-2.62	-2.2	-3.33	-3.37	-3.3
+	2.10897	-1.01667	P22209	P22209	Serine/threonine-protein kinase KIN3	KIN3	10	26.7	51.203	0	31.61	10024000000	46	-1.08	-1.52	-0.97	-2.41	-2	-2.21
+	2.03701	-1.02	P23500	P23500	Mitochondrial RNA-splicing protein MRS4	MRS4	10	46.1	33.307	0	101.83	5596300000	71	1.52	2.09	1.67	0.51	0.74	0.97
+	2.74425	-1.02333	P25345	P25345	Asparagine--tRNA ligase, mitochondrial	SLM5	13	33.9	56.784	0	47.955	2310400000	76	-0.42	-0.3	-0.28	-1.4	-1.56	-1.11
+	2.21103	-1.02667	P51601	P51601	GTP cyclohydrolase 1	FOL2	11	38.7	27.769	0	79.091	3353700000	77	0.79	0.79	0.96	0.16	-0.22	-0.48
+	2.97577	-1.03	P04051	P04051	DNA-directed RNA polymerase III subunit RPC1	RPO31	52	40.2	162.3	0	308.16	16640000000	318	0.83	0.71	0.68	-0.07	-0.44	-0.36
+	2.7793	-1.04	P32500	P32500	Nucleoporin NDC1	NDC1	14	26.4	74.133	0	186.73	9008500000	99	1.37	1.38	1.4	0.61	0.27	0.15
+	1.67428	-1.04	P20434	P20434	DNA-directed RNA polymerases I, II, and III subunit RPABC1	RPB5	9	57.2	25.079	0	289.47	12695000000	67	3.2	3.28	3.91	2.17	2.35	2.75
+	2.30247	-1.05	P32178	P32178	Chorismate mutase	ARO7	10	45.3	29.747	0	26.027	1449300000	50	-0.26	-0.14	-0.34	-1.65	-1.08	-1.16
+	1.9663	-1.05333	P36107	P36107	Inositol phosphorylceramide synthase catalytic subunit AUR1	AUR1	4	18.5	45.193	0	43.752	1790500000	34	1.33	1.17	0.57	-0.07	-0.06	0.04
+	2.3097	-1.05667	P38891	P38891	Branched-chain-amino-acid aminotransferase, mitochondrial	BAT1	13	41	43.596	0	83.353	2180900000	64	0.21	-0.14	-0.05	-0.74	-1.23	-1.18
+	2.34166	-1.05667	P40043	P40043	Respiratory growth induced protein 1	RGI1	6	54.7	18.989	0	148.34	23202000000	74	4.88	5.05	4.59	3.54	3.85	3.96
+	1.67641	-1.06333	P25846	P25846	DNA mismatch repair protein MSH1, mitochondrial	MSH1	22	24.8	109.41	0	44.467	1834600000	95	-1.48	-2.24	-1.84	-3.29	-2.71	-2.75
+	3.1211	-1.07	P17898	P17898	Cholinephosphotransferase 1	CPT1	3	7.6	44.829	0	7.2881	3536200000	24	2.78	2.43	2.75	1.55	1.56	1.64
+	1.75298	-1.07333	P53010	P53010	PAB-dependent poly(A)-specific ribonuclease subunit PAN2	PAN2	17	17.9	127.04	0	69.364	1925400000	87	-1.48	-2.11	-2.03	-2.9	-3.3	-2.64
+	2.53498	-1.07667	P43638	P43638	MAP-homologous protein 1	MHP1	26	23.2	155.21	0	94.403	3912800000	131	-1.05	-1.31	-1.1	-2.52	-2.06	-2.11
+	2.02251	-1.07667	P10127	P10127	Alcohol dehydrogenase 4	ADH4	10	42.9	41.142	0	323.31	12438000000	132	3.39	3.34	2.98	2.32	1.78	2.38
+	1.75176	-1.08333	P36010	P36010	Nucleoside diphosphate kinase	YNK1	7	54.2	17.166	0	28.361	2231600000	56	1.45	1.4	1.17	0.47	-0.27	0.57
+	2.93865	-1.08333	P36051	P36051	GPI ethanolamine phosphate transferase 1	MCD4	12	13.5	105.69	0	108.59	6538800000	83	0.54	0.5	0.79	-0.44	-0.65	-0.33
+	2.72435	-1.08333	Q03028	Q03028	Mitochondrial 2-oxodicarboxylate carrier 1	ODC1	9	34.5	34.206	0	158.95	5428800000	39	1.75	1.76	1.33	0.48	0.62	0.49
+	3.12227	-1.08667	Q04869	Q04869	Uncharacterized protein YMR315W		15	51.9	38.215	0	323.31	16569000000	154	3.14	3.54	3.35	2.22	2.26	2.29
+	3.66379	-1.09	Q08208	Q08208	Nucleolar protein 12	NOP12	26	58.4	51.941	0	323.31	18328000000	206	2.52	2.75	2.67	1.66	1.52	1.49
+	2.7127	-1.09333	P49089	P49089	Asparagine synthetase [glutamine-hydrolyzing] 1	ASN1	19	33.4	64.47	0	65.961	7078700000	132	1.28	1.51	1.18	0	0.36	0.33
+	1.37229	-1.1	P53136	P53136	Ribosome biogenesis protein NSA1	NSA1	7	16.8	51.906	0	9.9595	577110000	30	-2.46	-2.67	-1.82	-3.7	-3.68	-2.87
+	2.08343	-1.1	P23796	P23796	tRNA A64-2-O-ribosylphosphate transferase	RIT1	12	23.4	58.881	0	10.416	1457100000	42	-0.98	-1.14	-0.79	-2.45	-1.76	-2
+	3.45834	-1.1	P38228	P38228	Mitochondrial chaperone TCM62	TCM62	13	32	64.251	0	159.89	1427600000	49	-1.18	-1	-1.28	-2.35	-2.24	-2.17
+	2.85687	-1.1	P25648	P25648	Mediator of RNA polymerase II transcription subunit 12	SRB8	16	15.3	166.86	0	48.614	1361800000	64	-2.53	-2.65	-2.8	-3.66	-3.99	-3.63
+	4.98672	-1.11	P52892	P52892	Probable alanine aminotransferase	ALT2	9	19.9	56.769	0	18.954	1400000000	46	-1.43	-1.32	-1.35	-2.44	-2.52	-2.47
+	5.1332	-1.11333	Q3E833	Q3E833	EKC/KEOPS complex subunit PCC1	PCC1	4	55.7	9.9924	0	29.23	1123800000	20	0.18	0.15	0.16	-0.93	-0.9	-1.02
+	2.16755	-1.12667	P16151	P16151	Protein ERD1	ERD1	4	12.2	43.23	0	10.361	557980000	30	-2.3	-1.86	-2.6	-3.39	-3.45	-3.3
+	2.47281	-1.13	P00427	P00427	Cytochrome c oxidase subunit 6, mitochondrial	COX6	8	50	17.341	0	143.82	15251000000	89	4.06	3.79	3.81	2.49	2.74	3.04
+	3.10974	-1.13667	P00854	P00854	ATP synthase subunit a	ATP6	1	6.6	29.099	0	133.61	6262000000	18	4.33	4.1	4.23	2.91	3.27	3.07
+	3.40173	-1.14333	P17709	P17709	Glucokinase-1	GLK1	15	44.8	55.377	0	145.25	6605700000	106	1.27	1.32	1.21	-0.03	0.09	0.31
+	1.50701	-1.15	P53203	P53203	Peroxisomal membrane protein PEX31	PEX31	7	26.8	52.942	0	121.6	1314900000	45	-0.74	-0.59	-0.32	-1.84	-2.19	-1.07
+	2.57143	-1.15667	P34224	P34224	Uncharacterized protein YBL059W		3	19.7	22.278	0	9.6393	1013000000	17	-0.12	-0.18	-0.05	-1.61	-1.06	-1.15
+	2.34705	-1.15667	P32600	P32600	Serine/threonine-protein kinase TOR2	TOR2	43	21.3	281.56	0	96.289	5129200000	142	-1.56	-1.46	-1.76	-3.1	-2.65	-2.5
+	2.04513	-1.15667	P38348	P38348	DNA mismatch repair protein HSM3	HSM3	12	31.5	55.542	0	66.846	2345600000	69	-0.61	-0.47	-0.29	-1.64	-1.21	-1.99
+	2.90066	-1.16333	Q12109	Q12109	Tryptophan--tRNA ligase, cytoplasmic	WRS1	10	26.2	49.35	0	62.059	2154400000	60	-0.29	-0.28	-0.45	-1.61	-1.24	-1.66
+	1.47509	-1.16667	P36002	P36002	Serine/threonine-protein kinase PTK1/STK1	PTK1	4	8.5	73.502	0	15.695	602980000	22	-2.76	-2.26	-2.6	-4.11	-3.97	-3.04
+	1.69851	-1.16738	P22470	P22470	Protein SAN1	SAN1	2	3.8	65.617	0.00054318	3.0285	37033000	4	-4.23	-4.47294	-3.51786	-5.41	-5.31	-5.00293
+	1.63674	-1.17667	P38777	P38777	Family of serine hydrolases 1	FSH1	13	72.4	27.339	0	92.56	3633100000	86	1.4	1.39	1.2	0.46	-0.49	0.49
+	1.82006	-1.17667	P25568	P25568	Autophagy-related protein 22	ATG22	8	18.9	58.843	0	51.663	854320000	35	-0.9	-1.53	-1.19	-2.55	-1.94	-2.66
+	2.55159	-1.183	Q00246	Q00246	GTP-binding protein RHO4	RHO4	2	11.7	32.185	0	16.693	186160000	7	-3.08	-2.65	-2.63	-4.05901	-3.76	-4.09
+	2.28158	-1.18333	P48525	P48525	Glutamate--tRNA ligase, mitochondrial	MSE1	12	27.8	61.603	0	24.087	1218500000	56	-1.42	-1.91	-2.12	-3.1	-2.98	-2.92
+	2.68683	-1.18667	P08417	P08417	Fumarate hydratase, mitochondrial	FUM1	19	49	53.151	0	91.782	5465600000	91	1.14	1.51	1.3	0.05	0.38	-0.04
+	3.07729	-1.18667	Q08278	Q08278	Mediator of RNA polymerase II transcription subunit 7	MED7	3	15.3	25.585	0	16.112	405470000	14	-1.82	-1.72	-1.89	-3.24	-2.86	-2.89
+	2.61793	-1.22	P53163	P53163	54S ribosomal protein L12, mitochondrial	MNP1	6	36.1	20.65	0	55.286	3351600000	29	1.47	1.74	2.03	0.67	0.5	0.41
+	3.05767	-1.23333	P00890	P00890	Citrate synthase, mitochondrial	CIT1	18	43.8	53.359	0	153.63	13057000000	140	2.47	2.43	2.37	1.31	1.34	0.92
+	2.15121	-1.23333	P53912	P53912	Uncharacterized protein YNL134C		9	30.3	41.164	0	22.963	2379000000	51	0.79	0.32	0.69	-1	-0.33	-0.57
+	2.38951	-1.24333	P40008	P40008	Protein FMP52, mitochondrial	FMP52	11	54.1	25.086	0	73.947	2133200000	62	0.41	0.41	0.92	-0.82	-0.75	-0.42
+	2.094	-1.25	Q12239	Q12239	Transmembrane protein 115 homolog	YOL107W	6	22.8	39.742	0	66.4	2965900000	37	1.38	0.98	0.66	-0.53	-0.16	-0.04
+	1.68004	-1.25	P21264	P21264	Phosphoribosylaminoimidazole carboxylase	ADE2	16	37	62.339	0	35.377	1421400000	66	-1.07	-1.59	-1.14	-2.95	-1.95	-2.65
+	3.42219	-1.25333	P38756	P38756	tRNA threonylcarbamoyladenosine dehydratase 1	TCD1	12	37.1	48.883	0	149.02	4305300000	78	0.64	0.51	0.71	-0.72	-0.74	-0.44
+	2.58783	-1.25667	P12709	P12709	Glucose-6-phosphate isomerase	PGI1	21	50.2	61.298	0	282.53	15455000000	157	2.75	2.85	2.36	1.51	1.17	1.51
+	2.46604	-1.26	P00401;Q9ZZX1	P00401	Cytochrome c oxidase subunit 1	COX1	3	9	58.797	0	91.234	3885200000	31	2.14	2.19	2.23	0.61	0.87	1.3
+	3.10661	-1.27333	Q12461	Q12461	Serine/threonine-protein phosphatase 2A activator 2	RRD2	3	7.3	41.452	0.00028011	3.9221	654170000	18	-1.34	-1.62	-1.69	-2.73	-3	-2.74
+	2.97569	-1.28	P38766	P38766	ATP-dependent DNA helicase RRM3	RRM3	7	10.2	81.58	0	6.2992	510400000	32	-3.37	-3.54	-3.22	-4.8	-4.42	-4.75
+	2.64554	-1.28333	P40492	P40492	Protein FYV10	FYV10	11	26.6	59.894	0	28.091	907670000	37	-1.71	-1.53	-1.58	-3.02	-2.54	-3.11
+	3.54434	-1.28667	P23180	P23180	Probable oxidoreductase AIM17	AIM17	11	35.1	53.134	0	146.31	4986700000	90	1.46	1.12	1.18	-0.06	0.02	-0.06
+	1.44107	-1.29	Q04178	Q04178	Hypoxanthine-guanine phosphoribosyltransferase	HPT1	4	24	25.19	0	8.8543	269250000	13	-2.88	-2.09	-1.68	-3.28	-3.95	-3.29
+	2.07459	-1.29333	P17967	P17967	Protein disulfide-isomerase	PDI1	4	8.2	58.226	0	18.496	566860000	31	-2.53	-2.12	-2.15	-3.1	-3.73	-3.85
+	1.36298	-1.29333	Q03338	Q03338	U4/U6 small nuclear ribonucleoprotein PRP3	PRP3	11	28.1	55.87	0	31.615	1292400000	53	-1.2	-1.5	-1.45	-3.09	-3.13	-1.81
+	1.41322	-1.3	P47029	P47029	Arrestin-related trafficking adapter 3	ALY2	14	14.3	117.21	0	21.286	688590000	24	-3.11	-3.46	-2.48	-3.82	-4.91	-4.22
+	2.96186	-1.3	P16522	P16522	Anaphase-promoting complex subunit CDC23	CDC23	9	18.4	73.113	0	61.855	992570000	35	-1.44	-1.75	-1.85	-3.15	-2.83	-2.96
+	1.30667	-1.31333	Q08162	Q08162	Exosome complex exonuclease DIS3	DIS3	7	9.2	113.71	0	33.81	541310000	33	-3.12	-3.36	-3.52	-4.62	-3.87	-5.45
+	1.70185	-1.31667	P38335	P38335	Maintenance of telomere capping protein 4	MTC4	9	14.4	79.027	0	22.871	418900000	27	-3.18	-3.78	-4.17	-4.64	-5.31	-5.13
+	2.19577	-1.31667	P50278	P50278	6-phosphogluconolactonase-like protein 1	SOL1	10	49.2	35.652	0	285.58	2731800000	48	0.45	0.4	0.86	-1.15	-0.61	-0.48
+	2.39346	-1.32333	P32791	P32791	Ferric/cupric reductase transmembrane component 1	FRE1	19	28.3	78.853	0	135.14	11340000000	132	1.82	1.74	1.68	0.24	0.17	0.86
+	1.71414	-1.32333	Q12251	Q12251	Uncharacterized mitochondrial carrier YPR011C		11	48.2	35.913	0	111.52	1698100000	45	-1.23	-0.24	-0.73	-1.97	-1.76	-2.44
+	2.92102	-1.32667	P15454	P15454	Guanylate kinase	GUK1	12	61	20.637	0	40.748	4836700000	82	2	2.06	1.61	0.71	0.44	0.54
+	3.04761	-1.33	Q04409	Q04409	Putative glucokinase-2	EMI2	16	36.6	55.92	0	47.534	3045800000	98	0.02	-0.08	-0.12	-1.59	-1.11	-1.47
+	3.10776	-1.33	P38009	P38009	Bifunctional purine biosynthesis protein ADE17;Phosphoribosylaminoimidazolecarboxamide formyltransferase;IMP cyclohydrolase	ADE17	18	40.9	65.262	0	91.366	3271800000	113	0.19	0	-0.1	-1.34	-1.08	-1.48
+	2.18321	-1.34333	P00425	P00425	Cytochrome c oxidase polypeptide 5B, mitochondrial	COX5B	8	53	17.197	0	34.351	4395400000	34	2.12	1.68	1.91	0.76	0.11	0.81
+	1.6958	-1.34333	P36056	P36056	37S ribosomal protein S22, mitochondrial	RSM22	15	29	72.189	0	67.21	1278900000	53	-2.14	-1.68	-1.66	-3.57	-3.41	-2.53
+	1.65345	-1.34667	Q07379	Q07379	Putative uncharacterized protein YDL057W	YDL057W	6	26.2	36.686	0	21.329	997580000	31	-0.28	-0.47	-0.32	-1.52	-2.41	-1.18
+	2.30207	-1.35	P07266	P07266	Mitochondrial RNA-splicing protein MRS1	MRS1	14	47.1	41.289	0	75.776	1919300000	58	-0.56	-0.63	-0.26	-2.17	-1.44	-1.89
+	1.65068	-1.35	P47048	P47048	Uncharacterized protein YJL049W		15	35.3	52.849	0	39.969	1655100000	43	-0.75	-1.55	-0.63	-2.7	-2.39	-1.89
+	2.48771	-1.35333	Q12092	Q12092	Autophagy-related protein 29	ATG29	3	19.2	24.707	0	13.327	312640000	15	-1.95	-2.29	-2.59	-3.42	-3.79	-3.68
+	1.65938	-1.3542	P53246	P53246	Late endosome and vacuole interface protein 11	ENV11	5	6.5	98.108	0	10.278	324800000	19	-3.62	-3.76	-3.71	-4.37	-5.64	-5.14259
+	1.34203	-1.35667	P53109	P53109	Probable metalloreductase AIM14	AIM14	7	12.3	65.839	0	13.298	659200000	24	-1.64	-2.41	-2.38	-2.7	-3.92	-3.88
+	2.02937	-1.37333	Q03784	Q03784	Trafficking protein particle complex subunit 23	TRS23	5	26.5	24.863	0	16.444	833970000	23	-0.79	-1	-0.69	-2.08	-2.73	-1.79
+	1.52256	-1.37333	P53333	P53333	Pre-mRNA-splicing factor CWC22	CWC22	16	31.9	67.293	0	114.21	2537100000	81	-0.41	-0.5	-0.18	-2.47	-1.07	-1.67
+	1.87223	-1.37667	P39732	P39732	GLC7-interacting protein 4	GIP4	19	26.7	86.635	0	95.733	2837500000	86	-1.42	-0.36	-1.09	-2.35	-2.17	-2.48
+	1.60933	-1.37667	P53215	P53215	tRNA(His) guanylyltransferase	THG1	5	20.3	27.757	0	5.6766	560890000	21	-1.44	-0.95	-0.96	-2.95	-2.74	-1.79
+	2.25336	-1.38089	Q06147	Q06147	Sphingoid long chain base kinase 5	LCB5	8	14.1	77.565	0	21.278	613680000	32	-2.47	-2.44	-2.99	-4.37267	-3.88	-3.79
+	1.377	-1.38667	Q02863	Q02863	Ubiquitin carboxyl-terminal hydrolase 16	UBP16	5	12.2	56.919	0	22.895	665720000	34	-2.31	-2.6	-2.6	-3.42	-3.44	-4.81
+	1.28422	-1.39	P00812	P00812	Arginase	CAR1	11	49.8	35.662	0	40.531	1760800000	48	0.4	0.05	0.14	-2.06	-0.34	-1.18
+	2.79161	-1.39	P00924	P00924	Enolase 1	ENO1	20	61.1	46.816	0	289.31	7823900000	71	2.2	2.15	2.19	1.12	0.76	0.49
+	1.3007	-1.39333	P47096	P47096	3-hydroxyanthranilate 3,4-dioxygenase	BNA1	5	40.1	20.235	0	12.926	708930000	17	-0.64	-0.34	-0.67	-1.93	-1.1	-2.8
+	2.32824	-1.39333	P40987	P40987	Chromosome instability protein 1	CIN1	11	12.5	116.65	0	14.504	571170000	29	-3.78	-3.89	-3.8	-5.07	-5.69	-4.89
+	2.93154	-1.41	P38860	P38860	GTPase MTG2, mitochondrial	MTG2	8	21	57.846	0	32.717	868030000	31	-1.62	-1.78	-1.66	-2.98	-2.89	-3.42
+	2.04978	-1.41667	P18852	P18852	Guanine nucleotide-binding protein subunit gamma	STE18	6	67.3	12.625	0	221.6	2626200000	43	1.81	1.5	1.88	-0.05	0.14	0.85
+	1.69467	-1.41667	P47170	P47170	Vacuolar membrane-associated protein IML1	IML1	23	17.3	181.95	0	76.532	1382600000	63	-3.19	-3.01	-2.37	-4.06	-4.84	-3.92
+	4.66434	-1.42	P38720	P38720	6-phosphogluconate dehydrogenase, decarboxylating 1	GND1	30	78.1	53.543	0	323.31	200240000000	432	6.27	6.13	6.13	4.68	4.77	4.82
+	1.37374	-1.42667	Q08985	Q08985	Homocysteine S-methyltransferase 2	SAM4	2	9.5	36.668	0	4.9341	210570000	9	-3.8	-2.83	-2.77	-4.27	-5.26	-4.15
+	3.82189	-1.43	P36421	P36421	Tyrosine--tRNA ligase, cytoplasmic	TYS1	24	69.5	44.019	0	323.31	68610000000	234	5	4.83	4.86	3.63	3.44	3.33
+	1.7196	-1.44	P38624	P38624	Proteasome subunit beta type-1	PRE3	6	28.8	23.547	0	6.3232	755740000	26	-1.12	-0.4	-0.32	-1.67	-2.6	-1.89
+	2.58507	-1.44333	P00942	P00942	Triosephosphate isomerase	TPI1	13	69.8	26.795	0	279.15	13258000000	99	3.76	3.59	3.42	2.43	2.23	1.78
+	1.34221	-1.44333	P33734	P33734	Imidazole glycerol phosphate synthase hisHF;Glutamine amidotransferase;Cyclase	HIS7	7	16.7	61.067	0	12.527	488250000	22	-3.05	-2.89	-2.79	-3.64	-5.31	-4.11
+	2.06763	-1.44333	P37299	P37299	Cytochrome b-c1 complex subunit 10	QCR10	5	55.8	8.5928	0	61.244	9448000000	42	4.67	4.53	3.89	3.19	2.58	2.99
+	3.15262	-1.44667	P40053	P40053	Altered inheritance of mitochondria protein 9, mitochondrial	AIM9	26	46.3	72.413	0	298.74	15685000000	185	1.79	1.6	1.65	0.4	-0.05	0.35
+	3.25499	-1.44667	P53312	P53312	Succinyl-CoA ligase [ADP-forming] subunit beta, mitochondrial	LSC2	16	47.8	46.9	0	205.93	4572500000	106	0.81	0.69	0.63	-0.56	-0.65	-1
+	2.3764	-1.45667	P39945	P39945	Protein AST2	AST2	11	33.7	48.37	0	76.441	2293500000	57	0.05	0.03	0.08	-1.89	-1.24	-1.08
+	2.80544	-1.46333	P52923	P52923	Apoptosis-inducing factor 1	AIF1	2	7.9	41.335	0	11.214	156940000	12	-3.06	-3.62	-3.58	-4.97	-4.92	-4.76
+	1.37083	-1.46812	P53315	P53315	6-phosphogluconolactonase 4	SOL4	2	6.7	28.447	0.0010721	2.6816	348250000	13	-1.46	-1.58	-2.23	-3.14	-4.02435	-2.51
+	3.54258	-1.47	P54885	P54885	Gamma-glutamyl phosphate reductase	PRO2	11	30.9	49.74	0	59.586	1136500000	56	-1.27	-1.17	-1.09	-2.6	-2.48	-2.86
+	2.81862	-1.47667	P40502	P40502	Altered inheritance of mitochondria protein 19, mitochondrial	AIM19	4	33.8	16.923	0	51.778	1611200000	19	0.98	1.16	1.44	-0.41	-0.01	-0.43
+	1.43932	-1.48974	P43569	P43569	CCR4-associated factor 16	CAF16	3	10	33.09	0.00054333	3.029	199030000	13	-2.96	-3.17	-3.33	-4.31	-5.56921	-4.05
+	1.44557	-1.50389	Q04922	Q04922	Mitochondrial F-box protein MFB1	MFB1	9	26	53.167	0	27.61	603070000	23	-2.2	-1.94	-1.94	-4.39166	-3.45	-2.75
+	1.54691	-1.52667	P25576	P25576	Nicotinamide mononucleotide adenylyltransferase	POF1	7	30.6	29.673	0	37.796	1103600000	38	-0.49	-1.26	-0.97	-3.12	-2.43	-1.75
+	2.10992	-1.53	P38799	P38799	Uncharacterized protein YHR078W	YHR078W	5	12	63.33	0	30.214	596710000	30	-2.18	-2.81	-2.14	-3.8	-3.59	-4.33
+	2.79238	-1.53667	P43123	P43123	UDP-N-acetylglucosamine pyrophosphorylase	QRI1	25	64.6	53.475	0	281.38	5644900000	120	0.5	0.92	1	-0.74	-0.95	-0.5
+	2.08274	-1.53667	P53965	P53965	Tyrosine-protein phosphatase SIW14	SIW14	11	56.9	32.755	0	17.316	1287600000	39	-0.93	-0.59	-0.73	-2.43	-2.72	-1.71
+	3.94145	-1.54333	P31115	P31115	tRNA pseudouridine(38/39) synthase	DEG1	17	47.1	50.888	0	211.29	6619400000	110	1.23	1.44	1.28	-0.34	-0.07	-0.27
+	2.03581	-1.55	P38742	P38742	Nitrogen permease regulator 3	NPR3	11	11.3	129.97	0	24.63	632780000	34	-3.16	-2.49	-3.24	-4.65	-4.07	-4.82
+	1.61301	-1.56667	P53319	P53319	6-phosphogluconate dehydrogenase, decarboxylating 2	GND2	17	44.7	53.922	0	15.987	1666900000	41	-0.94	-0.86	-0.74	-1.55	-2.69	-3
+	2.20198	-1.57	P42073	P42073	RNA end formation protein 2	REF2	11	24.4	59.818	0	40.598	588370000	31	-2.48	-2.39	-2	-3.88	-4.3	-3.4
+	2.01082	-1.57333	P49090	P49090	Asparagine synthetase [glutamine-hydrolyzing] 2	ASN2	14	31.1	64.592	0	22.968	1334400000	48	-0.66	-0.81	-1.29	-1.95	-2.89	-2.64
+	2.8487	-1.57473	P25039	P25039	Elongation factor G, mitochondrial	MEF1	5	7.5	84.573	0	5.0528	313480000	17	-3.22	-3.21	-3.29	-5.13418	-4.45	-4.86
+	1.80785	-1.59333	P38787	P38787	2-dehydropantoate 2-reductase	PAN5	13	37.7	42.821	0	29.674	777800000	43	-1.49	-2.14	-1.44	-3.66	-3.55	-2.64
+	1.40643	-1.6	Q04080	Q04080	GPI transamidase component GPI17	GPI17	10	25.5	60.813	0	59.694	6754500000	79	2.23	0.6	2.04	-0.23	0.17	0.13
+	2.89092	-1.61667	P07263	P07263	Histidine--tRNA ligase, mitochondrial	HTS1	12	29.5	59.952	0	107.55	2616800000	74	-0.08	0.06	-0.14	-1.32	-1.71	-1.98
+	1.91571	-1.61667	P53164	P53164	NADH pyrophosphatase	NPY1	6	16.7	43.516	0	20.744	499870000	26	-1.96	-1.63	-1.86	-3.3	-4.11	-2.89
+	2.51715	-1.62	P25628	P25628	Sterol O-acyltransferase 1	ARE1	7	13	71.612	0	64.406	1415600000	45	-1.33	-0.9	-0.65	-2.86	-2.32	-2.56
+	1.64325	-1.62333	P50273	P50273	Mitochondrial translation factor ATP22	ATP22	6	11.1	79.755	0	35.586	638620000	26	-2.7	-2.65	-3.18	-5.29	-4.18	-3.93
+	1.57203	-1.62667	Q12134	Q12134	Protein HUA2	HUA2	7	35.8	28.414	0	31.941	1449800000	45	-0.72	0.11	0.19	-2.3	-1.96	-1.04
+	3.14034	-1.63	Q12198	Q12198	Putative cystathionine gamma-synthase YLL058W		9	21	64.223	0	27.186	841460000	36	-1.72	-2.1	-2.31	-3.63	-3.7	-3.69
+	2.42999	-1.63667	Q03144	Q03144	Pyridoxal 5-phosphate synthase subunit SNO1	SNO1	7	48.2	24.906	0	80.999	2922200000	57	1.41	1.01	0.88	-0.41	-0.24	-0.96
+	3.48917	-1.64	Q06686	Q06686	Copper transport protein CTR3	CTR3	7	28.2	27.534	0	173.51	13874000000	72	3.2	3.51	3.49	1.58	1.77	1.93
+	2.54878	-1.64333	P29311	P29311	Protein BMH1	BMH1	13	58.4	30.091	0	323.31	7599100000	92	2.25	2.43	2.27	1.06	0.74	0.22
+	2.19187	-1.64667	Q01519	Q01519	Cytochrome c oxidase subunit 6B	COX12	5	67.5	9.7878	0	39.282	1739000000	34	1.63	1.69	1.67	0.49	0.14	-0.58
+	1.47676	-1.64667	P14306	P14306	Carboxypeptidase Y inhibitor	TFS1	5	33.8	24.357	0	45.686	936380000	20	0.55	-0.34	-0.35	-0.85	-2.15	-2.08
+	1.82994	-1.65789	Q99252	Q99252	Protein ECM3	ECM3	5	9.8	68.014	0	7.4438	432910000	26	-2.63	-3.62	-2.86	-4.77368	-5.12	-4.19
+	2.07448	-1.66	P19955	P19955	37S ribosomal protein YMR-31, mitochondrial	YMR31	7	62.6	13.689	0	67.306	4049500000	56	2.2	2.04	2.56	0.28	0.32	1.22
+	1.42007	-1.66834	Q04093	Q04093	Putative lipase YDR444W	YDR444W	7	15.1	78.107	0	14.245	662640000	28	-3.04	-3.17	-2.19	-5.27503	-3.71	-4.42
+	2.01044	-1.67	P38071	P38071	Enoyl-[acyl-carrier protein] reductase [NADPH, B-specific], mitochondrial	ETR1	7	27.9	42.066	0	26.347	1368100000	35	-0.65	-0.17	-0.78	-2.81	-2	-1.8
+	1.49311	-1.67333	P23060	P23060	Protein MAK32	MAK32	12	41.6	40.783	0	48.772	1143000000	56	-0.19	-1.73	-1.06	-2.59	-3.16	-2.25
+	2.0109	-1.68333	P47181	P47181	Uncharacterized protein YJR154W		7	26	38.972	0	55.145	478760000	33	-2.37	-1.8	-1.57	-4.14	-3.39	-3.26
+	1.60532	-1.69333	Q04748	Q04748	Protein SOV1, mitochondrial	SOV1	13	18.5	104.75	0	74.332	1368700000	49	-2.22	-2.57	-1.57	-3.85	-4.46	-3.13
+	1.75399	-1.69667	P47088	P47088	GPI mannosyltransferase 1	GPI14	4	12.2	47.166	0	28.975	1625000000	29	-0.33	-0.8	-0.67	-1.84	-1.93	-3.12
+	2.2338	-1.69667	P21826	P21826	Malate synthase 2, glyoxysomal	DAL7	11	22	62.793	0	27.123	449490000	22	-2.87	-2.38	-2.92	-4.71	-4.66	-3.89
+	1.86593	-1.71667	P53257	P53257	Mitochondrial thiamine pyrophosphate carrier 1	TPC1	4	12.4	35.136	0	6.397	514840000	24	-2.15	-2.5	-2.48	-3.31	-4.51	-4.46
+	1.79841	-1.74667	P35688	P35688	Rho-GTPase-activating protein LRG1	LRG1	14	18.4	116.65	0	98.274	1531200000	49	-3.03	-1.8	-1.76	-3.8	-4.19	-3.84
+	2.1904	-1.75667	P23542	P23542	Aspartate aminotransferase, cytoplasmic	AAT2	12	37.6	46.057	0	62.233	1177200000	45	-0.69	-0.53	-0.91	-1.83	-2.79	-2.78
+	4.04003	-1.75667	P22855	P22855	Alpha-mannosidase	AMS1	18	19.8	124.5	0	47.999	1486500000	66	-2.08	-2.28	-2.2	-4	-4.07	-3.76
+	3.23177	-1.78	P50277	P50277	Adenosylmethionine-8-amino-7-oxononanoate aminotransferase	BIO3	9	21.9	53.708	0	20.949	1017200000	48	-1.04	-0.85	-1.27	-3.06	-2.6	-2.84
+	2.44443	-1.80333	P53111	P53111	NADPH-dependent aldehyde reductase ARI1	ARI1	7	25.4	38.083	0	14.767	804640000	26	-1.09	-1.99	-1.21	-3.38	-3.23	-3.09
+	1.29628	-1.80899	P53942	P53942	Ribonuclease H2 subunit A	RNH201	5	23.8	34.875	0	13.28	333590000	18	-2.64	-1.83	-1.85	-3.04	-5.05698	-3.65
+	2.91457	-1.81667	P37262	P37262	6-phosphogluconolactonase-like protein 2	SOL2	9	44.8	34.501	0	85.589	6183600000	46	2.08	1.88	1.68	0.12	0.36	-0.29
+	1.77391	-1.83	Q08920	Q08920	Nuclear cap-binding protein subunit 2	CBC2	7	31.2	23.774	0	11.64	1914400000	33	0.17	0.96	-0.26	-1.26	-1.23	-2.13
+	2.2786	-1.83208	P15705	P15705	Heat shock protein STI1	STI1	7	15.4	66.264	0	39.272	341530000	21	-3.16	-2.51	-3.15	-4.91625	-4.28	-5.12
+	3.27529	-1.83667	P38079	P38079	Protein YRO2	YRO2	5	17.2	38.719	0	83.159	38091000000	36	4.99	5.1	5.09	2.87	3.43	3.37
+	1.64109	-1.85	P43583	P43583	Proteasome activator BLM10	BLM10	8	4.3	245.99	0	9.7755	918770000	20	-4.08	-4.63	-3.33	-6.07	-6.34	-5.18
+	1.37699	-1.85333	P36069	P36069	Probable phosphomutase PMU1	PMU1	8	37.3	33.776	0	17.796	1025700000	35	-0.78	-0.64	-0.02	-2.84	-2.99	-1.17
+	2.66632	-1.85635	P07807	P07807	Dihydrofolate reductase	DFR1	4	21.8	24.261	0	4.7162	443600000	10	-1.27	-1.04	-1.56	-3.56904	-3.02	-2.85
+	2.09682	-1.85667	P50094;O42831	P50094	Inosine-5-monophosphate dehydrogenase 4	IMD4	12	34.5	56.393	0	97.97	1138100000	33	-0.94	-0.96	-0.81	-2.74	-2.12	-3.42
+	1.2291	-1.88333	P20084	P20084	54S ribosomal protein L33, mitochondrial	MRPL33	3	38.4	9.5311	0	70.933	904120000	15	1.8	-0.05	1.41	-1.04	0.03	-1.48
+	1.4123	-1.89667	Q03702	Q03702	Cruciform cutting endonuclease 1, mitochondrial	CCE1	8	27.8	41	0	27.83	709370000	26	-2.23	-2.21	-0.43	-3.84	-3.53	-3.19
+	1.63164	-1.8994	P32643	P32643	Trans-aconitate 3-methyltransferase	TMT1	4	14.7	34.768	0	26.81	303820000	14	-3.58	-2.1	-1.99	-4.18	-4.53821	-4.65
+	1.40891	-1.9	P31378	P31378	Endonuclease III homolog 1	NTG1	10	30.8	45.576	0	25.998	4824200000	58	0.8	0.93	0.77	-1.46	-1.9	0.16
+	2.69526	-1.91	P40093;REV__P40093	P40093	UPF0160 protein YER156C	YER156C	9	26.9	38.174	0	28.581	838060000	31	-0.86	-1.15	-1.12	-3.35	-2.49	-3.02
+	2.75728	-1.91732	P36117	P36117	Arrestin-related trafficking adapter 6	ALY1	9	11.3	102.54	0	28.736	464070000	35	-2.93	-2.67	-3.34	-4.82197	-5.22	-4.65
+	2.31511	-1.92	P40354	P40354	Protein N-terminal amidase	NTA1	10	25.8	51.896	0	25.148	561890000	32	-2.43	-2.11	-2.27	-4.58	-4.45	-3.54
+	2.81504	-1.94667	P08425	P08425	Phenylalanine--tRNA ligase, mitochondrial	MSF1	17	43.5	54.828	0	164.65	3812000000	91	0.94	0.54	0.72	-0.77	-1.5	-1.37
+	1.87236	-1.95333	Q02647	Q02647	Dynein light chain 1, cytoplasmic	DYN2	4	33.7	10.441	0	10.916	3831200000	34	3.1	2.08	2.18	0.98	0.65	-0.13
+	2.20044	-1.95667	P25719	P25719	Peptidyl-prolyl cis-trans isomerase C, mitochondrial	CPR3	5	33.5	19.919	0	42.436	1797400000	36	0.32	1.14	0.91	-0.89	-0.88	-1.73
+	1.89784	-1.96667	P09932	P09932	Homothallic switching endonuclease	HO	11	18.9	66.088	0	17.87	594880000	31	-2.26	-2.1	-2.15	-5.04	-3.59	-3.78
+	2.48351	-1.97	P29509;P38816	P29509	Thioredoxin reductase 1	TRR1	10	49.2	34.238	0	242.5	4347300000	76	2.21	2	1.58	0.14	-0.54	0.28
+	2.73093	-1.97667	P15565	P15565	tRNA (guanine(26)-N(2))-dimethyltransferase, mitochondrial	TRM1	19	40.5	64.052	0	76.401	7789300000	118	1.33	1.07	1.36	-0.25	-0.8	-1.12
+	2.37605	-2.01	P38013	P38013	Peroxiredoxin type-2	AHP1	7	66.5	19.114	0	144.4	5883500000	33	3.16	2.98	2.76	1.6	0.6	0.67
+	2.66626	-2.03	P32580;REV__P32580	P32580	ATP-dependent RNA helicase SUV3, mitochondrial	SUV3	8	10.9	84.323	0	12.521	875520000	37	-2.08	-2.04	-1.94	-4.58	-3.6	-3.97
+	4.93435	-2.05199	Q12440	Q12440	Anaphase-promoting complex subunit 2	APC2	6	8.4	99.977	0	23.496	462230000	24	-3.07	-2.93	-2.88	-5.07597	-4.91	-5.05
+	1.408	-2.06452	P41735	P41735	5-demethoxyubiquinone hydroxylase, mitochondrial	CAT5	5	28.3	26.059	0	57.582	1007900000	30	-0.47	-0.01	-1.09	-3.63356	-2.6	-1.53
+	1.71088	-2.12182	P26370	P26370	Transcriptional activator protein UGA3	UGA3	8	17.2	61.223	0	51.402	874280000	42	-1.65	-1.8	-1.82	-4.99546	-3.36	-3.28
+	2.3348	-2.13	P32477	P32477	Glutamate--cysteine ligase	GSH1	12	22	78.253	0	24.427	1120400000	45	-1.66	-2.12	-1.1	-3.66	-4.19	-3.42
+	3.36943	-2.14	P18544	P18544	Acetylornithine aminotransferase, mitochondrial	ARG8	4	13.9	46.681	0	8.3338	286980000	15	-2.13	-2.56	-2.64	-4.82	-4.51	-4.42
+	4.86662	-2.2	P17505	P17505	Malate dehydrogenase, mitochondrial	MDH1	11	45.5	35.65	0	250.99	4363100000	70	1.84	1.66	1.77	-0.31	-0.53	-0.49
+	2.29563	-2.24333	P38715	P38715	NADPH-dependent aldose reductase GRE3	GRE3	8	28.1	37.118	0	16.149	830760000	31	-1.14	-1.44	-1.36	-3.02	-4.32	-3.33
+	1.26118	-2.28941	P07275	P07275	Delta-1-pyrroline-5-carboxylate dehydrogenase, mitochondrial	PUT2	6	15.8	64.434	0	35.443	630350000	17	-1.67	-1.82	-2.56	-5.91823	-3.47	-3.53
+	3.83487	-2.29667	P36151	P36151	Uncharacterized protein YKR070W	YKR070W	13	40.3	39.406	0	122.09	3780800000	94	1.19	1.19	1.03	-1.19	-1.41	-0.88
+	1.80031	-2.30667	Q04344	Q04344	Hit family protein 1	HNT1	6	56.3	17.679	0	18.988	1514900000	41	1.08	0.93	1.1	-2.36	-1.02	-0.43
+	1.39311	-2.30667	P32874	P32874	Acetyl-CoA carboxylase, mitochondrial;Biotin carboxylase	HFA1	22	12.2	259.16	0	16.12	1071300000	50	-3.57	-3.3	-3.21	-7.19	-4.79	-5.02
+	2.04982	-2.42	Q08224;Q06490	Q08224	Hydroxymethylpyrimidine/phosphomethylpyrimidine kinase THI20	THI20	18	44.3	61.269	0	89.655	4707300000	100	0.73	0.95	0.61	-1.31	-2.64	-1.02
+	2.11692	-2.47667	P36097	P36097	TEL2-interacting protein 1	TTI1	11	11.8	118.89	0	19.162	2150200000	38	-2.13	-2.3	-2.02	-5.21	-3.65	-5.02
+	1.90502	-2.57	P00817	P00817	Inorganic pyrophosphatase	IPP1	9	36.6	32.299	0	88.714	4792800000	65	1.78	1.53	1.7	-2.06	-0.51	-0.13
+	2.76635	-2.57526	Q04089	Q04089	Histone-lysine N-methyltransferase, H3 lysine-79 specific	DOT1	7	17.7	66.201	0	40.6	603330000	29	-1.94	-1.94	-2.72	-4.33	-5.06578	-4.93
+	5.68031	-2.58333	P43614	P43614	Beta-1,6-glucan synthesis-associated protein KEG1	KEG1	1	6.5	23.555	0	12.082	808400000	16	-0.03	-0.15	-0.09	-2.57	-2.74	-2.71
+	1.66278	-2.61333	P33300	P33300	Mannosyl phosphorylinositol ceramide synthase SUR1	SUR1	8	20.9	44.807	0	17.332	1164700000	37	-1.11	-2.13	-0.75	-4.62	-2.78	-4.43
+	2.05229	-2.68333	P47131	P47131	TMEM14 protein homolog YJR085C		2	41	11.25	0	109.5	1612700000	20	2.16	1.94	1.93	-1.08	-1.37	0.43
+	2.33017	-2.76578	P53264	P53264	Cardiolipin-specific deacylase 1, mitochondrial	CLD1	9	22	52.044	0	29.995	1015400000	37	-0.67	-1.99	-1.63	-4.46733	-4.49	-3.63
+	2.20864	-3.00667	P38628	P38628	Phosphoacetylglucosamine mutase	PCM1	15	32.7	62.066	0	71.386	1276000000	56	-1.12	-0.65	-0.69	-4.31	-4.44	-2.73
+	3.81158	-3.04333	P52871	P52871	Protein transport protein SBH2	SBH2	2	26.1	9.606	0	5.9249	3123300000	16	2.7	2.21	2.24	-0.36	-0.79	-0.83
+	2.10002	-3.07034	P47168	P47168	TEL2-interacting protein 2	TTI2	9	23.3	48.648	0	14.048	1223600000	42	-2.36	-2.19	-1.62	-4.49	-6.29102	-4.6
+	3.79259	-3.22	P27616	P27616	Phosphoribosylaminoimidazole-succinocarboxamide synthase	ADE1	7	23.5	34.603	0	11.17	635930000	21	-1.54	-1.85	-1.6	-4.52	-5.26	-4.87
+	4.18931	-3.95	P48360	P48360	Probable NADPH:adrenodoxin oxidoreductase, mitochondrial	ARH1	9	21.1	56.237	0	22.451	1015100000	35	-1.26	-0.6	-1.18	-5.12	-4.97	-4.8
+	2.03158	-4.12667	P00358	P00358	Glyceraldehyde-3-phosphate dehydrogenase 2	TDH2	17	55.4	35.846	0	5.1193	2946500000	15	0.17	0.65	0.34	-3.49	-2.38	-5.35
+	2.97518	-5.12852	Q06109	Q06109	Required for respiratory growth protein 8, mitochondrial	RRG8	4	14.4	31.133	0.0010738	2.7479	2225700000	12	1.44	1.26	1.6	-3.17	-4.88556	-3.03
	0.896103	4.22991	P00163;P03873;Q9ZZW7;P03879	P00163;P03873;Q9ZZW7;P03879	Cytochrome b;Cytochrome b mRNA maturase bI2;Cytochrome b mRNA maturase bI3;Intron-encoded RNA maturase bI4;Truncated, nonfunctional cytochrome b;RNA maturase bI4	COB;bI2;bI3;bI4	1	2.1	43.655	0.0026055	2.0653	1464800000	7	1.97	-4.5875	-4.63222	1.58	2.18	1.68
	0.912513	3.81	P22289	P22289	Cytochrome b-c1 complex subunit 9	QCR9	2	27.3	7.4763	0.0018368	2.2056	2295100000	15	-3.14	-1.59	3.32	3.18	3.5	3.34
	1.02364	3.6	P33748	P33748	Zinc finger protein MSN2	MSN2	5	10.1	77.86	0	30.557	1522600000	20	-2.27	-5.46	-0.9	2.16	-1.07	1.08
	0.810557	3.57693	P32341	P32341	Vacuolar ATPase assembly integral membrane protein VPH2	VPH2	2	10.7	25.286	0.00027315	3.1872	1338800000	5	-3.77231	-2.47	-3.84847	4.19	-1.99	-1.56
	1.12729	3.41903	P46988	P46988	Prefoldin subunit 1	PFD1	5	51.4	12.782	0	21.096	616540000	20	-1.83	-1.03	-5.60708	0.93	0.64	0.22
	0.690273	3.3	P53253	P53253	Protein NNF2	NNF2	13	15.5	106.46	0	41.501	11981000000	57	-1.8	-1.56	-1.37	-2.62	4.02	3.77
	0.737683	3.22274	P47001;P46999;Q03180;Q03178;P32478	P47001;P46999;Q03180;Q03178;P32478	Cell wall mannoprotein CIS3;Cell wall protein PIR5;Cell wall mannoprotein PIR3;Cell wall mannoprotein PIR1;Cell wall mannoprotein HSP150	CIS3;PIR5;PIR3;PIR1;HSP150	2	7.9	23.241	0.00054392	3.0568	1594400000	11	0.52	1	-5.17822	2.46	2.04	1.51
	0.928148	3.11228	P53035	P53035	Regulatory protein MIG2	MIG2	2	3.7	42.048	0	31.717	819250000	11	-4.25059	0.02	-3.40624	2.22	-0.71	0.19
	0.422183	2.94716	Q3E7B6	Q3E7B6	V-type proton ATPase subunit e	VMA9	2	23.3	8.381	0.0041131	1.7155	1154400000	6	-4.85968	-4.44007	1.88	2.35	-3.57827	2.65
	1.14568	2.9384	P40023	P40023	Enhancer of mRNA-decapping protein 2	EDC2	2	20.7	16.071	0.00027816	3.6909	145580000	8	-5.30563	-1.87	-5.06958	-1.62	-1.62	-0.19
	1.06645	2.89667	P42223	P42223	Protein SBE2	SBE2	8	9.1	98.97	0	7.9344	1758600000	26	-3.11	-3.44	-3.75	0.62	0.83	-3.06
	0.783688	2.80204	P32463	P32463	Acyl carrier protein, mitochondrial	ACP1	2	20.8	13.943	0.00054511	3.0969	122540000	7	-4.33272	-2.39	-6.21	-0.15	-3.95661	-0.42
	0.548566	2.67295	P28625	P28625	Protein YIM1	YIM1	4	13.4	41.637	0	5.4057	1783100000	9	-5.13885	-4.19	-3.36	0.06	0.98	-5.71
	1.05779	2.66667	Q08422	Q08422	AN1-type zinc finger protein TMC1	TMC1	4	32.7	16.734	0	77.292	405460000	22	-5.23	-3.09	-2.14	-0.77	0.46	-2.15
	0.975614	2.56675	P54999	P54999	Small nuclear ribonucleoprotein F	SMX3	2	17.4	9.6599	0.001073	2.7047	172560000	6	-1.27	-1.14	-4.84024	0.3	0.44	-0.29
	0.703488	2.51667	P49435	P49435	Adenine phosphoribosyltransferase 1	APT1	5	36.9	20.587	0	18.171	2892700000	39	1.69	-3.85	-0.28	1.96	1.34	1.81
	0.350052	2.33423	P53198	P53198	Protein ERP6	ERP6	3	19.4	25.275	0	4.0331	1589200000	4	-4.17858	-2.89	-4.02421	-5.11009	-2.95	3.97
	1.04279	2.32247	Q06170	Q06170	Uncharacterized membrane protein YLR326W	YLR326W	4	20	27.423	0	8.6771	339200000	17	-1.14	-3.54	-4.68742	-0.73	-0.89	-0.78
	0.574886	2.28667	P35179	P35179	Protein transport protein SSS1	SSS1	3	31.2	8.9435	0	5.2083	7347900000	20	3.77	-1.81	3.17	4.09	3.82	4.08
	0.836333	2.22792	P25588	P25588	Mediator of replication checkpoint protein 1	MRC1	3	4.3	124.32	0	11.076	360360000	8	-4.61849	-3.98	-7.22	-2.12	-4.50475	-2.51
	0.543974	2.22667	Q03559	Q03559	Uncharacterized protein YMR295C	YMR295C	5	40.1	22.178	0	14.321	387310000	19	-4.33	-1.17	-0.66	1.68	1.46	-2.62
	1.0862	2.14333	P36146	P36146	Protein LAS1	LAS1	8	17.7	59.351	0	16.434	410260000	26	-6.74	-3.76	-4.21	-2.8	-2.74	-2.74
	1.02234	2.11489	Q04598	Q04598	54S ribosomal protein L34, mitochondrial		2	16.2	12.03	0.0018465	2.3323	353940000	12	-0.93	-1.45	-4.06466	0.03	-0.13	0
	1.00711	2.10092	P47069	P47069	Spindle pole body assembly component MPS3	MPS3	3	4.7	79.174	0.0005454	3.1052	94599000	5	-6.63	-6.08225	-4.3805	-2.89	-5.01	-2.89
	1.06949	2.0527	P53743	P53743	Pre-rRNA-processing protein ESF2	ESF2	4	13	36.407	0	5.3247	333240000	16	-2.76	-3.56375	-5.41436	-2.73	-1.28	-1.57
	0.768246	2.01922	P39923	P39923	Nitrogen permease regulator 2	NPR2	4	7	69.858	0.00027886	3.782	300540000	8	-3.85439	-4.73	-6.03	-4.18	-0.82	-3.55673
	0.515667	2	P53881	P53881	54S ribosomal protein L22, mitochondrial	MRPL22	10	31.4	34.897	0	91.576	4799600000	50	-1.29	-1.14	-0.85	4.24	-0.21	-1.31
	1.20357	1.91667	P24280	P24280	SEC14 cytosolic factor	SEC14	11	39.5	34.9	0	56.048	2396800000	60	-1.29	-2.01	0.5	0.88	0.99	1.08
	0.352765	1.91089	P33448	P33448	Mitochondrial import receptor subunit TOM6	TOM6	1	34.4	6.4074	0	23.654	529860000	17	-4.47266	2.55	1.8	1.2	2.19	2.22
	0.627898	1.90773	P35189	P35189	Transcription initiation factor TFIID subunit 14	TAF14	6	28.7	27.44	0	82.865	844570000	27	-1.66	-1.93	-5.54319	-2.16	-0.98	-0.27
	0.902013	1.88667	P23639	P23639	Proteasome subunit alpha type-2	PRE8	9	47.2	27.162	0	74.377	7933900000	65	1.76	1.28	1.31	4.31	1.41	4.29
	0.955126	1.88447	P53314	P53314	2,3-cyclic-nucleotide 3-phosphodiesterase	CPD1	1	5.9	26.731	0	35.307	41637000	3	-3.5	-6.0663	-5.66402	-2.39	-4.00691	-3.18
	0.709061	1.85333	P37263	P37263	UPF0743 protein YCR087C-A		6	42.5	17.738	0	57.094	4442500000	53	-1.06	1.84	2.19	3.15	3.7	1.68
	1.16972	1.81667	P33895	P33895	Kinetochore protein NUF2	NUF2	14	34.6	52.973	0	25.834	641230000	37	-4.53	-3.5	-2.12	-1.24	-1.97	-1.49
	0.624484	1.80552	P42845	P42845	Protein STB1	STB1	1	2.6	45.683	0.0010712	2.6627	237750000	8	-7.46	-3.89	-3.83	-3.03	-2.52	-4.21344
	0.607977	1.7817	Q92316	Q92316	Dolichyl-diphosphooligosaccharide--protein glycosyltransferase subunit OST5	OST5	2	9.3	9.517	0.0018489	2.3521	1231300000	16	1.3	1.05	-2.75511	1.79	1.59	1.56
	1.04152	1.77667	P38142	P38142	Probable metabolite transport protein YBR241C		5	16.4	53.525	0	45.902	1275300000	37	-3.44	-1.17	-0.98	-0.35	0.02	0.07
	1.12725	1.73667	Q12030	Q12030	Transcription initiation factor TFIID subunit 10	TAF10	4	31.6	23.019	0	122.83	528560000	25	-3.48	-1.16	-1.68	-0.04	-0.64	-0.43
	0.843024	1.70976	Q05958	Q05958	Sterol regulatory element-binding protein ECM22	ECM22	6	7.5	89.285	0	4.9015	366020000	14	-5.95422	-2.81	-4.77507	-3.1	-2.39	-2.92
	0.557126	1.70333	P14359	P14359	Protein SNA3	SNA3	1	6.8	15.199	0	6.7892	1035900000	9	-3.5	-0.21	-0.19	1.16	1.23	-1.18
	0.313511	1.70137	P49018	P49018	GPI-anchor transamidase	GPI8	4	12.7	47.402	0	8.6122	594120000	10	-5.57321	-0.23	-5.43091	0.45	-4.2	-2.38
	0.852096	1.6998	Q06631	Q06631	Protein BFR2	BFR2	5	9.9	61.202	0	5.7688	84689000	8	-5.77	-5.73	-6.00893	-5.79	-4.01952	-2.6
	0.66163	1.6948	P38843	P38843	Chitin synthase export chaperone	CHS7	3	8.9	34.898	0	4.749	849430000	12	-3.9044	-0.61	-0.54	-0.09	-0.52	0.64
	0.362234	1.68733	P25515	P25515	V-type proton ATPase subunit c	VMA3	1	11.2	16.35	0	4.5156	273780000	6	-5.57621	-3.97093	-0.93	-0.33	-4.57513	-0.51
	0.775479	1.63667	Q07653	Q07653	Protein HBT1	HBT1	7	8.3	113.61	0	63.463	1284900000	42	-5.61	-2.65	-3.2	-2.01	-1.69	-2.85
	1.20836	1.62667	Q03375	Q03375	Pre-mRNA-splicing factor CWC21	CWC21	4	26.7	15.762	0	19.835	705870000	26	-2.52	-2.2	-1.04	0.59	-0.64	-0.83
	1.12129	1.61333	P52870	P52870	Protein transport protein SBH1	SBH1	3	36.6	8.7111	0	7.8332	1675700000	18	0.58	-0.53	0.94	2.76	1	2.07
	0.322378	1.61044	P47030	P47030	Protein TAX4	TAX4	2	6.1	68.767	0	16.296	2149600000	4	-5.63	-4.30804	-4.90522	-5.41193	0.69	-5.29
	0.667325	1.60724	P27344	P27344	DNA polymerase epsilon subunit C	DPB3	5	18.4	22.665	0.00080689	2.7881	260220000	17	-4.68173	-0.99	-2.76	-0.77	-1.25	-1.59
	0.557469	1.6063	P38904	P38904	Protein SPP41	SPP41	5	4.3	161.6	0.00027609	3.4091	172830000	6	-6.33	-3.8289	-6.79	-5.5	-2.44	-4.19
	0.462419	1.57457	P50942	P50942	Polyphosphatidylinositol phosphatase INP52;SAC1-like phosphoinositide phosphatase;Phosphatidylinositol 4,5-bisphosphate 5-phosphatase	INP52	12	11.9	133.33	0	14.236	1315500000	37	-3.79	-3.96	-3.9	-4.08	-3.45629	0.61
	0.376637	1.56053	P03962	P03962	Orotidine 5-phosphate decarboxylase	URA3	1	3.4	29.239	0.0018553	2.3973	2956700000	8	0.88	0.69	-4.41158	0.88	0.43	0.53
	1.079	1.52667	P53735	P53735	Protein ZRG17	ZRG17	4	9.3	67.46	0.00054259	2.9834	382480000	10	-3.45	-4.53	-2.23	-1.84	-1.94	-1.85
	0.944128	1.52	P14743	P14743	Glycylpeptide N-tetradecanoyltransferase	NMT1	11	30.3	52.837	0	56.42	3825500000	84	-0.43	-0.54	-0.43	2.54	0.11	0.51
	0.830059	1.5197	P36095	P36095	Vacuolar protein-sorting-associated protein 24	VPS24	2	7.6	26.242	0	4.6597	265340000	11	-2.22	-2.4	-4.6991	-1.97	-1.77	-1.02
	0.894296	1.51333	P40070	P40070	U6 snRNA-associated Sm-like protein LSm4	LSM4	6	27.8	21.276	0	76.899	2896700000	34	1.44	-0.37	2.22	2.86	2.25	2.72
	0.624692	1.51205	P38082	P38082	Probable transcriptional regulator NRG2	NRG2	1	5.5	25.009	0.00054069	2.895	35811000	5	-4.16615	-5.91	-6.33	-2.85	-3.36	-5.66
	0.898388	1.49667	Q03780	Q03780	Uncharacterized protein YDR239C	YDR239C	5	8	86.432	0	11.589	292610000	17	-6.12	-4.03	-5.03	-3.02	-3.13	-4.54
	0.592615	1.48	P32842	P32842	V-type proton ATPase subunit c	VMA11	1	11	17.037	0	5.7505	1124500000	17	-0.84	2.46	2.55	2.86	2.8	2.95
	0.580431	1.47333	Q06604	Q06604	Protein BSP1	BSP1	6	11.6	64.665	0	7.233	340400000	21	-5.23	-4.45	-4.77	-3.33	-1.43	-5.27
	1.16735	1.46	P16965	P16965	ATPase-stabilizing factor 15 kDa protein	STF2	1	19	9.6144	0	21.26	502510000	17	0.54	0.06	-1.36	1.43	0.94	1.25
	0.518135	1.45035	P38633	P38633	Mediator of RNA polymerase II transcription subunit 31	SOH1	1	12.6	14.741	0	38.605	182810000	10	-5.51105	-1.72	-1.94	-1.59	-1.58	-1.65
	0.795946	1.43333	P40460	P40460	Kinetochore protein NDC80	NDC80	19	34.6	80.486	0	73.246	1645300000	60	-2.63	-2.35	-2.68	-2.3	0.47	-1.53
	0.712156	1.41667	P40962	P40962	Zinc finger protein RTS2	RTS2	3	12.1	27.053	0	5.9552	325450000	13	-3.45	-3.05	-3.61	-1.07	-3.74	-1.05
	0.79693	1.41503	P38273	P38273	Vacuolar fusion protein CCZ1	CCZ1	5	9.1	80.731	0.00027925	3.8551	94009000	3	-5.27476	-5.34998	-4.87	-3.83965	-5.1	-2.31
	1.02564	1.41333	P13574	P13574	Protein STE12	STE12	14	27.6	77.866	0	107.9	1933500000	65	-3.42	-1.44	-1.57	-0.78	-0.87	-0.54
	0.438987	1.41171	Q03919	Q03919	NEDD8-like protein RUB1	RUB1	2	20.8	8.6931	0.00054526	3.0984	382920000	8	-0.49	-0.47	-4.56514	-0.11	-0.33	-0.85
	0.347393	1.40722	P19541	P19541	Regulator of drug sensitivity 2	RDS2	3	7.2	50.081	0	5.6808	318380000	12	-6.89	-2.85	-3.13	-1.5	-2.18	-4.96834
	1.05665	1.38504	Q08919	Q08919	Uncharacterized protein TRE1	TRE1	6	8.3	88.755	0	7.8783	307750000	15	-3.78757	-5.68754	-4.73	-3.49	-2.81	-3.75
	1.22944	1.37667	P33334	P33334	Pre-mRNA-splicing factor 8	PRP8	64	30.1	279.5	0	323.31	20378000000	359	-0.56	0.86	-0.83	1.21	1.12	1.27
	1.2548	1.37502	Q05905	Q05905	Protein HRI1	HRI1	4	16	27.5	0	5.0284	123560000	9	-3.56932	-3.69	-5.03574	-3.02	-2.32	-2.83
	0.94024	1.36667	P38801	P38801	Exosome complex protein LRP1	LRP1	4	23.4	21.045	0	30.591	909610000	16	-1.86	-0.46	-0.5	0.18	1.39	-0.29
	1.28019	1.36	P06243	P06243	Cell division control protein 7	CDC7	9	19.7	58.32	0	10.868	897420000	33	-3.28	-2.25	-2.83	-0.63	-1.78	-1.87
	0.324396	1.35804	P40532	P40532	Nuclear membrane organization protein APQ12	APQ12	3	32.6	16.507	0	63.763	1011900000	21	-5.00412	0.05	0.21	-0.43	-0.33	0.09
	1.03375	1.35333	P38902	P38902	DNA-directed RNA polymerase II subunit RPB11	RPB11	8	61.7	13.615	0	25.36	6943400000	56	1.38	3.33	1.7	3.4	3.72	3.35
	0.434865	1.35333	Q3E7B7	Q3E7B7	SERF-like protein YDL085C-A	YDL085C-A	1	13.2	7.9491	0.00080754	2.8048	2427300000	14	3.61	-0.33	3.7	3.62	3.53	3.89
	1.24251	1.35061	Q06892	Q06892	NADH kinase POS5, mitochondrial	POS5	3	7.2	46.246	0.00027375	3.2257	116780000	9	-3.8	-3.6	-5.16184	-2.79	-3.1	-2.62
	0.842089	1.32667	Q07949	Q07949	Probable phosphatase PSR2	PSR2	8	21.2	44.771	0	4.5814	1294300000	21	-2.04	-0.35	-1.41	0.61	0.59	-1.02
	0.505453	1.31489	Q03212	Q03212	Protein EAR1	EAR1	2	5.3	62.531	0	23.234	83673000	6	-7.44	-5.25451	-3.88015	-4.7	-3.27	-4.66
	1.21787	1.3	Q03048	Q03048	Cofilin	COF1	4	38.5	15.901	0	30.051	2026500000	16	0.72	-0.73	0.37	1.71	0.93	1.62
	0.778915	1.29	Q03435	Q03435	Non-histone protein 10	NHP10	4	21.7	23.857	0	13.987	357900000	16	-3.12	-2.22	-3	-0.59	-0.99	-2.89
	0.99172	1.26333	P38810	P38810	SED5-binding protein 3	SFB3	13	15.2	103.95	0	40.101	1864200000	59	-2.82	-1.8	-1.01	-0.05	-0.8	-0.99
	1.12698	1.26139	Q06644	Q06644	Probable dolichyl-phosphate-mannose--protein mannosyltransferase 7	PMT7	4	8.2	77.569	0	6.7538	106200000	9	-4.57	-4.78827	-5.85591	-4.29	-3.14	-4
	0.947148	1.26	P32611	P32611	54S ribosomal protein RML2, mitochondrial	RML2	8	20.6	43.785	0	11.922	833030000	37	-3.04	-1.64	-2.69	-0.54	-0.97	-2.08
	1.21806	1.25741	P40523	P40523	Uncharacterized protein YIL055C	YIL055C	4	6.9	70.733	0	4.3568	91284000	11	-5.17	-4.67376	-6.08311	-3.55	-4.22463	-4.38
	1.29491	1.25333	Q04740	Q04740	Ribonuclease H	RNH1	7	21.3	39.431	0	6.6399	360020000	24	-3.64	-2.81	-3.94	-1.77	-2.79	-2.07
	0.949229	1.25333	Q06709	Q06709	Cytoplasmic 60S subunit biogenesis factor REH1	REH1	4	14.6	49.689	0	32.365	495030000	20	-1.45	-3.4	-2.84	-1.67	-0.93	-1.33
	0.808145	1.23667	P53599	P53599	MAP kinase kinase kinase SSK2	SSK2	24	16.3	180.53	0	82.304	3547100000	95	-2.68	-2.02	-2.25	-2.4	-0.13	-0.71
	0.496033	1.23065	P42844	P42844	Mitochondrial protein import protein ZIM17	ZIM17	2	12.6	19.855	0.00027755	3.6318	165260000	9	-5.38195	-2.65	-2.34	-1.38	-3.07	-2.23
	0.964864	1.22667	P36169	P36169	Suppressor of lethality of KEX2 GAS1 double null mutant protein 1	SKG1	5	17.2	39.829	0	64.73	1022700000	37	-3.01	-1.48	-1.12	-0.37	-0.8	-0.76
	0.391081	1.22151	P34233	P34233	Transcriptional regulatory protein ASH1	ASH1	5	7.5	65.684	0	8.6235	227360000	13	-4.14967	-2.77978	-5.04509	-1.43	-5.04	-1.84
	1.22291	1.22	P38179	P38179	Dol-P-Man:Man(5)GlcNAc(2)-PP-Dol alpha-1,3-mannosyltransferase	ALG3	4	10.3	52.86	0	9.6451	388340000	21	-4.03	-2.6	-2.68	-1.95	-1.95	-1.75
	1.0457	1.21333	P40091	P40091	Protein PEA2	PEA2	10	23.8	48.164	0	41.275	1055300000	44	-1.75	-1.87	-3.28	-1.21	-0.63	-1.42
	0.896456	1.21273	P53846	P53846	Uncharacterized ORAOV1 family protein YNL260C		3	21.6	18.895	0	4.8347	158880000	10	-3.88	-3.54818	-3.83	-3.77	-2.09	-1.76
	0.259784	1.18981	Q03661	Q03661	Silent chromatin protein ESC1	ESC1	1	0.7	187.14	0	5.5295	37268000	7	-4.70224	-8.61	-8.83	-8.18	-6.47	-3.92281
	0.431986	1.18665	Q05543	Q05543	Regulator of Ty1 transposition protein 103	RTT103	4	9.8	46.488	0	4.0645	72396000	9	-4.50711	-6.09	-6.39	-5.98	-4.91716	-2.53
	0.697451	1.18333	P32623	P32623	Probable glycosidase CRH2	UTR2	4	12.4	49.906	0	8.9909	304120000	15	-2.2	-3.32	-3.32	-1.38	-3.08	-0.83
	1.18729	1.17094	Q06340	Q06340	Protein ESC2	ESC2	3	6.8	52.541	0.0063662	1.454	62487000	5	-5.36763	-4.37	-5.3552	-4.28	-4.08	-3.22
	1.0628	1.16733	P36159	P36159	Ribonuclease Z	TRZ1	4	5.6	96.815	0	5.7959	427650000	9	-4.80554	-6.52	-5.55644	-4.43	-4.72	-4.23
	0.559546	1.16667	P39008	P39008	Poly(A) ribonuclease POP2	POP2	6	13.6	49.682	0	10.553	764150000	23	-1.27	-2.5	-3.92	-0.64	-1.16	-2.39
	0.402235	1.16	P53217	P53217	Uncharacterized membrane protein YGR026W	YGR026W	4	12.9	33.254	0	7.9103	3049200000	20	1.19	-1.85	1.49	1.15	0.58	2.58
	0.675459	1.15641	P32387	P32387	54S ribosomal protein L41, mitochondrial	MRP20	5	17.9	30.566	0	4.7837	275250000	14	-4.78923	-2.8	-3.29	-1.48	-2.9	-3.03
	0.490217	1.14452	Q92317	Q92317	Negative cofactor 2 complex subunit beta	NCB2	1	7.5	16.65	0.00054422	3.0571	31132000	3	-4.97	-4.15956	-4.35438	-2.25	-5.32038	-2.48
	1.25866	1.14333	Q03629	Q03629	Uncharacterized protein YML079W	YML079W	5	32.3	22.461	0	11.177	315570000	16	-2.71	-1.97	-2.42	-1.94	-1.01	-0.72
	0.584825	1.14333	P25356	P25356	Beige protein homolog 1	BPH1	7	4.8	250.87	0	9.2864	2299100000	23	-2.59	-2.36	-5.03	-1.87	-2.2	-2.48
	0.630582	1.14	Q6Q547	Q6Q547	H/ACA ribonucleoprotein complex subunit 3	NOP10	3	37.9	6.6356	0	5.6319	1920000000	18	0.17	1.94	1.89	3.2	2.87	1.35
	0.504829	1.12333	Q02983	Q02983	RNA polymerase I-specific transcription initiation factor RRN5	RRN5	3	8.3	41.72	0	4.9751	223750000	15	-2.77	-5.29	-4.12	-3.14	-1.73	-3.94
	0.682577	1.10667	Q06677	Q06677	Auxilin-like clathrin uncoating factor SWA2	SWA2	5	8.5	75.019	0	10.737	466890000	22	-5.1	-3.31	-3.64	-2.47	-3.89	-2.37
	0.590759	1.1	P53274	P53274	Uncharacterized protein YGR126W		1	5.7	25.845	0.00027307	3.1767	119600000	14	-5.78	-3.15	-3.55	-2.9	-3.36	-2.92
	1.03975	1.1	P32867	P32867	Protein SSO1	SSO1	5	24.1	33.106	0	23.973	934650000	18	-0.95	-1.48	-0.65	0.12	-0.7	0.8
	1.04349	1.09333	P32342	P32342	Signal recognition particle subunit SRP21	SRP21	7	44.9	18.425	0	97.214	5674700000	49	2.46	1.89	2.25	3.82	3.69	2.37
	1.24747	1.07333	P35719	P35719	Uncharacterized protein MRP8	MRP8	8	42.5	25.097	0	49.998	820670000	44	-1.52	-1.27	-1.95	-0.02	-0.31	-1.19
	0.501182	1.07	P36517	P36517	54S ribosomal protein L4, mitochondrial	MRPL4	6	23.2	36.964	0	6.5932	465460000	23	-2.33	-4.5	-2.13	-2.99	-1.24	-1.52
	1.21038	1.0664	P43611	P43611	Outer spore wall protein 7	OSW7	7	17.8	59.359	0	20.638	333460000	15	-4.09	-4.28921	-4.8	-2.84	-4.02	-3.12
	0.614057	1.04667	Q12387	Q12387	N-terminal acetyltransferase B complex subunit MDM20	MDM20	21	28.9	92.808	0	60.166	8811900000	118	-0.3	0.96	-0.23	-0.1	1.92	1.75
	1.13105	1.03027	P40345	P40345	Phospholipid:diacylglycerol acyltransferase	LRO1	4	9.5	75.392	0	5.7405	370440000	13	-4.56	-5.12	-5.2	-3.7692	-4.65	-3.37
	0.256151	1.03	Q06107	Q06107	Uncharacterized TLC domain-containing protein YPR114W	YPR114W	3	10.2	36.75	0	26.273	2890800000	15	1.4	1.03	-3.04	1.16	-0.57	1.89
	0.515927	1.02667	P53058;Q08910	P53058	Protein VEL1	VEL1	3	14.6	22.152	0	5.5421	1569200000	17	-2.26	-0.04	0.62	0.54	0.51	0.35
	0.884903	1.02664	P40167	P40167	Sporulation-specific with a leucine zipper motif protein 1	SLZ1	1	3.7	34.317	0.0041248	1.7877	102450000	8	-4.66699	-4.39083	-3.39	-2.51	-3.05	-3.80791
	1.16872	1.02333	P38863	P38863	Spindle pole body component SPC97	SPC97	16	20.3	96.824	0	45.302	1293800000	52	-3.52	-3.66	-2.54	-2.53	-2.31	-1.81
	0.3144	1.01	Q99189	Q99189	mRNA transport regulator MTR10	MTR10	26	34	110.74	0	249.56	14634000000	176	0.31	0.73	0.6	0.34	0.16	4.17
	1.04338	1.00021	P39984	P39984	Histone acetyltransferase type B subunit 2	HAT2	1	2.2	45.06	0.002611	2.1042	61304000	4	-5.14	-3.92016	-5.15046	-3.46	-3.65	-4.1
	0.729508	1	P53148	P53148	Spindle pole body component SPC105	SPC105	5	5.8	104.82	0	15.572	330390000	21	-5.34	-3.73	-4.59	-3.98	-2.71	-3.97
	0.517852	0.996667	P53892	P53892	Protein IBD2	IBD2	4	13.1	40.016	0	15.202	707810000	32	-3.33	-1.05	-1.2	-0.5	-0.4	-1.69
	0.553598	0.995692	Q05924	Q05924	Phosphatase DCR2	DCR2	4	7.3	66.463	0.00027996	3.9066	176360000	12	-5.22	-5.66	-5.42	-2.94	-4.77	-5.60292
	1.11981	0.993333	P47822	P47822	Mediator of RNA polymerase II transcription subunit 21	SRB7	4	26.4	16.071	0	22.768	207020000	9	-2.31	-2.26	-2.62	-2.08	-1.44	-0.69
	1.07786	0.989315	P38149	P38149	Probable di- and tripeptidase DUG2	DUG2	4	5	98.07	0	6.5835	252550000	7	-4.36015	-5.07191	-4.55	-4.14412	-3.94	-2.93
	1.0134	0.983333	P38166	P38166	Protein transport protein SFT2	SFT2	3	17.2	24.274	0	43.457	791430000	26	-2.04	-0.74	-0.65	-0.1	-0.07	-0.31
	0.79098	0.983333	P41734	P41734	Isoamyl acetate-hydrolyzing esterase	IAH1	5	19.3	27.346	0.00027495	3.3214	429900000	29	-3.59	-1.7	-2.24	-1.5	-1.74	-1.34
	0.832939	0.983333	P25351	P25351	Uncharacterized membrane protein YCR023C		5	10.1	69.217	0	5.9285	339030000	18	-4.45	-3.99	-3.82	-4.13	-2.54	-2.64
	0.918979	0.98	Q03774	Q03774	tRNA (guanine-N(7)-)-methyltransferase non-catalytic subunit TRM82	TRM82	12	36.5	50.487	0	15.198	541430000	30	-2.41	-3.29	-4.07	-2.07	-2.53	-2.23
	0.82378	0.98	P25639	P25639	Uncharacterized membrane protein YCR061W		3	6.7	70.921	0	17.624	314010000	18	-3.56	-3.15	-3.93	-2.13	-3.57	-2
	0.671297	0.976667	P39708	P39708	NADP-specific glutamate dehydrogenase 2	GDH3	11	26.7	49.627	0	16.577	152230000	9	-4.49	-5.02	-4.89	-3.09	-3.28	-5.1
	0.526579	0.97	P53064	P53064	RNA polymerase-associated protein RTF1	RTF1	13	24.7	65.868	0	85.875	16767000000	81	0.33	2.78	2.74	2.9	2.97	2.89
	1.34411	0.97	P47068	P47068	Myosin tail region-interacting protein MTI1	BBC1	32	31.9	128.29	0	323.31	46184000000	283	2.83	1.9	1.81	3.17	2.99	3.29
	0.528709	0.961275	P13090	P13090	Aminotriazole resistance protein	ATR1	1	2.2	59.982	0	6.0777	149000000	5	-4.66252	-4.28131	-2.15	-2.78	-3.01	-2.42
	0.883142	0.954385	Q12242	Q12242	UBA domain-containing protein RUP1	RUP1	3	5.5	75.36	0.004128	1.8054	72619000	5	-5.29417	-5.82911	-4.66988	-4.1	-3.79	-5.04
	0.577572	0.953333	P53285	P53285	Vacuolar protein sorting-associated protein 62	VPS62	6	16.3	54.515	0	20.368	662610000	25	-1.35	-3.47	-3.32	-1.8	-2.21	-1.27
	0.985526	0.946667	P41813	P41813	Fork head protein homolog 2	FKH2	11	17.1	94.373	0	130.11	1854700000	50	-2.42	-1.49	-1.84	-0.45	-1.66	-0.8
	0.898	0.94	Q02455	Q02455	Protein MLP1	MLP1	8	4.5	218.45	0	14.177	407900000	27	-5.05	-5.72	-5.61	-5.39	-4.22	-3.95
	0.996975	0.94	P36130	P36130	CCR4-associated factor 4	CAF4	7	13.1	72.831	0	16.422	498200000	30	-3.9	-4	-2.68	-2.68	-2.74	-2.34
	0.72509	0.939563	Q04338	Q04338	t-SNARE VTI1	VTI1	3	18.9	24.668	0	5.0987	54482000	3	-3.73	-4.66382	-4.27487	-4.3	-3.02	-2.53
	0.463447	0.936667	P38695	P38695	Probable glucose transporter HXT5	HXT5	11	24	66.251	0	73.785	4065700000	53	-0.54	1.27	-0.58	-0.24	1.39	1.81
	1.15736	0.92	P53903	P53903	Processing of GAS1 and ALP protein 2	PGA2	5	44.2	15.053	0	94.061	1838200000	30	0.07	0.47	1.32	1.66	1.45	1.51
	0.663357	0.916667	P50089	P50089	Uncharacterized protein YGR237C		19	25.2	89.24	0	145.76	3388700000	109	-1.72	-1.25	-0.88	-0.17	0.52	-1.45
	1.38263	0.913333	P38691	P38691	Serine/threonine-protein kinase KSP1	KSP1	19	24.3	117.08	0	94.863	2937400000	90	-1.98	-1.75	-1.09	-0.62	-0.47	-0.99
	1.02358	0.912899	P53177	P53177	tRNA wybutosine-synthesizing protein 3	TYW3	3	15	30.806	0	7.1985	40186000	6	-5.83921	-4.59	-5.22489	-4.23	-4.7054	-3.98
	0.113212	0.908538	Q12213	Q12213	60S ribosomal protein L7-B	RPL7B	12	52.5	27.696	0.00028035	3.9752	3472300000	9	-5.47962	1.27	1.51	2.01	-3.57401	1.59
	0.582545	0.906667	Q02724	Q02724	Ubiquitin-like-specific protease 1	ULP1	14	21.9	72.377	0	137.26	892940000	45	-4.51	-2.91	-2.36	-2.61	-2.61	-1.84
	1.06649	0.906667	Q08873	Q08873	Transgelin	SCP1	5	30	22.748	0	9.3214	451210000	29	-2.74	-1.64	-2.13	-1.5	-1.51	-0.78
	1.05528	0.906667	Q12514	Q12514	General negative regulator of transcription subunit 5	NOT5	18	50	65.854	0	321.54	5194800000	121	0.14	0.38	0.51	0.48	1.73	1.54
	1.04345	0.903333	P25642	P25642	54S ribosomal protein IMG2, mitochondrial	IMG2	6	42.5	16.38	0	8.5146	1151600000	28	-0.45	-1.51	-0.47	-0.32	0.32	0.28
	1.01657	0.903333	P38210	P38210	Chromatin structure-remodeling complex protein RSC14	LDB7	3	30.6	19.792	0	12.537	857490000	24	-1.18	0.22	-0.56	0.55	0.43	0.21
	1.31378	0.9	P40582	P40582	Glutathione S-transferase 1	GTT1	3	12.8	26.794	0	5.0605	212140000	8	-2.86	-2.99	-3.45	-2.51	-2.42	-1.67
	0.988185	0.893333	P07270	P07270	Phosphate system positive regulatory protein PHO4	PHO4	1	7.4	34.088	0.0056381	1.5935	159020000	7	-3.46	-3.21	-3.86	-3.04	-2.95	-1.86
	0.398969	0.89177	Q04477	Q04477	Kinetochore protein SPC24	SPC24	3	17.8	24.603	0	13.137	163280000	7	-1.7	-4.57531	-1.93	-1.48	-2.2	-1.85
	1.00673	0.89	P38867	P38867	Uncharacterized protein YHR177W	YHR177W	3	8.4	52.047	0	4.95	224650000	14	-4.28	-4.56	-4.32	-4.25	-3.38	-2.86
	0.362357	0.874894	Q03533	Q03533	Serine/threonine-protein kinase TDA1	TDA1	1	1.9	66.219	0.0061256	1.4991	102650000	7	-7.21	-4.29	-4.37	-4.05	-4.17532	-5.02
	0.922838	0.873333	P22354	P22354	54S ribosomal protein L20, mitochondrial	MRPL20	6	42.1	22.392	0	11.455	695290000	32	-0.49	-1.84	-1.28	-0.73	-0.21	-0.05
	0.513296	0.87	Q12271	Q12271	Polyphosphatidylinositol phosphatase INP53;SAC1-like phosphoinositide phosphatase;Phosphatidylinositol 4,5-bisphosphate 5-phosphatase	INP53	12	12.6	124.58	0	42.086	595870000	37	-3.2	-4.96	-4.2	-4	-2.2	-3.55
	0.629172	0.866667	P36125	P36125	Protein GMH1	GMH1	3	18.3	31.993	0	25.485	574050000	14	-2.06	-0.1	-1.76	-0.67	-0.33	-0.32
	1.00822	0.866667	P32461	P32461	Diphthamide biosynthesis protein 2	DPH2	14	41.4	59.775	0	70.438	5248900000	86	0.35	0.86	0.46	1.42	0.78	2.07
	1.01614	0.863333	Q12199	Q12199	Type 2A phosphatase activator TIP41	TIP41	7	24.2	41.019	0	44.93	1471600000	36	-2.55	-1.29	-1.79	-0.72	-1.26	-1.06
	0.243646	0.862758	P47026	P47026	GPI-anchored wall transfer protein 1	GWT1	5	9.4	55.466	0	16.172	645300000	17	-0.76	-5.20827	-1.58	-2.09	-1.78	-1.09
	1.18392	0.86	Q12433	Q12433	Protein AHC1	AHC1	4	10.1	63.868	0	15.58	355250000	22	-4.16	-3.51	-4.07	-3.07	-3.52	-2.57
	0.294562	0.86	P13382	P13382	DNA polymerase alpha catalytic subunit A	POL1	45	39.2	166.81	0	323.31	20299000000	265	-0.17	-0.12	-0.28	-0.39	-0.63	3.03
	1.40871	0.853333	P32486;P33336	P32486	Beta-glucan synthesis-associated protein KRE6	KRE6	11	22.4	80.122	0	62.702	1317500000	50	-1.11	-1.93	-1.44	-0.35	-0.86	-0.71
	0.761466	0.85	P0CX28;P0CX27	P0CX28;P0CX27	60S ribosomal protein L42-B;60S ribosomal protein L42-A	RPL42B;RPL42A	2	15.1	12.211	0	7.1652	43934000000	16	5.19	6.8	6.64	7.12	6.99	7.07
	1.21811	0.843333	P48439	P48439	Dolichyl-diphosphooligosaccharide--protein glycosyltransferase subunit 3	OST3	7	23.4	39.483	0	14.32	3288300000	37	0.36	0.61	0.47	0.69	1.67	1.61
	0.568831	0.843333	P40580	P40580	Benzil reductase ((S)-benzoin forming) IRC24	IRC24	3	12.5	28.804	0	7.368	219440000	18	-4.35	-3.52	-4.33	-4.13	-2.09	-3.45
	0.366686	0.843333	P53855	P53855	Autophagy-related protein 2	ATG2	7	5	178.41	0	11.469	352440000	19	-6.72	-5.49	-5.78	-3.38	-6.05	-6.03
	0.991691	0.836667	Q12052	Q12052	Trimethylguanosine synthase	TGS1	5	16.5	36.527	0	31.25	690580000	24	-2.26	-2.08	-1.59	-1.82	-0.75	-0.85
	0.81806	0.836667	P12962	P12962	Cap-associated protein CAF20	CAF20	4	30.4	18.223	0	59.304	7375000000	47	2.74	2.92	1.71	3.57	3.59	2.72
	0.879173	0.836667	P39990	P39990	13 kDa ribonucleoprotein-associated protein	SNU13	5	51.6	13.569	0	225.58	19719000000	74	3.39	4.65	4.51	5.35	4.68	5.03
	0.378907	0.833333	Q02209	Q02209	Uncharacterized protein YKR011C		9	23.8	41.299	0	12.704	784420000	31	-0.7	-3.89	-2.34	-1.34	-1.53	-1.56
	0.933649	0.833333	P0CX50;P0CX49	P0CX50;P0CX49	60S ribosomal protein L18-B;60S ribosomal protein L18-A	RPL18B;RPL18A	8	36	20.563	0	79.4	87660000000	135	6	5.32	5.4	6.17	5.94	7.11
	0.203731	0.830154	Q12050	Q12050	Telomere length regulation protein ELG1	ELG1	6	9.2	91.26	0	7.4127	407330000	16	-4.42	-6.21	-4.09	-5.47954	-1.22	-5.53
	0.710813	0.83	P47090	P47090	Uncharacterized endoplasmic reticulum membrane protein YJR015W		4	12.4	58.116	0	10.081	435970000	22	-3.13	-3.51	-2.28	-2.92	-1.82	-1.69
	0.777237	0.816667	Q12255	Q12255	Vacuolar v-SNARE NYV1	NYV1	6	31.2	28.964	0	37.486	2372000000	21	-0.27	1.15	-0.19	0.75	1.16	1.23
	0.341482	0.814588	Q12172	Q12172	Zinc finger transcription factor YRR1	YRR1	7	10.2	92.467	0	19.672	171010000	12	-4.13	-4.36	-6.23	-4.93624	-4.7	-2.64
	1.32563	0.813333	P23585;P40441;P43581;P40886	P23585	High-affinity glucose transporter HXT2	HXT2	10	24.4	59.84	0	72.543	1485400000	39	-1.43	-1.45	-2.25	-1.04	-0.71	-0.94
	0.864422	0.813333	P43554	P43554	SWI/SNF global transcription activator complex subunit SWP82	SWP82	13	24.1	70.275	0	17.915	1021800000	38	-3.37	-2.76	-2.68	-1.53	-2.83	-2.01
	1.281	0.81	P35182	P35182	Protein phosphatase 2C homolog 1	PTC1	9	42.7	31.549	0	75.397	1484600000	49	-0.81	-0.72	-1.47	0.12	-0.19	-0.5
	0.475665	0.806667	P22936	P22936	DNA-(apurinic or apyrimidinic site) lyase 1	APN1	6	18	41.439	0	7.8709	327280000	21	-3.21	-4.3	-3.04	-2.68	-1.65	-3.8
	0.661399	0.805873	Q08553	Q08553	Protein SYC1	SYC1	5	28.2	20.866	0	7.0254	247650000	13	-3.16	-2.82	-4.06762	-2.04	-3.35	-2.24
	0.659755	0.803333	P87262;P40525	P87262;P40525	60S ribosomal protein L34-A;60S ribosomal protein L34-B	RPL34A;RPL34B	4	26.4	13.639	0	69.928	20091000000	47	5.25	5.24	3.62	5.55	5.31	5.66
	0.511095	0.803333	P15315	P15315	Transcriptional activator protein CUP2	CUP2	3	20.4	24.425	0	22.306	594630000	22	-1.38	-1.91	-2.41	-2.33	-0.61	-0.35
	0.351589	0.802706	Q03771	Q03771	UPF0661 TPR repeat-containing protein YDR161W	YDR161W	4	14.5	42.942	0	39.339	105240000	7	-4.8093	-4.89	-4.79	-5.83119	-3.63	-2.62
	1.21828	0.8	P38616	P38616	Protein YGP1	YGP1	5	14.4	37.327	0	13.556	663350000	30	-1.04	-1.53	-1.55	-0.08	-0.68	-0.96
	0.25443	0.8	P27895	P27895	Kinesin-like protein CIN8	CIN8	6	6.7	113.31	0	16.596	196990000	9	-5.49	-6.46	-6.56	-4.58	-3.8	-7.73
	0.357993	0.793333	P06781	P06781	GTP-binding protein RHO2	RHO2	4	28.1	21.479	0	6.4082	1497400000	15	0.35	-2.13	0.84	0.32	0.6	0.52
	0.826451	0.79	P40358	P40358	DnaJ-like chaperone JEM1	JEM1	17	28.7	75.143	0	131.47	3661000000	74	-0.14	-1.47	-0.46	0.47	-0.15	-0.02
	1.07516	0.786667	P39547	P39547	ULP1-interacting protein 3	UIP3	5	20.9	27.116	0	58.473	595680000	13	-0.76	-1.29	-1.71	-0.88	-0.27	-0.25
	1.08096	0.786667	Q04062	Q04062	26S proteasome regulatory subunit RPN9	RPN9	21	56.5	45.782	0	274.66	61852000000	241	4.55	4.14	3.89	5.54	4.63	4.77
	1.14808	0.783333	Q12415	Q12415	Transcription factor tau 55 kDa subunit	TFC7	6	21.4	49.146	0	9.8075	312070000	16	-3.95	-4.02	-3.42	-3.33	-2.5	-3.21
	0.70051	0.783333	Q12039	Q12039	ATP-dependent DNA helicase HMI1, mitochondrial	HMI1	8	13.2	80.575	0	9.9556	1164800000	18	-1.68	-2.28	-2.47	-1.86	-1.76	-0.46
	0.499787	0.777301	P36047	P36047	Protein phosphatase 1 regulatory subunit SDS22	SDS22	4	14.8	38.887	0	4.128	157140000	7	-4.3619	-3.66	-4.06	-3.48	-4.24	-2.03
	0.637847	0.775103	P46947	P46947	Pre-mRNA-splicing factor CWC26	BUD13	1	3.8	30.472	0	6.9806	69720000	4	-4.5	-4.25	-2.78531	-2.94	-2.96	-3.31
	0.730975	0.77	P00729	P00729	Carboxypeptidase Y	PRC1	6	16.2	59.801	0	21.898	623080000	36	-3.23	-1.87	-2.68	-2.31	-1.81	-1.35
	1.23818	0.77	Q04964	Q04964	Ribonucleotide reductase inhibitor protein SML1	SML1	5	49	11.834	0	55.517	857360000	30	0.16	-0.15	-0.08	0.64	1.27	0.33
	0.633439	0.77	P53905	P53905	U6 snRNA-associated Sm-like protein LSm7	LSM7	3	19.1	13.006	0.00053879	2.8314	3477500000	28	2.64	1.84	0.76	2.4	2.58	2.57
	0.263378	0.765699	P07834;P40042	P07834	Cell division control protein 4	CDC4	4	5.1	86.089	0	10.951	289410000	12	-3.73	-4.27	-5.36061	-4.86351	-4.62	-1.58
	1.41161	0.763333	P53292	P53292	37S ribosomal protein S35, mitochondrial	MRPS35	11	37.1	39.575	0	68.054	5527900000	71	0.82	1.01	0.29	1.53	1.66	1.22
	0.438294	0.760708	P38822	P38822	Protein BZZ1	BZZ1	6	9.6	71.17	0	10.79	144470000	14	-4.99922	-5.9	-4.2829	-3.61	-5.45	-3.84
	0.341264	0.76	P36121	P36121	DNA-directed RNA polymerase III subunit RPC5	RPC37	7	29.8	32.142	0	14.475	1231600000	34	-0.23	-1.36	-1.85	-0.55	-1.66	1.05
	1.3138	0.756667	P32495	P32495	H/ACA ribonucleoprotein complex subunit 2	NHP2	5	48.1	17.122	0	75.986	10201000000	44	3.02	3.76	3.71	4.17	4.09	4.5
	0.695098	0.756667	Q12165	Q12165	ATP synthase subunit delta, mitochondrial	ATP16	5	56.9	17.02	0	50.901	2393800000	21	1.26	0.95	1.42	2.8	1.95	1.15
	0.869021	0.756667	P46989	P46989	Autophagy-related protein 27	ATG27	6	28	30.201	0	14.115	732070000	25	-1.52	-2.81	-1.85	-1.37	-1.47	-1.07
	1.47815	0.753333	Q12344	Q12344	GTPase-activating protein GYP5	GYP5	24	31.5	101.8	0	207.31	4937700000	140	-0.78	-1.07	-0.32	0.11	0.13	-0.15
	0.911362	0.743333	Q12035	Q12035	rRNA-processing protein FCF2	FCF2	6	25.8	25.636	0	14.52	1087300000	26	-0.49	-0.6	-1.64	-0.03	-0.37	-0.1
	0.500946	0.74	P39103	P39103	Cytochrome c oxidase assembly protein COX14	COX14	4	50	7.9589	0	179.26	3676400000	34	1.08	2.49	2.51	3.08	3.32	1.9
	0.336201	0.736667	P53951	P53951	Conserved oligomeric Golgi complex subunit 5	COG5	12	33.7	45.604	0	148.53	3107100000	63	-0.4	-0.76	-0.58	-0.64	1.95	-0.84
	1.13454	0.736667	P40343	P40343	Vacuolar protein sorting-associated protein 27	VPS27	7	12.7	70.973	0	19.173	491840000	24	-3.74	-3.33	-3.36	-2.49	-3.29	-2.44
	0.695262	0.733333	P38193	P38193	Serine/threonine-protein phosphatase 4 regulatory subunit 2	PSY4	3	9.3	50.655	0	7.0753	245330000	10	-4.19	-4.05	-4.15	-3.91	-2.44	-3.84
	0.584846	0.733333	P39543	P39543	Protein SOP4	SOP4	3	11.1	26.597	0	5.8392	872210000	17	-0.6	-1.4	-0.02	0.4	0.5	-0.72
	0.707917	0.73	P36164	P36164	Golgi apparatus membrane protein TVP38	TVP38	4	13.1	38.311	0	14.042	1245200000	23	-0.45	-1.52	0.07	0	0.12	0.17
	0.519816	0.723333	Q07381	Q07381	Ribosome biogenesis protein TSR1	TSR1	16	25.4	90.746	0	38.907	2748600000	68	-1.21	-1.41	-2.28	-1.46	0.12	-1.39
	0.932987	0.72	P35718	P35718	DNA-directed RNA polymerase III subunit RPC8	RPC25	4	18.9	24.326	0	54.953	1930300000	40	-0.48	0.68	0.05	0.54	0.97	0.9
	0.915266	0.72	P20435	P20435	DNA-directed RNA polymerases I, II, and III subunit RPABC2	RPO26	1	12.3	17.91	0	52.847	609320000	11	0.32	-0.8	-0.24	0.16	0.52	0.76
	1.29119	0.72	Q12486	Q12486	Putative uncharacterized hydrolase YOR131C		13	55.5	24.84	0	75.69	69173000000	82	2	1.48	1.23	2.51	2.06	2.3
	0.414	0.716667	P47159	P47159	Uncharacterized membrane protein YJR124C		5	6.2	49.663	0.0002764	3.4456	671430000	20	-2.13	-1.51	-2.81	-2.7	-0.79	-0.81
	0.521475	0.714613	P40036	P40036	GLC7-interacting protein 2	GIP2	3	6.9	62.318	0	7.5218	219620000	11	-3.65	-5.18	-4.67713	-3.46	-4.58329	-3.32
	0.377953	0.713333	P53209	P53209	Uncharacterized membrane protein YGR016W	YGR016W	2	11.1	22.226	0.00027988	3.8976	268550000	10	-1	-3.12	-2.69	-2.44	-1.32	-0.91
	0.911036	0.71	P39521	P39521	Pre-rRNA-processing protein FHL1	FHL1	18	23.2	103.5	0	36.727	1168500000	52	-3.49	-3.89	-2.68	-2.6	-2.79	-2.54
	0.386529	0.7074	P53872	P53872	Hydrophilin YNL190W		1	5.4	21.965	0	8.4382	30750000	4	-4.61081	-4.67652	-4.75487	-3.38	-3.04	-5.5
	0.67781	0.706667	P34217	P34217	RNA-binding protein PIN4	PIN4	6	12.1	73.775	0	36.251	901290000	36	-1.87	-0.75	-2.11	-1.12	-0.43	-1.06
	0.787413	0.703333	P25337	P25337	Pre-mRNA-splicing factor BUD31	BUD31	5	33.1	18.447	0	6.9136	940840000	36	-0.25	-1.31	-0.6	-0.38	0.51	-0.18
	1.39102	0.7	P36145	P36145	Transcription initiation factor IIE subunit beta	TFA2	8	29.3	36.985	0	9.3578	1054400000	33	-1.09	-1.88	-1.33	-0.7	-0.77	-0.73
	1.25902	0.7	Q12010	Q12010	Probable vacuolar amino acid transporter YPQ1	YPQ1	4	25	34.872	0	121.78	6728900000	40	2.57	3.4	3.28	3.73	3.78	3.84
	1.44774	0.696667	P36527	P36527	54S ribosomal protein L28, mitochondrial	MRPL28	3	20.4	17.342	0	7.9371	762760000	17	-0.84	-1.09	-1.23	-0.09	-0.73	-0.25
	0.219994	0.696064	P42936	P42936	Putative elongation factor 1 gamma homolog		2	11.1	26.297	0	9.8183	382630000	13	-1.21	-4.92819	-2.13	-1.02	-2.58	-2.58
	1.2577	0.693333	P14063	P14063	54S ribosomal protein L31, mitochondrial	MRPL31	4	29	15.52	0	11.502	1278200000	27	0.35	0.2	1.04	1.23	1.23	1.21
	0.753034	0.69	P53901	P53901	Ingression protein 1	INN1	9	28.6	46.225	0	27.16	2876100000	50	-0.12	-1.13	-0.82	-0.24	-0.35	0.59
	1.45116	0.686667	P36149	P36149	Trafficking protein particle complex subunit BET3	BET3	2	7.8	22.129	0.0036157	1.851	1282100000	9	-0.85	-0.27	-0.68	0.36	-0.05	-0.05
	1.41058	0.686667	P47160	P47160	Epsin-3	ENT3	12	34.3	45.091	0	146.04	3307300000	75	0.21	0.08	0.48	0.62	1.29	0.92
	0.295792	0.683333	P32336	P32336	Protein NUD1	NUD1	6	10.5	94.103	0	13.792	323940000	20	-4.92	-4.26	-4.26	-2.02	-4.34	-5.03
	1.54351	0.683333	P53870	P53870	Uncharacterized protein YNL193W		10	22.6	63.917	0	51.052	1024100000	49	-2.05	-1.88	-1.69	-1.54	-1.04	-0.99
	1.30201	0.683333	P53250	P53250	Twinfilin-1	TWF1	13	48.2	37.07	0	167.27	3625100000	84	0.77	0.05	0.79	1.29	1.19	1.18
	0.346137	0.683333	P32521	P32521	Actin cytoskeleton-regulatory complex protein PAN1	PAN1	2	1.6	160.27	0.00027367	3.2228	175800000	11	-5.83	-5.11	-5.41	-5.25	-3.22	-5.83
	0.335403	0.683333	P40161	P40161	Histone chaperone RTT106	RTT106	6	14.7	51.62	0	13.25	673820000	31	-2.3	-4.68	-2.32	-2.09	-2.17	-2.99
	1.32878	0.681267	P53885	P53885	Signal transduction protein MDG1	MDG1	1	3	40.278	0	9.5709	142850000	5	-4.2238	-3.42	-3.87	-3.2	-3.04	-3.23
	0.579203	0.68	P39540	P39540	Elongation of fatty acids protein 1	ELO1	4	11.9	36.233	0	11.939	6412500000	28	2.8	2.14	1.01	2.64	2.64	2.71
	1.56894	0.68	P40152	P40152	Putative metallophosphoesterase YNL217W		7	19.3	37.15	0	19.796	1451800000	39	-0.72	-0.74	-0.53	0.13	0.27	-0.35
	1.03082	0.68	Q05933	Q05933	Actin-related protein 2/3 complex subunit 3	ARC18	4	25.3	20.578	0	23.74	1738100000	32	0.24	0.51	-0.23	1.09	0.41	1.06
	0.867178	0.68	Q04835	Q04835	Uncharacterized membrane protein YMR253C		4	13.5	46.658	0	172.74	287270000	14	-2.52	-3.78	-3.17	-2.53	-2.46	-2.44
	0.315944	0.68	P40367	P40367	GPI ethanolamine phosphate transferase 2	LAS21	6	8.7	94.85	0	25.324	1003200000	36	-0.46	-2.31	-2.92	-2.15	-0.93	-0.57
	0.696345	0.676667	P38753	P38753	Class E vacuolar protein-sorting machinery protein HSE1	HSE1	12	29.2	51.16	0	77.931	1318700000	48	-0.94	-1.4	-2.35	-0.64	-1.17	-0.85
	1.32139	0.676667	P26784	P26784	60S ribosomal protein L16-A	RPL16A	12	51.8	22.201	0	92.659	81935000000	103	5.07	5.7	5.82	6.3	6.22	6.1
	1.39939	0.673333	P12611	P12611	Growth regulation protein	WHI2	13	33.1	55.345	0	43.096	3346400000	66	0.31	-0.4	-0.21	0.59	0.44	0.69
	0.470218	0.673333	P54784	P54784	Origin recognition complex subunit 1	ORC1	21	23	104.4	0	61.057	2754100000	82	-3.09	-1.04	-1.81	-1.01	-1.33	-1.58
	1.5856	0.67	P37304	P37304	Protein PAM1	PAM1	19	30.5	92.871	0	271.4	3225700000	101	-0.82	-1.07	-1.17	-0.57	-0.03	-0.45
	0.889292	0.666667	P21801	P21801	Succinate dehydrogenase [ubiquinone] iron-sulfur subunit, mitochondrial	SDH2	6	25.2	30.231	0	39.446	2256700000	41	-0.35	0.3	-0.69	0.3	0.8	0.16
	1.37243	0.666667	P32356	P32356	Neutral trehalase	NTH1	25	41.1	85.878	0	111.68	4339100000	118	-0.88	-1.03	-1.11	-0.33	0.03	-0.72
	0.572563	0.663333	P47072	P47072	Uncharacterized protein YJL016W		10	22.8	63.206	0	27.623	882530000	44	-3.33	-1.72	-2.46	-1.53	-2.27	-1.72
	0.198497	0.663333	P36122	P36122	Protein BCH2	BCH2	4	6.4	88.043	0	4.2819	491260000	13	-4.62	-4.67	-4.96	-5.52	-5.21	-1.53
	1.50576	0.663333	P38137	P38137	Peroxisomal-coenzyme A synthetase	PCS60	20	42.9	60.488	0	145.2	13577000000	146	1.5	1.92	1.71	2.58	2.05	2.49
	0.656858	0.66	P42838	P42838	Alkylphosphocholine resistance protein LEM3	LEM3	9	24.2	47.437	0	15.294	653150000	29	-2.89	-1.73	-2.21	-1.7	-2.1	-1.05
	1.36064	0.66	P32485	P32485	Mitogen-activated protein kinase HOG1	HOG1	14	42.1	48.858	0	62.332	4169800000	95	0.02	-0.08	0.09	0.41	0.49	1.11
	0.896896	0.656667	P32367	P32367	Transcription factor tau 95 kDa subunit	TFC1	11	18.6	73.553	0	21.34	647690000	28	-2.37	-3.17	-3.49	-2.48	-2.36	-2.22
	1.03383	0.656667	Q02888	Q02888	Inner membrane assembly complex subunit 17	INA17	2	17	21.842	0	21.759	418850000	17	-2.27	-1.48	-1.82	-1.57	-0.93	-1.1
	1.31932	0.656667	P53724	P53724	54S ribosomal protein L50, mitochondrial	MRPL50	3	25.2	16.283	0	30.426	932150000	27	-0.83	-0.84	-0.34	0.27	-0.01	-0.3
	0.922862	0.656667	Q04458	Q04458	Fatty aldehyde dehydrogenase HFD1	HFD1	8	18.6	59.978	0	51.662	2631000000	59	-0.39	-0.44	-1.06	-0.47	0.19	0.36
	0.734674	0.656586	P40463	P40463	Protein VHS2	VHS2	1	3	47.96	0	4.569	47811000	4	-4.76	-4.03315	-5.36661	-3.82	-4.07	-4.3
	0.363882	0.654183	P36108	P36108	DOA4-independent degradation protein 4	DID4	2	7.8	26.29	0.0015928	2.4338	51304000	5	-4.21512	-5.18812	-3.89	-4.66069	-2.53	-4.14
	0.331436	0.65	Q06522	Q06522	Uncharacterized protein YPR147C	YPR147C	3	16.1	34.842	0	6.2482	1127300000	22	-0.03	-2.34	-0.31	-0.88	0.33	-0.18
	0.382146	0.646667	Q06328	Q06328	Probable vacuolar amino acid transporter YPQ2	YPQ2	5	19.9	35.179	0	100.81	2412900000	44	0.63	1.77	-0.68	1.26	1.32	1.08
	1.28102	0.646667	Q03957	Q03957	CTD kinase subunit alpha	CTK1	16	36	60.5	0	78.97	2261000000	78	-1.44	-1.3	-0.97	-0.86	-0.69	-0.22
	0.758309	0.646667	Q00582	Q00582	GTP-binding protein GTR1	GTR1	6	18.7	35.847	0	39.09	1247700000	26	-0.79	-0.96	-0.36	-0.73	0.44	0.12
	0.814587	0.643333	Q06336	Q06336	ADP-ribosylation factor-binding protein GGA1	GGA1	20	39.9	62.319	0	181.06	7737100000	139	1.38	0.69	0.24	1.45	1.13	1.66
	1.11347	0.643333	P53012	P53012	FIT family protein SCS3	SCS3	8	22.9	42.734	0	40.633	2131100000	55	-1.16	-0.45	-0.45	-0.07	0.2	-0.26
	0.949097	0.64	Q12080	Q12080	Ribosome biogenesis protein NOP53	NOP53	7	16	52.555	0	28.267	1306200000	39	-1.08	-1.52	-1.09	-1.15	-0.29	-0.33
	0.202031	0.64	P46958	P46958	IME2-dependent-signaling protein	IDS2	7	20.7	53.216	0	36.733	1675800000	38	-2.05	-0.89	-0.93	-0.71	-2.63	1.39
	1.15429	0.636667	P53629	P53629	Sterol O-acyltransferase 2	ARE2	11	19.2	74.022	0	235.41	4640900000	61	-0.13	-0.16	0.21	1.05	0.51	0.27
	1.36772	0.628561	Q12015	Q12015	Transmembrane protein YOR223W		2	8.6	32.935	0	6.0728	137270000	6	-3.95459	-3.72314	-4.39795	-3.34	-3.29	-3.56
	0.90196	0.623333	P47013;P23501	P47013	Dihydrosphingosine 1-phosphate phosphatase LCB3	LCB3	4	13.7	47.371	0	9.7173	1308300000	24	-1.74	-0.82	-0.8	-0.58	-0.59	-0.32
	0.368209	0.62	P01120	P01120	Ras-like protein 2	RAS2	8	31.1	34.705	0	61.911	1619300000	48	-1.29	-1.44	-0.58	-1.78	0.29	0.04
	1.63908	0.62	Q08245	Q08245	Protein ZEO1	ZEO1	3	30.1	12.589	0	41.393	382690000	24	-1.38	-0.8	-1.01	-0.46	-0.38	-0.49
	1.53046	0.616667	Q03761	Q03761	Transcription initiation factor TFIID subunit 12	TAF12	23	47.5	61.072	0	233.22	4445000000	118	-0.05	-0.37	-0.06	0.6	0.15	0.62
	1.40516	0.616667	P39108	P39108	Peroxisomal targeting signal 2 receptor	PEX7	7	22.1	42.322	0	14.93	1384200000	41	-1.24	-0.96	-0.75	-0.37	-0.62	-0.11
	1.52707	0.613333	P38339	P38339	RHO GTPase-activating protein RGD1	RGD1	21	36.2	74.618	0	197.29	6500200000	142	0.1	-0.06	0.19	0.88	0.35	0.84
	0.535937	0.613333	P11655	P11655	Guanine nucleotide-exchange factor SEC12	SEC12	3	8.5	51.607	0	44.925	359200000	17	-3.77	-3.98	-2.51	-2.4	-2.92	-3.1
	0.296651	0.612575	P53728	P53728	Peptidyl-prolyl cis-trans isomerase CYP8	CPR8	4	14.6	34.946	0	6.0512	183030000	10	-3.97	-5.75605	-2.97	-3.96832	-3.59	-3.3
	0.437244	0.61	P31385	P31385	Transcriptional regulatory protein DEP1	DEP1	5	17	46.977	0	23.79	374600000	22	-3.97	-2.02	-2.44	-2.36	-2.14	-2.1
	1.63193	0.61	P36081	P36081	Uncharacterized protein YKL077W	YKL077W	7	15.6	46.036	0	17.375	3130800000	46	0.04	-0.18	0.02	0.88	0.39	0.44
	0.450225	0.61	P18480	P18480	SWI/SNF chromatin-remodeling complex subunit SNF5	SNF5	15	24.4	102.54	0	289.6	2416500000	76	-1.51	-0.52	-1.3	-0.51	0.37	-1.36
	0.906059	0.603512	Q07471	Q07471	Thiamine metabolism regulatory protein THI3	THI3	4	10	68.366	0.0018397	2.2488	228900000	8	-4.76432	-3.84622	-4.4	-3.84	-3.42	-3.94
	0.62448	0.603333	P41543	P41543	Dolichyl-diphosphooligosaccharide--protein glycosyltransferase subunit 1	OST1	9	36.1	54.071	0	130.34	7516700000	82	2.17	1.89	0.75	2.22	2.17	2.23
	0.275335	0.603333	Q04839	Q04839	mRNA transport factor GFD1	GFD1	2	9	21.571	0	13.226	798380000	13	-0.12	-0.46	0.19	0.97	-1.2	1.65
	1.64947	0.603333	P53600	P53600	Coatomer subunit zeta	RET3	6	40.2	21.687	0	79.514	5325700000	53	2.13	2.02	1.83	2.34	2.62	2.83
	0.761965	0.6	P53628	P53628	Transcription regulatory protein SNF12	SNF12	5	13.1	63.87	0	10.332	357290000	20	-3.61	-3.55	-3.96	-3.75	-2.6	-2.97
	0.290386	0.597965	P18238	P18238	ADP,ATP carrier protein 3	AAC3	9	28.3	33.313	0	6.2098	509550000	19	-2.4	-2.43	-4.7839	-2.1	-2.99	-2.73
	0.76926	0.596667	P32896	P32896	Protein PDC2	PDC2	20	24.9	103.94	0	53.066	1956000000	71	-1.33	-1.7	-2.47	-1.12	-1.11	-1.48
	0.514485	0.596667	P32338	P32338	Zinc finger protein RME1	RME1	6	24	33.904	0	24.574	1422600000	33	-1.33	-0.6	-1.04	-0.14	0.25	-1.29
	0.938882	0.593333	P53266	P53266	Cytochrome oxidase assembly protein SHY1	SHY1	7	23.4	45.055	0	31.114	1298800000	37	-1.54	-1.66	-1.87	-1.27	-1.47	-0.55
	0.383765	0.592361	P38881	P38881	Nucleus-vacuole junction protein 1	NVJ1	8	25.9	36.421	0	30.797	394560000	17	-3.08708	-2.82	-2.66	-3.51	-1.87	-1.41
	0.50781	0.59	Q02948	Q02948	Vacuolar protein sorting-associated protein 30	VPS30	10	20.1	63.26	0	50.113	3506600000	60	-1.38	0.29	-1.02	-0.18	-0.06	-0.1
	1.41909	0.59	Q12212	Q12212	Protein SIA1	SIA1	5	10.6	71.845	0	16.604	16646000000	30	1.6	1.61	1.74	1.9	2.27	2.55
	1.01676	0.586667	Q02959	Q02959	Histone deacetylase HOS3	HOS3	17	33.9	79.199	0	59.181	2477400000	85	-1.79	-1.12	-0.92	-0.79	-0.57	-0.71
	0.543519	0.586667	P25555	P25555	Single-strand telomeric DNA-binding protein GBP2	GBP2	19	44.7	48.728	0	211.97	16124000000	110	2.99	1.39	1.93	2.82	2.71	2.54
	0.361909	0.586667	Q02260	Q02260	Small nuclear ribonucleoprotein Sm D1	SMD1	4	30.1	16.275	0	7.5181	351830000	8	-2.4	-0.51	-2.62	-1.07	-1.37	-1.33
	0.697282	0.586667	P40165	P40165	NAD(P)H-hydrate epimerase		5	27.6	27.521	0	16.065	559810000	25	-2.36	-1.41	-2.07	-0.85	-1.71	-1.52
	0.275802	0.583333	Q03012	Q03012	COMPASS component SPP1	SPP1	6	17	41.468	0	11.232	404040000	29	-4.25	-2.64	-2.17	-1.39	-2.57	-3.35
	1.22614	0.576667	P53729	P53729	Uncharacterized protein YNR029C		14	43.8	48.121	0	201.09	7330900000	120	0.95	1.63	1.54	1.85	1.95	2.05
	0.842076	0.576667	P39742	P39742	Translocation protein SEC72	SEC72	5	23.8	21.607	0	6.101	1186200000	31	-0.22	-0.23	-0.23	0.81	-0.26	0.5
	1.09163	0.573333	Q12038	Q12038	Lethal(2) giant larvae protein homolog SRO7	SRO7	18	21	114.51	0	79.453	1839500000	91	-2.5	-2.12	-2.34	-1.34	-1.8	-2.1
	1.63131	0.573333	P08004	P08004	Chitin synthase 1	CHS1	20	21	129.87	0	195.83	2982500000	99	-1.53	-1.93	-1.81	-1.4	-1.07	-1.08
	1.71087	0.57	Q06205	Q06205	FK506-binding protein 4	FPR4	10	26.8	43.903	0	215.92	16090000000	90	3.42	3.34	3.43	3.9	4.25	3.75
	1.0616	0.57	P32802	P32802	Transmembrane 9 superfamily member 1;Protein p24a	EMP70	15	27.3	75.962	0	183.05	10897000000	107	1.25	1.08	1.9	1.95	2.05	1.94
	0.751704	0.57	P38196	P38196	Uridine permease	FUI1	11	23.8	72.164	0	122.44	5659500000	106	0.83	-0.32	0.38	0.83	0.72	1.05
	0.497961	0.57	P08593	P08593	Protein MSS18	MSS18	5	19	30.957	0	8.9536	516460000	22	-2.37	-2.99	-3.73	-1.97	-3.03	-2.38
	0.477869	0.566667	Q12676	Q12676	Dihydrofolate synthetase	FOL3	8	26	47.851	0	23.052	1201600000	38	-2.68	-2.14	-1.38	-2.2	-1.18	-1.12
	0.411819	0.563333	Q12186	Q12186	Branchpoint-bridging protein	MSL5	9	21	53.034	0	12.397	844030000	49	-2.71	-1.81	-2.42	-2.62	-0.83	-1.8
	0.315901	0.561968	P34225	P34225	Guanine-nucleotide exchange factor YEL1	YEL1	9	16.4	78.767	0	18.251	439470000	27	-3.58	-3.6	-4.63	-2.7	-4.6541	-2.77
	1.31824	0.56	P41834	P41834	Syntaxin UFE1	UFE1	8	28.9	40.539	0	30.648	855720000	32	-1.25	-1.62	-1.09	-0.84	-0.52	-0.92
	0.539717	0.556667	Q12407	Q12407	Putative metabolite transport protein YDL199C		3	6.4	77.5	0	4.5413	151820000	8	-5.03	-3.7	-4.7	-4.23	-4.03	-3.5
	0.0925127	0.553364	P38202	P38202	UPF0642 protein YBL028C		4	26.4	12.401	0.00028019	3.9374	403750000	12	-3.59667	0.76	-1.93	1.77	-0.73	-4.14658
	1.43525	0.553333	Q12297	Q12297	Transcription initiation factor TFIID subunit 3	TAF3	6	21.5	40.296	0	41.341	796520000	37	-2.18	-1.89	-2.21	-1.26	-1.6	-1.76
	1.0843	0.55	Q06350	Q06350	Sporulation-specific chitinase 2	CTS2	10	24.7	59.117	0	107.9	1345500000	45	-1.25	-1.84	-2.04	-1.13	-1.21	-1.14
	0.524798	0.55	P43617	P43617	Uncharacterized mitochondrial carrier YFR045W	YFR045W	5	18.8	34.391	0	14.975	1168300000	32	-2.23	-0.82	-1.68	-1.19	-1.28	-0.61
	1.21478	0.546667	P25582	P25582	27S pre-rRNA (guanosine(2922)-2-O)-methyltransferase	SPB1	28	37.9	96.484	0	208.59	13240000000	198	1.29	1.54	1.25	1.53	2.15	2.04
	0.818979	0.546667	P32618	P32618	Uncharacterized protein YEL043W		10	13.2	106.13	0	64.528	1257900000	43	-1.72	-2.51	-2.5	-1.7	-1.98	-1.41
	1.46766	0.536667	P09880	P09880	tRNA ligase	TRL1	34	43.7	95.336	0	321.79	9895700000	196	0	0.2	0.53	0.76	0.67	0.91
	0.875433	0.533333	P53121	P53121	Putative flavin carrier protein 3	FLC3	8	13.5	90.76	0	87.704	1340000000	44	-1.33	-1.71	-1.82	-1.47	-1.15	-0.64
	1.32696	0.533333	P34222	P34222	Peptidyl-tRNA hydrolase 2	PTH2	8	41.8	22.435	0	63.804	6146500000	60	2.11	2.12	1.63	2.62	2.3	2.54
	0.427349	0.532732	Q08777	Q08777	Riboflavin transporter MCH5	MCH5	2	5.2	57.582	0	4.8466	146480000	8	-3.75126	-3.87	-3.55	-3.75	-2.14307	-3.68
	1.17186	0.53	P50085	P50085	Prohibitin-2	PHB2	14	48.1	34.406	0	173.15	27454000000	141	2.87	3.4	2.8	3.65	3.65	3.36
	1.18092	0.53	Q12229	Q12229	UBX domain-containing protein 3	UBX3	12	27.7	52.943	0	83.719	2240800000	94	-0.14	-0.5	-0.58	0.27	-0.2	0.3
	0.525104	0.53	Q12152	Q12152	Putative serine/threonine-protein kinase YPL150W	YPL150W	9	9.5	100.64	0	5.3958	313560000	15	-5.1	-4.88	-4.56	-4.66	-3.49	-4.8
	1.10296	0.53	P05066	P05066	Deoxyribodipyrimidine photo-lyase, mitochondrial	PHR1	10	18.4	66.273	0	8.3829	262200000	22	-5.2	-5.38	-4.79	-4.44	-4.46	-4.88
	1.725	0.526667	P04912;P04911	P04912;P04911	Histone H2A.2;Histone H2A.1	HTA2;HTA1	4	34.8	13.989	0	216.99	58181000000	43	6.45	6.06	6.28	6.64	6.82	6.91
	1.3481	0.523333	P41697	P41697	Bud site selection protein 6	BUD6	21	31.5	88.816	0	123.36	3260300000	117	-1.37	-1.19	-0.93	-0.57	-0.46	-0.89
	0.815898	0.523333	P17555	P17555	Adenylyl cyclase-associated protein	SRV2	14	34.2	57.521	0	97.517	5402000000	76	0.65	0.46	0.23	1.2	0.43	1.28
	1.14741	0.52	Q08992;Q08914;Q04902	Q08992;Q08914;Q04902	Probable glutathione-independent glyoxalase HSP32;Probable glutathione-independent glyoxalase HSP33;Probable glutathione-independent glyoxalase SNO4	HSP32;HSP33;SNO4	1	4.2	25.94	0.0041216	1.785	116330000	9	-3.66	-4.36	-3.96	-3.44	-3.6	-3.38
	1.2864	0.52	Q03262	Q03262	Phosphoribomutase	PRM15	8	13.7	71.068	0	10.041	699040000	33	-3.2	-3.06	-2.6	-2.33	-2.52	-2.45
	0.459853	0.516667	P39542	P39542	Uncharacterized transporter YJL193W		4	14.2	45.937	0	102.9	451380000	21	-3.51	-2.98	-1.91	-2.46	-2.33	-2.06
	1.2147	0.516667	P53238	P53238	Peflin	PEF1	11	39.4	38.342	0	64.606	1798200000	48	-0.35	-0.61	-0.47	-0.33	0.21	0.24
	0.134769	0.516667	P40449	P40449	Uncharacterized protein YIL161W	YIL161W	2	7.2	27.112	0.00054157	2.9409	460930000	9	-6.26	-1.74	-3.46	-2.91	-2.68	-4.32
	0.178778	0.513333	Q2V2P3	Q2V2P3	Uncharacterized protein YKL023C-A	YKL023C-A	2	24	8.5188	0	9.0044	1498400000	21	-0.92	1.04	1.68	1.66	2.07	-0.39
	1.13621	0.513333	P32363	P32363	Phosphatidylinositol N-acetylglucosaminyltransferase GPI3 subunit	SPT14	2	5.5	51.242	0	7.707	621090000	14	-2.66	-2.78	-2.78	-2.64	-1.97	-2.07
	1.11695	0.513333	Q04004	Q04004	Phosducin-like protein 1	PLP1	7	33	26.622	0	51.487	1057600000	37	-1.22	-1.31	-1.8	-0.74	-0.9	-1.15
	0.708804	0.513333	P32445	P32445	Single-stranded DNA-binding protein RIM1, mitochondrial	RIM1	6	47.4	15.386	0	170.37	6646200000	66	3.46	2.38	2.62	3.25	3.34	3.41
	1.53248	0.513333	P53938	P53938	N-glycosylation protein EOS1	EOS1	7	24	41.673	0	125.21	1520900000	52	-1.06	-0.65	-0.56	-0.27	-0.24	-0.22
	0.917725	0.513333	P32799	P32799	Cytochrome c oxidase subunit 6A, mitochondrial	COX13	7	48.1	15.021	0	14.905	13907000000	74	3.54	3.23	3.22	3.37	4.14	4.02
	1.62963	0.51	Q08269;P43553	Q08269	Magnesium transporter ALR1	ALR1	13	20	95.868	0	53.485	1654400000	67	-1.72	-2.04	-1.84	-1.19	-1.56	-1.32
	1.47447	0.51	P49017	P49017	2-methoxy-6-polyprenyl-1,4-benzoquinol methylase, mitochondrial	COQ5	11	45.6	34.684	0	89.04	7934300000	83	1.44	1.3	1.3	1.88	2.11	1.58
	1.55395	0.506667	P53691	P53691	Peptidyl-prolyl cis-trans isomerase CPR6	CPR6	16	41.5	42.071	0	181.41	9424800000	146	1.75	2.04	2.07	2.28	2.66	2.44
	0.377136	0.506667	Q12434	Q12434	Rho GDP-dissociation inhibitor	RDI1	6	46	23.138	0	107.72	1693100000	53	0.06	0.18	0.08	1.23	-0.51	1.12
	1.61382	0.506667	P27614	P27614	Carboxypeptidase S	CPS1	17	32.6	64.596	0	126.22	16968000000	180	2.52	2.14	2.2	2.89	2.63	2.86
	1.44929	0.506667	Q12055	Q12055	Adenylate kinase isoenzyme 6 homolog FAP7	FAP7	11	67.5	22.723	0	105.03	5861000000	105	1.61	1.57	1.24	2.13	2.05	1.76
	0.462653	0.506667	P39958	P39958	Rab GDP-dissociation inhibitor	GDI1	8	23.5	51.206	0	18.149	780700000	35	-1.49	-2.22	-3.12	-1.75	-1.85	-1.71
	0.484571	0.503333	P28007	P28007	H/ACA ribonucleoprotein complex subunit 1	GAR1	5	36.1	21.48	0	66.944	17261000000	53	3.45	4.3	4.33	3.96	4.47	5.16
	1.05611	0.5	P40007	P40007	Nucleolar protein 16	NOP16	6	24.2	26.901	0	17.82	1216400000	34	0.52	0.41	-0.16	0.79	0.86	0.62
	0.373409	0.5	P12753	P12753	DNA repair protein RAD50	RAD50	22	19	152.57	0	77.104	3243100000	75	-2.14	-2.18	-2.12	-0.92	-1.27	-2.75
	1.07653	0.5	Q05580	Q05580	E3 ubiquitin-protein ligase HEL2	HEL2	13	25.5	72.755	0	100.35	2635400000	88	-0.83	-1.26	-1.15	-0.88	-0.59	-0.27
	1.23645	0.5	P53184	P53184	Nicotinamidase	PNC1	10	60.2	24.993	0	189.55	11814000000	94	2.68	2.93	2.73	3.02	3.61	3.21
	1.38287	0.496667	P33204	P33204	Actin-related protein 2/3 complex subunit 4	ARC19	3	20.5	19.916	0	31.869	836950000	27	-1.1	-0.83	-0.99	-0.26	-0.41	-0.76
	0.807263	0.496667	P28005	P28005	Ribonuclease P/MRP protein subunit POP5	POP5	3	22	19.573	0	10.138	410110000	9	-1.89	-2.74	-2.02	-1.84	-1.81	-1.51
	0.8548	0.496667	P53115	P53115	Putative DNA helicase INO80	INO80	38	27.9	171.45	0	323.31	6018400000	214	-0.76	-0.67	-0.7	0.24	-0.19	-0.69
	0.447911	0.493333	P28708	P28708	Serine/threonine-protein kinase PRR1	PRR1	15	34.2	58.955	0	69.894	5873500000	84	0.69	-0.66	0.77	0.88	0.57	0.83
	1.71768	0.49	P53552	P53552	THO complex subunit 2	THO2	61	40.3	183.93	0	281.24	15791000000	370	0.22	0.16	0.03	0.84	0.6	0.44
	0.718408	0.49	Q08004	Q08004	Bud site selection protein 20	BUD20	3	19.3	18.517	0	12.109	548310000	19	-1.05	-1.3	-1.1	-0.48	-0.25	-1.25
	0.25428	0.49	Q03103	Q03103	Endoplasmic oxidoreductin-1	ERO1	21	48.3	65.032	0	137.07	11255000000	149	0.66	0.67	1.76	0.68	2.85	1.03
	1.11748	0.486667	P06182	P06182	Cytochrome c heme lyase	CYC3	7	25.3	30.081	0	55.092	4596900000	51	0.83	0.75	1.37	1.47	1.36	1.58
	0.823905	0.48	Q05029	Q05029	Protein BCH1	BCH1	11	18.5	82.048	0	132.42	2226100000	60	-1.51	-1.58	-1.23	-0.57	-0.89	-1.42
	1.44582	0.48	P40033	P40033	37S ribosomal protein RSM18, mitochondrial	RSM18	6	34.8	15.835	0	11.766	1632900000	31	0.16	0.07	0.34	0.42	0.87	0.72
	0.771997	0.48	Q6Q560	Q6Q560	Protein ISD11	ISD11	6	57.4	11.266	0	17.252	2228300000	43	1.1	0.15	0.86	1.18	1.14	1.23
	0.560514	0.48	P34248	P34248	Probable intramembrane protease YKL100C		9	20.6	67.524	0	126.15	5344900000	78	1.2	1.09	0.05	1.38	1.34	1.06
	0.422074	0.48	P21373	P21373	NAD(+) kinase	UTR1	11	21.7	59.469	0	21.003	1446500000	55	-2.79	-1.26	-1.54	-1.21	-1.33	-1.61
	0.215205	0.478981	P36096	P36096	Transmembrane E3 ubiquitin-protein ligase 1	TUL1	3	4.4	87.878	0.00027863	3.7634	213250000	12	-6.75	-4.72	-4.29694	-4.54	-4.2	-5.59
	0.633654	0.476667	P35196	P35196	Dehydrodolichyl diphosphate syntase complex subunit RER2	RER2	11	40.6	32.693	0	114.3	2777800000	71	-0.62	0.15	0.5	0.58	0.34	0.54
	1.49418	0.476667	Q03063	Q03063	Down-regulator of invasive growth 1	DIG1	12	37.4	49.356	0	322.46	3690900000	88	0.27	0.09	-0.21	0.62	0.49	0.47
	0.716669	0.476667	P43571	P43571	GPI inositol-deacylase	BST1	3	3.5	117.75	0.00054039	2.8918	271820000	12	-4.88	-5.28	-4.36	-4.51	-4.07	-4.51
	0.293697	0.473333	P37298	P37298	Succinate dehydrogenase [ubiquinone] cytochrome b small subunit, mitochondrial	SDH4	6	39.2	20.248	0	35.122	4452500000	47	0.88	1.48	1.5	2.35	0.52	2.41
	0.976303	0.47	P38995	P38995	Copper-transporting ATPase	CCC2	2	2.7	109.83	0	5.8077	254670000	14	-5.19	-4.83	-5.18	-4.72	-4.85	-4.22
	1.15634	0.47	P39002	P39002	Long-chain-fatty-acid--CoA ligase 3	FAA3	19	26.5	77.946	0	27.363	3650000000	80	-0.59	-0.55	-0.12	-0.18	0.21	0.12
	0.50395	0.47	P50079	P50079	SVP1-like protein 2	HSV2	6	15	51.235	0	13.884	443750000	18	-3.09	-3.61	-2.5	-2.14	-2.64	-3.01
	0.742269	0.466667	Q12153	Q12153	Ribosome biogenesis protein SSF2	SSF2	16	40.2	51.855	0	247.98	10376000000	113	0.93	1.75	1.59	2.15	1.86	1.66
	0.542317	0.466667	P36141	P36141	Putative redox protein FMP46, mitochondrial	FMP46	5	44.4	15.65	0	32.662	1819700000	34	1.38	0.33	0.92	0.96	1.32	1.75
	0.672997	0.466667	P39927	P39927	Protein PTI1	PTI1	2	5.6	46.983	0	10.665	713030000	26	-2.31	-1.55	-1.59	-1.74	-1.17	-1.14
	1.36044	0.466667	P36112	P36112	MICOS complex subunit MIC60	MIC60	19	45.9	61.081	0	323.31	12435000000	169	1.65	1.48	1.6	1.75	2.12	2.26
	0.234129	0.463333	P35844	P35844	Protein KES1	KES1	7	16.4	49.491	0	8.9404	523230000	23	-2.45	-2.46	-3.87	-3.15	-3.01	-1.23
	1.21111	0.46	P53297	P53297	PAB1-binding protein 1	PBP1	21	37	78.78	0	323.31	8685500000	136	0.39	0.92	0.89	1.1	1.22	1.26
	1.17374	0.46	P33767	P33767	Dolichyl-diphosphooligosaccharide--protein glycosyltransferase subunit WBP1	WBP1	14	39.5	49.391	0	323.31	16745000000	148	2.26	2.42	1.93	2.44	2.73	2.82
	0.821144	0.46	P53731	P53731	Actin-related protein 2/3 complex subunit 2	ARC35	12	47.7	39.566	0	135.14	4314000000	86	1	0.97	1.18	2.01	1.3	1.22
	1.22428	0.46	P40527	P40527	Probable phospholipid-transporting ATPase NEO1	NEO1	21	22.7	130.22	0	303.3	4655800000	147	-1.29	-0.87	-0.92	-0.75	-0.6	-0.35
	1.57059	0.46	P39518	P39518	Long-chain-fatty-acid--CoA ligase 2	FAA2	4	8.1	83.437	0	6.0725	1527800000	11	-1.9	-1.71	-2.09	-1.57	-1.45	-1.3
	0.119943	0.456667	P19516	P19516	Cytochrome c oxidase assembly protein COX11, mitochondrial	COX11	5	20	34.044	0	64.429	597840000	24	-5.86	-1.63	-2.38	-2.48	-2.24	-3.78
	1.72536	0.456667	P34909	P34909	General negative regulator of transcription subunit 4	MOT2	14	40.9	65.353	0	265.94	2761400000	83	-0.46	-0.49	-0.34	-0.03	-0.13	0.24
	0.98563	0.456667	P35193	P35193	Autophagy-related protein 19	ATG19	10	28.9	47.599	0	48.618	2313000000	70	-0.63	-0.62	-1.06	0.01	-0.47	-0.48
	1.50688	0.453333	P38778	P38778	Manganese transporter SMF2	SMF2	2	4.4	59.768	0	8.0053	673610000	18	-1.23	-1.57	-1.12	-0.89	-0.79	-0.88
	1.48252	0.453333	Q06508	Q06508	Lysophosphatidic acid:oleoyl-CoA acyltransferase 1	LOA1	7	27	33.816	0	97.042	3173500000	49	0.9	0.56	0.7	1.36	1.15	1.01
	1.32027	0.453333	P36040	P36040	Proteasome assembly chaperone 2	ADD66	5	22.5	30.739	0	16.243	817700000	32	-1.39	-0.95	-0.96	-0.64	-0.77	-0.53
	1.02507	0.453333	P53079	P53079	Conserved oligomeric Golgi complex subunit 1	COG1	15	42.4	48.336	0	49.701	2501500000	86	-0.48	-0.6	-0.46	0.08	0.2	-0.46
	1.31761	0.453333	Q12675	Q12675	Phospholipid-transporting ATPase DNF2	DNF2	41	29.8	182.62	0	323.31	8841900000	242	-0.27	-0.63	-0.11	0.05	0.21	0.09
	1.24195	0.453333	P47019	P47019	Ribosome biogenesis protein ALB1	ALB1	7	37.1	19.287	0	173.81	1763500000	43	0.92	1.13	1.01	1.22	1.43	1.77
	1.86069	0.45	P50109	P50109	Protein PSP2	PSP2	25	53	65.583	0	323.31	14926000000	172	1.85	1.78	1.78	2.46	2.18	2.12
	0.808954	0.45	D6VTK4	D6VTK4	Pheromone alpha factor receptor	STE2	6	20	47.848	0	120.05	3320600000	52	0.47	0.53	-0.17	0.48	0.8	0.9
	0.628844	0.45	Q3E764	Q3E764	Translation machinery-associated protein 7	TMA7	4	39.1	6.9412	0	22.719	29948000000	29	5.99	6.07	6.13	6	7.1	6.44
	0.241491	0.45	P40452	P40452	Cytochrome c oxidase assembly factor 1	COA1	2	14.7	22.044	0	5.4238	629060000	14	-0.87	-2.58	-0.56	-0.84	-1.57	-0.25
	0.53025	0.446667	P32490	P32490	MAP kinase kinase MKK1/SSP32	MKK1	6	12.4	56.72	0	24.276	366470000	14	-3.41	-3.64	-2.95	-3.47	-2.78	-2.41
	0.381869	0.446667	Q12207	Q12207	Non-classical export protein 2	NCE102	4	21.4	18.967	0	167.34	6277900000	38	1.59	2.53	2.73	2.98	3.16	2.05
	1.41696	0.446667	P38129	P38129	Transcription initiation factor TFIID subunit 5	TAF5	27	46.6	88.967	0	323.31	12646000000	227	0.75	1.21	1.13	1.41	1.48	1.54
	1.1068	0.443333	P40558	P40558	Cytosolic Fe-S cluster assembly factor CFD1	CFD1	8	32.1	31.921	0	17.579	646260000	24	-2.25	-1.83	-1.75	-1.51	-1.31	-1.68
	0.193498	0.443333	P57744	P57744	Mitochondrial import inner membrane translocase subunit TIM8	TIM8	2	24.1	9.7638	0	4.8148	200780000	11	-2.58	-2.2	-2.24	-1.25	-3.62	-0.82
	0.675305	0.443333	Q07508	Q07508	Protein LUC7	LUC7	5	26.4	30.194	0	36.838	576860000	24	-2.23	-2.29	-2.06	-2.03	-2.05	-1.17
	1.29348	0.443333	Q03790	Q03790	Nucleoporin NUP53	NUP53	17	36	52.618	0	91.002	4080000000	91	0.26	0.4	0.06	0.82	0.43	0.8
	1.79864	0.443333	P25605	P25605	Acetolactate synthase small subunit, mitochondrial	ILV6	13	67.6	33.986	0	323.31	17156000000	156	2.73	2.82	2.66	3.37	3.14	3.03
	1.55023	0.443333	P32565	P32565	26S proteasome regulatory subunit RPN2	RPN2	40	44.4	104.23	0	323.31	58904000000	292	2.76	2.59	2.97	3.35	3.1	3.2
	0.664653	0.443333	P53845	P53845	Protein transport protein YIF1	YIF1	5	17.8	35.498	0	131.39	7182900000	52	0.93	1.73	1.83	2.07	2.01	1.74
	1.26308	0.44	P10834	P10834	Protein PET54	PET54	10	35.5	34.637	0	21.139	1002600000	39	-1.84	-1.62	-1.36	-1.29	-1	-1.21
	0.621507	0.44	Q07651	Q07651	SUR7 family protein FMP45	FMP45	3	18.1	34.135	0	198.97	845000000	16	-0.61	-0.16	-1.02	-0.09	0.15	-0.53
	0.807405	0.44	Q06523	Q06523	Uncharacterized protein YPR148C	YPR148C	13	39.1	49.279	0	105.02	4180800000	103	0.77	0.2	-0.07	0.76	0.65	0.81
	0.0948577	0.436916	Q06385	Q06385	Vacuolar protein sorting-associated protein 74	VPS74	8	35.4	39.286	0	22.372	324760000	20	-5.17075	-3.62	-2.64	-6.24	-1.36	-2.52
	1.32465	0.436667	Q05521	Q05521	Diacylglycerol pyrophosphate phosphatase 1	DPP1	8	38.4	33.514	0	101.43	2526900000	60	0.53	0.44	0.54	0.76	0.82	1.24
	1.58688	0.436667	P32608	P32608	Retrograde regulation protein 2	RTG2	29	54.1	65.571	0	255.91	28608000000	256	2.5	2.65	2.52	3.09	2.76	3.13
	0.22879	0.433782	Q03723	Q03723	Dolichyl-diphosphooligosaccharide--protein glycosyltransferase subunit OST6	OST6	3	13.6	37.89	0	69.089	503640000	18	-2.13	-2.29	-1.95	-3.04865	-0.52	-1.5
	0.809331	0.433333	P32330	P32330	2-deoxy-glucose resistant protein 2	DGR2	13	18.3	96.021	0	17.494	628950000	33	-3.21	-3.7	-4	-3.03	-3.24	-3.34
	0.450211	0.433333	Q05787	Q05787	ERAD-associated E3 ubiquitin-protein ligase component HRD3	HRD3	12	14.6	95.48	0	15.021	742460000	37	-2.65	-3.59	-2.69	-2.26	-3.1	-2.27
	0.436679	0.433333	Q03714	Q03714	U1 SNP1-associating protein 1	USA1	15	20.6	96.652	0	41.346	1554600000	76	-1.9	-2.88	-1.86	-1.3	-1.83	-2.21
	0.989311	0.433333	P38069	P38069	Alpha-1,2-mannosyltransferase MNN2	MNN2	17	33	67.773	0	150.73	3267500000	100	-0.2	-0.76	-0.67	-0.11	-0.3	0.08
	1.00943	0.433333	P40988	P40988	Low-affinity Fe(2+) transport protein	FET4	9	19	62.791	0	37.031	924550000	34	-2.21	-2.01	-2.08	-2.05	-1.44	-1.51
	1.56417	0.433333	P25632	P25632	Chromatin structure-remodeling complex protein RSC6	RSC6	18	49.5	54.164	0	240.07	7263400000	124	0.99	1.2	0.86	1.54	1.29	1.52
	0.676969	0.433333	Q05791	Q05791	Cell division cycle protein 123	CDC123	7	20	41.851	0	14.63	591900000	38	-2.33	-2.29	-2.82	-1.6	-2.4	-2.14
	1.5827	0.43	Q02884	Q02884	Elongator complex protein 4	ELP4	14	30.3	51.155	0	42.921	4392900000	97	0.63	0.67	0.44	1.07	1.15	0.81
	0.971213	0.43	P24000	P24000	60S ribosomal protein L24-B	RPL24B	8	34.2	17.547	0	34.845	107820000000	79	6.84	7.33	7.33	7.85	7.5	7.44
	1.74624	0.43	P37293	P37293	N-terminal acetyltransferase 2	NAT2	2	6.9	32.804	0	5.194	338740000	18	-3.06	-2.69	-2.82	-2.44	-2.38	-2.46
	0.201299	0.429189	P39966	P39966	Protein phosphatase 2C homolog 2	PTC2	5	9.9	50.388	0	6.2584	281380000	15	-4.09	-3.28	-5	-2.81	-4.97243	-3.3
	0.943843	0.428786	P38697;P39567	P38697;P39567	Inosine-5-monophosphate dehydrogenase 2;Putative inosine-5-monophosphate dehydrogenase 1	IMD2;IMD1	10	30.2	56.529	0	4.4324	314650000	10	-3.51	-3.35	-3.15	-3.13	-3.05364	-2.54
	0.801265	0.426667	P53877	P53877	Pre-rRNA-processing protein IPI3	IPI3	20	45.9	61.772	0	190.13	8157900000	148	1.16	0.88	0.36	1.36	1.1	1.22
	0.559825	0.426667	P25389	P25389	Probable serine/threonine-protein kinase KCC4	KCC4	22	26.9	116.47	0	72.722	3168300000	102	-1.75	-2.31	-1.51	-1.23	-1.15	-1.91
	1.18193	0.423333	Q12436	Q12436	Zinc-regulated transporter 2	ZRT2	5	18.7	46.362	0	38.131	1649300000	49	-0.32	-0.78	-0.36	0.09	-0.19	-0.09
	0.588228	0.423333	P38271	P38271	Protein OPY1	OPY1	9	31.1	37.739	0	83.588	1336700000	58	-1.01	-0.85	-1.31	-0.75	-0.08	-1.07
	0.145599	0.421232	Q99373	Q99373	Protein PET20, mitochondrial	PET20	3	10.7	29.102	0.00054304	3.0107	494240000	11	-3.79	-2.05	-2.43	-1.47	-1.33	-4.20631
	0.185256	0.42	P25302	P25302	Regulatory protein SWI4	SWI4	16	18.9	123.8	0	25.449	536880000	38	-4.51	-4.71	-3.97	-2.99	-3.3	-5.64
	2.11832	0.42	P22204	P22204	Cell cycle protein kinase DBF2	DBF2	15	29.9	66.147	0	323.31	5918400000	117	0.9	0.79	0.91	1.16	1.42	1.28
	0.384194	0.42	Q99278	Q99278	Mediator of RNA polymerase II transcription subunit 11	MED11	3	29.6	13.307	0	6.481	234970000	13	-1.66	-2.77	-2.27	-1.6	-2.46	-1.38
	0.237629	0.42	P34232	P34232	mRNA transport regulator MTR2	MTR2	5	41.8	20.783	0	24.935	2363800000	35	2.15	-0.17	1.08	1.4	1.78	1.14
	0.342992	0.417118	P14907	P14907	Nucleoporin NSP1	NSP1	2	12.9	86.515	0.0031048	1.9031	135370000	8	-3.81571	-5.09106	-4.85458	-4.33	-3.56	-4.62
	0.475781	0.416667	P53185	P53185	Uncharacterized protein YGL036W	YGL036W	15	17.9	102.37	0	23.233	1024800000	55	-3.13	-2.2	-2.79	-2.75	-2.29	-1.83
	1.65963	0.416667	Q06263	Q06263	Vacuolar protein sorting-associated protein VTA1	VTA1	7	28.2	37.315	0	54.438	1391400000	39	-0.76	-0.82	-1.08	-0.45	-0.58	-0.38
	0.491402	0.416667	P07253	P07253	Cytochrome B pre-mRNA-processing protein 6	CBP6	9	48.8	18.678	0	39.393	1806700000	49	-0.28	-0.19	-0.72	-0.26	-0.36	0.68
	0.711742	0.416667	P37302	P37302	Aminopeptidase Y	APE3	4	8.2	60.137	0	18.793	861950000	22	-1.92	-2.5	-2.59	-2.06	-1.59	-2.11
	0.667888	0.416667	P39944	P39944	Ubiquitin carboxyl-terminal hydrolase 5	UBP5	11	16.1	92.259	0	36.076	864490000	41	-2.05	-3	-2.52	-1.98	-2.12	-2.22
	0.210608	0.416667	P40030	P40030	Ergosterol biosynthetic protein 28	ERG28	5	26.4	17.135	0	32.479	15457000000	38	2.1	4.2	4.1	4.24	4.22	3.19
	0.799192	0.416667	P54791	P54791	Origin recognition complex subunit 4	ORC4	13	27.8	60.705	0	80.294	3558100000	76	-0.89	-0.4	-0.29	0.04	0.05	-0.42
	0.968362	0.416667	P32388	P32388	54S ribosomal protein MRP49, mitochondrial	MRP49	4	33.6	16.021	0	10.452	1636700000	23	0.35	0.13	0.65	0.58	1.04	0.76
	1.30527	0.413333	P53262	P53262	V0 assembly protein 1	VOA1	3	13.2	29.678	0	30.254	882600000	30	-0.03	0.45	0.29	0.59	0.62	0.74
	0.482332	0.413333	P49687	P49687	Nucleoporin NUP145;Nucleoporin NUP145N;Nucleoporin NUP145C	NUP145	33	30.7	145.66	0	258.5	12783000000	212	0.3	0.72	0.62	1.65	0.72	0.51
	0.818101	0.41	P32864	P32864	Rab proteins geranylgeranyltransferase component A	MRS6	11	22.4	67.373	0	60.821	1543200000	58	-1.63	-1.09	-1.53	-0.82	-1.33	-0.87
	0.314581	0.409265	P38428	P38428	Coupling of ubiquitin conjugation to ER degradation protein 1	CUE1	3	16.3	22.762	0	7.304	268510000	14	-3.4278	-1.84	-1.83	-1.89	-1.98	-2
	0.337529	0.406667	P20486	P20486	Cyclin-dependent kinases regulatory subunit	CKS1	3	24.7	17.795	0	17.022	1506800000	33	-0.25	0.95	0.9	1.35	1.13	0.34
	0.53214	0.406667	Q04372	Q04372	Type 2A phosphatase-associated protein 42	TAP42	13	41	42.567	0	177.11	3085200000	85	0.35	-0.02	-0.26	0.91	0.46	-0.08
	1.19574	0.406667	P43609	P43609	Chromatin structure-remodeling complex protein RSC8	RSC8	24	46.7	63.167	0	323.31	13154000000	165	1.56	1.36	1.24	1.6	1.74	2.04
	0.34275	0.406667	P38885	P38885	Altered inheritance of mitochondria protein 46, mitochondrial	AIM46	4	19.7	34.113	0	14.157	346830000	14	-3.6	-3.3	-2.96	-3.34	-1.97	-3.33
	0.202446	0.406667	P38859	P38859	DNA replication ATP-dependent helicase/nuclease DNA2;DNA replication nuclease DNA2;DNA replication ATP-dependent helicase DNA2	DNA2	6	4.3	171.69	0	8.2325	305970000	16	-5.66	-5.88	-4.61	-5.66	-3.64	-5.63
	0.26984	0.403333	P21372	P21372	Pre-mRNA-processing ATP-dependent RNA helicase PRP5	PRP5	8	11.7	96.358	0	11.303	743630000	37	-4.27	-3.03	-2.8	-3.37	-2.19	-3.33
	0.849436	0.403333	Q04632	Q04632	Conserved oligomeric Golgi complex subunit 8	COG8	17	35.1	69.828	0	323.31	4605800000	123	0.14	-0.61	-0.31	0.1	0.12	0.21
	1.15195	0.403333	P39016	P39016	Suppressor protein MPT5	MPT5	10	13.9	95.421	0	195.53	2456700000	60	-0.67	-1.16	-0.94	-0.38	-0.51	-0.67
	0.201292	0.403333	Q02889	Q02889	Protein MGR2	MGR2	1	15	12.252	0	170.67	2461200000	21	2.74	2.63	0.6	2.81	1.73	2.64
	0.244969	0.401615	P22148	P22148	Protein MSN1	MSN1	3	6.8	43.06	0.0018363	2.2028	402570000	10	-3.31484	-1.65	-2.71	-2.42	-1.32	-2.73
	0.246547	0.4	P34758	P34758	Protein SCD5	SCD5	3	6.1	97.304	0	13.147	227030000	13	-3.84	-4.61	-4.88	-4.72	-4.48	-2.93
	0.167164	0.4	P38328	P38328	Actin-related protein 2/3 complex subunit 1	ARC40	4	15.1	42.474	0	7.3818	376860000	16	-3.89	-2.84	-2.92	-1.28	-3.01	-4.16
	0.402623	0.4	P38992	P38992	Sphingolipid C4-hydroxylase SUR2	SUR2	3	7.4	40.734	0	5.5046	2554700000	21	-0.3	0.88	0.9	1.11	0.94	0.63
	1.03139	0.4	P19658	P19658	Exocyst complex component EXO70	EXO70	16	29.2	71.293	0	182.41	2839800000	98	-1.14	-0.62	-0.61	-0.35	-0.49	-0.33
	1.51582	0.393333	Q07897	Q07897	Protein CMS1	CMS1	17	49.1	33.394	0	84.162	8218000000	108	1.52	1.79	1.75	1.98	2.25	2.01
	1.01716	0.393333	P40073	P40073	High osmolarity signaling protein SHO1	SHO1	5	16.3	41.125	0	46.813	1268900000	44	0.06	0.01	-0.11	0.06	0.66	0.42
	0.491068	0.393333	Q07541	Q07541	Uncharacterized protein YDL121C	YDL121C	2	18.1	16.947	0	92.328	337950000	15	-1.51	-1.83	-1.78	-0.93	-1.98	-1.03
	0.480402	0.393333	P07866	P07866	Guanine nucleotide exchange factor LTE1	LTE1	18	13.1	163.15	0	27.083	841640000	54	-3.53	-3.36	-4.45	-3.43	-3.55	-3.18
	1.74646	0.39	P40506	P40506	Phosphopantothenate--cysteine ligase CAB2	CAB2	15	54	41.866	0	177.56	9475400000	127	1.61	1.41	1.48	1.94	2	1.73
	0.858958	0.39	P25386	P25386	Intracellular protein transport protein USO1	USO1	51	33.5	206.45	0	323.31	7700800000	255	-0.88	-1.25	-0.53	-0.46	-0.57	-0.46
	0.77325	0.39	Q06493	Q06493	LETM1 domain-containing protein YLH47, mitochondrial	YLH47	19	39	52.174	0	194.09	11080000000	141	1.68	1.16	1.34	1.53	2.12	1.7
	0.142008	0.389807	Q06440	Q06440	Coronin-like protein	CRN1	5	9.5	72.552	0	4.6018	126760000	9	-3.65	-6.66	-4.19	-5.13	-3.68058	-4.52
	0.423979	0.386667	Q03455	Q03455	Probable zinc transporter MSC2	MSC2	5	7.5	80.577	0	17.609	681290000	26	-2.49	-2.36	-3.29	-2.56	-1.81	-2.61
	0.41386	0.386667	Q06991	Q06991	Protein PUN1	PUN1	5	22.8	29.251	0	39.525	1578300000	35	-0.07	0.39	0.12	1.03	-0.2	0.77
	0.235764	0.385555	P32524	P32524	Pre-mRNA-splicing factor PRP21	PRP21	4	14.6	33.052	0.00054201	2.9616	155420000	9	-2.82	-4.52494	-3.34173	-3.61	-2.38	-3.54
	0.472775	0.383333	P35723	P35723	Endoplasmic reticulum transmembrane protein 1	YET1	5	34	23.459	0	228.24	20020000000	44	4.05	3.58	3.74	4.55	4.44	3.53
	0.251055	0.383333	P38792	P38792	Exosome complex component RRP4	RRP4	6	20.3	39.427	0	9.9146	267600000	19	-4.06	-3.19	-2.94	-2.3	-2.76	-3.98
	0.890685	0.383333	P40850	P40850	Protein MKT1	MKT1	24	35.7	94.493	0	282.62	9898300000	172	0.43	0.9	0.53	1.28	0.82	0.91
	1.87399	0.383333	P53276	P53276	U3 small nucleolar RNA-associated protein 8	UTP8	25	47.7	80.19	0	323.31	16435000000	223	1.68	1.54	1.46	2.06	1.93	1.84
	0.448946	0.383333	Q04322	Q04322	Probable GTPase-activating protein GYL1	GYL1	26	41.2	82.13	0	105.61	2700600000	105	-1.57	-1.88	-1.5	-1.83	-1.34	-0.63
	0.615257	0.383333	Q07362	Q07362	Protein PBP4	PBP4	7	50.3	19.881	0	75.027	2074000000	57	-0.05	0.52	0.6	0.36	0.96	0.9
	1.26289	0.383333	P27472	P27472	Glycogen [starch] synthase isoform 2	GSY2	28	44.5	80.078	0	323.31	21637000000	225	2.24	1.91	2.19	2.3	2.58	2.61
	1.62159	0.38	P26570	P26570	Serine/threonine-protein phosphatase PP-Z1	PPZ1	12	25.7	77.49	0	95.547	3612000000	90	-0.49	-0.52	-0.36	0.09	-0.24	-0.08
	0.546668	0.38	P38087	P38087	Carrier protein YMC2, mitochondrial	YMC2	11	34.3	36.555	0	124.64	3296800000	63	-0.19	0.2	0.01	-0.12	0.41	0.87
	1.53515	0.376667	P32588	P32588	Nuclear and cytoplasmic polyadenylated RNA-binding protein PUB1	PUB1	10	41.5	50.762	0	251.28	20554000000	86	3.45	3.81	3.73	4.07	4.07	3.98
	1.95691	0.376667	P10592	P10592	Heat shock protein SSA2	SSA2	42	79.5	69.469	0	323.31	251100000000	576	5.68	5.7	5.65	6.11	6.16	5.89
	0.476997	0.376667	P53094	P53094	Negative regulator of sporulation MDS3	MDS3	24	20.2	166.97	0	90.637	1817600000	94	-2.25	-3.16	-3.11	-2.8	-2.22	-2.37
	1.06513	0.376667	P11938	P11938	DNA-binding protein RAP1	RAP1	13	23.6	92.412	0	131.56	2718500000	86	-0.85	-0.8	-0.73	-0.68	-0.12	-0.45
	1.14554	0.376667	Q03281	Q03281	Inner nuclear membrane protein HEH2	HEH2	18	34.5	76.376	0	247.24	4067800000	112	-0.25	-0.58	-0.45	-0.14	-0.2	0.19
	1.88771	0.373333	P39743	P39743	Reduced viability upon starvation protein 167	RVS167	12	32	52.774	0	323.31	26815000000	158	3.57	3.35	3.42	3.73	3.8	3.93
	0.85376	0.373333	Q06103	Q06103	26S proteasome regulatory subunit RPN7	RPN7	20	46.2	48.958	0	288.01	30481000000	168	3.59	3.06	2.96	3.49	3.56	3.68
	0.6112	0.373333	P54837	P54837	Endoplasmic reticulum vesicle protein 25	ERV25	6	42.7	24.106	0	292.76	12570000000	76	3.29	2.75	3.01	3.77	2.99	3.41
	1.68296	0.373333	P04050	P04050	DNA-directed RNA polymerase II subunit RPB1	RPO21	49	33.9	191.61	0	323.31	19492000000	366	0.6	0.77	0.59	0.93	1.19	0.96
	1.36892	0.373333	P38248	P38248	Cell wall protein ECM33	ECM33	3	9.3	43.768	0	57.946	5648900000	27	1.91	2.06	2.25	2.31	2.44	2.59
	1.36676	0.373333	P38222;REV__Q06554	P38222	Ribosomal lysine N-methyltransferase 3	RKM3	10	24.3	62.593	0	26.21	1268100000	50	-1.71	-1.79	-1.49	-1.12	-1.32	-1.43
	0.718304	0.373333	P03871	P03871	Partitioning protein REP1	REP1	13	46.9	43.231	0	273.9	9352600000	107	0.98	1.72	1.62	1.85	1.71	1.88
	0.516281	0.373333	P38985	P38985	Signal recognition particle subunit SRP14	SRP14	5	43.2	16.43	0	97.26	3101100000	47	0.61	1.43	1.55	1.43	1.48	1.8
	0.51431	0.373333	P53063	P53063	Decapping nuclease RAI1	RAI1	13	46.3	44.509	0	91.874	2606800000	64	0.02	-0.69	-1.01	-0.04	-0.36	-0.16
	0.835951	0.373333	P10962	P10962	Protein MAK16	MAK16	8	30.7	35.695	0	139.04	8441700000	74	2.17	2.59	1.94	2.48	2.76	2.58
	0.343579	0.371416	P32801	P32801	Serine/threonine-protein kinase ELM1	ELM1	3	5.5	72.149	0.00080797	2.8257	75832000	8	-3.96879	-4.98833	-5.48	-4.37	-4.53287	-4.42
	0.140753	0.370049	Q04182	Q04182	ATP-dependent permease PDR15	PDR15	15	11	172.25	0	4.8565	284170000	1	-6.6	-4.93343	-3.89055	-5.03	-5.60384	-3.68
	1.06169	0.37	P38912	P38912	Eukaryotic translation initiation factor 1A	TIF11	7	42.5	17.435	0	66.662	11590000000	75	3.31	3.87	3.54	3.91	3.98	3.94
	0.298243	0.37	Q12495	Q12495	Chromatin assembly factor 1 subunit p90	RLF2	5	10.4	70.209	0	18.856	365450000	18	-3.35	-3.27	-3.15	-3.86	-2.6	-2.2
	0.84997	0.37	Q12099	Q12099	ATP-dependent RNA helicase FAL1	FAL1	12	32.3	45.213	0	82.191	3130200000	81	-0.63	-0.18	-0.02	0.08	-0.05	0.25
	1.15569	0.37	Q06338	Q06338	Protein BCP1	BCP1	12	49.1	32.661	0	212.58	16803000000	163	2.94	3.14	2.92	3.39	3.59	3.13
	0.235158	0.37	P23369	P23369	54S ribosomal protein L25, mitochondrial	MRPL25	4	24.2	18.587	0.00027917	3.8505	266550000	20	-1.51	-2.12	-2.36	-2.75	-0.97	-1.16
	0.179192	0.368751	Q06665	Q06665	DNA repair protein RAD34	RAD34	1	1.7	82.042	0	4.6611	65879000	7	-6.29	-5.68	-5.47233	-3.97608	-5.99	-6.37
	2.23158	0.366667	Q06685	Q06685	Inositol hexakisphosphate and diphosphoinositol-pentakisphosphate kinase	VIP1	48	48.8	129.75	0	323.31	24800000000	360	1.33	1.28	1.31	1.73	1.75	1.54
	0.459405	0.366667	Q12025	Q12025	Uncharacterized protein YDR056C		3	17.1	22.769	0	28.335	500840000	16	-1.92	-0.73	-1.34	-0.96	-1.01	-0.92
	0.28501	0.366667	Q04511	Q04511	Ubiquitin ligase complex F-box protein UFO1	UFO1	16	30.7	76.859	0	124.56	3304800000	85	-0.27	-0.02	-0.38	1.11	-0.07	-0.61
	1.13022	0.366667	Q06689	Q06689	Cell membrane protein YLR413W	YLR413W	6	11.3	72.697	0	75.288	2095200000	62	-0.64	-0.32	-0.74	-0.17	-0.36	-0.07
	0.527567	0.366667	P53137	P53137	CUE domain-containing protein 3	CUE3	13	28.5	72.042	0	64.238	1755000000	66	-1.12	-0.82	-1.43	-0.9	-1.1	-0.27
	1.10582	0.366667	P04456	P04456	60S ribosomal protein L25	RPL25	6	47.2	15.757	0	50.591	48003000000	76	5.87	6.06	6.34	6.5	6.31	6.56
	0.933144	0.366667	P25294	P25294	Protein SIS1	SIS1	17	52	37.59	0	323.31	64266000000	201	4.68	5.22	5.14	5.49	5.41	5.24
	0.515675	0.366667	P24814	P24814	SCF E3 ubiquitin ligase complex F-box protein GRR1	GRR1	28	27.2	132.73	0	82.794	2422900000	108	-1.98	-1.66	-1.93	-1.75	-0.9	-1.82
	0.284663	0.366667	P40151	P40151	DNA-dependent ATPase MGS1	MGS1	12	23.5	66.543	0	26.266	707820000	43	-2.64	-2.72	-3.35	-2.14	-3.47	-2
	0.145267	0.363333	P47015	P47015	Altered inheritance of mitochondria protein 23, mitochondrial	AIM23	13	42.7	41.461	0	108.59	1362000000	58	-1.56	-0.98	-0.85	-2.42	0.69	-0.57
	1.2138	0.36	P33413	P33413	Urea active transporter	DUR3	8	16.9	80.616	0	92.877	3151900000	56	0.39	0.02	0.41	0.52	0.71	0.67
	0.534092	0.36	Q06629	Q06629	HDA1 complex subunit 2	HDA2	19	36.1	77.058	0	61.156	2559300000	79	-1.53	-0.77	-1.7	-0.98	-1.11	-0.83
	1.71255	0.36	P07251	P07251	ATP synthase subunit alpha, mitochondrial	ATP1	29	60.4	58.607	0	323.31	158210000000	402	5.36	5.32	5.08	5.68	5.61	5.55
	1.26723	0.36	Q02792	Q02792	5-3 exoribonuclease 2	RAT1	37	40.2	115.93	0	313.76	10048000000	225	0.35	0.54	0.4	0.65	1.03	0.69
	0.843128	0.36	Q07716	Q07716	Altered inheritance of mitochondria protein 6	AIM6	4	13.6	44.382	0	7.3586	279600000	16	-3.47	-3.62	-3.67	-3.27	-2.88	-3.53
	2.42869	0.356667	P47017	P47017	Sm-like protein LSm1	LSM1	8	41.9	20.307	0	74.5	5837200000	66	2.11	2.18	2.12	2.46	2.6	2.42
	2.11214	0.356667	P40164	P40164	Serine/threonine-protein phosphatase 4 regulatory subunit 3	PSY2	24	37.3	98.052	0	113.81	2467100000	90	-1.35	-1.42	-1.52	-1.06	-0.99	-1.17
	0.711141	0.356667	P38886	P38886	26S proteasome regulatory subunit RPN10	RPN10	7	40.3	29.747	0	319.4	3985400000	78	1.96	1.66	1.22	1.94	1.85	2.12
	1.06684	0.356667	P31412	P31412	V-type proton ATPase subunit C	VMA5	20	68.9	44.188	0	323.31	93142000000	311	4.67	4.76	4.6	4.77	5.29	5.04
	0.0793443	0.35375	P36037	P36037	Protein DOA1	DOA1	5	9.2	79.505	0	8.206	512580000	13	-5.44	-1.66	-5.69	-4.55875	-5	-2.17
	1.84857	0.353333	P21965	P21965	Protein kinase MCK1	MCK1	22	64	43.135	0	323.31	43265000000	246	3.76	3.62	3.55	4.06	4.05	3.88
	2.20978	0.353333	P19097	P19097	Fatty acid synthase subunit alpha;Acyl carrier;3-oxoacyl-[acyl-carrier-protein] reductase;3-oxoacyl-[acyl-carrier-protein] synthase	FAS2	85	56.2	206.94	0	323.31	89255000000	795	2.62	2.62	2.46	2.92	2.85	2.99
	0.308286	0.353333	Q03707	Q03707	Inner nuclear membrane protein SRC1	SRC1	7	8.5	95.496	0	10.551	798910000	36	-3.19	-2.98	-3.66	-3.76	-2.41	-2.6
	1.65583	0.353333	Q06680	Q06680	Condensin complex subunit 3	YCG1	11	13.3	117.85	0	73.541	2114200000	65	-1.97	-1.67	-1.69	-1.42	-1.41	-1.44
	0.450295	0.353333	P46676	P46676	Suppressor of mar1-1 protein	SUM1	16	25.9	118.2	0	206.43	1780000000	75	-2.37	-2.41	-1.81	-2.13	-2.11	-1.29
	1.93145	0.35	P00958	P00958	Methionine--tRNA ligase, cytoplasmic	MES1	44	68	85.677	0	323.31	100180000000	457	3.85	3.97	3.82	4.3	4.29	4.1
	1.01552	0.35	P40471	P40471	NADPH-dependent 1-acyldihydroxyacetone phosphate reductase	AYR1	6	26.9	32.814	0	24.778	945890000	31	-1.16	-1.48	-1.44	-1.17	-1.1	-0.76
	0.117819	0.35	P38969	P38969	Pentamidine resistance factor, mitochondrial	PNT1	12	28.8	48.933	0	24.61	1551200000	43	-0.67	-2.53	-0.85	0.52	-2.61	-0.91
	1.29597	0.35	P42940	P42940	Probable electron transfer flavoprotein subunit beta	CIR1	10	43.3	28.758	0	33.57	3074600000	60	0.44	0.54	0.81	0.89	1.07	0.88
	0.777144	0.35	P32467	P32467	Low-affinity glucose transporter HXT4	HXT4	7	13.2	63.909	0	34.285	1250400000	30	-1.29	-0.6	-0.97	-0.64	-0.68	-0.49
	0.425646	0.35	Q03280	Q03280	E3 ubiquitin-protein ligase TOM1	TOM1	92	33.1	374.18	0	323.31	21658000000	579	-0.09	-0.09	-0.2	0.44	-0.46	0.69
	0.798485	0.35	P22216	P22216	Serine/threonine-protein kinase RAD53	RAD53	14	22.7	91.961	0	181.26	1819700000	79	-2.12	-1.69	-1.54	-1.64	-1.31	-1.35
	0.336513	0.35	Q03764	Q03764	Ethanolamine kinase	EKI1	14	30.3	61.656	0	23.689	1445200000	51	-1.22	-1.66	-2.6	-1.74	-1.41	-1.28
	0.841253	0.35	P05743	P05743	60S ribosomal protein L26-A	RPL26A	7	45.7	14.234	0	39.798	94615000000	68	7.11	6.92	6.59	7.13	7.46	7.08
	0.541531	0.349147	Q06671	Q06671	Autophagy-related protein 23	ATG23	1	3.3	51.54	0.0041226	1.7853	38033000	1	-4.57793	-5.47025	-5.15926	-4.52	-4.73	-4.91
	1.57199	0.346667	P38701	P38701	40S ribosomal protein S20	RPS20	7	51.2	13.907	0	323.31	40946000000	78	5.02	5.1	5.21	5.57	5.51	5.29
	0.820722	0.346667	P34237	P34237	Protein CASP	COY1	17	29	77.513	0	142.98	1116900000	57	-2.19	-2.73	-2.49	-2.17	-2.3	-1.9
	0.713283	0.346667	P47127	P47127	Altered inheritance of mitochondria protein 24, mitochondrial	AIM24	15	48	44.427	0	127.66	4990700000	98	0.01	0.24	0.74	0.57	0.72	0.74
	1.61088	0.346667	P53925	P53925	Uncharacterized vacuolar membrane protein YNL115C		16	32.5	74.038	0	222.83	6338600000	110	0.56	0.31	0.45	0.77	0.68	0.91
	0.974396	0.346667	P32462	P32462	Delta(14)-sterol reductase	ERG24	6	14.2	50.615	0	15.393	3898400000	49	1.24	0.83	1.31	1.62	1.4	1.4
	0.912207	0.346667	P36076	P36076	Coenzyme A biosynthesis protein 3	CAB3	19	38.7	65.237	0	118.45	2383600000	106	-1.38	-1.02	-1.4	-1.15	-0.9	-0.71
	1.75337	0.343334	P41805	P41805	60S ribosomal protein L10	RPL10	15	62.4	25.361	0	323.31	92471000000	161	5.83	5.72	5.85	6.3	6.06	6.07
	1.73227	0.343333	P07149	P07149	Fatty acid synthase subunit beta;3-hydroxyacyl-[acyl-carrier-protein] dehydratase;Enoyl-[acyl-carrier-protein] reductase [NADH];[Acyl-carrier-protein] acetyltransferase;[Acyl-carrier-protein] malonyltransferase;S-acyl fatty acid synthase thioesterase	FAS1	92	58.6	228.69	0	323.31	143710000000	883	3.29	3.17	3.28	3.43	3.69	3.65
	0.928851	0.343333	Q05473	Q05473	Uncharacterized GTP-binding protein YDR336W	YDR336W	3	11.1	35.614	0.00080775	2.8053	118960000	11	-4.53	-4.8	-4.35	-4.27	-4.38	-4
	1.37036	0.343333	P33296	P33296	Ubiquitin-conjugating enzyme E2 6	UBC6	8	47.2	28.383	0	307.23	3260100000	58	1.29	1.04	1.04	1.4	1.37	1.63
	1.23587	0.343333	P53859	P53859	Exosome complex component CSL4	CSL4	10	41.8	31.583	0	83.924	4764200000	82	1.51	1.35	1.11	1.78	1.64	1.58
	1.05181	0.34	O14455	O14455	60S ribosomal protein L36-B	RPL36B	6	48	11.135	0	61.436	37356000000	72	5.65	6.14	6.06	6.29	6.3	6.28
	0.462357	0.34	P38170	P38170	Condensin complex subunit 2	BRN1	15	20.6	86.215	0	22.266	911600000	54	-2.45	-2.21	-3.12	-2.58	-2.07	-2.11
	0.365694	0.34	Q08199	Q08199	Nucleotide exchange factor SIL1	SIL1	8	21.4	48.274	0	77.536	802490000	37	-1.56	-2.88	-2.23	-1.87	-2.02	-1.76
	0.668716	0.34	P10849	P10849	Mitochondrial transcription factor 2	MTF2	14	34.5	51.192	0	78.116	2397900000	71	-0.55	-0.98	-0.2	-0.17	-0.21	-0.33
	0.561859	0.34	Q12291	Q12291	25S rRNA (uridine(2843)-N(3))-methyltransferase	BMT6	10	32.1	42.041	0	48.018	2259500000	64	-0.75	-0.01	0.1	0.06	0.15	0.15
	0.317096	0.34	Q03020	Q03020	Iron sulfur cluster assembly protein 1, mitochondrial	ISU1	3	20	17.895	0	4.6379	847150000	20	-1.47	-0.31	-0.58	0.08	-0.75	-0.67
	1.84116	0.34	Q03497	Q03497	Serine/threonine-protein kinase STE20	STE20	29	40.6	102.36	0	258.14	6744500000	192	-0.05	-0.1	-0.28	0.11	0.24	0.24
	1.15622	0.34	P14682	P14682	Ubiquitin-conjugating enzyme E2-34 kDa	CDC34	5	20	34.064	0	62.878	1758800000	53	0.93	0.49	0.6	1.02	1.08	0.94
	1.09644	0.336667	P26785	P26785	60S ribosomal protein L16-B	RPL16B	10	46.5	22.249	0	73.007	41411000000	53	4.46	4.73	4.83	5.16	5.03	4.84
	0.268545	0.336667	Q03631	Q03631	Weak acid resistance protein 1	WAR1	10	12.2	107.56	0	39.301	433350000	20	-4.96	-3.46	-4.19	-4.23	-3.38	-3.99
	1.61113	0.336667	P40088	P40088	Plasma membrane iron permease	FTR1	7	15.8	45.722	0	239.86	3394000000	66	0.89	0.81	0.87	1.04	1.36	1.18
	0.699289	0.336667	P54730	P54730	UBX domain-containing protein 4	UBX4	17	45.9	46.964	0	179.8	8952900000	115	0.92	1.58	1.25	1.63	1.75	1.38
	2.11808	0.336666	P41807	P41807	V-type proton ATPase subunit H	VMA13	27	61.7	54.415	0	323.31	132300000000	317	4.86	5.05	4.92	5.27	5.35	5.22
	0.167252	0.333333	P38213	P38213	Protein DSF2	DSF2	5	8.6	82.335	0	15.59	382730000	16	-3.27	-3.88	-5.01	-3.65	-4.71	-2.8
	2.57639	0.333333	P36161	P36161	Nucleoporin NUP133	NUP133	52	51.8	133.32	0	323.31	21905000000	368	1.28	1.14	1.27	1.52	1.58	1.59
	0.453323	0.333333	P32569	P32569	Mediator of RNA polymerase II transcription subunit 17	SRB4	18	29	78.475	0	81.93	1915600000	80	-1.95	-1.92	-1.33	-1.05	-1.28	-1.87
	1.59577	0.333333	P36152	P36152	Fe-S cluster assembly protein DRE2	DRE2	10	39.9	38.542	0	282.42	8024600000	82	1.52	1.45	1.7	1.94	1.96	1.77
	1.11842	0.333333	P40217	P40217	Eukaryotic translation initiation factor 3 subunit I	TIF34	18	69.2	38.755	0	323.31	60934000000	231	4.39	4.39	4.09	4.75	4.69	4.43
	0.877462	0.333333	P39010	P39010	Palmitoyltransferase AKR1	AKR1	16	27.7	85.839	0	220.48	8500100000	136	1.19	0.67	0.7	1.08	1.23	1.25
	0.77501	0.333333	P52917	P52917	Vacuolar protein sorting-associated protein 4	VPS4	20	47.4	48.172	0	323.31	8218300000	132	0.63	1.03	1.09	1.24	1.02	1.49
	0.303134	0.333333	P38723;P40588;P53344;P40587	P38723	Protein COS8	COS8	5	16	45.879	0	6.4939	507330000	16	-2.84	-1.45	-1.63	-1.47	-1.64	-1.81
	0.505306	0.333333	Q04651	Q04651	ER-derived vesicles protein ERV41	ERV41	12	43.5	40.705	0	104.29	3456300000	82	0.21	0.59	0.92	1.18	0.51	1.03
	0.811338	0.33	P05738	P05738	60S ribosomal protein L9-A	RPL9A	10	60.7	21.569	0	323.31	144570000000	190	6.48	6.66	6.65	7.08	7.13	6.57
	0.117235	0.33	P53915	P53915	Nicotinamide riboside kinase	NRK1	11	52.9	27.689	0	59.332	5083100000	70	1.14	1.25	0.85	0.51	3.44	0.28
	0.685405	0.33	Q03016	Q03016	GLC7-interacting protein 3	GIP3	28	23.6	140.89	0	80.525	3042900000	109	-1.72	-1.71	-2.12	-1.18	-1.74	-1.64
	1.29214	0.326667	P41811	P41811	Coatomer subunit beta	SEC27	43	67.5	99.444	0	323.31	49315000000	420	3.05	2.94	2.69	3.13	3.22	3.31
	1.69492	0.326667	Q01855	Q01855	40S ribosomal protein S15	RPS15	7	54.2	16.002	0	213.25	52336000000	82	5.55	5.76	5.68	5.96	5.9	6.11
	1.15322	0.326667	P40318	P40318	ERAD-associated E3 ubiquitin-protein ligase DOA10	SSM4	32	31	151.45	0	323.31	14615000000	280	0.98	0.93	0.74	0.99	1.29	1.35
	0.66828	0.326667	P39524	P39524	Probable phospholipid-transporting ATPase DRS2	DRS2	17	17.8	153.76	0	163.17	3227100000	83	-1.14	-1.16	-1.79	-1.12	-1.07	-0.92
	1.73836	0.323333	P27476	P27476	Nuclear localization sequence-binding protein	NSR1	23	49.3	44.535	0	323.31	63561000000	211	4.44	4.39	4.33	4.56	4.82	4.75
	1.81751	0.323333	P39676	P39676	Flavohemoprotein	YHB1	19	68.4	44.646	0	323.31	29622000000	300	3.49	3.47	3.32	3.84	3.77	3.64
	2.07886	0.323333	Q03102	Q03102	Uncharacterized membrane protein YML131W		12	45.8	39.976	0	144.28	9402900000	98	1.85	1.93	2.06	2.31	2.28	2.22
	0.729465	0.323333	P38187;P39967	P38187	Ubiquitin carboxyl-terminal hydrolase 13	UBP13	17	29.5	83.855	0	85.179	1461500000	73	-1.53	-1.72	-2.21	-1.51	-1.47	-1.51
	0.292877	0.323333	P40485	P40485	Phosphatidylinositol 4,5-bisphosphate-binding protein SLM1	SLM1	13	22.7	77.994	0	141.37	2934900000	72	-1.05	-0.65	-0.46	0.03	0	-1.22
	0.561224	0.32	Q3E7Y3;P0C0W1	Q3E7Y3;P0C0W1	40S ribosomal protein S22-B;40S ribosomal protein S22-A	RPS22B;RPS22A	7	62.3	14.626	0	286.34	81770000000	175	6.18	6.32	6.33	6.3	7.09	6.4
	1.56954	0.32	P32793	P32793	Protein YSC84	YSC84	14	38.5	50.901	0	281.27	12154000000	128	2.33	2.11	2.26	2.64	2.42	2.6
	1.991	0.32	P25627	P25627	18S rRNA (guanine(1575)-N(7))-methyltransferase	BUD23	6	30.9	30.742	0	170.32	6821300000	68	2.44	2.56	2.61	2.76	2.91	2.9
	0.482797	0.32	P47155	P47155	Protein ILM1	ILM1	2	10.8	23.644	0	5.3754	465510000	13	-1.32	-1.51	-1.77	-0.77	-1.21	-1.66
	2.08237	0.32	P06105	P06105	Protein SCP160	SCP160	72	62.9	134.81	0	323.31	235390000000	790	4.43	4.55	4.4	4.87	4.76	4.71
	0.713837	0.316667	P36139	P36139	Protein PET10	PET10	18	62.9	31.246	0	309.42	20400000000	174	2.76	2.72	2.79	3.45	2.76	3.01
	1.17304	0.316667	P15436	P15436	DNA polymerase delta catalytic subunit	POL3	30	36.1	124.62	0	179.43	4632200000	169	-0.87	-0.78	-0.92	-0.65	-0.67	-0.3
	0.329477	0.316667	P18851	P18851	Guanine nucleotide-binding protein subunit beta	STE4	7	26	46.581	0	162.21	1848300000	44	-0.32	-0.89	0.37	0.22	0.16	-0.27
	1.24247	0.316667	P07347	P07347	N-terminal acetyltransferase A complex catalytic subunit ARD1	ARD1	11	56.7	27.603	0	104.6	8178500000	94	1.95	2.29	1.93	2.33	2.37	2.42
	0.500392	0.316667	P39929	P39929	Vacuolar-sorting protein SNF7	SNF7	2	7.9	26.987	0	17.238	442290000	10	-2.1	-1.9	-2.27	-2.28	-1.47	-1.57
	1.55132	0.313334	P05739	P05739	60S ribosomal protein L6-B	RPL6B	12	63.1	19.986	0	147.92	142210000000	166	6.45	6.49	6.45	6.96	6.67	6.7
	0.873902	0.31	P40038	P40038	PHO85 cyclin-6	PCL6	12	31.7	47.006	0	190.71	2153000000	80	-1.07	-0.6	-0.91	-0.52	-0.72	-0.41
	1.19552	0.31	P53878	P53878	Uncharacterized oxidoreductase YNL181W		20	48.6	46.502	0	155.56	6897000000	122	1.13	1	1.04	1.44	1.14	1.52
	0.373905	0.31	Q03834	Q03834	DNA mismatch repair protein MSH6	MSH6	34	33.9	140.08	0	189.85	7836300000	157	-0.44	-0.34	-0.76	0.37	-0.75	-0.23
	0.57036	0.31	P38786	P38786	Ribonuclease P/MRP protein subunit RPP1	RPP1	12	51.2	32.224	0	81.628	3956400000	92	0.74	0.29	0.81	0.58	1.18	1.01
	0.17975	0.309526	P40187	P40187	GSY2-interacting protein PIG2	PIG2	5	9.3	61.938	0.00054054	2.8934	203190000	12	-3.04	-3.51	-4.62	-4.32	-3.07142	-2.85
	0.110987	0.307668	P53935	P53935	Stress response protein NST1	NST1	6	4.2	141.51	0.0008071	2.7895	190190000	6	-3.32	-4.66324	-4.0961	-2.88	-5.56633	-2.71
	0.124985	0.306667	P17119	P17119	Kinesin-like protein KAR3	KAR3	10	15	84.003	0	20.753	1017500000	39	-2.51	-2.13	-3.4	-3.99	-1.75	-1.38
	0.389381	0.306667	P35191	P35191	DnaJ homolog 1, mitochondrial	MDJ1	20	38.6	55.56	0	323.31	44760000000	210	2.78	3.54	3.49	3.82	3.78	3.13
	0.379659	0.306667	P40522;P40041	P40522	Transcription factor VHR1	VHR1	6	10.2	71.42	0	5.4172	415560000	23	-3.39	-3.51	-2.92	-3.54	-2.64	-2.72
	0.0646709	0.306667	P11978	P11978	Regulatory protein SIR4	SIR4	10	8.8	152.06	0	9.9642	1173700000	21	-5.09	-6.13	-2.61	-3.04	-6.86	-3.01
	1.45512	0.306667	Q02875	Q02875	SMY2 homolog 2	SYH1	21	33.5	94.355	0	209.04	4759100000	122	-0.27	-0.12	-0.15	0.25	0.17	-0.04
	0.229447	0.306667	P30402	P30402	Orotate phosphoribosyltransferase 2	URA10	6	33.5	24.81	0	18.142	816740000	22	-0.37	-1.09	-2.1	-0.58	-1.03	-1.03
	1.64723	0.306667	P47061	P47061	Vacuolar protein sorting-associated protein 53	VPS53	27	42.7	95.448	0	323.31	5738200000	180	-0.37	-0.38	-0.18	-0.11	0.03	0.07
	0.632634	0.306667	Q02754	Q02754	Uncharacterized protein YPL067C	YPL067C	9	50	22.776	0	173.46	1837700000	56	0.12	-0.07	0.23	0	0.61	0.59
	0.511298	0.306667	Q03976	Q03976	37S ribosomal protein S24, mitochondrial	RSM24	10	34.5	37.393	0	22.133	1632700000	61	-0.44	-1.08	-0.84	-0.5	-0.79	-0.15
	1.32996	0.306667	P40160	P40160	Serine/threonine-protein kinase RIO2	RIO2	15	39.5	49.124	0	192.54	13895000000	132	2.26	2.48	2.14	2.54	2.68	2.58
	0.213205	0.303333	P38131	P38131	Probable mannosyltransferase KTR4	KTR4	8	20.5	54.555	0	10.397	372910000	20	-3.13	-5.03	-4.06	-3.65	-3.87	-3.79
	1.25001	0.303333	P15703	P15703	Glucan 1,3-beta-glucosidase	BGL2	7	25.6	34.118	0	63.934	2088200000	36	0.65	0.4	0.29	0.72	0.83	0.7
	1.08811	0.303333	P39705	P39705	Nucleoporin NUP60	NUP60	16	42.5	59.039	0	323.31	2983500000	114	-0.54	-0.73	-0.39	-0.25	-0.1	-0.4
	0.608371	0.303333	Q12432	Q12432	Chromatin modification-related protein EAF3	EAF3	10	30.2	45.203	0	49.125	3102200000	71	-0.59	-0.13	-0.29	0.15	-0.39	0.14
	1.08033	0.303333	P07273	P07273	Transcription elongation factor S-II	DST1	13	50.8	34.843	0	239.02	7260600000	94	1.36	1.46	1.3	1.79	1.81	1.43
	0.89428	0.303333	Q06405	Q06405	ATP synthase subunit f, mitochondrial	ATP17	4	38.6	11.312	0	13.075	7581500000	34	2.68	3.13	2.98	3.24	3.38	3.08
	1.97509	0.3	P32074	P32074	Coatomer subunit gamma	SEC21	45	62	104.83	0	323.31	72345000000	412	3.26	3.16	3.34	3.63	3.49	3.54
	0.2946	0.3	P53077	P53077	Maintenance of telomere capping protein 3, mitochondrial	MTC3	2	14.6	14.488	0.00027352	3.2093	663990000	17	-0.25	-0.83	0.08	0.42	-0.64	0.12
	2.35309	0.3	Q01080	Q01080	DNA-directed RNA polymerase I subunit RPA49	RPA49	18	47.7	46.65	0	323.31	29897000000	260	3.45	3.4	3.45	3.7	3.67	3.83
	0.887764	0.3	P32897	P32897	Mitochondrial import inner membrane translocase subunit TIM23	TIM23	7	48.6	23.243	0	323.31	18042000000	99	3.99	3.66	3.66	3.87	4.08	4.26
	0.522778	0.3	P34110	P34110	Vacuolar protein sorting-associated protein 35	VPS35	32	41.5	109.14	0	323.31	16312000000	238	1.02	1.22	1.19	1.24	1.16	1.93
	2.52543	0.3	P40069	P40069	Importin subunit beta-4	KAP123	40	51.3	122.6	0	323.31	228390000000	510	4.8	4.91	4.93	5.14	5.22	5.18
	2.33374	0.3	P38631	P38631	1,3-beta-glucan synthase component FKS1	FKS1	58	39.7	214.85	0	323.31	231470000000	851	4.36	4.37	4.51	4.68	4.75	4.71
	0.618861	0.3	P04710	P04710	ADP,ATP carrier protein 1	AAC1	12	35.9	34.12	0	29.403	60414000000	85	3.88	4.44	4.54	4.57	4.72	4.47
	1.45031	0.3	Q12746	Q12746	Plasma membrane-associated coenzyme Q6 reductase PGA3	PGA3	12	44.6	35.287	0	323.31	31067000000	153	3.88	3.7	3.88	4.19	3.97	4.2
	1.13747	0.296667	P43588	P43588	Ubiquitin carboxyl-terminal hydrolase RPN11	RPN11	15	52.9	34.398	0	149.14	23454000000	134	3.23	3.4	3.04	3.45	3.65	3.46
	0.593606	0.296667	P41948	P41948	Ammonium transporter MEP2	MEP2	4	14	53.4	0	51.878	2660100000	39	1.41	1.7	1.3	1.53	2.14	1.63
	0.451883	0.296667	P38074	P38074	Protein arginine N-methyltransferase 1	HMT1	19	64.4	39.786	0	323.31	27121000000	228	3.85	3.15	2.99	3.8	3.45	3.63
	0.553803	0.296667	P53309	P53309	Clathrin coat assembly protein AP180B	YAP1802	10	19.7	64.328	0	88.111	4922300000	79	0.9	1.17	0.75	0.84	1.36	1.51
	0.818403	0.296667	P16547	P16547	Mitochondrial outer membrane protein OM45	OM45	10	27.2	44.58	0	106.43	1964900000	53	-0.35	-0.8	-0.73	-0.28	-0.2	-0.51
	2.55421	0.296667	P14922	P14922	General transcriptional corepressor CYC8	CYC8	16	23	107.2	0	323.31	10817000000	148	1.14	1.19	1.18	1.44	1.55	1.41
	2.53686	0.296667	P33338	P33338	Protein SLA2	SLA2	34	47.5	108.91	0	323.31	24972000000	286	2.13	2.01	2	2.38	2.32	2.33
	0.329865	0.296667	P28791	P28791	Protein transport protein SEC20	SEC20	9	29.8	43.881	0	35.488	753290000	38	-1.66	-1.85	-2.08	-1.97	-1.86	-0.87
	0.296456	0.293333	P52920	P52920	Cytosolic Fe-S cluster assembly factor NBP35	NBP35	4	18	35.253	0	15.514	595860000	27	-1.19	-1.51	-1.19	-0.87	-0.41	-1.73
	0.677588	0.293333	P41338	P41338	Acetyl-CoA acetyltransferase	ERG10	9	34.7	41.728	0	36.974	1249000000	42	-1.52	-1.24	-0.91	-1.09	-0.79	-0.91
	0.359121	0.293333	P32609	P32609	Vacuolar segregation protein PEP7	PEP7	2	4.7	59.443	0.0018358	2.2011	233090000	12	-4.76	-4.68	-4.62	-4.57	-3.74	-4.87
	0.294248	0.29	P40362	P40362	U3 small nucleolar RNA-associated protein 18	UTP18	14	34	66.423	0	159.71	3068700000	81	0.09	0.76	-0.48	0.11	0.72	0.41
	1.02267	0.29	P38833	P38833	Uncharacterized protein YHR127W	YHR127W	7	32.5	27.132	0	59.424	4756200000	64	1.21	1.28	1.07	1.33	1.39	1.71
	1.03892	0.29	P33399	P33399	La protein homolog	LHP1	9	43.6	32.104	0	119.17	1783600000	59	-0.06	0.17	-0.28	0.2	0.26	0.24
	1.50936	0.286667	P53851	P53851	Protein TEX1	TEX1	10	24.2	47.166	0	28.394	1527500000	47	-1.01	-0.8	-0.83	-0.71	-0.54	-0.53
	0.760696	0.286667	P32844	P32844	Exocyst complex component SEC6	SEC6	23	29.9	93.427	0	86.62	5489900000	136	-0.64	-0.35	-0.09	0.05	-0.19	-0.08
	1.82484	0.286667	Q07938	Q07938	S-methyl-5-thioadenosine phosphorylase	MEU1	11	46	37.856	0	218.51	12137000000	160	2.47	2.41	2.36	2.79	2.73	2.58
	0.977667	0.283333	P53011	P53011	Nucleoporin SEH1	SEH1	14	51.6	39.122	0	78.943	3936800000	75	0.43	0.2	0.33	0.4	0.81	0.6
	0.800756	0.283333	P32901	P32901	Peptide transporter PTR2	PTR2	13	25.3	68.043	0	323.31	14178000000	138	2.39	2.09	2.24	2.77	2.29	2.51
	0.306061	0.283333	P46995	P46995	Histone-lysine N-methyltransferase, H3 lysine-36 specific	SET2	11	17.2	84.46	0	19.752	535080000	33	-3.35	-3.66	-3.77	-3.47	-3.83	-2.63
	0.107195	0.282778	P32319	P32319	Vacuolar protein sorting/targeting protein VPS10	PEP1	6	4.2	177.78	0	5.3232	202400000	11	-5.54	-6.47409	-4.02425	-4.35	-6.32	-4.52
	3.57593	0.28	P22138	P22138	DNA-directed RNA polymerase I subunit RPA135	RPA135	46	49	135.74	0	323.31	28371000000	410	1.97	1.92	1.93	2.19	2.22	2.25
	1.36835	0.28	Q12517	Q12517	mRNA-decapping enzyme subunit 1	DCP1	10	51.1	26.266	0	273.42	6072900000	79	1.56	1.71	1.62	2.04	1.75	1.94
	1.20517	0.28	Q12263	Q12263	Serine/threonine-protein kinase GIN4	GIN4	35	35.8	129.86	0	323.31	9927600000	204	0	0.07	0.19	0.18	0.48	0.44
	1.19058	0.28	P32453	P32453	Protein ATP11, mitochondrial	ATP11	12	37.7	36.851	0	35.584	4930300000	80	0.7	0.89	0.61	1.16	0.93	0.95
	0.532865	0.28	P57743	P57743	U6 snRNA-associated Sm-like protein LSm3	LSM3	3	40.4	10.03	0.0013369	2.6255	825560000	20	1.08	1.15	0.66	1.15	1	1.58
	1.20298	0.28	P22696	P22696	Peptidyl-prolyl cis-trans isomerase ESS1	ESS1	8	52.4	19.404	0	274.27	13103000000	84	3.1	2.82	2.9	3.31	3.08	3.27
	0.948677	0.276667	P12754	P12754	Translation initiation factor eIF-2B subunit delta	GCD2	13	24.6	70.851	0	188.47	9800000000	126	1.36	1.56	1.51	1.99	1.58	1.69
	0.381059	0.276667	P38747	P38747	OTU domain-containing protein 2	OTU2	11	45.3	36.113	0	273.12	5730100000	100	1.68	1.64	1.39	2.42	1.47	1.65
	1.32557	0.276667	Q04217	Q04217	Probable ATP-dependent RNA helicase DHR1	ECM16	48	41.2	144.95	0	323.31	21899000000	339	1.05	1.11	1.2	1.29	1.57	1.33
	0.807552	0.276667	Q03691	Q03691	Protein ROT1	ROT1	1	6.6	28.908	0	49.729	260140000	9	-1.69	-2.07	-1.84	-1.77	-1.62	-1.38
	0.665125	0.276667	Q03430	Q03430	37S ribosomal protein RSM28, mitochondrial	RSM28	16	42.9	41.215	0	76.218	3618400000	78	0.53	0.26	0.25	0.33	0.64	0.9
	0.787454	0.276667	P36520	P36520	54S ribosomal protein L10, mitochondrial	MRPL10	9	29.8	36.347	0	32.603	2630700000	65	-0.09	-0.16	-0.27	0.08	-0.15	0.38
	0.444537	0.276667	Q06819	Q06819	Spliceosomal protein DIB1	DIB1	6	47.6	16.776	0	41.544	1240000000	43	0.31	0.32	0.33	0.24	0.43	1.12
	1.00062	0.276667	O94742	O94742	26S proteasome complex subunit SEM1	SEM1	2	39.3	10.386	0	120.65	977200000	22	1.34	1.18	1.07	1.67	1.43	1.32
	0.918856	0.276667	P23301	P23301	Eukaryotic translation initiation factor 5A-1	HYP2	10	68.2	17.114	0	323.31	142730000000	290	6.83	6.78	7.04	7.25	7.3	6.93
	0.342629	0.276667	P53099	P53099	Vitamin B6 transporter TPN1	TPN1	4	8.8	64.546	0	9.1354	342340000	18	-3.01	-2.26	-2.82	-2.23	-2.91	-2.12
	1.056	0.276667	Q12029	Q12029	Probable mitochondrial transport protein FSF1	FSF1	11	32.4	35.414	0	266.67	29074000000	119	3.88	3.68	3.68	3.91	4.23	3.93
	2.87081	0.273333	P06634	P06634	ATP-dependent RNA helicase DED1	DED1	35	82.9	65.552	0	323.31	282810000000	612	5.87	5.81	5.8	6.15	6.09	6.06
	0.451182	0.273333	P30665	P30665	DNA replication licensing factor MCM4	MCM4	38	45.3	105	0	323.31	15494000000	261	0.93	1.02	1.04	1.6	0.76	1.45
	0.268007	0.273333	P07170	P07170	Adenylate kinase	ADK1	10	46.4	24.254	0	23.215	1747300000	51	-1.11	-0.04	-0.49	0.04	-0.06	-0.8
	0.438058	0.273333	Q06156	Q06156	Condensin complex subunit 1	YCS4	24	21.7	132.97	0	79.325	1760300000	92	-2.86	-2.51	-2.55	-2.81	-2.32	-1.97
	0.235132	0.273333	Q03944	Q03944	Vacuolar protein sorting-associated protein 64	VPS64	8	15.4	67.283	0	31.543	618860000	30	-2.27	-2.64	-3.52	-2.13	-3.04	-2.44
	0.175418	0.27	P38698	P38698	Exopolyphosphatase	PPX1	17	55.7	45.051	0	323.31	32632000000	149	3.49	3.5	3.75	2.71	4.58	4.26
	0.52821	0.27	P42934	P42934	Dolichyl-phosphate-mannose--protein mannosyltransferase 6	PMT6	9	15.8	88.025	0	30.993	2691300000	58	-0.94	-0.72	-0.9	-1.01	-0.41	-0.33
	1.52661	0.27	P38829	P38829	MIP18 family protein YHR122W	YHR122W	5	35.1	25.675	0	108.62	1590900000	37	0.47	0.69	0.7	0.88	0.95	0.84
	1.28193	0.27	P39076	P39076	T-complex protein 1 subunit beta	CCT2	27	72.1	57.203	0	323.31	42663000000	308	3.44	3.28	3.19	3.57	3.46	3.69
	0.166923	0.267148	P40478	P40478	Mitochondrial outer membrane protein porin 2	POR2	4	15.7	31.177	0.0033626	1.9029	152990000	2	-5.28185	-4.91	-3.43716	-4.66	-3.91	-4.25757
	1.18172	0.266667	P0CX83;P0CX82	P0CX83;P0CX82	60S ribosomal protein L19-B;60S ribosomal protein L19-A	RPL19B;RPL19A	6	33.3	21.704	0	122.82	112600000000	90	6.62	6.91	6.62	6.93	7.07	6.95
	0.454781	0.266667	P50874	P50874	Origin recognition complex subunit 5	ORC5	9	21.5	55.289	0	22.897	1450900000	40	-0.98	-1.11	-1.34	-0.82	-0.51	-1.3
	0.47147	0.266667	P33751	P33751	Phenylacrylic acid decarboxylase 1, mitochondrial	PAD1	6	34.7	26.733	0	12.52	1471000000	37	-0.92	-0.51	-0.2	-0.53	-0.11	-0.19
	0.123423	0.266667	Q02159	Q02159	Ubiquitin-conjugating enzyme E2 7	UBC7	4	21.2	18.52	0.00027855	3.7461	851180000	17	0.55	-1.7	0.62	0.11	-0.28	0.44
	0.182788	0.266667	Q02767	Q02767	Vacuolar protein sorting-associated protein 28	VPS28	7	43.8	27.702	0	89.17	624930000	26	-1.7	-1.63	-1.52	-0.57	-2.42	-1.06
	0.174158	0.266667	P07284	P07284	Serine--tRNA ligase, cytoplasmic	SES1	19	43.5	53.309	0	128.22	4805100000	99	0.56	0.6	0.32	1.9	0.08	0.3
	1.63423	0.266667	P36114	P36114	Mitochondrial outer membrane protein YKR018C	YKR018C	26	46.6	81.753	0	323.31	33323000000	298	2.95	2.78	2.87	3.05	3.11	3.24
	0.470104	0.266667	Q03750	Q03750	Transcription initiation factor TFIID subunit 8	TAF8	7	16.7	57.985	0	101.78	1185300000	33	-0.84	-1.18	-1.29	-1.19	-0.48	-0.84
	1.76585	0.266667	Q07914	Q07914	Mitochondrial import inner membrane translocase subunit TIM14	PAM18	2	14.3	17.91	0	36.475	278820000	11	-1.43	-1.25	-1.3	-1.08	-1.12	-0.98
	1.79236	0.266667	P05030	P05030	Plasma membrane ATPase 1	PMA1	36	48.7	99.618	0	323.31	760390000000	964	7.46	7.45	7.53	7.68	7.69	7.87
	0.283709	0.266666	Q04562	Q04562	Transmembrane 9 superfamily member 2	TMN2	3	6	76.346	0	4.7664	275370000	10	-3.85	-2.84	-3.87	-3.4	-3.44	-2.92
	1.31074	0.263333	P39954	P39954	Adenosylhomocysteinase	SAH1	21	59.7	49.125	0	323.31	60093000000	196	4.6	4.47	4.47	4.85	4.61	4.87
	1.18339	0.263333	Q12452	Q12452	3-keto-steroid reductase	ERG27	19	61.7	39.724	0	128.14	26161000000	148	3	3.11	3.31	3.31	3.41	3.49
	1.83661	0.263333	P40501	P40501	Vacuolar amino acid transporter 7	AVT7	5	12	53.736	0	17.046	2554600000	43	0.35	0.41	0.31	0.54	0.59	0.73
	0.395218	0.263333	P40529	P40529	ADP-ribosylation factor GTPase-activating protein effector protein 2	AGE2	11	47.7	32.638	0	180.31	1607100000	57	-0.44	-0.99	-0.26	-0.21	-0.05	-0.64
	1.29019	0.263333	P34163	P34163	Sterol esterase TGL1	TGL1	20	47.8	62.978	0	212.03	11941000000	182	1.33	1.38	1.29	1.42	1.64	1.73
	1.04253	0.263333	P47124	P47124	Putative glycosyltransferase HOC1	HOC1	10	25	46.296	0	56.098	11830000000	67	2.52	2.39	2.38	2.88	2.5	2.7
	0.968465	0.263333	P39081	P39081	Protein PCF11	PCF11	13	23.2	71.897	0	58.883	1896400000	78	-1.27	-1.67	-1.49	-1.16	-1.32	-1.16
	0.590006	0.263333	P06700	P06700	NAD-dependent histone deacetylase SIR2	SIR2	15	36.3	63.261	0	244.44	2686500000	85	-0.9	-0.56	-0.76	-0.74	-0.15	-0.54
	0.682222	0.26	P38736	P38736	Golgi SNAP receptor complex member 1	GOS1	13	62.8	25.394	0	241.66	5074300000	78	1.31	1.04	1.2	1.74	1.22	1.37
	0.2045	0.26	Q01919	Q01919	Serine/threonine-protein kinase KIN4	KIN4	19	29.2	90.087	0	133.81	3171600000	103	-0.7	-0.5	-1.53	-1.4	-0.33	-0.22
	0.403923	0.26	Q3E756	Q3E756	UPF0768 protein YBL029C-A	YBL029C-A	1	9.6	11.161	0	6.4665	1033600000	9	-0.28	0.36	0.29	0.48	0.64	0.03
	1.98962	0.26	Q12690;P40212	Q12690;P40212	60S ribosomal protein L13-A;60S ribosomal protein L13-B	RPL13A;RPL13B	8	46.7	22.554	0	109.48	82864000000	113	6.21	6.18	6.12	6.33	6.49	6.47
	3.44623	0.256667	P07259	P07259	Protein URA2;Glutamine-dependent carbamoyl-phosphate synthase;Aspartate carbamoyltransferase	URA2	123	71.3	245.04	0	323.31	1087500000000	2026	5.93	5.97	5.91	6.22	6.19	6.17
	1.36533	0.256667	P14126	P14126	60S ribosomal protein L3	RPL3	23	63	43.757	0	323.31	256920000000	536	6.45	6.49	6.56	6.92	6.67	6.68
	0.302988	0.256667	P53144	P53144	HD domain-containing protein YGL101W	YGL101W	7	44.7	25.297	0	14.663	947090000	33	-1.38	-1.07	-1.08	-0.94	-1.48	-0.34
	0.741071	0.256667	Q12108	Q12108	Restriction of telomere capping protein 5	RTC5	20	42	64.294	0	122.48	3566200000	111	-0.2	-0.41	-0.41	-0.31	-0.12	0.18
	2.24983	0.256667	P07264	P07264	3-isopropylmalate dehydratase	LEU1	36	61.4	85.793	0	323.31	53331000000	436	3.37	3.31	3.22	3.57	3.58	3.52
	1.69948	0.256667	P38077	P38077	ATP synthase subunit gamma, mitochondrial	ATP3	17	61.4	34.35	0	323.31	33278000000	166	3.8	3.69	3.69	4.08	3.88	3.99
	1.59962	0.256667	P39986	P39986	Manganese-transporting ATPase 1	SPF1	50	52.2	135.27	0	323.31	77996000000	540	3.23	3.08	3.05	3.31	3.47	3.35
	1.02158	0.256667	P51998	P51998	54S ribosomal protein YmL6, mitochondrial	YML6	13	48.6	31.969	0	34.359	4166800000	73	0.54	0.69	0.67	0.95	1.04	0.68
	0.0664748	0.254995	P25301	P25301	DNA repair protein RAD57	RAD57	3	9.3	52.247	0.0020942	2.1781	277290000	5	-5.58	-2.43	-2.45616	-2.38	-4.90117	-2.42
	1.32403	0.253333	Q07878	Q07878	Vacuolar protein sorting-associated protein 13	VPS13	89	35.5	357.85	0	323.31	15293000000	518	-0.55	-0.66	-0.82	-0.5	-0.42	-0.35
	0.615359	0.253333	Q99394	Q99394	Trafficking protein particle complex subunit 33	TRS33	6	28.7	30.749	0	31.197	1290700000	45	-0.4	-0.8	-0.61	-0.6	-0.35	-0.1
	0.340973	0.253333	P25558	P25558	Bud site selection protein 3	BUD3	18	12	184.72	0	85.553	2648500000	93	-2.24	-2.26	-2.71	-2.68	-1.93	-1.84
	0.911207	0.253333	P35724	P35724	Manganese resistance protein MNR2	MNR2	15	19.6	109.74	0	95.834	2308700000	79	-1.42	-1.29	-1.44	-1.36	-0.95	-1.08
	0.354557	0.252503	Q02685	Q02685	RecQ-mediated genome instability protein 1	RMI1	2	12.4	26.859	0.0013358	2.5977	159740000	9	-3.44	-3.55	-3.36	-2.76249	-3.75	-3.08
	0.191644	0.251792	Q04693	Q04693	Pre-mRNA-splicing factor RSE1	RSE1	4	3.5	153.78	0	6.0422	137770000	11	-5.46	-5.8	-5.68	-4.63462	-5.23	-6.32
	1.34497	0.25	P12945	P12945	N-terminal acetyltransferase A complex subunit NAT1	NAT1	33	41.9	98.904	0	323.31	25310000000	301	1.95	1.84	2.1	2.14	2.21	2.29
	0.832619	0.25	P10591	P10591	Heat shock protein SSA1	SSA1	40	75.2	69.656	0	323.31	40433000000	138	2.97	3.09	2.66	3.23	3.19	3.05
	1.24727	0.25	P38132	P38132	DNA replication licensing factor MCM7	MCM7	23	33.1	94.942	0	100.49	5557600000	140	-0.42	-0.48	-0.32	-0.32	-0.07	-0.08
	0.961531	0.25	P30771	P30771	ATP-dependent helicase NAM7	NAM7	27	37.5	109.43	0	266.15	4843100000	161	-0.63	-0.56	-0.65	-0.26	-0.23	-0.6
	0.467499	0.25	P38084	P38084	Leu/Val/Ile amino-acid permease	BAP2	5	8.7	67.769	0	10.165	1369200000	25	-1.13	-1.25	-1.18	-1.19	-0.48	-1.14
	3.11952	0.246667	P19145	P19145	General amino-acid permease GAP1	GAP1	14	29.6	65.655	0	323.31	68397000000	145	4.4	4.35	4.31	4.59	4.61	4.6
	1.17489	0.246667	P08518	P08518	DNA-directed RNA polymerase II subunit RPB2	RPB2	45	43.5	138.75	0	323.31	33352000000	358	2.12	1.97	1.8	2.27	2.21	2.15
	1.74808	0.246667	P06103	P06103	Eukaryotic translation initiation factor 3 subunit B	PRT1	35	57.5	88.129	0	323.31	111710000000	468	4.32	4.24	4.13	4.53	4.42	4.48
	0.073854	0.246667	Q03002	Q03002	Fatty acyl-CoA synthetase and RNA processing-associated kinase 1	FRK1	11	15.4	97.692	0	28.891	1299300000	40	-2.39	-2.93	-2.64	-3.72	-3.41	-0.09
	0.403128	0.246667	P0C2H9	P0C2H9	60S ribosomal protein L31-B	RPL31B	7	61.1	12.967	0.00054363	3.0421	2150000000	18	1.6	0.84	0.98	1.58	1.19	1.39
	0.60873	0.246667	P02829	P02829	ATP-dependent molecular chaperone HSP82	HSP82	39	50.8	81.405	0	279.16	15267000000	63	1.46	1.85	1.24	1.77	1.7	1.82
	0.55551	0.246667	P53316	P53316	Uncharacterized RNA-binding protein YGR250C	YGR250C	29	45.7	89.512	0	323.31	7814200000	197	0.36	0.35	0.39	1	0.48	0.36
	0.309029	0.246667	P46963	P46963	CTD kinase subunit gamma	CTK3	9	34.8	34.809	0	20.006	1183000000	53	-0.63	-0.79	-1.4	-0.8	-0.26	-1.02
	0.253269	0.246667	P40107;P0CE11	P40107	GDP-mannose transporter 1	VRG4	4	15.1	37.018	0	61.051	5838600000	27	1.68	1.78	1.95	2.08	1.38	2.69
	0.514738	0.246667	P39678	P39678	Transcription factor MBP1	MBP1	15	22.9	93.907	0	143.55	1561900000	66	-2.05	-2.08	-1.75	-2.03	-1.71	-1.4
	0.136321	0.246667	P38342	P38342	3-ketodihydrosphingosine reductase TSC10	TSC10	5	14.7	35.972	0	10.174	575010000	26	-1.17	-1.78	-3.35	-1.94	-1.55	-2.07
	1.75998	0.246667	P0CX56;P0CX55	P0CX56;P0CX55	40S ribosomal protein S18-B;40S ribosomal protein S18-A	RPS18B;RPS18A	12	74	17.037	0	259.07	119380000000	161	6.53	6.38	6.39	6.75	6.61	6.68
	0.885228	0.246667	P46990	P46990	60S ribosomal protein L17-B	RPL17B	7	45.7	20.551	0	323.31	123600000000	154	6.69	6.89	7.02	7.18	7.22	6.94
	0.156191	0.243361	Q99332	Q99332	Protein HPH1	FRT1	4	8	67.293	0	4.8409	116300000	7	-4.35	-5.61	-5.7	-5.46	-4.20992	-5.26
	1.68348	0.243333	P11075	P11075	Protein transport protein SEC7	SEC7	73	44.6	226.88	0	323.31	41038000000	551	1.55	1.37	1.54	1.7	1.7	1.79
	0.262181	0.243333	Q02629	Q02629	Nucleoporin NUP100/NSP100	NUP100	12	14.5	99.987	0	34.988	999490000	58	-1.94	-1.99	-0.94	-1.13	-1.39	-1.62
	0.164147	0.243333	P38921	P38921	Putative mitochondrial carrier protein PET8	PET8	7	25	31.026	0	15.501	1900600000	32	-0.05	0.2	-0.36	0.62	0.79	-0.89
	1.24732	0.243333	Q03088	Q03088	Styryl dye vacuolar localization protein 3	SVL3	22	37.8	92.143	0	317.47	11912000000	177	1.15	1.29	1.2	1.33	1.43	1.61
	0.247485	0.243333	P46949	P46949	Protein FYV8	FYV8	5	8.2	90.797	0	14.52	499190000	26	-3.8	-3.74	-3.17	-2.68	-3.51	-3.79
	2.49044	0.243333	P08018	P08018	MAP kinase kinase PBS2	PBS2	26	59	72.719	0	323.31	10954000000	189	1.01	1.08	1.07	1.27	1.26	1.36
	0.920254	0.243333	P21560	P21560	Protein CBP3, mitochondrial	CBP3	9	24.8	39.083	0	21.745	5747100000	66	1	1.24	1.1	1.56	1.27	1.24
	1.76191	0.24	P31539	P31539	Heat shock protein 104	HSP104	57	66.2	102.03	0	323.31	382940000000	748	5.62	5.72	5.57	5.96	5.82	5.85
	0.45855	0.24	Q08745;P46784	Q08745;P46784	40S ribosomal protein S10-A;40S ribosomal protein S10-B	RPS10A;RPS10B	3	38.1	12.739	0	76.978	24381000000	36	5.02	5.41	5.18	5.75	5.5	5.08
	0.157092	0.24	P80667	P80667	Peroxisomal membrane protein PAS20	PEX13	7	16.6	42.706	0	19.259	637230000	26	-2.41	-1.61	-2.06	-2.31	-0.74	-2.31
	2.08367	0.24	Q05022	Q05022	rRNA biogenesis protein RRP5	RRP5	89	56	193.13	0	323.31	164670000000	833	3.56	3.6	3.64	3.76	3.91	3.85
	0.905753	0.24	Q05359	Q05359	Protein ERP1	ERP1	9	53	24.723	0	183.63	17340000000	85	3.29	3.65	3.58	3.77	3.83	3.64
	1.19873	0.24	Q12743	Q12743	DER1-like family member protein 1	DFM1	6	25.2	38.13	0	156.05	3000200000	49	0.62	0.48	0.38	0.77	0.82	0.61
	0.173171	0.24	P15732	P15732	Ubiquitin-conjugating enzyme E2-16 kDa	UBC5	3	24.3	16.28	0	4.2297	292970000	12	-1.36	-1.88	-1.13	-0.27	-1.61	-1.77
	0.582996	0.236667	P33750	P33750	Protein SOF1	SOF1	19	46	56.788	0	178.08	5605900000	116	0.31	0.06	0.59	0.46	0.46	0.75
	1.22366	0.236667	P15625	P15625	Phenylalanine--tRNA ligase alpha subunit	FRS2	31	69.2	57.511	0	323.31	29832000000	241	2.85	2.95	2.86	3.29	3.01	3.07
	0.29144	0.236667	P31381	P31381	Nucleoside transporter FUN26	FUN26	10	22.4	58.317	0	60.219	2036900000	73	-0.42	-0.38	0.5	0.11	0.38	-0.08
	1.98686	0.236667	P17255	P17255	V-type proton ATPase catalytic subunit A;Endonuclease PI-SceI	VMA1	55	63.4	118.64	0	323.31	107210000000	538	3.68	3.6	3.51	3.85	3.8	3.85
	0.0717168	0.236667	P32776	P32776	RNA polymerase II transcription factor B subunit 1	TFB1	6	13.4	72.894	0	10.511	175800000	12	-4.12	-6.58	-6.15	-5.44	-3.84	-6.86
	0.503663	0.236667	Q03529	Q03529	Ceramide very long chain fatty acid hydroxylase SCS7	SCS7	12	32	44.881	0	103.79	8592300000	94	1.7	1.95	1.71	2.33	2.06	1.68
	1.15066	0.236667	P0CX24;P0CX23	P0CX24;P0CX23	60S ribosomal protein L20-B;60S ribosomal protein L20-A	RPL20B;RPL20A	9	43.6	20.437	0	186.11	142460000000	161	7.01	6.9	7.05	7.06	7.26	7.35
	0.40657	0.236667	P36166	P36166	Paxillin-like protein 1	PXL1	1	1.7	79.433	0.0010704	2.6398	85346000	9	-6.2	-5.41	-5.6	-5.45	-5.42	-5.63
	0.225687	0.236099	Q05931	Q05931	Heat shock protein SSQ1, mitochondrial	SSQ1	5	8.5	72.364	0	5.0118	315500000	21	-4.38	-3.32	-4.31	-4.03	-3.3217	-3.95
	0.127844	0.234121	Q05533	Q05533	Inositol monophosphatase 2	INM2	2	8.9	32.092	0.0048743	1.639	185200000	5	-3.32	-4.74839	-3.81982	-4.77584	-3.13	-3.28
	0.67441	0.233333	P25574	P25574	ER membrane protein complex subunit 1	EMC1	16	29.2	87.18	0	108.23	6276000000	124	0.84	0.84	0.95	1.31	0.81	1.21
	0.345633	0.233333	Q05471	Q05471	Helicase SWR1	SWR1	12	9.9	174.53	0	30.579	618890000	40	-4	-4.04	-3.84	-3.33	-3.6	-4.25
	0.484912	0.233333	Q04301	Q04301	Vacuolar basic amino acid transporter 1	VBA1	9	16.5	62.639	0	46.289	2272000000	53	-0.87	-0.23	-0.35	-0.12	-0.26	-0.37
	0.657963	0.233333	P38291	P38291	Ribonucleases P/MRP protein subunit POP7	POP7	2	15	15.814	0.00054377	3.0429	317320000	10	-1.28	-1.71	-1.79	-1.32	-1.41	-1.35
	0.411845	0.23	Q08179	Q08179	Mitochondrial distribution and morphology protein 38	MDM38	21	38.7	65.004	0	244.9	8889500000	147	1.4	0.92	0.89	1.45	0.96	1.49
	0.458569	0.23	Q08732	Q08732	Serine/threonine-protein kinase HRK1	HRK1	17	25.7	85.695	0	190.26	3307200000	99	-0.41	-1.11	-0.99	-0.6	-0.63	-0.59
	2.31646	0.23	P32386	P32386	ATP-dependent bile acid permease	YBT1	55	36.2	189.16	0	323.31	38290000000	447	1.74	1.77	1.7	1.9	1.98	2.02
	1.38185	0.23	P53125	P53125	Imitation switch two complex protein 1	ITC1	32	28	145.64	0	283.58	3978600000	171	-1.38	-1.3	-1.16	-1.06	-1.12	-0.97
	1.45495	0.23	P38625	P38625	GMP synthase [glutamine-hydrolyzing]	GUA1	35	71.8	58.482	0	323.31	297610000000	771	6.13	6.05	5.89	6.25	6.22	6.29
	3.3724	0.226667	Q99287	Q99287	Protein SEY1	SEY1	36	51	89.431	0	323.31	34967000000	290	2.43	2.43	2.37	2.65	2.63	2.63
	0.684026	0.226667	P40071	P40071	Transmembrane 9 superfamily member 3	TMN3	12	19.3	81.545	0	112.66	3905000000	85	-0.22	0.21	0.19	0.27	0.39	0.2
	0.429853	0.226667	P48415	P48415	COPII coat assembly protein SEC16	SEC16	35	21.5	241.69	0	323.31	9347600000	217	-0.46	-0.9	-0.29	-0.2	-0.59	-0.18
	2.22444	0.223333	P32327	P32327	Pyruvate carboxylase 2	PYC2	57	60.6	130.17	0	323.31	712440000000	1039	6.61	6.73	6.62	6.91	6.86	6.86
	1.56828	0.223333	P38961	P38961	25S rRNA (adenine(645)-N(1))-methyltransferase	RRP8	19	47.4	45.985	0	232.08	10949000000	152	1.99	1.92	1.92	2.07	2.15	2.28
	0.257589	0.222843	P53320	P53320	Mitochondrial carrier protein MTM1	MTM1	3	10.9	40.763	0	61.883	117690000	8	-4.14	-4.25	-4.54	-4.23147	-4.56	-3.47
	0.180452	0.22	P40545	P40545	1-(5-phosphoribosyl)-5-[(5-phosphoribosylamino)methylideneamino] imidazole-4-carboxamide isomerase	HIS6	7	29.1	29.556	0	20.119	550130000	27	-3.13	-1.9	-2.17	-2.73	-1.88	-1.93
	0.513777	0.22	P48015	P48015	Aminomethyltransferase, mitochondrial	GCV1	13	37.5	44.468	0	173.3	4008000000	88	1.04	0.44	0.84	1.12	0.95	0.91
	0.172947	0.22	P36519	P36519	54S ribosomal protein L7, mitochondrial	MRPL7	7	34.9	33.099	0	22.279	3345800000	68	0.89	0	-0.65	0.15	0.66	0.09
	0.333023	0.22	P46951	P46951	Cargo-transport protein YPP1	YPP1	27	34.6	95.365	0	279.28	8053700000	140	-0.4	0.3	0.22	0.53	0.27	-0.02
	0.539311	0.22	P39719	P39719	Flavin carrier protein 2	FLC2	18	34.2	87.468	0	196.89	6866100000	120	0.33	0.74	0.18	0.75	0.64	0.52
	0.649854	0.22	P32332	P32332	Mitochondrial oxaloacetate transport protein	OAC1	12	40.7	35.153	0	91.234	10166000000	85	1.85	2.15	1.92	2.35	1.95	2.28
	0.25617	0.22	P21242	P21242	Probable proteasome subunit alpha type-7	PRE10	11	46.2	31.536	0	154.36	6703500000	77	2.21	1.62	1.43	2.31	2.12	1.49
	1.42878	0.216667	P38249	P38249	Eukaryotic translation initiation factor 3 subunit A	RPG1	62	66	110.34	0	323.31	269920000000	821	4.83	4.96	5	5.2	5.19	5.05
	0.595891	0.216667	P09440	P09440	C-1-tetrahydrofolate synthase, mitochondrial;Methylenetetrahydrofolate dehydrogenase;Methenyltetrahydrofolate cyclohydrolase;Formyltetrahydrofolate synthetase	MIS1	47	55.8	106.22	0	323.31	40244000000	367	2.5	2.09	2.61	2.68	2.62	2.55
	0.355086	0.216667	P47122	P47122	GPN-loop GTPase 1	NPA3	13	33.5	43.194	0	107.61	14292000000	98	3.1	2.44	2.3	2.95	2.77	2.77
	0.483905	0.216667	P40037	P40037	Protein HMF1	HMF1	5	44.2	13.906	0	15.75	1098300000	33	-0.1	0.46	0.15	0.6	0.31	0.25
	0.431854	0.216667	Q02908	Q02908	Elongator complex protein 3	ELP3	15	32.9	63.656	0	29.281	2178400000	80	-1	-0.75	-0.72	-0.75	-0.85	-0.22
	0.760334	0.216667	P23776	P23776	Glucan 1,3-beta-glucosidase I/II	EXG1	11	30.8	51.31	0	134.46	8854800000	92	1.64	1.7	1.67	2.05	1.98	1.63
	0.449549	0.216667	P53224	P53224	Protein ORM1	ORM1	4	35.6	25.244	0	208.49	2792300000	32	1.19	1.25	1.63	1.38	1.46	1.88
	0.325308	0.216667	P32381	P32381	Actin-related protein 2	ARP2	14	43.2	44.073	0	89.627	5175500000	77	0.43	1.16	1.22	0.95	1.27	1.24
	0.824648	0.216667	Q12522	Q12522	Eukaryotic translation initiation factor 6	TIF6	4	27.8	26.457	0	58.862	4279500000	42	2.4	2.13	2.09	2.56	2.4	2.31
	0.806805	0.213333	P07703	P07703	DNA-directed RNA polymerases I and III subunit RPAC1	RPC40	17	72.8	37.686	0	323.31	28950000000	177	3.71	3.66	3.53	4.03	3.65	3.86
	0.352854	0.213333	P25376	P25376	General amino acid permease AGP1	AGP1	14	28.3	69.671	0	230.18	23650000000	134	2.84	3.01	2.62	3.22	3.3	2.59
	0.28178	0.213333	Q03201	Q03201	37S ribosomal protein S10, mitochondrial	RSM10	5	30	23.424	0	59.128	912950000	25	-1.47	-0.92	-1.2	-0.78	-1.5	-0.67
	0.0593358	0.213333	Q06337	Q06337	Chromatin modification-related protein EAF1	EAF1	11	14	112.5	0	20.522	1826600000	49	-2.77	-0.84	-3.21	-2.75	-3.36	-0.07
	0.196901	0.213333	P11484	P11484	Heat shock protein SSB1	SSB1	31	65.6	66.601	0	149.28	6465500000	36	0.24	0.96	0.94	0.63	0.54	1.61
	0.19874	0.213333	P53192	P53192	Golgi to ER traffic protein 1	GET1	9	38.7	27.092	0	149.65	5195300000	57	1.29	1.38	1.46	0.81	1.76	2.2
	0.637364	0.213333	Q01802	Q01802	Aspartate aminotransferase, mitochondrial	AAT1	18	44.1	51.795	0	228.03	7989400000	141	0.87	0.87	0.97	1.12	0.86	1.37
	0.0884007	0.213333	P38523	P38523	GrpE protein homolog, mitochondrial	MGE1	5	23.2	26.066	0	74.741	743190000	26	-0.91	-1.35	-1.81	0.3	-1.2	-2.53
	0.725364	0.213333	P53894	P53894	Serine/threonine-protein kinase CBK1	CBK1	14	17.1	86.945	0	323.31	5024200000	99	0.33	0.53	0.23	0.47	0.78	0.48
	2.70519	0.213333	P38353	P38353	Sec sixty-one protein homolog	SSH1	12	31	53.311	0	221.55	71664000000	144	4.96	4.89	4.87	5.12	5.1	5.14
	0.241036	0.213333	P36024	P36024	Phosphopantothenoylcysteine decarboxylase subunit SIS2	SIS2	11	22.8	62.477	0	158.91	1362500000	55	-1.24	-1.66	-1.04	-0.87	-1.69	-0.74
	1.90727	0.21	Q12499	Q12499	Nucleolar protein 58	NOP58	29	64.6	56.956	0	323.31	123810000000	330	4.95	4.94	4.98	5.11	5.26	5.13
	0.775941	0.21	P53331	P53331	RNA exonuclease 1	RNH70	13	28.4	62.848	0	252.04	5734900000	126	0.92	0.65	0.63	1.1	0.91	0.82
	0.404385	0.21	Q07824	Q07824	Polyamine transporter 1	TPO1	9	22	64.272	0	124.74	3523000000	59	0.78	0.76	0.4	1.22	0.65	0.7
	1.67377	0.21	Q03653	Q03653	Protein EFR3	EFR3	25	38.6	89.19	0	323.31	7953000000	173	0.38	0.53	0.45	0.69	0.71	0.59
	1.26958	0.21	P39007	P39007	Dolichyl-diphosphooligosaccharide--protein glycosyltransferase subunit STT3	STT3	17	27.9	81.528	0	158.18	15203000000	123	1.56	1.57	1.51	1.8	1.61	1.86
	0.219053	0.21	Q04675	Q04675	tRNA-splicing endonuclease subunit SEN15	SEN15	2	21.1	14.89	0	63.792	719870000	28	-0.3	0.02	-0.44	0.39	0.24	-0.72
	1.82544	0.21	P10659	P10659	S-adenosylmethionine synthase 1	SAM1	23	73	41.818	0	323.31	203320000000	500	6.17	6.32	6.17	6.43	6.45	6.41
	0.493807	0.206667	Q12122	Q12122	Homocitrate synthase, mitochondrial	LYS21	21	62.5	48.594	0	301.24	18238000000	173	2.71	2.54	2.4	2.89	2.44	2.94
	0.612646	0.206667	Q02206	Q02206	Chromatin structure-remodeling complex subunit RSC4	RSC4	16	34.9	72.29	0	65.871	4642100000	82	-0.03	0.21	-0.13	0.41	0.02	0.24
	0.166754	0.206667	P39968	P39968	Vacuolar protein 8	VAC8	17	34.6	63.207	0	235.51	7339600000	112	0.87	0.55	0.37	1.63	0.67	0.11
	0.377672	0.206667	P50875	P50875	Transcription factor SPT20	SPT20	12	30.1	67.796	0	139.73	2334600000	81	-1.16	-0.57	-0.65	-0.32	-0.77	-0.67
	0.357183	0.206667	P40693	P40693	Ribosome biogenesis protein RLP7	RLP7	13	44.7	36.559	0	323.31	17141000000	78	3.21	3.12	2.49	3.31	3.08	3.05
	0.279097	0.206667	Q06696	Q06696	Vacuolar protein-sorting-associated protein 36	VPS36	8	16.6	64.017	0	14.002	680690000	35	-2.41	-3.36	-2.61	-2.45	-2.69	-2.62
	0.151109	0.206667	Q04368	Q04368	Cop9 signalosome-interactor 1	CSI1	3	14.2	34.519	0	4.5501	230530000	13	-3.05	-2.93	-4	-3.7	-2.4	-3.26
	0.639031	0.206667	Q12402	Q12402	Protein YOP1	YOP1	3	15.6	20.269	0	20.434	17588000000	23	4.21	4	3.93	4.16	4.49	4.11
	0.764571	0.203334	P40509	P40509	Coatomer subunit epsilon	SEC28	13	65.2	33.829	0	323.31	39137000000	173	4.33	4.33	4.33	4.76	4.34	4.5
	1.28805	0.203333	P38205	P38205	Multisite-specific tRNA:(cytosine-C(5))-methyltransferase	NCL1	38	62.9	77.878	0	323.31	107690000000	454	4.31	4.23	4.15	4.44	4.33	4.53
	0.869365	0.203333	Q03532	Q03532	ATP-dependent RNA helicase HAS1	HAS1	26	64.2	56.717	0	322.03	62298000000	242	3.89	3.58	3.72	3.91	3.84	4.05
	0.111878	0.203333	P01119	P01119	Ras-like protein 1	RAS1	6	23.3	34.346	0	40.894	252930000	14	-3.56	-4.11	-2.96	-3.04	-2.54	-4.44
	0.554174	0.203333	P29478	P29478	Signal recognition particle subunit SEC65	SEC65	11	43.2	31.169	0	43.321	2751500000	54	0.53	0.36	0.71	0.98	0.55	0.68
	0.371574	0.203333	Q03942	Q03942	Ribosomal lysine N-methyltransferase 2	RKM2	9	21.9	55.949	0	78.25	1218800000	53	-1.57	-1.42	-1.22	-1.38	-1.43	-0.79
	0.161545	0.203333	Q12044	Q12044	Regulator of calcineurin 2	RCN2	6	33.2	29.255	0	49.481	2241500000	37	-0.7	0.12	-0.08	-0.77	0.11	0.61
	0.279424	0.203333	Q12296	Q12296	Protein MAM3	MAM3	12	25.5	77.711	0	82.846	3202900000	67	-0.58	-0.44	-0.51	0.22	-0.78	-0.36
	2.19514	0.203333	P20424	P20424	Signal recognition particle subunit SRP54	SRP54	24	57.1	59.624	0	323.31	23889000000	160	2.32	2.28	2.39	2.55	2.56	2.49
	0.855148	0.203333	Q08723	Q08723	26S proteasome regulatory subunit RPN8	RPN8	16	64.2	38.312	0	299.43	42784000000	161	4.18	3.9	3.82	4.14	4.17	4.2
	0.449174	0.203333	P32610	P32610	V-type proton ATPase subunit D	VMA8	6	18.8	29.194	0	76.476	15307000000	54	3.73	3.65	3.27	3.78	3.97	3.51
	0.427982	0.203333	P16622	P16622	Ferrochelatase, mitochondrial	HEM15	9	28	44.596	0	54.746	1133600000	43	-1.13	-1.66	-1.04	-1.05	-0.98	-1.19
	0.576531	0.2	Q07623	Q07623	Nucleolar protein 6	NOP6	10	49.8	25.216	0	257.31	19737000000	151	3.32	3.76	3.69	3.92	3.67	3.78
	1.07685	0.2	P47031	P47031	Mitochondrial outer membrane protein IML2	IML2	25	39.7	82.535	0	178.53	10819000000	180	1.15	1.24	1.17	1.28	1.33	1.55
	0.241331	0.2	Q08650	Q08650	Diacylglycerol O-acyltransferase 1	DGA1	6	14.8	47.711	0	24.756	781690000	34	-0.88	-1.78	-1.9	-1.43	-1.24	-1.29
	0.502348	0.2	Q06315	Q06315	Protein SKG3	SKG3	26	32.4	114.11	0	275.36	5555800000	166	-0.24	-0.59	-0.62	-0.1	-0.52	-0.23
	0.552882	0.2	Q04958	Q04958	Lysophospholipase NTE1	NTE1	41	29.2	187.13	0	140.99	7317300000	196	-0.81	-0.46	-0.77	-0.5	-0.67	-0.27
	1.55859	0.2	P39730	P39730	Eukaryotic translation initiation factor 5B	FUN12	42	48.3	112.27	0	323.31	162120000000	520	4.75	4.89	4.74	5.06	4.97	4.95
	0.716317	0.2	P40055;REV__P69850	P40055	U3 small nucleolar RNA-associated protein 7	UTP7	22	48.7	62.316	0	215.4	9948000000	164	1.57	1.52	1.27	1.68	1.79	1.49
	0.569844	0.2	O13563	O13563	26S proteasome regulatory subunit RPN13	RPN13	7	55.8	17.902	0	44.823	10564000000	59	3.22	2.72	2.9	3.22	3.18	3.04
	1.61065	0.2	P47075	P47075	Vacuolar transporter chaperone 4	VTC4	33	47.2	83.154	0	275.52	43481000000	285	3.13	3.02	3.15	3.22	3.34	3.34
	0.0340456	0.196667	P30656	P30656	Proteasome subunit beta type-5	PRE2	11	58.5	31.636	0	43.863	10865000000	71	4.49	0.11	0.24	4.44	0.31	0.68
	0.145309	0.196667	P40422	P40422	DNA-directed RNA polymerases I, II, and III subunit RPABC4	RPC10	3	51.4	7.7159	0	17.281	2752200000	34	1.62	3.1	3.12	2.95	2.68	2.8
	1.63411	0.196667	P32335	P32335	Protein MSS51, mitochondrial	MSS51	18	42.4	50.88	0	175.22	22718000000	200	2.56	2.52	2.5	2.63	2.81	2.73
	0.514676	0.196667	Q06132	Q06132	Suppressor of glycerol defect protein 1	SGD1	26	34.1	102.85	0	260.44	6513000000	154	-0.19	0.33	0.12	0.15	0.4	0.3
	0.983988	0.196667	P29469	P29469	DNA replication licensing factor MCM2	MCM2	39	50.3	98.778	0	313.69	10582000000	237	0.72	0.75	0.54	1	0.79	0.81
	0.258797	0.196667	P38823	P38823	E3 ubiquitin-protein ligase DMA1	DMA1	8	21.9	46.097	0	32.385	1087100000	30	-0.78	-0.81	-1.34	-0.3	-0.97	-1.07
	0.844557	0.196667	P36091	P36091	Mannan endo-1,6-alpha-mannosidase DCW1	DCW1	1	2.9	49.565	0.00054289	3.0036	226760000	9	-2.81	-2.7	-2.84	-2.71	-2.66	-2.39
	0.274554	0.193333	Q02950	Q02950	37S ribosomal protein MRP51, mitochondrial	MRP51	15	44.8	39.445	0	99.263	7437500000	127	1.55	1.55	0.8	1.23	1.62	1.63
	0.266324	0.193333	P80428	P80428	Actin-related protein 4	ARP4	7	18.2	54.831	0	36.589	566100000	31	-2.12	-2.83	-3.02	-2.48	-2.29	-2.62
	1.42101	0.193333	P46669	P46669	DNA-directed RNA polymerase I subunit RPA43	RPA43	11	36.8	36.224	0	204.3	9308300000	103	2.43	2.25	2.33	2.51	2.48	2.6
	0.0896833	0.193333	Q03306	Q03306	Serine/threonine-protein kinase PKH3	PKH3	19	27.8	100.47	0	105.79	3357400000	92	-0.92	-1.18	-1.13	0.64	-1.57	-1.72
	0.265136	0.191661	Q08229	Q08229	Protein NBA1	NBA1	1	3.4	55.923	0.0098659	1.3099	49988000	5	-5.45324	-4.5859	-4.85584	-4.97	-4.83	-4.52
	0.632263	0.19	P25560	P25560	Protein RER1	RER1	6	37.2	22.27	0	284.66	8532800000	53	3.02	2.8	2.85	2.92	3.01	3.31
	0.166823	0.19	P38836	P38836	Putative metallocarboxypeptidase ECM14	ECM14	5	16	49.829	0	13.073	715070000	29	-1.4	-1.97	-2.13	-1.09	-1.5	-2.34
	0.254822	0.19	P53086	P53086	Kinesin-like protein KIP3	KIP3	11	16.3	91.089	0	70.217	1253200000	48	-1.82	-2.55	-1.57	-1.72	-1.81	-1.84
	0.221301	0.19	P22353	P22353	54S ribosomal protein L8, mitochondrial	MRPL8	7	48.3	26.945	0	65.329	2363300000	53	0.96	0.1	0.18	0.35	0.98	0.48
	0.496538	0.19	Q04792	Q04792	Glutamate decarboxylase	GAD1	18	36.9	65.989	0	49.465	5321500000	113	0.16	0.29	0.13	0.19	0.7	0.26
	0.257967	0.19	P32656	P32656	Glutathione-specific gamma-glutamylcyclotransferase	GCG1	7	42.7	26.293	0	104.04	2935800000	59	1.31	0.98	0.49	1.14	0.81	1.4
	0.189522	0.19	P32831	P32831	Negative growth regulatory protein NGR1	NGR1	13	27.4	75.023	0	115.28	3625900000	66	0.23	0.48	0.11	0.78	0.88	-0.27
	0.43853	0.19	P32501	P32501	Translation initiation factor eIF-2B subunit epsilon	GCD6	29	50.3	81.16	0	264.54	13941000000	193	1.35	1.21	0.79	1.15	1.37	1.4
	1.13582	0.19	P16521	P16521	Elongation factor 3A	YEF3	65	68.3	115.94	0	323.31	2405100000000	1956	8.51	8.35	8.45	8.69	8.5	8.69
	0.426519	0.187812	Q06324	Q06324	Mitochondrial MYO2 receptor-related protein 1	MMR1	3	10	54.816	0.00054555	3.1325	130540000	8	-4.18	-4.55495	-4.48849	-4.42	-4.31	-3.93
	0.264781	0.186667	P38289	P38289	Exonuclease V, mitochondrial	EXO5	1	2.6	67.569	0.0016017	2.5858	160610000	9	-4.78	-4.57	-5.32	-4.74	-4.98	-4.39
	0.401583	0.186667	P89105	P89105	RNA polymerase-associated protein CTR9	CTR9	38	40.8	124.71	0	323.31	22709000000	257	1.4	1.49	1.14	1.85	1.29	1.45
	0.667646	0.186667	P47135	P47135	Protein JSN1	JSN1	19	21.8	120.37	0	137.21	4549200000	108	-0.05	-0.15	-0.27	-0.16	0.22	0.03
	0.121869	0.186667	P28778	P28778	37S ribosomal protein MRP17, mitochondrial	MRP17	4	29.8	15.02	0	7.5072	1112300000	28	-0.23	0.39	0.28	-0.56	1.26	0.3
	0.985222	0.186667	P53093	P53093	Protein YIP4	YIP4	2	8.5	25.995	0	15.04	1838800000	15	0.94	1.21	1.17	1.26	1.27	1.35
	1.18269	0.183334	P07342	P07342	Acetolactate synthase catalytic subunit, mitochondrial	ILV2	24	47	74.936	0	323.31	150850000000	406	5.2	5.1	4.97	5.23	5.33	5.26
	2.65565	0.183333	P00927	P00927	Threonine dehydratase, mitochondrial	ILV1	27	59.4	63.83	0	323.31	122230000000	415	4.65	4.62	4.66	4.85	4.78	4.85
	0.854337	0.183333	P0CX40;P0CX39	P0CX40;P0CX39	40S ribosomal protein S8-B;40S ribosomal protein S8-A	RPS8B;RPS8A	7	47	22.489	0	314.81	96518000000	158	6.38	6.44	6.41	6.42	6.6	6.76
	0.0505641	0.183333	Q12403	Q12403	Protein ERP3	ERP3	5	22.7	26.511	0	81.135	1123300000	18	0.48	-1.98	0.64	0.47	-1.89	1.11
	0.249814	0.183333	P39996	P39996	Glutathione transferase 3	GTT3	14	48.7	38.234	0	188.49	3168200000	74	-1.08	-0.57	-0.61	-0.83	-0.79	-0.09
	0.226159	0.183333	P47112	P47112	Cell division cycle protein CDT1	TAH11	17	35.4	68.404	0	95.935	3420800000	99	0.25	-0.52	-0.7	0.11	-0.27	-0.26
	0.934614	0.183333	P47089	P47089	Translation machinery-associated protein 22	TMA22	5	28.3	22.495	0	290.29	5649700000	44	2.26	2.06	2.21	2.24	2.36	2.48
	0.820485	0.183333	P0CX52;P0CX51	P0CX52;P0CX51	40S ribosomal protein S16-B;40S ribosomal protein S16-A	RPS16B;RPS16A	9	63.6	15.847	0	76.084	55042000000	113	5.09	5.42	5.36	5.51	5.44	5.47
	0.117291	0.180982	P32354	P32354	Minichromosome maintenance protein 10	MCM10	8	17.9	65.814	0	7.9919	249290000	15	-4.54	-4.6	-4	-5.04705	-4.32	-3.23
	0.332607	0.18	P34244	P34244	Probable serine/threonine-protein kinase HSL1	HSL1	26	16.1	169.6	0	58.866	2826100000	115	-1.6	-2.19	-1.92	-1.6	-1.56	-2.01
	0.141	0.18	Q00416	Q00416	Helicase SEN1	SEN1	63	32.2	252.49	0	296.33	13402000000	303	-0.33	-0.6	-0.75	0.01	-1.29	0.14
	1.79336	0.18	P48562	P48562	Serine/threonine-protein kinase CLA4	CLA4	36	55.9	93.908	0	323.31	13887000000	280	1.03	0.9	0.94	1.1	1.18	1.13
	0.635664	0.18	Q12024	Q12024	Ribosome biogenesis protein YTM1	YTM1	15	47.8	51.358	0	87.554	4692800000	102	0.63	0.69	0.33	0.85	0.7	0.64
	0.912066	0.18	P32366	P32366	V-type proton ATPase subunit d	VMA6	14	57.7	39.79	0	323.31	19515000000	153	2.9	3.19	2.98	3.2	3.26	3.15
	0.886296	0.18	P00830	P00830	ATP synthase subunit beta, mitochondrial	ATP2	24	68.5	54.793	0	323.31	184530000000	450	5.69	5.75	5.46	5.79	5.77	5.88
	0.301328	0.18	P32660	P32660	Phospholipid-transporting ATPase DNF1	DNF1	36	28.3	177.8	0	312.09	7441400000	162	-0.65	-0.56	-0.64	-0.91	-0.12	-0.28
	0.205535	0.18	P48353	P48353	Protein HLJ1	HLJ1	7	32.1	25.008	0	59.074	4934200000	43	1.83	1.1	2.04	1.91	1.49	2.11
	1.3164	0.18	P15019	P15019	Transaldolase	TAL1	17	57.6	37.036	0	156.87	43142000000	162	3.85	3.97	4.06	4.16	4.1	4.16
	0.298631	0.176667	P38315	P38315	YAP1-binding protein 1	YBP1	23	36.5	77.74	0	60.651	3992100000	116	-0.32	-1.08	-0.54	-0.42	-0.63	-0.36
	0.357152	0.176667	P27680	P27680	Ubiquinone biosynthesis O-methyltransferase, mitochondrial	COQ3	7	31.4	36.33	0	74.502	3122200000	58	0.18	0.48	0.53	0.23	0.8	0.69
	0.298898	0.176667	P23968	P23968	V-type proton ATPase subunit c	VMA16	2	9.4	22.595	0.0013376	2.6339	407940000	10	-0.33	-0.6	-1.03	-0.35	-0.35	-0.73
	0.904197	0.176667	P47119	P47119	Inosine triphosphate pyrophosphatase	HAM1	11	78.7	22.093	0	164.45	8682700000	74	2.45	2.35	2.49	2.62	2.74	2.46
	0.254492	0.176667	P47818	P47818	Protein CCC1	CCC1	9	32	34.249	0	304.77	9716400000	88	1.42	2.27	1.97	1.96	1.93	2.3
	0.252287	0.176667	P0CX34;P0CX33	P0CX34;P0CX33	40S ribosomal protein S30-B;40S ribosomal protein S30-A	RPS30B;RPS30A	3	30.2	7.1184	0	7.8762	5929600000	17	3.97	3.72	3.62	3.6	3.79	4.45
	0.403203	0.173333	Q06218	Q06218	ATP-dependent RNA helicase DBP9	DBP9	26	45.6	68.059	0	323.31	35422000000	227	2.54	3.07	3.02	3.08	3.15	2.92
	1.02064	0.173333	P22213	P22213	Protein SLY1	SLY1	23	43.4	74.678	0	323.31	18772000000	198	1.8	1.92	2.02	2.18	2.02	2.06
	0.228043	0.173333	P53322	P53322	High-affinity nicotinic acid transporter	TNA1	6	14.2	60.134	0	34.999	687370000	18	-2.05	-2.56	-2.22	-2.12	-1.65	-2.54
	0.466682	0.173333	P32644	P32644	Putative ATP-dependent RNA helicase ECM32	ECM32	34	33.4	126.97	0	281.36	11040000000	238	0.38	0.42	0.11	0.73	0.38	0.32
	0.234087	0.173333	Q04177	Q04177	U3 small nucleolar RNA-associated protein 5	UTP5	14	30	72.001	0	168.39	3753300000	75	-0.38	-0.47	0.39	-0.1	0.22	-0.06
	0.920027	0.173333	P06367;P39516	P06367;P39516	40S ribosomal protein S14-A;40S ribosomal protein S14-B	RPS14A;RPS14B	8	65.7	14.536	0	205.33	172670000000	171	7.67	7.46	7.42	7.61	7.71	7.75
	0.621047	0.173333	Q08960	Q08960	S-adenosyl-L-methionine-dependent tRNA 4-demethylwyosine synthase	TYW1	23	34.2	89.804	0	164.16	10390000000	148	0.74	0.75	0.78	0.87	1.17	0.75
	0.437821	0.173333	Q08986	Q08986	S-adenosylmethionine permease SAM3	SAM3	9	23.3	64.353	0	320.01	6614000000	62	1.14	1.68	1.32	1.52	1.67	1.47
	0.574768	0.173333	Q99247	Q99247	Uncharacterized WD repeat-containing protein YOL087C		17	20.8	125.38	0	95.991	895180000	43	-3.25	-3.05	-3.14	-2.9	-3.21	-2.81
	0.36267	0.173333	Q04472	Q04472	Mitochondrial inner membrane i-AAA protease supercomplex subunit MGR3	MGR3	16	32.7	58.003	0	114.32	4317600000	92	0.43	0.2	-0.21	0.26	0.23	0.45
	0.496947	0.173333	P38250	P38250	Increased sodium tolerance protein 2	IST2	29	39	105.85	0	323.31	38427000000	265	2.72	2.7	2.89	2.84	3.22	2.77
	0.0741808	0.172726	P38274	P38274	Protein arginine N-methyltransferase HSL7	HSL7	6	11.1	95.152	0	8.3416	271350000	15	-5.96	-3.71	-4.15	-4.97	-4.77182	-3.56
	1.25308	0.17	P41056	P41056	60S ribosomal protein L33-B	RPL33B	3	31.8	12.168	0	49.615	3954700000	11	2.49	2.62	2.61	2.77	2.65	2.81
	0.239724	0.17	P52891	P52891	Nucleoporin NUP84	NUP84	23	37.1	83.634	0	314.63	15872000000	161	0.5	0.84	0.89	0.91	1.35	0.48
	0.379795	0.17	Q03525	Q03525	Protein TMA23	TMA23	6	31.8	23.949	0	65.049	1964300000	32	0.13	0.48	0.67	0.41	0.62	0.76
	0.221402	0.17	Q06821	Q06821	Uncharacterized protein YPR084W	YPR084W	5	11.8	50.834	0	9.4546	644140000	31	-1.59	-1.39	-2.01	-1.76	-1.02	-1.7
	0.633332	0.17	P13186	P13186	Serine/threonine-protein kinase KIN2	KIN2	41	46.5	128.34	0	323.31	9603500000	256	0.15	0.15	0.24	0.13	0.39	0.53
	0.622357	0.17	P14904	P14904	Vacuolar aminopeptidase 1	APE1	11	24.9	57.092	0	36.497	2976500000	63	-0.23	-0.48	-0.59	-0.28	-0.15	-0.36
	0.637756	0.17	P43593	P43593	Ubiquitin carboxyl-terminal hydrolase 6	UBP6	25	56.5	57.11	0	323.31	28758000000	216	3.08	2.7	2.88	2.96	3.09	3.12
	0.958947	0.17	P25379	P25379	Catabolic L-serine/threonine dehydratase;L-serine dehydratase;L-threonine dehydratase	CHA1	20	71.9	39.301	0	323.31	61825000000	228	4.36	4.51	4.34	4.66	4.61	4.45
	0.11111	0.166667	P38817	P38817	ADP-ribosylation factor-binding protein GGA2	GGA2	19	38.1	64.346	0	323.31	35082000000	176	2.58	3.32	3.35	3.79	3.67	2.29
	1.39346	0.166667	P47047	P47047	ATP-dependent RNA helicase DOB1	MTR4	51	52.5	122.05	0	323.31	47406000000	467	2.6	2.52	2.45	2.72	2.73	2.62
	0.434174	0.166667	P48361	P48361	Activator of SKN7 protein 10	ASK10	25	30.9	126.86	0	303.03	5941300000	144	-0.58	-0.63	-0.48	-0.2	-0.71	-0.28
	0.325126	0.166667	P25626	P25626	54S ribosomal protein IMG1, mitochondrial	IMG1	5	33.1	19.393	0	14.398	1890300000	34	0.14	0.41	-0.05	0.46	0.53	0.01
	0.916793	0.163333	P47912	P47912	Long-chain-fatty-acid--CoA ligase 4	FAA4	28	46.1	77.266	0	323.31	78526000000	289	4.36	4.16	4.18	4.44	4.46	4.29
	0.491762	0.163333	P06115	P06115	Catalase T	CTT1	13	25.8	64.583	0	118.57	2396600000	69	-0.5	-0.62	-0.91	-0.67	-0.44	-0.43
	0.431986	0.163333	Q04305	Q04305	U3 small nucleolar RNA-associated protein 15	UTP15	18	56.9	57.686	0	323.31	8717700000	176	1.61	1.67	1.69	1.66	1.66	2.14
	0.894027	0.163333	P38431	P38431	Eukaryotic translation initiation factor 5	TIF5	25	76.3	45.261	0	303.96	59365000000	251	4.09	3.9	3.9	4.08	4.24	4.06
	0.538587	0.16	P20107	P20107	Zinc/cadmium resistance protein	ZRC1	6	29.2	48.344	0	282.54	28064000000	106	4.74	4.39	4.41	4.58	4.64	4.8
	0.33657	0.16	P05626	P05626	ATP synthase subunit 4, mitochondrial	ATP4	11	40.2	26.925	0	196.55	42878000000	88	4.47	4.52	4.41	4.84	4.8	4.24
	0.552106	0.16	Q12532	Q12532	Ribosome quality control complex subunit 2	RQC2	29	33.3	119.07	0	323.31	17374000000	243	1.21	1.4	1.29	1.44	1.67	1.27
	0.383353	0.16	Q03496	Q03496	tRNA (cytidine(32)-2-O)-methyltransferase non-catalytic subunit TRM732	TRM732	43	35.8	163.58	0	323.31	13647000000	282	-0.07	0.5	0.36	0.42	0.36	0.49
	0.618793	0.156667	P36013	P36013	NAD-dependent malic enzyme, mitochondrial	MAE1	38	76.8	74.375	0	323.31	94658000000	438	4.33	4.08	4.16	4.52	4.26	4.26
	0.54053	0.156667	P38629	P38629	Replication factor C subunit 3	RFC3	18	64.7	38.203	0	323.31	14609000000	153	2.55	2.12	2.26	2.49	2.48	2.43
	0.595167	0.156667	Q12464	Q12464	RuvB-like protein 2	RVB2	24	56.9	51.611	0	323.31	26771000000	220	2.77	2.63	2.54	2.91	2.61	2.89
	1.34743	0.156667	Q00402	Q00402	Nuclear migration protein NUM1	NUM1	77	52.7	313.03	0	323.31	21234000000	443	-0.02	0.07	-0.03	0.08	0.23	0.18
	0.185396	0.156667	P32621	P32621	Guanosine-diphosphatase	GDA1	13	36.5	56.821	0	257.48	3539700000	64	0.83	-0.04	-0.01	0.17	0.69	0.39
	0.213835	0.156667	P35996	P35996	54S ribosomal protein L38, mitochondrial;54S ribosomal protein L34, mitochondrial	MRPL38	5	39.1	14.904	0	17.259	1231300000	32	-0.14	0.2	-0.2	0.58	0.05	-0.3
	0.125718	0.156667	Q12454	Q12454	Putative tyrosine-protein phosphatase OCA6	OCA6	6	27.7	26.024	0	9.6449	1061500000	34	0.1	-0.75	-0.65	0.29	-0.97	-0.15
	1.12649	0.156667	Q06833	Q06833	Uncharacterized PH domain-containing protein YPR091C	YPR091C	17	23.4	87.323	0	153.87	13603000000	83	1.11	1.13	1.19	1.41	1.2	1.29
	0.934433	0.156667	P20449	P20449	ATP-dependent RNA helicase DBP5	DBP5	28	70.3	53.873	0	323.31	50578000000	303	3.8	3.88	3.9	3.93	4.16	3.96
	0.158	0.156667	P09798	P09798	Anaphase-promoting complex subunit CDC16	CDC16	10	13	94.991	0	34.277	649610000	41	-2.37	-3.29	-2.81	-2.21	-3.11	-2.68
	1.31536	0.156666	P12385	P12385	Eukaryotic peptide chain release factor subunit 1	SUP45	30	70.7	49.005	0	323.31	178980000000	376	5.59	5.51	5.4	5.67	5.66	5.64
	0.0526151	0.153894	P41896	P41896	Transcription initiation factor IIF subunit beta	TFG2	11	36.2	46.605	0	59.033	598310000	37	-3.48	-1.87	-0.88	-3.24832	-1.24	-1.28
	1.64402	0.153334	Q08972	Q08972	[NU+] prion formation protein 1	NEW1	55	56.3	134.33	0	323.31	136600000000	571	3.87	3.86	3.84	4.07	4.03	3.93
	0.414355	0.153333	P12688	P12688	Serine/threonine-protein kinase YPK1	YPK1	26	47.5	76.479	0	323.31	21921000000	228	2.25	2.44	2.11	2.22	2.65	2.39
	0.89527	0.153333	Q3E757;P0C0W9	Q3E757;P0C0W9	60S ribosomal protein L11-B;60S ribosomal protein L11-A	RPL11B;RPL11A	8	46.6	19.749	0	90.527	90213000000	159	6.06	6.3	6.21	6.3	6.42	6.31
	0.502764	0.153333	P38085	P38085	Valine/tyrosine/tryptophan amino-acid permease 1	TAT1	12	18.7	68.757	0	109.14	5352800000	74	0.88	0.81	0.83	0.79	1.24	0.95
	0.814765	0.153333	P53632	P53632	Poly(A) RNA polymerase protein 2	PAP2	17	34.1	66.03	0	72.648	4065500000	96	0.04	0.14	-0.14	0.11	0.21	0.18
	0.228061	0.153333	P32578	P32578	SNF1 protein kinase subunit beta-1	SIP1	8	15.2	91.07	0	62.386	1291700000	42	-2.02	-1.89	-1.99	-1.95	-1.31	-2.18
	0.985747	0.15	Q03735	Q03735	RNA-binding protein NAB6	NAB6	28	30.7	126.14	0	286.21	10773000000	204	1.04	0.9	0.87	1.14	1.13	0.99
	0.197423	0.15	Q07657	Q07657	Seventh homolog of septin 1	SHS1	13	27.6	62.629	0	107.35	2698200000	81	-0.23	-0.77	-0.46	-0.1	-0.08	-0.83
	1.26636	0.15	P47045	P47045	Mitochondrial import inner membrane translocase subunit TIM54	TIM54	16	40	54.182	0	226.12	5222500000	117	0.23	0.38	0.27	0.38	0.49	0.46
	0.209275	0.15	P31116	P31116	Homoserine dehydrogenase	HOM6	8	25.9	38.502	0	21.509	1257800000	42	-0.81	-1.15	-1.24	-0.85	-0.53	-1.37
	0.412787	0.15	P0CX36;P0CX35	P0CX36;P0CX35	40S ribosomal protein S4-B;40S ribosomal protein S4-A	RPS4B;RPS4A	17	55.2	29.41	0	276.46	256800000000	277	6.91	6.71	6.87	7.08	7.16	6.7
	0.55167	0.146667	P40157	P40157	Vacuolar import and degradation protein 27	VID27	29	42.1	88.845	0	235.75	11549000000	187	1.1	0.88	0.83	1.25	1.01	0.99
	1.0049	0.146667	Q12374	Q12374	Nuclear control of ATPase protein 2	NCA2	19	35.1	70.861	0	146.54	5594600000	114	0.4	0.43	0.3	0.5	0.44	0.63
	0.246497	0.146667	P53924	P53924	E3 ubiquitin-protein ligase DMA2	DMA2	9	20.3	57.584	0	195.76	3898200000	70	0.49	0.64	0.49	1.03	0.25	0.78
	0.846194	0.146667	P22146	P22146	1,3-beta-glucanosyltransferase GAS1	GAS1	9	17.2	59.582	0	234.19	6917100000	79	1.19	1.37	1.22	1.42	1.3	1.5
	0.42887	0.143333	P36008	P36008	Elongation factor 1-gamma 2	TEF4	34	61.4	46.52	0	323.31	508420000000	593	6.99	7.39	7.25	7.44	7.43	7.19
	0.617037	0.143333	P39985	P39985	DNA polymerase V	POL5	38	41.6	115.89	0	323.31	33244000000	308	2.07	1.75	2.04	2.07	2.14	2.08
	0.0664747	0.143333	P32352	P32352	C-8 sterol isomerase	ERG2	3	19.4	24.895	0	40.972	1077000000	33	1.79	0.15	0.93	-0.05	1.5	1.85
	0.106966	0.143333	P39548	P39548	DUP240 protein YAR028W		6	26.9	26.458	0	60.304	702880000	32	-0.56	-1.66	-1.5	-1.74	-0.97	-0.58
	0.139233	0.143333	P81449	P81449	ATP synthase subunit e, mitochondrial	TIM11	6	57.3	10.875	0	78.873	10832000000	60	3	4.04	3.41	3.48	3.32	4.08
	0.43287	0.143333	P10664	P10664	60S ribosomal protein L4-A	RPL4A	16	54.1	39.092	0	323.31	252520000000	353	6.86	6.58	6.55	6.83	6.97	6.62
	0.321338	0.14	P25369	P25369	LAS seventeen-binding protein 5	LSB5	9	37.6	39.872	0	318.76	6248500000	84	1.68	1.66	1.31	1.94	1.49	1.64
	0.22218	0.14	P42949	P42949	Mitochondrial import inner membrane translocase subunit TIM16	PAM16	6	49.7	16.216	0	8.074	1120100000	27	-0.29	-0.85	-0.74	-0.22	-0.42	-0.82
	0.259142	0.14	P38966	P38966	Uncharacterized protein YDR089W		15	23.1	98.711	0	231.81	4156200000	107	-0.17	-0.58	-0.03	-0.38	-0.07	0.09
	0.298463	0.14	P38261	P38261	Exocyst complex component EXO84	EXO84	23	41	85.537	0	267.74	4933100000	122	-0.1	-0.58	0.04	-0.07	-0.13	-0.02
	0.187238	0.14	P32798	P32798	Cobalt uptake protein COT1	COT1	6	22.1	48.154	0	130.74	2956000000	54	0.92	0.41	0.79	0.46	0.79	1.29
	1.32262	0.14	P05756	P05756	40S ribosomal protein S13	RPS13	8	56.3	17.029	0	60.923	102790000000	126	6.37	6.24	6.4	6.49	6.47	6.47
	0.097601	0.14	P12685	P12685	High-affinity potassium transport protein	TRK1	2	1.8	141.07	0.00027693	3.5566	149670000	11	-6.49	-4.98	-5.31	-5.03	-5.5	-5.83
	0.171244	0.136667	Q08193	Q08193	1,3-beta-glucanosyltransferase GAS5	GAS5	5	14.7	51.869	0	58.691	1156000000	34	-1.07	-0.62	-1.44	-1.27	-0.65	-0.8
	0.799207	0.136667	Q08287	Q08287	60S ribosome subunit biogenesis protein NOP8	NOP8	20	49.2	56.965	0	206.09	7196900000	151	1.08	1.04	1.07	1.07	1.19	1.34
	0.414843	0.136667	P53874	P53874	Ubiquitin carboxyl-terminal hydrolase 10	UBP10	25	35.7	88.53	0	323.31	6769200000	141	0.19	0.34	0.58	0.44	0.67	0.41
	0.129909	0.136667	P22214	P22214	Protein transport protein SEC22	SEC22	5	39.7	25.057	0	163.42	1811800000	33	-0.21	0.1	0.64	-0.14	0.21	0.87
	0.163856	0.136667	P47148	P47148	Uncharacterized protein YJR111C		9	31.8	32.208	0	96.472	2148100000	54	0.37	-0.53	0.4	0.28	0.3	0.07
	0.568739	0.136667	P38627	P38627	CTP synthase 2	URA8	25	51.2	64.51	0	171.67	12844000000	166	1.43	1.25	1.44	1.65	1.53	1.35
	1.28453	0.136667	Q08235	Q08235	Ribosome biogenesis protein BRX1	BRX1	11	46.4	33.531	0	323.31	25948000000	104	3.45	3.38	3.51	3.52	3.63	3.6
	0.457482	0.136667	P20606	P20606	Small COPII coat GTPase SAR1	SAR1	10	70	21.45	0	210.55	40823000000	101	4.45	4.15	4.57	4.59	4.49	4.5
	0.0853491	0.133333	P54785	P54785	Transcriptional activator/repressor MOT3	MOT3	7	16.9	54.381	0	24.647	706790000	33	-0.91	-1.19	-0.6	-1.74	-0.63	0.07
	0.323643	0.133333	P43535	P43535	Protein GCN20	GCN20	38	66.8	85.026	0	323.31	49860000000	337	3.37	3.58	3.07	3.5	3.6	3.32
	0.303662	0.133333	Q03862	Q03862	Probable metalloprotease ARX1	ARX1	17	41.5	65.212	0	200.43	3414500000	99	-0.61	-0.25	-0.66	-0.42	-0.56	-0.14
	0.41253	0.133333	Q01896;Q12691	Q01896;Q12691	Sodium transport ATPase 2;Sodium transport ATPase 5	ENA2;ENA5	32	38.2	120.32	0	323.31	14044000000	248	1.12	0.9	1.03	0.95	1.13	1.37
	0.349135	0.133333	P23394	P23394	Pre-mRNA-splicing ATP-dependent RNA helicase PRP28	PRP28	22	41.7	66.641	0	98.393	4011100000	115	-0.62	-0.72	-0.54	-0.38	-0.79	-0.31
	0.206777	0.133333	Q06168	Q06168	Chromatin structure-remodeling complex subunit SFH1	SFH1	9	37.8	48.777	0	73.203	1846300000	64	-0.24	-0.32	-0.47	-0.18	-0.64	0.19
	0.346548	0.133333	Q03218	Q03218	Mitochondrial metal transporter 1	MMT1	8	16.7	56.209	0	66.688	2384900000	61	-0.06	-0.21	-0.48	0.08	-0.17	-0.26
	0.617464	0.133333	P10823	P10823	Guanine nucleotide-binding protein alpha-2 subunit	GPA2	14	42.8	50.447	0	243.24	4653800000	118	0.56	0.54	0.34	0.48	0.69	0.67
	0.24962	0.133333	P39014	P39014	F-box protein MET30	MET30	8	16.9	72.835	0	28.184	1315600000	56	-1.42	-1.63	-1.88	-1.23	-1.5	-1.8
	0.494006	0.133333	P40327	P40327	26S protease regulatory subunit 4 homolog	RPT2	21	57.9	48.828	0	323.31	39597000000	264	3.69	3.38	3.44	3.75	3.51	3.65
	0.0959866	0.133333	P42841	P42841	Polyadenylation factor subunit 2	PFS2	6	18.3	53.143	0	11.621	342840000	23	-3.52	-4.62	-3.17	-3.63	-4.05	-3.23
	0.0435984	0.132056	Q03772	Q03772	Pre-mRNA-splicing factor CWC15	CWC15	2	11.4	19.935	0.0031145	1.9646	117240000	7	-3.24	-3.24	-3.08206	-2.13	-1.92	-5.11589
	0.532953	0.13	Q12745	Q12745	Protein transport protein SEC39	SEC39	13	27.2	82.395	0	142.3	3159200000	93	-0.8	-0.89	-0.69	-0.54	-0.84	-0.61
	0.18461	0.13	Q12004	Q12004	RNA polymerase II transcription factor B subunit 4	TFB4	7	21.6	37.457	0	10.314	1179700000	33	-1.08	-1.84	-1.03	-1.07	-1.23	-1.26
	0.389254	0.13	P48582	P48582	Vacuolar-sorting protein BRO1	BRO1	41	54.9	97.275	0	323.31	16015000000	315	1.2	1.04	0.81	1.29	1	1.15
	1.21365	0.13	P46655	P46655	Glutamate--tRNA ligase, cytoplasmic	GUS1	49	66.2	80.842	0	323.31	557320000000	638	6.56	6.57	6.46	6.73	6.64	6.61
	0.220661	0.13	P36521	P36521	54S ribosomal protein L11, mitochondrial	MRPL11	9	39.8	28.515	0	198.47	6650800000	81	1.49	1.2	1.2	1.64	1.63	1.01
	0.643449	0.13	P0CX46;P0CX45	P0CX46;P0CX45	60S ribosomal protein L2-B;60S ribosomal protein L2-A	RPL2B;RPL2A	12	55.5	27.408	0	323.31	132120000000	225	6.49	6.4	6.44	6.64	6.4	6.68
	0.0817945	0.13	Q08234	Q08234	Uncharacterized ABC transporter ATP-binding protein/permease YOL075C		1	0.9	145.07	0	9.7691	172130000	8	-6.68	-4.86	-5.18	-5.42	-5.5	-5.41
	0.370657	0.13	P53220	P53220	Mitochondrial import inner membrane translocase subunit TIM21	TIM21	5	22.6	27.205	0	30.276	2960200000	35	1.1	1.07	0.97	1.18	0.93	1.42
	0.375655	0.13	P25617	P25617	Uncharacterized protein YCR016W		5	14.8	33.593	0	7.8204	401230000	21	-2.35	-2.31	-2.33	-2.18	-2.46	-1.96
	0.0757122	0.126667	P33203	P33203	Pre-mRNA-processing protein PRP40	PRP40	7	14.1	69.064	0	32.776	448370000	29	-4.51	-3.64	-3.79	-3.91	-2.92	-4.73
	0.163978	0.126667	P20604	P20604	Serine/threonine-protein phosphatase PP1-1	SIT4	12	47.3	35.537	0	75.177	2734500000	83	0.29	0.13	-0.44	-0.19	0.09	0.46
	0.892474	0.126667	Q02725	Q02725	Vacuolar transporter chaperone 3	VTC3	29	38.1	96.552	0	323.31	6264700000	183	-0.11	0	-0.13	0.01	-0.02	0.15
	0.683005	0.126667	P35729	P35729	Nucleoporin NUP120	NUP120	30	37.3	120.45	0	323.31	13073000000	261	0.97	0.91	0.98	0.93	1.21	1.1
	0.805425	0.126667	P38779	P38779	Proteasome-interacting protein CIC1	CIC1	17	47.6	42.529	0	323.31	30943000000	166	3.45	3.38	3.24	3.5	3.41	3.54
	0.346424	0.126667	Q3E705	Q3E705	rRNA-processing protein EFG1	EFG1	12	61.4	27.121	0	323.31	6333700000	102	1.89	2	1.96	1.86	2.01	2.36
	0.0348594	0.124015	P40957	P40957	Spindle assembly checkpoint component MAD1	MAD1	11	15.5	87.65	0	16.032	322090000	20	-3.82	-3.54	-7.05	-5.19796	-5	-3.84
	2.16534	0.123333	Q00955	Q00955	Acetyl-CoA carboxylase;Biotin carboxylase	ACC1	135	72.4	250.35	0	323.31	1252000000000	2147	6.22	6.23	6.21	6.32	6.39	6.32
	0.335531	0.123333	Q12377	Q12377	26S proteasome regulatory subunit RPN6	RPN6	21	55.1	49.773	0	323.31	66372000000	263	4.45	4.52	4.46	4.3	4.76	4.74
	0.912992	0.123333	P25573	P25573	Mitochondrial inner membrane i-AAA protease supercomplex subunit MGR1	MGR1	19	54.7	47.156	0	268.59	9417800000	155	1.64	1.43	1.49	1.63	1.66	1.64
	0.400085	0.123333	Q12259	Q12259	BTB/POZ domain-containing protein YLR108C		12	28.7	55.6	0	18.999	1029600000	46	-2.04	-1.87	-2.08	-2.1	-1.77	-1.75
	0.232101	0.123333	P40094	P40094	Conserved oligomeric Golgi complex subunit 3	COG3	25	37.5	92.543	0	213.67	6080400000	132	-0.18	-0.09	0.11	0.45	-0.13	-0.11
	0.13812	0.123333	P53258	P53258	GTPase-activating protein GYP2	MDR1	20	23.6	109.26	0	53.503	3883400000	99	-1.42	-0.45	-1.01	-1.18	-0.63	-0.7
	0.20469	0.123333	Q07688	Q07688	Phosphorelay intermediate protein YPD1	YPD1	9	57.5	19.168	0	100.17	4227600000	56	1.57	1.46	0.91	1.33	1.66	1.32
	0.397066	0.123333	P53538	P53538	RNA polymerase II subunit A C-terminal domain phosphatase SSU72	SSU72	7	39.3	23.469	0	134.49	2700700000	60	0.79	1.19	0.86	1.16	1.03	1.02
	0.375864	0.12	P0C2H7;P0C2H6	P0C2H7;P0C2H6	60S ribosomal protein L27-B;60S ribosomal protein L27-A	RPL27B;RPL27A	6	39.7	15.505	0	115.89	123410000000	99	7.02	7.31	7.33	7.51	7.21	7.3
	0.0695022	0.12	P28795	P28795	Peroxisomal biogenesis factor 3	PEX3	6	15.2	50.675	0	18.261	649450000	25	-2.96	-1.36	-2.18	-2.54	-1.28	-2.32
	0.659559	0.12	P38333	P38333	Essential nuclear protein 1	ENP1	26	63.4	55.136	0	323.31	27788000000	240	3.09	2.9	2.84	3.03	3.03	3.13
	0.551201	0.12	P0CX85;P0CX84	P0CX85;P0CX84	60S ribosomal protein L35-B;60S ribosomal protein L35-A	RPL35B;RPL35A	7	42.5	13.909	0	59.894	36067000000	51	6.17	6	5.91	6.22	6.03	6.19
	0.0718669	0.12	Q02896	Q02896	Alkaline ceramidase YDC1	YDC1	2	7.6	37.23	0	5.3156	501730000	16	-1.11	-0.89	-2.42	-0.76	-1.37	-1.93
	0.505452	0.12	P23615	P23615	Transcription elongation factor SPT6	SPT6	56	47.3	168.29	0	323.31	43848000000	471	2.2	2.03	2.06	2.09	2.17	2.39
	0.124512	0.12	P39969	P39969	Protein BOI2	BOI2	21	22.4	115.69	0	164.49	2830300000	88	-1.21	-2.12	-1.14	-1.68	-1.17	-1.26
	0.334	0.12	O13329	O13329	DNA replication fork-blocking protein FOB1	FOB1	9	19.6	65.318	0	43.026	865200000	34	-2.33	-2.03	-2.4	-2.13	-1.97	-2.3
	0.166115	0.12	P21825	P21825	Translocation protein SEC62	SEC62	8	33.9	31.346	0	120.33	15943000000	81	2.65	3.23	2.87	3.26	3.24	2.61
	0.315294	0.116667	P32836	P32836	GTP-binding nuclear protein GSP2/CNR2	GSP2	13	50.9	24.99	0	121.89	106070000000	142	6.18	5.83	6.3	6.11	6.27	6.28
	0.237259	0.116667	P38759	P38759	Vacuolar protein sorting-associated protein 29	VPS29	9	37.2	31.012	0	221.72	6344500000	84	1.74	1.65	1.68	1.62	2.19	1.61
	0.163359	0.116667	P38994	P38994	Probable phosphatidylinositol 4-phosphate 5-kinase MSS4	MSS4	14	23.4	89.319	0	53.914	2245300000	70	-1.14	-1.73	-1.15	-0.9	-1.54	-1.23
	0.134165	0.116667	P25270	P25270	rRNA methyltransferase 1, mitochondrial	MRM1	5	14.8	46.387	0	23.581	2555900000	36	-0.44	0.24	-0.71	-0.22	-0.43	0.09
	0.568917	0.116667	P42842	P42842	Essential for maintenance of the cell wall protein 1	EMW1	45	54.4	102.34	0	323.31	32169000000	355	2.12	1.95	2.2	2.27	2.1	2.25
	0.277125	0.116667	Q06485	Q06485	Autophagy-related protein 33	ATG33	4	21.8	20.4	0	23.919	2644800000	35	1.1	0.92	1.37	1.4	1.04	1.3
	0.0769423	0.114548	P53886	P53886	Anaphase-promoting complex subunit 1	APC1	8	5.4	196.16	0	15.578	363900000	22	-4.67	-6.1	-5.05	-4.66636	-5.71	-5.1
	0.128453	0.113333	Q07915	Q07915	Ribosome biogenesis protein RLP24	RLP24	3	15.6	23.975	0	25.393	3940100000	27	2.75	3.35	2.58	2.69	3.44	2.89
	1.17846	0.113333	P38708	P38708	Putative proline--tRNA ligase YHR020W	YHR020W	39	67.3	77.385	0	323.31	243060000000	612	5.48	5.57	5.45	5.63	5.65	5.56
	0.351853	0.113333	P39517	P39517	ATP-dependent RNA helicase DHH1	DHH1	26	54.2	57.543	0	323.31	47482000000	256	3.82	3.97	3.57	4.03	3.85	3.82
	0.0661025	0.113333	Q06891	Q06891	Trans-acting factor D	RAF1	4	20.4	21.289	0	8.5108	1476700000	30	0.22	0.19	0.18	-0.57	1.45	0.05
	0.130283	0.113333	Q06451	Q06451	Polyamine transporter 3	TPO3	6	14	68.065	0	243.94	3072800000	40	0.44	0.47	0.25	0.41	0.01	1.08
	0.627447	0.113333	P47102	P47102	ARF guanine-nucleotide exchange factor 1	GEA1	31	25.6	159.44	0	98.083	4328700000	161	-0.87	-0.96	-1.09	-0.92	-0.9	-0.76
	0.121284	0.113333	P32873	P32873	GTPase-activating protein BEM3	BEM3	24	26.6	124.91	0	162.06	5289400000	145	-1.13	-0.73	-0.66	-0.47	-0.37	-1.34
	0.388566	0.113333	P38120	P38120	37S ribosomal protein S9, mitochondrial	MRPS9	7	34.5	31.925	0	213.45	2204200000	44	-0.35	-0.23	0.06	-0.09	-0.06	-0.03
	0.684026	0.113333	P21524	P21524	Ribonucleoside-diphosphate reductase large chain 1	RNR1	40	52.6	99.56	0	323.31	48319000000	401	2.89	2.99	2.91	2.91	3.14	3.08
	0.443874	0.11	Q02892	Q02892	Nucleolar GTP-binding protein 1	NOG1	36	56.1	74.409	0	323.31	64892000000	309	3.79	3.8	3.75	4.01	3.98	3.68
	0.227426	0.11	P53045	P53045	Methylsterol monooxygenase	ERG25	6	27.8	36.479	0	183.33	11525000000	62	2.73	2.95	3.11	3.25	2.74	3.13
	0.100689	0.11	P52490	P52490	Ubiquitin-conjugating enzyme E2 13	UBC13	4	28.8	17.468	0	25.71	2068500000	32	1.55	1.53	1.28	0.8	1.99	1.9
	0.538671	0.11	P53550	P53550	mRNA-decapping enzyme subunit 2	DCP2	31	37	108.67	0	323.31	14773000000	180	1	1.03	0.86	1.22	1	1
	0.256424	0.11	P25338	P25338	Uncharacterized endoplasmic reticulum membrane protein YGL010W		4	18.4	20.173	0	5.3964	769000000	30	-0.06	-0.54	-0.17	-0.3	-0.15	0.01
	0.114374	0.11	Q06504	Q06504	N-terminal acetyltransferase B complex catalytic subunit NAT3	NAT3	5	30.3	22.921	0	39.554	723340000	23	-0.69	-0.99	-0.42	-1.19	-0.41	-0.17
	0.573375	0.11	Q04697	Q04697	Glucose-signaling factor 2	GSF2	19	52.1	45.869	0	323.31	57387000000	226	4.41	4.36	4.18	4.49	4.46	4.33
	0.32643	0.11	P11745	P11745	Ran GTPase-activating protein 1	RNA1	28	77.4	45.815	0	323.31	82200000000	308	4.4	4.22	4.11	4.36	4.54	4.16
	0.315101	0.11	Q12504	Q12504	Ribosomal lysine N-methyltransferase 4	RKM4	18	39.7	57.288	0	250.29	7695800000	127	1.47	1.27	1.51	1.42	1.39	1.77
	0.0955727	0.106767	Q08281	Q08281	Restriction of telomere capping protein 1	RTC1	5	3.9	149.34	0	7.3459	264520000	11	-5.24	-4.19822	-5.12	-5.07	-4.31	-4.85792
	0.0898299	0.106667	P05319	P05319	60S acidic ribosomal protein P2-alpha	RPP2A	5	79.2	10.746	0	176.82	24825000000	75	5	4.55	4.96	5.3	4.15	5.38
	0.178066	0.106667	Q12009	Q12009	tRNA (guanine-N(7)-)-methyltransferase	TRM8	8	28	33.391	0	35.719	3260900000	51	0.59	0.62	0.33	0.27	0.99	0.6
	0.0679661	0.106667	P35731	P35731	3-oxoacyl-[acyl-carrier-protein] reductase	OAR1	6	25.5	31.184	0	15.202	571690000	23	-1.37	-2.71	-3.08	-1.96	-2.56	-2.32
	0.129024	0.106667	P46675	P46675	Protein STU2	STU2	21	26.2	100.92	0	66.911	5051900000	119	-0.9	-0.04	-0.31	-0.51	0.02	-0.44
	0.299306	0.106667	Q04739	Q04739	SNF1 protein kinase subunit beta-3	GAL83	10	28.8	46.648	0	58.393	2114900000	56	0.27	0.27	0.06	0.06	0.38	0.48
	0.0719788	0.106667	Q04231	Q04231	DNA repair protein RAD33	RAD33	5	31.6	20.27	0	13.935	1355600000	33	-1.15	0.17	-0.84	-0.4	0.02	-1.12
	0.392133	0.106667	P25808	P25808	ATP-dependent rRNA helicase SPB4	SPB4	23	41.7	69.421	0	161.93	9163100000	157	0.93	0.8	0.74	1.04	0.73	1.02
	0.2947	0.106667	P38225	P38225	Very long-chain fatty acid transport protein	FAT1	20	33.2	77.14	0	286.26	8653700000	122	0.73	0.5	1	0.82	0.9	0.83
	0.48321	0.106667	Q12460	Q12460	Nucleolar protein 56	NOP56	29	69	56.863	0	323.31	302280000000	458	6.3	6.33	6.06	6.37	6.39	6.25
	0.0648989	0.104574	Q04406	Q04406	Early meiotic induction protein 1	EMI1	2	11.8	21.071	0	7.9735	156630000	9	-3.21	-3.15	-3.24	-3.90628	-3.36	-2.02
	0.227883	0.103333	P39722	P39722	Mitochondrial Rho GTPase 1	GEM1	19	35	75.149	0	86.744	3589200000	133	-0.29	-0.58	-0.88	-0.53	-0.38	-0.53
	0.198342	0.103333	P20795	P20795	Vacuolar protein sorting-associated protein 33	VPS33	18	29.8	79.27	0	72.547	3777500000	117	0.29	0.17	-0.31	0.14	0.02	0.3
	0.331661	0.103333	P32790	P32790	Actin cytoskeleton-regulatory complex protein SLA1	SLA1	24	25.2	135.85	0	323.31	8843300000	147	0.36	0.74	0.63	0.56	0.76	0.72
	0.216874	0.103333	Q06346	Q06346	Inositol phosphorylceramide synthase regulatory subunit KEI1;KEI1N;KEI1C	KEI1	3	9.5	25.484	0	31.026	1034700000	24	0.61	0.58	0.41	0.98	0.52	0.41
	0.464378	0.103333	P24783	P24783	ATP-dependent RNA helicase DBP2	DBP2	35	65	60.999	0	323.31	177980000000	520	5.68	5.4	5.4	5.56	5.59	5.64
	0.0886703	0.103333	P21657	P21657	Transcriptional activator protein DAL81	DAL81	7	7.3	109.17	0	20.84	819990000	36	-2.62	-3.77	-2.56	-2.63	-3.06	-2.95
	0.0579602	0.102396	Q06001	Q06001	Factor arrest protein 10	FAR10	5	12.1	54.092	0.00027964	3.8687	234580000	14	-2.67	-3.25719	-3.99	-3.55	-3.8	-2.26
	0.0429545	0.101708	P38748	P38748	RING finger protein ETP1	ETP1	3	6	67.503	0	8.6126	171300000	12	-5.38783	-2.77	-4.19	-3.56	-3.95271	-4.53
	0.222549	0.1	P53039	P53039	Protein transport protein YIP1	YIP1	2	11.7	27.08	0	15.698	6073800000	24	3.2	3.57	3.03	3.48	3.39	3.23
	0.135489	0.1	P32493	P32493	ATPase expression protein 1, mitochondrial	AEP1	6	10.6	59.747	0	8.4166	830490000	30	-2.24	-2.56	-2.02	-2.61	-1.88	-2.03
	0.17292	0.1	P53236	P53236	Chromatin structure-remodeling complex subunit RSC1	RSC1	23	30.6	106.67	0	116.87	4168000000	139	-0.6	-0.43	-0.74	-0.88	-0.37	-0.22
	0.0542378	0.1	P07274	P07274	Profilin	PFY1	3	30.2	13.677	0	21.984	613950000	17	-0.6	-0.33	0.11	0.16	-1.34	0.66
	0.141832	0.1	P40207	P40207	Uncharacterized protein YMR134W		11	46	27.921	0	54.281	2914800000	66	0.98	0.39	0.22	0.56	0.87	0.46
	0.395328	0.1	P38144	P38144	ISWI chromatin-remodeling complex ATPase ISW1	ISW1	45	40.8	131.1	0	323.31	26872000000	303	1.48	1.45	1.43	1.49	1.76	1.41
	0.0648933	0.1	P21538	P21538	DNA-binding protein REB1	REB1	7	8.4	91.873	0	19.605	490660000	28	-3.03	-4.27	-3.42	-3.18	-2.99	-4.25
	0.125876	0.1	P40169	P40169	Uncharacterized plasma membrane protein YNL194C		3	11.6	34.081	0	15.992	362650000	19	-3.01	-2.06	-2.32	-2.33	-2.27	-2.49
	0.367845	0.1	P34162	P34162	Mediator of RNA polymerase II transcription subunit 20	SRB2	4	21.9	22.894	0	8.2248	701500000	25	-1.29	-1.14	-1.04	-0.99	-1.23	-0.95
	0.26897	0.1	P40986	P40986	Cell division control protein 1	CDC1	14	40.3	57.147	0	155.73	7767000000	97	0.86	1.07	0.98	0.8	1.18	1.23
	0.903507	0.0999999	P23248	P23248	40S ribosomal protein S1-B	RPS1B	18	67.8	28.812	0	323.31	282500000000	359	6.9	6.97	6.86	7.06	6.93	7.04
	0.117877	0.0966667	P23595	P23595	Serine/threonine-protein phosphatase PP2A-2 catalytic subunit	PPH22	14	54.4	43.046	0	75.651	1299500000	23	-0.85	-1.08	-1.1	-1.47	-0.51	-0.76
	0.19922	0.0966667	Q06090	Q06090	54S ribosomal protein L51, mitochondrial	MRPL51	1	8.6	16.123	0	13.428	607980000	9	-0.74	-0.92	-1.35	-0.99	-0.9	-0.83
	0.101246	0.0966667	P41895	P41895	Transcription initiation factor IIF subunit alpha	TFG1	20	31.2	82.193	0	136.66	4506000000	110	0.61	-0.34	-0.23	-0.22	0.31	0.24
	0.327247	0.0966667	P48236	P48236	Uncharacterized membrane protein YGR149W		9	22.9	51.646	0	38.592	3717000000	64	0.64	0.52	0.3	0.71	0.57	0.47
	0.697614	0.0966667	P35180	P35180	Mitochondrial import receptor subunit TOM20	TOM20	7	43.7	20.317	0	157.9	18752000000	73	3.65	3.75	3.66	3.71	3.75	3.89
	0.131254	0.0966667	P54007;P25608	P54007	Uncharacterized protein YLR460C		11	38.8	41.127	0	18.858	867610000	43	-1.55	-1.68	-1.08	-1.12	-1.16	-1.74
	0.180021	0.0966667	Q12246	Q12246	Sphingoid long chain base kinase 4	LCB4	22	42.5	69.639	0	323.31	12542000000	194	1.09	1.56	1.5	1.31	1.76	1.37
	0.305088	0.0966667	P40056	P40056	Golgi to ER traffic protein 2	GET2	7	32.6	31.493	0	154.26	9146700000	87	2.42	2.24	2.25	2.52	2.51	2.17
	0.0391236	0.0956267	P00447	P00447	Superoxide dismutase [Mn], mitochondrial	SOD2	2	9.9	25.774	0	9.3487	83123000	10	-2.49	-4.34447	-4.32193	-4.73952	-3.04	-3.09
	0.272277	0.0933333	P40335	P40335	Carboxypeptidase Y-deficient protein 8	PEP8	14	47.2	42.546	0	323.31	4804500000	105	0.5	0.59	0.53	0.38	0.68	0.84
	0.870626	0.0933333	Q06488	Q06488	Chromatin structure-remodeling complex subunit RSC2	RSC2	23	32.5	102.3	0	184.9	7081400000	161	0.03	-0.03	-0.08	0.14	0.01	0.05
	0.227132	0.0933333	Q99207	Q99207	Nucleolar complex protein 14	NOP14	28	34.4	94.301	0	323.31	12825000000	194	1.72	1.32	1.74	1.53	1.71	1.82
	0.258792	0.0933333	Q05468	Q05468	Ribosome quality control complex subunit 1	RQC1	19	27.5	83.425	0	86.421	6947900000	131	0.36	0.36	0.5	0.39	0.34	0.77
	0.315806	0.0933333	Q07953	Q07953	Ribosome maturation protein SDO1	SDO1	12	60	28.283	0	208.97	9224700000	95	1.99	1.7	2.02	1.9	1.97	2.12
	0.510715	0.0933332	P08456	P08456	CDP-diacylglycerol--serine O-phosphatidyltransferase	CHO1	6	35.9	30.804	0	109.61	9655600000	54	2.64	2.66	2.86	2.74	2.83	2.87
	1.33043	0.0933331	P53622	P53622	Coatomer subunit alpha	COP1	54	59	135.61	0	323.31	143920000000	633	4.15	4.05	4.13	4.22	4.21	4.18
	0.3253	0.0900002	Q01939	Q01939	26S protease regulatory subunit 8 homolog	RPT6	23	60.2	45.271	0	323.31	60665000000	227	4.06	4.13	4.24	4.38	4.04	4.28
	0.137865	0.09	Q12262	Q12262	Central kinetochore subunit MCM16	MCM16	5	27.1	21.138	0	11.836	679930000	29	-1.11	-0.65	-1.47	-0.9	-1.03	-1.03
	0.611076	0.09	P40482	P40482	Protein transport protein SEC24	SEC24	20	28.2	103.63	0	98.526	3956100000	111	-0.46	-0.5	-0.48	-0.46	-0.26	-0.45
	0.36604	0.09	P53049	P53049	Oligomycin resistance ATP-dependent permease YOR1	YOR1	44	34.9	166.73	0	323.31	9156700000	230	-0.38	-0.16	-0.17	-0.23	0	-0.21
	0.344127	0.09	P38355	P38355	Uncharacterized transporter YBR287W		6	21.8	47.506	0	107.87	4639900000	42	1.73	1.49	1.52	1.63	1.56	1.82
	0.244902	0.09	Q08965	Q08965	Ribosome biogenesis protein BMS1	BMS1	43	43.4	135.57	0	323.31	45723000000	421	2.54	2.71	2.74	2.79	2.96	2.51
	0.251375	0.09	P48570	P48570	Homocitrate synthase, cytosolic isozyme	LYS20	19	61.9	47.098	0	121.25	2517500000	40	-0.1	-0.34	-0.59	-0.23	-0.26	-0.27
	0.126164	0.09	P30619	P30619	Protein transport protein SEC1	SEC1	20	34.9	83.479	0	127.99	3157600000	120	-0.96	-1.4	-0.57	-0.97	-1.01	-0.68
	0.0731707	0.09	Q04868	Q04868	Elongator complex protein 6	ELP6	6	22.3	30.573	0	33.285	2700000000	41	1.85	0.38	0.95	1.05	1.24	1.16
	0.0221705	0.0875085	P25385	P25385	Protein transport protein BOS1	BOS1	3	14.8	27.5	0	4.5962	170240000	8	-4.62336	-3.27	-3.13	-5.97083	-2.91	-1.88
	0.338559	0.0866667	P40303	P40303	Proteasome subunit alpha type-4	PRE6	10	50	28.439	0	155.57	8403100000	93	2.01	1.91	2.16	2.2	2.18	1.96
	0.492843	0.0866667	Q12019	Q12019	Midasin	MDN1	155	38.2	559.3	0	323.31	63671000000	1124	1.06	0.82	0.85	0.97	1.01	1.01
	0.139019	0.0866667	P26755	P26755	Replication factor A protein 3	RFA3	4	54.1	13.816	0	142.39	1240000000	26	0.69	-0.01	0.45	0.63	0.27	0.49
	0.119745	0.0866667	P47130	P47130	Cop9 signalosome complex subunit 12	CSN12	12	31.2	49.482	0	38.343	3211700000	70	-0.6	0	-0.08	-0.32	0.23	-0.33
	0.210371	0.0866667	Q08773	Q08773	ISWI chromatin-remodeling complex ATPase ISW2	ISW2	32	31.7	130.33	0	165.07	5740600000	163	-0.55	-0.72	-0.84	-0.62	-0.85	-0.38
	0.199217	0.0866667	P38351	P38351	RNA polymerase II-associated protein 1	PAF1	17	52.1	51.8	0	200.98	4098500000	123	0.61	0.48	0.27	0.41	0.4	0.81
	0.287212	0.0866667	Q12417	Q12417	Pre-mRNA-splicing factor PRP46	PRP46	10	25.1	50.7	0	16.706	972630000	53	-2.14	-1.75	-2.02	-1.83	-1.86	-1.96
	0.739551	0.0866666	P32909	P32909	Protein SMY2	SMY2	23	41.6	81.396	0	323.31	8803200000	178	0.88	0.91	0.87	1.01	0.87	1.04
	0.821374	0.0866666	P22137	P22137	Clathrin heavy chain	CHC1	74	59.2	187.23	0	323.31	116380000000	780	3.16	3.14	3.17	3.15	3.27	3.31
	0.418631	0.0866666	P41940	P41940	Mannose-1-phosphate guanyltransferase	PSA1	25	81.7	39.565	0	323.31	511980000000	500	7.34	7.27	7.36	7.27	7.4	7.56
	0.109915	0.0833334	Q08818	Q08818	Meiotic sister-chromatid recombination protein 6, mitochondrial	MSC6	14	24.9	79.946	0	88.214	1558600000	62	-1.98	-1.85	-2.43	-2.31	-1.6	-2.1
	0.20258	0.0833334	P17064	P17064	Purine-cytosine permease FCY2	FCY2	5	10.5	58.201	0	93.75	4195900000	36	1.91	2.1	2.29	2.04	2.1	2.41
	0.478812	0.0833333	P33310	P33310	ATP-dependent permease MDL1, mitochondrial	MDL1	19	32.4	75.949	0	207.5	3008800000	94	-0.52	-0.72	-0.53	-0.49	-0.58	-0.45
	0.358261	0.0833333	P32496	P32496	26S proteasome regulatory subunit RPN12	RPN12	14	56.9	31.919	0	183.01	11479000000	108	2.25	2.14	2.46	2.32	2.38	2.4
	0.357029	0.0833333	P32599;REV__P32599	P32599	Fimbrin	SAC6	31	59.5	71.772	0	323.31	108080000000	308	4.2	4.37	4.5	4.52	4.43	4.37
	0.571189	0.0833333	P53893	P53893	Ribosome assembly protein 1	RIA1	35	40.4	124.46	0	208.38	9720700000	248	0.51	0.4	0.34	0.44	0.48	0.58
	0.369352	0.0833333	Q12250	Q12250	26S proteasome regulatory subunit RPN5	RPN5	25	62.9	51.768	0	323.31	56237000000	249	3.83	4.03	4.04	4.18	3.98	3.99
	0.128391	0.0833333	P28273	P28273	5-oxoprolinase	OXP1	19	19.1	140.43	0	46.792	985330000	50	-3.86	-3.22	-3.26	-3.41	-3.54	-3.14
	0.0286781	0.0833333	P53615	P53615	Carbonic anhydrase	NCE103	1	4.5	24.859	0.00054407	3.057	133720000	9	-5.72	-2.98	-2.86	-3.66	-3.34	-4.31
	0.0331414	0.0809823	Q06407	Q06407	Rho-type GTPase-activating protein 2	RGA2	9	10.1	113.29	0	13.553	408520000	29	-5.63	-4.8	-3.68	-4.71	-3.54	-5.61705
	0.641708	0.0800001	P41810	P41810	Coatomer subunit beta	SEC26	42	52.6	109.02	0	323.31	98623000000	470	3.95	3.82	3.9	3.99	3.89	4.03
	0.0988701	0.08	Q12084	Q12084	Putative uridine kinase DAS2	DAS2	8	41.8	26.595	0	22.008	3046300000	51	1.42	0.8	0.45	0.89	1.09	0.93
	0.0729006	0.08	P38065	P38065	AP-2 complex subunit alpha	APL3	37	44.4	115.01	0	323.31	14796000000	227	0.26	0.2	0.31	1.1	0.02	-0.11
	0.408121	0.08	P48813	P48813	High-affinity glutamine permease	GNP1	18	27.5	73.597	0	323.31	29421000000	167	3.01	2.96	3.11	3	3.24	3.08
	0.415167	0.08	P13433	P13433	DNA-directed RNA polymerase, mitochondrial	RPO41	31	24.7	153.05	0	162.53	5525900000	169	-0.86	-1.02	-1.05	-1.01	-0.85	-0.83
	0.561336	0.08	P36775	P36775	Lon protease homolog, mitochondrial	PIM1	38	43.6	127.11	0	323.31	29165000000	314	1.64	1.82	1.73	1.76	1.88	1.79
	0.235157	0.0766667	P38879	P38879	Nascent polypeptide-associated complex subunit alpha	EGD2	9	62.1	18.709	0	272.97	13760000000	75	3.45	3.54	3.62	3.85	3.49	3.5
	0.216441	0.0766667	P05374	P05374	Phosphatidylethanolamine N-methyltransferase	CHO2	34	42	101.2	0	323.31	55245000000	274	2.8	3.25	3.05	3.2	3.06	3.07
	0.0670457	0.0766667	Q06251	Q06251	Uncharacterized protein YLR177W	YLR177W	10	17	71.265	0	13.159	756610000	31	-2.92	-2.68	-2.79	-3.24	-2.97	-1.95
	0.423057	0.0766667	P16140	P16140	V-type proton ATPase subunit B	VMA2	35	83	57.749	0	323.31	168910000000	442	5.48	5.34	5.29	5.55	5.41	5.38
	0.321745	0.0766667	P07213	P07213	Mitochondrial import receptor subunit TOM70	TOM70	35	59.2	70.122	0	323.31	69843000000	327	3.93	3.86	3.69	3.77	3.98	3.96
	0.181827	0.0766667	P53973	P53973	Histone deacetylase HDA1	HDA1	19	34.1	80.069	0	228.12	3495500000	114	-0.45	-0.5	-0.34	-0.19	-0.66	-0.21
	0.120844	0.0766667	P34240	P34240	Zinc-regulated transporter 3	ZRT3	5	12.1	55.402	0	31.83	2004400000	55	0.15	0.32	0.22	0.39	0.65	-0.12
	0.154958	0.0766666	P53140	P53140	Protein RMD9, mitochondrial	RMD9	25	45.4	74.595	0	319.19	9988000000	171	0.66	1.14	1.09	0.83	1.14	1.15
	0.0569589	0.0733336	P0CX30;P0CX29	P0CX30;P0CX29	40S ribosomal protein S23-B;40S ribosomal protein S23-A	RPS23B;RPS23A	5	43.4	16.038	0	104.42	47457000000	69	4.5	5.74	5.87	5.57	5.28	5.48
	0.146965	0.0733333	Q02046	Q02046	Methylenetetrahydrofolate dehydrogenase [NAD(+)]	MTD1	18	61.9	36.239	0	323.31	19223000000	144	3.59	3.08	3.01	3.31	3.24	3.35
	0.15924	0.0733333	Q08282	Q08282	tRNA wybutosine-synthesizing protein 4	PPM2	18	32.9	78.956	0	143.08	3418900000	88	-0.53	-0.3	-0.28	-0.38	-0.51	0
	0.197184	0.0733333	P38892	P38892	Probable S-adenosylmethionine-dependent methyltransferase CRG1	CRG1	9	37.5	33.785	0	63.239	3515300000	71	0.69	0.42	0.41	0.39	0.58	0.77
	0.17598	0.0733333	P36528	P36528	54S ribosomal protein L17, mitochondrial	MRPL17	14	44.8	32.212	0	157.94	5202200000	102	0.99	0.96	0.55	0.92	0.78	1.02
	0.135395	0.0733333	P19263	P19263	Mediator of RNA polymerase II transcription subunit 14	RGR1	29	30.6	123.36	0	306.09	5276600000	173	-1.16	-0.97	-0.52	-0.93	-0.78	-0.72
	0.777477	0.0700001	Q04439	Q04439	Myosin-5	MYO5	45	51.4	136.9	0	323.31	39489000000	414	2.12	2.18	2.05	2.16	2.22	2.18
	0.160025	0.0700001	Q04347	Q04347	Bud site selection protein 22	BUD22	15	32.6	60.053	0	170.51	5973000000	107	0.78	1.29	1.12	1.19	1.21	1
	0.153732	0.07	P41911	P41911	Glycerol-3-phosphate dehydrogenase [NAD(+)] 2, mitochondrial	GPD2	16	51.1	49.421	0	323.31	43680000000	199	3.71	3.81	3.68	4.07	3.84	3.5
	0.0520735	0.07	P39946	P39946	Nuclear distribution protein PAC1	PAC1	5	14	56.9	0	11.345	367100000	16	-3.58	-3.7	-3.55	-3.98	-2.62	-4.02
	0.325986	0.07	Q07807	Q07807	mRNA-binding protein PUF3	PUF3	24	35.2	98.067	0	223.13	6788900000	130	0.19	0.41	0.35	0.46	0.27	0.43
	0.170961	0.07	P32832	P32832	Chromatin structure-remodeling complex subunit RSC7	NPL6	18	52.4	49.65	0	298.68	13003000000	155	1.79	1.96	1.95	1.95	1.73	2.23
	0.12804	0.07	P25298	P25298	mRNA 3-end-processing protein RNA14	RNA14	16	28.2	79.959	0	137.6	2202700000	95	-1.48	-1.45	-1.38	-1.56	-1.57	-0.97
	0.447714	0.07	P15646	P15646	rRNA 2-O-methyltransferase fibrillarin	NOP1	20	62.4	34.465	0	323.31	359370000000	514	7.24	7.39	7.41	7.35	7.49	7.41
	0.145719	0.07	P13586	P13586	Calcium-transporting ATPase 1	PMR1	31	44.1	104.57	0	323.31	31568000000	253	2.34	2.27	2.38	2.25	2.2	2.75
	0.0905529	0.07	P38878	P38878	Protein lunapark	LNP1	7	36.7	32.062	0	61.584	1727500000	42	-0.5	0.26	0.06	-0.04	-0.23	0.3
	0.184937	0.07	Q12096	Q12096	Glucose N-acetyltransferase 1	GNT1	19	38.7	57.577	0	63.867	4381000000	100	0.2	0.18	-0.24	0.1	0.1	0.15
	0.717628	0.07	P32598	P32598	Serine/threonine-protein phosphatase PP1-2	GLC7	13	48.7	35.907	0	179.94	7138500000	112	1.78	1.72	1.76	1.9	1.81	1.76
	0.259335	0.0666668	P38711;P35997	P38711;P35997	40S ribosomal protein S27-B;40S ribosomal protein S27-A	RPS27B;RPS27A	5	47.6	8.8653	0	45.5	65523000000	69	6.72	7	7.04	7.01	7	6.95
	0.0637744	0.0666668	Q04013	Q04013	Citrate/oxoglutarate carrier protein	YHM2	10	32.5	34.184	0	323.31	69865000000	108	4.42	5.39	5.37	5.36	5.23	4.79
	0.195268	0.0666668	P07278	P07278	cAMP-dependent protein kinase regulatory subunit	BCY1	20	57.2	47.218	0	323.31	32283000000	194	3.29	3.35	3.46	3.22	3.44	3.64
	0.1558	0.0666667	P48362	P48362	Protein HGH1	HGH1	13	42.4	44.951	0	261.65	13512000000	126	2.42	2.07	1.88	2.21	2.22	2.14
	0.0710962	0.0666667	Q12043	Q12043	Lipase 5	TGL5	11	17.6	84.715	0	63.87	1177200000	53	-1.85	-1.83	-2.02	-2.35	-1.91	-1.24
	0.025804	0.0666667	P32626	P32626	Enolase-phosphatase E1	UTR4	3	16.3	25.187	0	13.418	338990000	16	-1.12	-2.13	-3.86	-2.54	-2.72	-1.65
	0.111256	0.0666667	P07277	P07277	Mevalonate kinase	ERG12	15	47.4	48.459	0	226.15	7595900000	117	1.28	1.68	1.65	1.88	1.28	1.65
	0.0900891	0.0666667	Q03799	Q03799	37S ribosomal protein S8, mitochondrial	MRPS8	11	63.2	17.47	0	82.823	4881000000	82	1.92	1.37	1.97	1.63	1.65	2.18
	0.0295395	0.0666667	Q04002	Q04002	Sister chromatid cohesion protein 2	SCC2	28	20	171.1	0	62.33	3761300000	122	-1.73	-1.48	-1.83	-1.52	-0.36	-2.96
	0.199483	0.0666667	Q05946	Q05946	U3 small nucleolar RNA-associated protein 13	UTP13	22	39	91.031	0	273.39	5081800000	141	-0.12	-0.06	-0.37	-0.29	-0.04	-0.02
	0.0687771	0.0666667	P22202	P22202	Heat shock protein SSA4	SSA4	20	35	69.65	0	60.328	2240100000	53	-1.06	-0.86	-0.91	-0.23	-1.34	-1.06
	0.113264	0.0666667	P22336	P22336	Replication factor A protein 1	RFA1	22	43.2	70.347	0	106.73	3315800000	111	-0.26	-0.61	-0.57	-0.06	-0.51	-0.67
	0.157724	0.0666667	P53734	P53734	ATP-dependent RNA helicase DBP6	DBP6	29	51.7	70.361	0	225.7	9568900000	170	0.73	0.54	1.03	0.75	0.78	0.97
	0.438876	0.0666666	P40339	P40339	Replication factor C subunit 4	RFC4	13	53.6	36.149	0	323.31	9077700000	118	1.74	1.77	1.92	1.81	1.9	1.92
	0.375488	0.0666666	P05750	P05750	40S ribosomal protein S3	RPS3	15	67.5	26.502	0	323.31	128560000000	213	5.88	5.84	5.9	5.93	5.82	6.07
	0.22093	0.0666666	P26321	P26321	60S ribosomal protein L5	RPL5	12	64	33.714	0	323.31	96778000000	190	5.83	5.78	5.86	5.72	5.84	6.11
	0.126083	0.0633334	P46956	P46956	Inorganic phosphate transporter PHO86	PHO86	10	33.8	34.881	0	113.1	21511000000	101	3.38	3.35	2.85	3.35	3.29	3.13
	0.0343584	0.0633334	P25370	P25370	Good for full DBP5 activity protein 2	GFD2	5	8.7	64.913	0	6.8982	202680000	11	-3	-5.15	-3.93	-3.91	-3.98	-4
	0.105523	0.0633333	Q06169	Q06169	Peroxisomal membrane protein PEX30	PEX30	16	35.4	59.461	0	323.31	3449500000	94	-0.32	-0.02	-0.2	0.04	0.12	-0.51
	0.231951	0.0633333	Q06639	Q06639	Chromatin structure-remodeling complex protein RSC3	RSC3	32	45.9	101.72	0	323.31	11126000000	177	1	0.8	0.71	1.02	0.88	0.8
	0.119679	0.0633333	Q03466	Q03466	Protein EBS1	EBS1	18	26.7	99.999	0	187.53	4168800000	108	-0.24	-0.42	-0.28	-0.58	-0.23	0.06
	0.359584	0.0633333	P54783	P54783	D-arabinono-1,4-lactone oxidase	ALO1	16	41.4	59.493	0	81.555	3759400000	95	-0.21	0.01	-0.03	0.02	-0.07	0.01
	0.0577108	0.0633333	Q03330	Q03330	Histone acetyltransferase GCN5	GCN5	10	29.2	51.069	0	76.166	1718300000	55	-1.27	-0.91	-1.16	-1.01	-1.7	-0.44
	0.0563741	0.0633333	P16451	P16451	Pyruvate dehydrogenase complex protein X component, mitochondrial	PDX1	7	23.2	45.361	0	67.437	947700000	29	-2.46	-1.53	-2.07	-2.38	-2.06	-1.43
	0.154758	0.06	P17883	P17883	Superkiller protein 3	SKI3	53	40.7	163.72	0	323.31	19383000000	354	0.76	0.71	0.62	0.48	0.92	0.87
	0.148538	0.06	P32597	P32597	Nuclear protein STH1/NPS1	STH1	51	41.9	156.74	0	323.31	23905000000	380	1.79	1.37	1.32	1.52	1.55	1.59
	0.158847	0.06	Q08548	Q08548	Lysophospholipid acyltransferase	ALE1	14	25.7	72.227	0	201.89	8030400000	96	0.96	1.07	1.33	1.17	1.34	1.03
	0.154758	0.0599999	Q04170	Q04170	Uncharacterized protein YDR391C	YDR391C	9	40.1	26.273	0	30.811	3531800000	67	1.51	1.2	1.57	1.59	1.31	1.56
	0.120694	0.0599999	P38314	P38314	Protein SDS24	SDS24	21	58.6	57.187	0	298.23	23817000000	179	2.4	3.01	2.68	2.84	2.7	2.73
	0.0456739	0.0591104	Q12469	Q12469	Serine/threonine-protein kinase SKM1	SKM1	6	10.5	75.33	0.00027518	3.346	132790000	9	-5.2	-4.51	-3.97	-4.31267	-5.02	-4.17
	0.0414269	0.0577831	P23287	P23287	Serine/threonine-protein phosphatase 2B catalytic subunit A1	CNA1	11	22.6	63.001	0	14.833	413160000	23	-2.44	-3.71335	-3.57	-3.44	-3.43	-2.68
	0.0971407	0.0566667	Q03124	Q03124	Chromatin structure-remodeling complex subunit RSC9	RSC9	17	35.8	65.217	0	165.67	10041000000	113	1.1	1.44	1.41	1.2	1.73	1.19
	0.0848091	0.0566667	Q2V2P4	Q2V2P4	Uncharacterized protein YIL156W-B	YIL156W-B	1	13.7	8.1644	0	6.9836	1596000000	9	1.86	1.26	1.7	1.59	1.44	1.96
	0.199013	0.0566667	P0CX42;P0CX41	P0CX42;P0CX41	60S ribosomal protein L23-B;60S ribosomal protein L23-A	RPL23B;RPL23A	6	43.8	14.473	0	96.278	73907000000	194	5.9	5.82	5.98	6.03	6.08	5.76
	0.0606926	0.0566667	P22517	P22517	Calcium/calmodulin-dependent protein kinase II	CMK2	10	27.1	50.447	0	41.104	2279900000	67	-0.88	-0.54	0.05	-0.71	-0.39	-0.1
	0.156513	0.0566667	P32558	P32558	FACT complex subunit SPT16	SPT16	35	36.7	118.63	0	283.13	9778800000	216	0.24	0.64	0.59	0.45	0.62	0.57
	0.293575	0.0566667	Q04264	Q04264	Sister chromatid cohesion protein PDS5	PDS5	38	35.9	147.04	0	323.31	9830800000	263	-0.05	0.08	-0.05	-0.08	0.11	0.12
	0.197458	0.0566667	P38630	P38630	Replication factor C subunit 1	RFC1	38	52.1	94.902	0	323.31	19639000000	300	1.38	1.71	1.59	1.59	1.54	1.72
	0.335616	0.0566665	P0CX44;P0CX43	P0CX44;P0CX43	60S ribosomal protein L1-B;60S ribosomal protein L1-A	RPL1B;RPL1A	11	47.9	24.485	0	150.85	77746000000	162	6.11	5.94	5.94	6.06	5.98	6.12
	0.435203	0.0566665	P39077	P39077	T-complex protein 1 subunit gamma	CCT3	37	73.8	58.814	0	323.31	94935000000	408	4.45	4.3	4.42	4.45	4.39	4.5
	0.0642941	0.0533334	P32353	P32353	C-5 sterol desaturase	ERG3	9	24.7	42.73	0	143.33	15439000000	71	3.07	2.66	2.57	2.94	2.35	3.17
	0.0514464	0.0533333	P15303	P15303	Protein transport protein SEC23	SEC23	19	32.3	85.384	0	196.48	6497700000	120	0.08	0.36	0.38	0.8	0.52	-0.34
	0.250314	0.05	P32368	P32368	Phosphoinositide phosphatase SAC1	SAC1	33	64.4	71.124	0	323.31	71569000000	390	3.86	3.82	3.75	3.73	3.87	3.98
	0.137882	0.05	P32583	P32583	Suppressor protein SRP40	SRP40	6	19	41.015	0	237.93	10851000000	59	3.27	3.51	3.68	3.63	3.42	3.56
	0.0533303	0.05	Q06673	Q06673	Protein ECM30	ECM30	13	12	145.05	0	54.6	1464200000	57	-2.86	-2.16	-3.05	-2.85	-2.78	-2.29
	0.0514401	0.05	P53290	P53290	GTP-binding protein GTR2	GTR2	7	20.5	38.6	0	64.714	1738600000	42	-0.64	0.39	0.31	0.14	-0.02	0.09
	0.212208	0.05	P39109	P39109	Metal resistance protein YCF1	YCF1	57	44.1	171.12	0	323.31	43691000000	456	1.87	2.06	2.14	1.99	2.14	2.09
	0.0346755	0.05	Q08273	Q08273	RING-box protein HRT1	HRT1	2	31.4	13.94	0	37.757	555940000	14	-0.76	-0.39	-0.57	0.09	-1.46	-0.2
	0.0748316	0.05	P36124	P36124	SET domain-containing protein 3	SET3	18	29.3	85.479	0	70.601	2182200000	87	-1.98	-1.41	-1.21	-1.44	-1.44	-1.57
	0.0636819	0.0466667	P10964	P10964	DNA-directed RNA polymerase I subunit RPA190	RPA190	66	48.3	186.43	0	323.31	36019000000	519	1.38	1.32	2.1	1.73	1.64	1.57
	0.0621737	0.0466667	Q12164	Q12164	Pore membrane protein of 33 kDa	POM33	6	22.9	32.186	0	81.189	16227000000	82	2.84	2.46	3.07	2.93	2.47	3.11
	0.155717	0.0466667	P47133	P47133	ER membrane protein complex subunit 2	EMC2	11	39.4	33.855	0	263.99	8337000000	74	2.05	1.81	2	1.91	1.92	2.17
	0.182499	0.0466667	P25694	P25694	Cell division control protein 48	CDC48	41	62.4	91.995	0	323.31	63848000000	392	3.52	3.36	3.25	3.5	3.46	3.31
	0.0454977	0.0466667	P40541	P40541	Cohesin subunit SCC3	IRR1	26	24.6	133.01	0	178.58	4644100000	126	-0.88	-0.85	-0.11	-0.78	-0.84	-0.08
	0.0306556	0.0466667	P05986	P05986	cAMP-dependent protein kinase type 3	TPK3	11	40.2	45.977	0	135.66	2825000000	65	-0.22	-0.86	0.89	-0.05	0.06	-0.06
	0.119006	0.0466667	Q08641;REV__Q08723	Q08641	tRNA(Thr) (cytosine(32)-N(3))-methyltransferase	ABP140	22	44.1	71.485	0	323.31	11820000000	157	1.83	1.53	1.81	1.66	1.98	1.67
	0.169439	0.0466667	Q12196	Q12196	Serine/threonine-protein kinase RIO1	RIO1	16	38.8	56.122	0	323.31	6871300000	112	1.31	1.1	1.12	1.12	1.17	1.38
	0.0912175	0.0466666	P33298	P33298	26S protease regulatory subunit 6B homolog	RPT3	25	76.4	47.893	0	323.31	63373000000	272	4.52	4.15	4.34	4.5	4.56	4.09
	0.260992	0.0466665	P38219	P38219	Obg-like ATPase 1	OLA1	30	72.3	44.174	0	323.31	323480000000	467	6.69	6.55	6.59	6.77	6.58	6.62
	0.0232796	0.0446945	P32190	P32190	Glycerol kinase	GUT1	10	16.1	79.823	0	16.522	638890000	32	-2.56	-2.64	-3.22	-2.16	-2.15	-3.97592
	0.071397	0.0433335	P53927	P53927	Ribosome biogenesis protein 15	NOP15	5	23.2	25.447	0	38.881	12858000000	51	3.43	3.8	3.74	4.01	3.7	3.39
	0.461613	0.0433334	P32481	P32481	Eukaryotic translation initiation factor 2 subunit gamma	GCD11	30	58.8	57.865	0	323.31	117730000000	306	5.06	5	5.05	5.01	5.13	5.1
	0.122994	0.0433334	Q06106	Q06106	Multiple RNA-binding domain-containing protein 1	MRD1	39	51.3	101.12	0	323.31	24135000000	317	1.6	1.83	1.93	1.69	1.98	1.82
	0.113845	0.0433334	P0C2H8	P0C2H8	60S ribosomal protein L31-A	RPL31A	7	61.1	12.953	0	136.49	98106000000	96	6.97	6.62	6.65	6.73	6.69	6.95
	0.0247702	0.0433333	Q03798	Q03798	Altered inheritance of mitochondria protein 36, mitochondrial	AIM36	6	25.9	29.076	0	39.22	1828000000	30	-0.12	-0.46	-2	-0.78	-0.68	-0.99
	0.157818	0.0433333	P36017;P36019	P36017	Vacuolar protein sorting-associated protein 21	VPS21	9	45.2	23.081	0	23.47	1780300000	45	-0.18	0.02	-0.25	-0.2	-0.1	0.02
	0.134813	0.0433333	P31380	P31380	ATP-dependent helicase FUN30	FUN30	28	28.9	128.51	0	172.9	9390000000	221	0.44	0.33	0.3	0.27	0.62	0.31
	0.1108	0.0433333	P46970	P46970	Nonsense-mediated mRNA decay protein 5	NMD5	32	38.5	119.97	0	323.31	20759000000	256	1.83	1.55	1.42	1.58	1.56	1.79
	0.0620465	0.0433333	P06784	P06784	Serine/threonine-protein kinase STE7	STE7	7	15.9	57.708	0	39.31	1541000000	51	-0.78	-0.41	-0.94	-0.34	-0.98	-0.68
	0.100774	0.0433333	Q01329	Q01329	Pre-tRNA-processing protein PTA1	PTA1	30	48.2	88.472	0	323.31	8462100000	212	0.31	0.74	0.6	0.42	0.65	0.71
	0.197093	0.0433333	P32582	P32582	Cystathionine beta-synthase	CYS4	28	69.4	56.021	0	323.31	19347000000	227	2.38	2.2	2.46	2.43	2.42	2.32
	0.130411	0.0433333	P36000	P36000	AP-1 complex subunit beta-1	APL2	25	42.3	81.868	0	209.01	9780900000	185	1.12	0.97	0.72	0.93	0.96	1.05
	0.0320189	0.0433332	P04806	P04806	Hexokinase-1	HXK1	25	75.1	53.738	0	323.31	73479000000	260	4.09	4.17	4.34	4.14	5.07	3.52
	0.0209577	0.040538	P21672	P21672	Ribonucleoside-diphosphate reductase large chain 2	RNR3	12	16.9	97.514	0.0018479	2.3495	142250000	4	-4.22611	-4.91998	-3	-4.14	-3.40448	-4.48
	0.38778	0.04	P33892	P33892	Translational activator GCN1	GCN1	111	48.7	296.69	0	323.31	193910000000	1040	3.36	3.31	3.33	3.36	3.45	3.31
	0.0776732	0.04	P23255	P23255	Transcription initiation factor TFIID subunit 2	TAF2	27	21.1	161.47	0	81.042	5303800000	178	-1.44	-0.89	-0.92	-1.04	-1.1	-0.99
	0.0410902	0.04	P39107	P39107	Mannan polymerase complexes subunit MNN9	MNN9	8	21.3	45.954	0	50.16	6046600000	50	0.96	1.3	1.64	1.02	1.87	1.13
	0.0383295	0.04	P53178	P53178	UDP-N-acetylglucosamine transferase subunit ALG13	ALG13	5	31.2	22.661	0	11.668	775200000	26	-0.7	-1.1	-1.72	-1.43	-1.2	-0.77
	0.0251907	0.04	P23833	P23833	Protein SCO1, mitochondrial	SCO1	5	24.1	33.166	0	30.664	1193500000	35	-1.11	-0.77	-1.84	-1.99	-0.52	-1.09
	0.0230458	0.04	Q03880	Q03880	V-type ATPase assembly factor PKR1	PKR1	5	25.4	13.962	0	242	2278400000	49	1.64	3.32	3.09	3.09	2.82	2.26
	0.0952828	0.04	P41910	P41910	Repressor of RNA polymerase III transcription MAF1	MAF1	10	33.2	44.732	0	168.11	2390000000	56	0.37	0.09	-0.11	0.24	0.05	0.18
	0.202158	0.04	P39904	P39904	Vacuolar protein sorting-associated protein 52	VPS52	19	38.5	74.332	0	98.257	2932000000	93	-0.55	-0.51	-0.4	-0.54	-0.33	-0.47
	0.0689148	0.04	P36041	P36041	Protein EAP1	EAP1	10	23.7	69.761	0	73.373	1381200000	51	-1.14	-1.14	-1.41	-1.28	-1.45	-0.84
	0.169385	0.04	P06780	P06780	GTP-binding protein RHO1	RHO1	8	57.4	23.152	0	105.19	11641000000	46	3.18	3.15	3.01	3.15	3.03	3.28
	0.0547146	0.0366667	P40089	P40089	U6 snRNA-associated Sm-like protein LSm5	LSM5	3	40.9	10.423	0	12.682	2580900000	33	2.41	2.27	2.07	2.18	2.69	1.99
	0.0267976	0.0366667	P06242	P06242	Serine/threonine-protein kinase KIN28	KIN28	9	38.2	35.247	0	24.54	1508300000	35	-0.42	-1.09	-0.67	-0.78	0.07	-1.36
	0.138508	0.0366667	P38217	P38217	Importin subunit beta-2	KAP104	21	30.3	103.68	0	304.75	19801000000	208	2.09	1.98	1.79	2.06	1.91	2
	0.0846636	0.0366667	P38889	P38889	Transcription factor SKN7	SKN7	11	25.1	69.201	0	194.53	2870200000	74	0.15	-0.05	0.09	0.11	-0.15	0.34
	0.0429198	0.0366667	P32263	P32263	Pyrroline-5-carboxylate reductase	PRO3	14	67.8	30.131	0	191.79	5618500000	84	1.63	1.21	0.94	0.9	1.37	1.62
	0.316813	0.0366666	P38221	P38221	Phosphatidate cytidylyltransferase	CDS1	11	26.5	51.822	0	295.48	32050000000	146	3.48	3.49	3.39	3.52	3.42	3.53
	0.0141838	0.0366666	Q08268	Q08268	Probable transporter MCH4	MCH4	4	9.6	54.706	0	13.998	409960000	15	-3.15	-2.61	-3.59	-2.66	-1.94	-4.64
[truncated: 1,493 more rows]
