# Supplementary material for: The nitrogen starvation-induced inhibitor Rts3 restrains Sit4/PP6 to gate quiescence downstream of TORC1
Source: Nat Commun. 2026 Feb 26;17:3256. doi: 10.1038/s41467-026-69693-6 (PMC13062003; doi:10.1038/s41467-026-69693-6)
Supplement: Supplementary file 5 — Supplementary Data 3 [file 41467_2026_69693_MOESM5_ESM.xlsx]

## Sheet: PP2444_PnormedProt_stats_fromPe
Supplementary Data 3: Rts3- and Sit4-dependent phosphoproteomes. Shown are label-free phosphoproteomics data of rapamycin-treated WT, sit4∆, rts3∆, and RTS3-OE cells acquired by DIA (n = 5 biol. repl. each). Phosphosite abundances are normalized to respective protein abundances and log2 transformed (columns S-AL). Student t-tests (FDR < 0.05) are used to determine significant differences (columns…
PG.ProteinGroups	PG.Genes	PG.ProteinNames	PG.FastaHeaders	PTM.ProteinId	PTM.CollapseKey	PTM.SiteLocation	PG.Organisms	maxProb	Significant AND 2fold wt_sit4d	Significant AND 2fold wt_rts3d	Significant AND 2fold wt_rts3oe	Significant wt_sit4d	Significant wt_rts3d	Significant wt_rts3oe	Difference wt_sit4d	Difference wt_rts3d	Difference wt_rts3oe	wt_1	wt_2	wt_3	wt_4	wt_5	rts3d_1	rts3d_2	rts3d_3	rts3d_4	rts3d_5	sit4d_1	sit4d_2	sit4d_3	sit4d_4	sit4d_5	rts3oe_1	rts3oe_2	rts3oe_3	rts3oe_4	rts3oe_5	PTM.ModificationTitle	PTM.SiteAA	PTM.Multiplicity	PTM.FlankingRegion	-Log Student's T-test p-value wt_sit4d	Student's T-test q-value wt_sit4d	Student's T-test Test statistic wt_sit4d	-Log Student's T-test p-value wt_rts3d	Student's T-test q-value wt_rts3d	Student's T-test Test statistic wt_rts3d	-Log Student's T-test p-value wt_rts3oe	Student's T-test q-value wt_rts3oe
P40059	DOT6	DOT6_YEAST	>sp|P40059|DOT6_YEAST Transcriptional regulatory protein DOT6 OS=Saccharomyces cerevisiae (strain ATCC 204508 / S288c) GN=DOT6 PE=1 SV=1	P40059	P40059_Y285	285	Saccharomyces cerevisiae (strain ATCC 204508 / S288c)	1	+	+	+	+	+	+	-13.221	-5.34078	-13.288	-8.27825	-7.17133	-9.1669	-9.15165	-8.5764	-5.37176	-5.73144	-1.55176	-1.75148	-1.23421	4.45503	5.06949	4.68328	4.85087	4.70193	5.24647	5.17844	4.66146	4.4832	4.526	Phospho (STY)	Y	3	SRRSSFAYPQQVAIT	9.29118	0	-27.5327	2.99901	0.048	-4.60495	9.12236	0
Q05854	YLR278C	YL278_YEAST	>sp|Q05854|YL278_YEAST Uncharacterized transcriptional regulatory protein YLR278C OS=Saccharomyces cerevisiae (strain ATCC 204508 / S288c) GN=YLR278C PE=1 SV=1	Q05854	Q05854_S1094	1094	Saccharomyces cerevisiae (strain ATCC 204508 / S288c)	1	+		+	+		+	-8.25415	-1.0493	-4.85256	NaN	NaN	NaN	-3.00592	-3.61809	NaN	NaN	-1.88585	-3.69913	-1.20315	4.49603	4.74681	4.45673	6.0804	4.93077	-1.14237	NaN	1.33552	2.67101	3.29806	Phospho (STY)	S	1	QPQQHITSPQRFSES	4.72988	4.13223e-05	-13.2429	0.43627	0.636239	-0.96427	1.50879	0.0204285
P40563	AIM21	AIM21_YEAST	>sp|P40563|AIM21_YEAST Altered inheritance of mitochondria protein 21 OS=Saccharomyces cerevisiae (strain ATCC 204508 / S288c) GN=AIM21 PE=1 SV=1	P40563	P40563_S257	257	Saccharomyces cerevisiae (strain ATCC 204508 / S288c)	0.999997	+		+	+		+	-8.13383	-2.13377	-4.28564	NaN	NaN	NaN	-10.9701	-11.2466	NaN	NaN	NaN	-9.32151	-8.62767	-3.66875	-2.41068	-3.07189	-3.21739	-2.50391	NaN	-8.82344	-6.47074	-5.27361	-6.72307	Phospho (STY)	S	1	FTKHPESSLEELQKH	5.2881	6.89655e-05	-16.3529	1.53326	0.235002	-4.50691	1.74116	0.0138443
P38167	ECM21	ECM21_YEAST	>sp|P38167|ECM21_YEAST Protein ECM21 OS=Saccharomyces cerevisiae (strain ATCC 204508 / S288c) GN=ECM21 PE=1 SV=2	P38167	P38167_S18	18	Saccharomyces cerevisiae (strain ATCC 204508 / S288c)	0.999397	+		+	+		+	-7.40068	-0.296178	-3.77536	NaN	-5.40076	NaN	-4.74455	NaN	NaN	NaN	-4.01145	NaN	-5.54151	2.21966	2.24086	2.19949	2.36846	2.61164	-4.07405	NaN	-1.10623	0.0646305	-0.0735474	Phospho (STY)	S	1	KNSSHSLSETDLNQS	6.3998	0.000229885	-23.4203	0.121471	0.890936	-0.317644	1.21785	0.0400278
P21373	UTR1	UTR1_YEAST	>sp|P21373|UTR1_YEAST NAD(+) kinase OS=Saccharomyces cerevisiae (strain ATCC 204508 / S288c) GN=UTR1 PE=1 SV=2	P21373	P21373_S67	67	Saccharomyces cerevisiae (strain ATCC 204508 / S288c)	0.999964	+		+	+		+	-7.36226	-1.90148	-3.65201	NaN	NaN	-6.7611	NaN	-6.86132	NaN	NaN	-5.77136	-5.92126	-3.03658	0.481209	0.0371428	0.69743	0.395538	1.14393	-4.22909	-5.12275	-1.63084	-0.985279	-3.82802	Phospho (STY)	S	1	ESSSRRSSLLNKDSS	5.63247	9.47867e-05	-18.1103	0.668787	0.507782	-1.45042	1.39926	0.0269212
Q02629	NUP100	NU100_YEAST	>sp|Q02629|NU100_YEAST Nucleoporin NUP100/NSP100 OS=Saccharomyces cerevisiae (strain ATCC 204508 / S288c) GN=NUP100 PE=1 SV=1	Q02629	Q02629_S643	643	Saccharomyces cerevisiae (strain ATCC 204508 / S288c)	0.997596	+		+	+		+	-7.30386	0.539047	-4.36958	-10.9168	-11.3692	-10.4103	-10.9538	-11.3498	-11.0598	-10.5191	-11.907	-11.2993	-12.9099	NaN	NaN	-3.52358	-3.86865	NaN	-6.83652	-6.88137	-7.69602	-6.35411	-5.38393	Phospho (STY)	S	1	ADMKRNSSLTSAYRL	5.60902	9.13242e-05	-17.9272	0.584747	0.593378	0.989375	5.21913	0.00209524
P37263	YCR087C-A	YC16_YEAST	>sp|P37263|YC16_YEAST UPF0743 protein YCR087C-A OS=Saccharomyces cerevisiae (strain ATCC 204508 / S288c) GN=YCR087C-A PE=1 SV=1	P37263	P37263_S53	53	Saccharomyces cerevisiae (strain ATCC 204508 / S288c)	1	+		+	+		+	-7.1345	-1.4753	-2.88089	-7.79982	-9.00348	-10.4847	-10.3633	-8.6086	-10.0164	-7.44792	-6.70055	-6.21404	-8.50462	-3.18304	-1.54065	-2.10896	-2.04818	-1.70667	-6.32501	NaN	-8.11316	-5.5827	-5.46356	Phospho (STY)	S	1	KNHTSCISEDEKYQK	5.68965	0.000115607	-10.3277	0.912152	0.431084	-1.54611	2.07331	0.00980651
P38167	ECM21	ECM21_YEAST	>sp|P38167|ECM21_YEAST Protein ECM21 OS=Saccharomyces cerevisiae (strain ATCC 204508 / S288c) GN=ECM21 PE=1 SV=2	P38167	P38167_T20	20	Saccharomyces cerevisiae (strain ATCC 204508 / S288c)	0.75277	+		+	+		+	-7.06575	NaN	-3.64449	NaN	-5.46492	NaN	-3.73114	NaN	NaN	NaN	NaN	NaN	-3.42323	2.37429	2.33182	2.35619	2.55338	2.72293	-2.75913	NaN	-1.01885	0.192703	-0.228869	Phospho (STY)	T	1	SSHSLSETDLNQSKG	4.60251	3.4188e-05	-12.2773	NaN	NaN	NaN	1.51347	0.021457
P50109	PSP2	PSP2_YEAST	>sp|P50109|PSP2_YEAST Protein PSP2 OS=Saccharomyces cerevisiae (strain ATCC 204508 / S288c) GN=PSP2 PE=1 SV=2	P50109	P50109_S383	383	Saccharomyces cerevisiae (strain ATCC 204508 / S288c)	1	+		+	+		+	-7.03721	0.621904	-2.23818	-7.96307	-7.99574	-10.1457	NaN	-9.42762	-10.1297	-7.87422	-8.66864	-10.4469	-10.4052	-2.05138	-1.97752	-2.09497	-1.72728	-1.37795	-6.21889	-5.88319	-6.34907	-8.17409	-6.59898	Phospho (STY)	S	1	SNDKDKGSETDVDKQ	5.66791	0.000107527	-11.7411	0.356727	0.702215	0.723633	1.94548	0.0125956
P40095	YER158C	YEY8_YEAST	>sp|P40095|YEY8_YEAST Uncharacterized protein YER158C OS=Saccharomyces cerevisiae (strain ATCC 204508 / S288c) GN=YER158C PE=1 SV=1	P40095	P40095_S28	28	Saccharomyces cerevisiae (strain ATCC 204508 / S288c)	0.852166	+		+	+		+	-7.03009	-2.7669	-3.11797	-0.86806	-4.30348	-0.880527	NaN	NaN	NaN	NaN	0.069602	0.691934	1.48709	NaN	NaN	5.44415	4.58133	NaN	1.68917	0.656913	1.26953	1.94695	-0.0594835	Phospho (STY)	S	1	TSPSRRDSLSIPRAV	1.72804	0.00369571	-4.36565	1.07087	0.338039	-2.105	1.7477	0.0148506
P39523	YMR124W	YM11_YEAST	>sp|P39523|YM11_YEAST Uncharacterized protein YMR124W OS=Saccharomyces cerevisiae (strain ATCC 204508 / S288c) GN=YMR124W PE=1 SV=2	P39523	P39523_T791	791	Saccharomyces cerevisiae (strain ATCC 204508 / S288c)	0.941902	+		+	+		+	-6.9038	-2.44877	-3.59051	NaN	-9.07056	NaN	-9.86308	-6.09505	-6.74875	NaN	-5.80297	-6.88204	-4.14275	-1.51686	-2.85907	-1.23042	-0.947977	-0.641155	-5.49735	-4.19306	-3.43008	-4.49648	-6.14497	Phospho (STY)	T	2	YARRGDITSAGSTSG	3.38462	0.000141176	-6.38368	0.999258	0.373416	-1.8607	1.84105	0.0124209
Q08641	ABP140	AB140_YEAST	>sp|Q08641|AB140_YEAST tRNA(Thr) (cytosine(32)-N(3))-methyltransferase OS=Saccharomyces cerevisiae (strain ATCC 204508 / S288c) GN=ABP140 PE=1 SV=3	Q08641	Q08641_S326	326	Saccharomyces cerevisiae (strain ATCC 204508 / S288c)	0.999995	+		+	+		+	-6.87872	0.17776	-3.07112	NaN	NaN	-11.0738	-7.69249	-6.28461	-9.55289	-8.11384	-6.66795	NaN	-9.77758	-1.91876	-1.58465	-1.30513	-1.25075	-1.29865	-5.56971	-6.4474	-4.82105	-5.15669	-4.40106	Phospho (STY)	S	2	EKSDFEKSDTEGSRI	3.21491	0.000192033	-5.97417	0.0418854	0.953173	0.113688	1.44846	0.0254074
P06105	SCP160	SC160_YEAST	>sp|P06105|SC160_YEAST Protein SCP160 OS=Saccharomyces cerevisiae (strain ATCC 204508 / S288c) GN=SCP160 PE=1 SV=3	P06105	P06105_S54	54	Saccharomyces cerevisiae (strain ATCC 204508 / S288c)	1	+	+	+	+	+	+	-6.83413	-3.09631	-1.30407	-8.66627	-9.72894	NaN	-10.5244	-9.74878	-6.53717	-6.4009	-6.556	-7.14931	-6.21053	-2.91659	-2.86968	-2.75373	-2.64158	-2.98324	-8.58121	-7.74791	-8.25352	-8.37421	-8.85828	Phospho (STY)	S	2	KKPTPLPSLKDLPSL	6.7051	0.000454545	-15.457	4.09399	0.031	-6.45573	1.88153	0.018265
P38993	FET3	FET3_YEAST	>sp|P38993|FET3_YEAST Iron transport multicopper oxidase FET3 OS=Saccharomyces cerevisiae (strain ATCC 204508 / S288c) GN=FET3 PE=1 SV=2	P38993	P38993_T623	623	Saccharomyces cerevisiae (strain ATCC 204508 / S288c)	0.987524	+		+	+		+	-6.81668	-1.90002	-1.8798	NaN	NaN	NaN	-4.4038	-5.78282	NaN	NaN	-1.20622	-5.18037	NaN	2.44301	0.190346	1.4263	1.91935	2.63785	-3.09234	-3.25901	-2.91799	NaN	-3.58472	Phospho (STY)	T	1	VNEDRHSTEKHQFLT	3.39006	0.000140845	-7.42395	0.335654	0.694303	-0.862349	1.78332	0.0165969
P25558	BUD3	BUD3_YEAST	>sp|P25558|BUD3_YEAST Bud site selection protein 3 OS=Saccharomyces cerevisiae (strain ATCC 204508 / S288c) GN=BUD3 PE=1 SV=2	P25558	P25558_S867	867	Saccharomyces cerevisiae (strain ATCC 204508 / S288c)	0.999885	+		+	+		+	-6.74826	-1.33582	-4.54605	NaN	NaN	-5.01069	-3.32457	NaN	NaN	NaN	-3.18667	-4.03959	-1.26919	2.41688	2.46994	2.44722	2.91543	2.65367	0.87568	NaN	0.218094	0.452843	-0.0329618	Phospho (STY)	S	1	SKSKSKPSPVQRVPK	4.51746	3.125e-05	-11.784	0.447342	0.622966	-1.00425	2.81062	0.00425301
Q04500	UTP14	UTP14_YEAST	>sp|Q04500|UTP14_YEAST U3 small nucleolar RNA-associated protein 14 OS=Saccharomyces cerevisiae (strain ATCC 204508 / S288c) GN=UTP14 PE=1 SV=1	Q04500	Q04500_T786	786	Saccharomyces cerevisiae (strain ATCC 204508 / S288c)	0.929883	+		+	+		+	-6.60046	NaN	-4.26233	NaN	NaN	-13.6032	-7.95161	NaN	-6.23232	NaN	NaN	NaN	NaN	-4.49614	-4.39128	-3.81682	-4.05185	-4.12855	-6.81077	-6.26084	-6.22111	-7.36752	-5.91505	Phospho (STY)	T	1	EDDKEVDTTLPGWGE	2.14296	0.00149386	-4.10213	NaN	NaN	NaN	1.389	0.0265736
Q03281	HEH2	HEH2_YEAST	>sp|Q03281|HEH2_YEAST Inner nuclear membrane protein HEH2 OS=Saccharomyces cerevisiae (strain ATCC 204508 / S288c) GN=HEH2 PE=1 SV=1	Q03281	Q03281_S141	141	Saccharomyces cerevisiae (strain ATCC 204508 / S288c)	0.999999	+		+	+		+	-6.57838	-1.12383	-2.87045	NaN	-1.74789	-6.48357	-5.6934	-1.8903	-6.00897	-2.50622	-1.71741	-2.9305	-0.986691	2.29193	2.69211	2.31952	2.92327	2.89613	-1.52263	-1.90515	-0.187444	-0.929421	-0.872027	Phospho (STY)	S	1	KANKPPESPPQSKSD	3.25046	0.000154247	-5.46881	0.329549	0.705136	-0.717895	1.3958	0.0291829
Q12513	TMA17	TMA17_YEAST	>sp|Q12513|TMA17_YEAST Translation machinery-associated protein 17 OS=Saccharomyces cerevisiae (strain ATCC 204508 / S288c) GN=TMA17 PE=1 SV=1	Q12513	Q12513_S24	24	Saccharomyces cerevisiae (strain ATCC 204508 / S288c)	0.999999	+		+	+		+	-6.53391	-2.48473	-3.86667	-8.42728	-15.0643	NaN	NaN	-11.816	NaN	-12.1641	-9.03688	-8.36635	-7.57062	-4.34001	-4.55231	-4.69165	-4.03545	-8.55712	-8.3234	-7.79501	-5.42556	-9.57663	-8.39213	Phospho (STY)	S	1	KTAISGMSDMELAQI	1.96995	0.00212842	-3.45618	0.571163	0.544365	-1.18524	1.22267	0.0396094
Q07623	NOP6	NOP6_YEAST	>sp|Q07623|NOP6_YEAST Nucleolar protein 6 OS=Saccharomyces cerevisiae (strain ATCC 204508 / S288c) GN=NOP6 PE=1 SV=1	Q07623	Q07623_S45	45	Saccharomyces cerevisiae (strain ATCC 204508 / S288c)	1	+		+	+		+	-6.51153	-1.42223	-4.68106	NaN	-7.30012	NaN	NaN	-8.06168	NaN	NaN	-6.33279	-7.6482	-4.79502	-0.998958	-1.37654	-1.22905	-1.01707	-1.22523	-4.37119	-4.17986	-2.06124	-2.04716	-2.33977	Phospho (STY)	S	1	PEGKRPNSAAGNDGE	5.94807	0.000118343	-19.4833	0.541871	0.569693	-1.18363	2.46021	0.00528522
Q99247	YOL087C	YO087_YEAST	>sp|Q99247|YO087_YEAST Uncharacterized WD repeat-containing protein YOL087C OS=Saccharomyces cerevisiae (strain ATCC 204508 / S288c) GN=YOL087C PE=1 SV=1	Q99247	Q99247_T693	693	Saccharomyces cerevisiae (strain ATCC 204508 / S288c)	1	+		+	+		+	-6.45785	-3.02169	-4.49745	-2.80793	-2.44035	-6.86821	-6.12334	-2.92982	-1.46883	-1.73404	-0.879605	-1.7555	-0.223191	2.31174	2.3029	2.10766	2.12302	2.2743	0.842051	-0.224083	0.0325956	0.867118	-0.200064	Phospho (STY)	T	1	RATTGLNTPEEPKGI	3.90632	5.62324e-05	-6.23688	1.8241	0.182468	-2.79955	2.787	0.00429608
P22943	HSP12	HSP12_YEAST	>sp|P22943|HSP12_YEAST 12 kDa heat shock protein OS=Saccharomyces cerevisiae (strain ATCC 204508 / S288c) GN=HSP12 PE=1 SV=1	P22943	P22943_S24	24	Saccharomyces cerevisiae (strain ATCC 204508 / S288c)	1	+		+	+		+	-6.38684	-0.747993	-2.21443	-5.41331	-6.19395	-7.67024	NaN	-5.64834	NaN	-7.72448	-6.30142	-3.94947	-3.9585	-0.112474	1.02769	-0.137438	-0.35568	0.354808	-6.32478	-5.4494	-2.64375	-2.7592	-2.90804	Phospho (STY)	S	2	LKPDSQKSYAEQGKE	5.23225	6.25e-05	-10.2062	0.295533	0.739236	-0.645533	1.22347	0.0454588
P38439	LEO1	LEO1_YEAST	>sp|P38439|LEO1_YEAST RNA polymerase-associated protein LEO1 OS=Saccharomyces cerevisiae (strain ATCC 204508 / S288c) GN=LEO1 PE=1 SV=1	P38439	P38439_S339	339	Saccharomyces cerevisiae (strain ATCC 204508 / S288c)	1	+		+	+		+	-6.13912	-1.91154	-2.68181	NaN	NaN	NaN	-7.94775	-7.00569	NaN	NaN	-6.48143	-6.42931	-3.78481	-1.35919	-1.6334	-1.31512	-1.24657	-1.13372	-5.83241	NaN	-4.27165	-4.28093	-4.79464	Phospho (STY)	S	1	KELERKQSQILRDRR	5.39449	6.53595e-05	-15.9266	0.677905	0.505057	-1.46836	1.90392	0.0124072
P40563	AIM21	AIM21_YEAST	>sp|P40563|AIM21_YEAST Altered inheritance of mitochondria protein 21 OS=Saccharomyces cerevisiae (strain ATCC 204508 / S288c) GN=AIM21 PE=1 SV=1	P40563	P40563_S256	256	Saccharomyces cerevisiae (strain ATCC 204508 / S288c)	0.99998	+		+	+		+	-6.10073	-4.93092	-5.49923	NaN	-9.51533	-8.89577	NaN	-8.47989	-6.3708	NaN	-1.37265	-6.20544	-2.18207	-3.80818	-1.0007	-3.33629	-3.44583	-2.72364	-5.742	-1.97265	-3.00356	-4.97424	-1.6297	Phospho (STY)	S	1	KFTKHPESSLEELQK	3.90467	5.41516e-05	-7.64102	1.58723	0.21159	-2.94587	2.59426	0.00453725
Q12224	RLM1	RLM1_YEAST	>sp|Q12224|RLM1_YEAST Transcription factor RLM1 OS=Saccharomyces cerevisiae (strain ATCC 204508 / S288c) GN=RLM1 PE=1 SV=1	Q12224	Q12224_Y296	296	Saccharomyces cerevisiae (strain ATCC 204508 / S288c)	0.978561	+		+	+		+	-6.09645	-4.96067	-5.35312	NaN	NaN	-4.08464	NaN	-4.21495	NaN	NaN	3.13036	-4.23259	3.53485	2.64704	2.63523	2.62118	2.91692	-1.08709	-3.8941	2.57419	2.78132	2.09133	2.46388	Phospho (STY)	Y	1	NNNDNSNYTQSPSNS	2.30722	0.000995695	-4.44061	0.647088	0.502375	-1.47666	1.26389	0.0340089
P18494	GLN3	GLN3_YEAST	>sp|P18494|GLN3_YEAST Nitrogen regulatory protein GLN3 OS=Saccharomyces cerevisiae (strain ATCC 204508 / S288c) GN=GLN3 PE=1 SV=2	P18494	P18494_S239	239	Saccharomyces cerevisiae (strain ATCC 204508 / S288c)	0.999823	+		+	+		+	-5.91296	-2.47835	-3.91911	NaN	-7.28564	NaN	NaN	-7.88079	-3.94725	-6.63433	-5.73358	-5.66926	-3.53992	-1.78616	-1.0994	-2.30696	-1.51291	-1.64587	-4.72053	-4.19951	-3.38394	-4.37997	-1.63657	Phospho (STY)	S	2	NNNNSNNSNIQHPFL	4.79184	3.72439e-05	-12.7395	1.26372	0.289155	-2.27098	2.06237	0.0087693
Q08816	YOR352W	YO352_YEAST	>sp|Q08816|YO352_YEAST Uncharacterized protein YOR352W OS=Saccharomyces cerevisiae (strain ATCC 204508 / S288c) GN=YOR352W PE=1 SV=1	Q08816	Q08816_S131	131	Saccharomyces cerevisiae (strain ATCC 204508 / S288c)	1	+		+	+		+	-5.87935	-1.1685	-3.41097	-6.93895	-1.47596	NaN	NaN	-1.83877	-4.14317	-3.21937	-2.9652	NaN	1.33016	2.3324	2.18875	2.72408	2.4494	2.61264	-1.85115	-1.25445	1.12159	1.13383	0.815559	Phospho (STY)	S	1	TSHPRRLSMSQQSKF	2.40643	0.000749797	-4.21676	0.224923	0.784221	-0.539971	1.15847	0.0470137
P38970	HAL5	HAL5_YEAST	>sp|P38970|HAL5_YEAST Serine/threonine-protein kinase HAL5 OS=Saccharomyces cerevisiae (strain ATCC 204508 / S288c) GN=HAL5 PE=1 SV=2	P38970	P38970_S217	217	Saccharomyces cerevisiae (strain ATCC 204508 / S288c)	1	+		+	+		+	-5.76165	NaN	-2.88309	-4.97241	-1.35378	-4.92597	-2.71676	-2.91134	NaN	NaN	NaN	NaN	-0.455955	2.40416	2.16366	2.51354	2.46953	2.37711	-3.13937	NaN	0.417832	1.04913	-0.299417	Phospho (STY)	S	1	SKLRRRNSLGVRNHS	4.45485	3.45324e-05	-7.2137	NaN	NaN	NaN	1.41682	0.0278371
P19880	YAP1	YAP1_YEAST	>sp|P19880|YAP1_YEAST AP-1-like transcription factor YAP1 OS=Saccharomyces cerevisiae (strain ATCC 204508 / S288c) GN=YAP1 PE=1 SV=2	P19880	P19880_T165	165	Saccharomyces cerevisiae (strain ATCC 204508 / S288c)	1	+		+	+		+	-5.72723	0.407095	-2.83398	NaN	-6.43111	NaN	-8.10604	-8.11279	NaN	NaN	-8.23262	-10.0101	-5.62852	-2.50743	-1.19859	-1.93003	-1.85173	-1.62596	-6.09785	-5.26595	-4.0898	-4.87802	-3.24839	Phospho (STY)	T	1	SNSEPIDTPNDDIQE	4.58685	3.2e-05	-9.5813	0.105592	0.900369	0.273238	1.98728	0.0107729
P47018	MTC1	MTC1_YEAST	>sp|P47018|MTC1_YEAST Maintenance of telomere capping protein 1 OS=Saccharomyces cerevisiae (strain ATCC 204508 / S288c) GN=MTC1 PE=1 SV=1	P47018	P47018_S273	273	Saccharomyces cerevisiae (strain ATCC 204508 / S288c)	1	+		+	+		+	-5.59038	NaN	-3.36856	NaN	-11.5497	NaN	NaN	-9.38204	NaN	NaN	NaN	NaN	-9.15614	-4.84835	-4.95704	-4.79535	-4.82164	-4.95516	-8.4398	-7.38898	-6.22612	-6.50774	-6.92403	Phospho (STY)	S	1	TPVEKKPSVADGELG	3.70378	8.86263e-05	-8.26577	NaN	NaN	NaN	1.93563	0.01085
P18494	GLN3	GLN3_YEAST	>sp|P18494|GLN3_YEAST Nitrogen regulatory protein GLN3 OS=Saccharomyces cerevisiae (strain ATCC 204508 / S288c) GN=GLN3 PE=1 SV=2	P18494	P18494_T231	231	Saccharomyces cerevisiae (strain ATCC 204508 / S288c)	0.999125	+		+	+		+	-5.57896	-1.5593	-3.41669	NaN	-7.28571	NaN	NaN	-7.3391	-7.72115	-6.6337	-5.11874	-5.43522	-3.8567	-1.85376	-1.05199	-2.34146	-1.66146	-1.75857	-4.71937	-4.13255	-3.45679	-4.56917	-2.6007	Phospho (STY)	T	2	SSSAMNITNNNNSNN	4.77598	3.53982e-05	-12.5051	0.661693	0.513866	-1.29211	2.46755	0.00551777
P12709	PGI1	G6PI_YEAST	>sp|P12709|G6PI_YEAST Glucose-6-phosphate isomerase OS=Saccharomyces cerevisiae (strain ATCC 204508 / S288c) GN=PGI1 PE=1 SV=3	P12709	P12709_S470	470	Saccharomyces cerevisiae (strain ATCC 204508 / S288c)	0.865824	+		+	+		+	-5.56484	-1.95656	-6.19196	NaN	-12.7849	NaN	NaN	-13.1195	-10.3944	-13.4905	-13.0402	-9.45191	-8.60093	-8.04284	-7.77428	-7.52086	-6.75472	-6.8439	-4.44127	-12.9528	-5.21734	-5.97017	-5.21941	Phospho (STY)	S	1	LVPHKVFSGNRPTTS	4.28678	2.80702e-05	-10.4105	0.54769	0.561437	-1.13203	1.18888	0.0398811
P36049	EBP2	EBP2_YEAST	>sp|P36049|EBP2_YEAST rRNA-processing protein EBP2 OS=Saccharomyces cerevisiae (strain ATCC 204508 / S288c) GN=EBP2 PE=1 SV=1	P36049	P36049_S73	73	Saccharomyces cerevisiae (strain ATCC 204508 / S288c)	1	+		+	+		+	-5.54658	-1.64285	-1.98776	-10.1954	-8.40688	-8.95138	-10.9737	-11.865	-9.514	-8.13747	-8.19212	-8.3364	-7.99814	-4.39848	-4.75042	-4.60544	-4.18254	-4.72263	-7.77075	-7.73033	-8.07473	-9.05582	-7.82198	Phospho (STY)	S	1	ADTEEYQSQALSKKE	4.591	3.22581e-05	-7.45271	1.34663	0.288177	-2.0737	1.71051	0.0187745
P32832	NPL6	RSC7_YEAST	>sp|P32832|RSC7_YEAST Chromatin structure-remodeling complex subunit RSC7 OS=Saccharomyces cerevisiae (strain ATCC 204508 / S288c) GN=NPL6 PE=1 SV=1	P32832	P32832_S86	86	Saccharomyces cerevisiae (strain ATCC 204508 / S288c)	1	+		+	+		+	-5.48335	NaN	-3.67907	NaN	-6.26493	NaN	-8.69988	-8.53974	NaN	NaN	NaN	NaN	-4.88998	-1.97956	-5.20159	-1.56291	-1.61793	-1.39551	-6.28	-5.63666	-2.9796	-3.09166	-2.79099	Phospho (STY)	S	1	VDEEEDLSEDKGVTR	2.57017	0.0004997	-4.50437	NaN	NaN	NaN	1.73504	0.0145413
Q03388	VPS72	VPS72_YEAST	>sp|Q03388|VPS72_YEAST Vacuolar protein sorting-associated protein 72 OS=Saccharomyces cerevisiae (strain ATCC 204508 / S288c) GN=VPS72 PE=1 SV=2	Q03388	Q03388_S392	392	Saccharomyces cerevisiae (strain ATCC 204508 / S288c)	0.907873	+		+	+		+	-5.39123	-1.14045	-3.99197	NaN	-7.07871	NaN	-6.66284	-5.77415	NaN	-4.8653	-6.25467	-5.59284	-4.74632	-1.62565	-0.723965	-1.44935	-1.08277	-0.6883	-3.66213	-3.20794	-2.01309	-1.99878	-1.68437	Phospho (STY)	S	1	SSPDAAVSRVNSDEL	5.13749	4.93827e-05	-11.3085	1.08628	0.380442	-1.8242	3.30038	0.00287043
P33419	SPC29	SPC29_YEAST	>sp|P33419|SPC29_YEAST Spindle pole component 29 OS=Saccharomyces cerevisiae (strain ATCC 204508 / S288c) GN=SPC29 PE=1 SV=1	P33419	P33419_S65	65	Saccharomyces cerevisiae (strain ATCC 204508 / S288c)	0.999998	+		+	+		+	-5.37234	-0.382981	-3.14081	NaN	-2.27272	NaN	NaN	-6.63604	-5.48288	NaN	-3.07528	-6.11405	-1.61339	0.264424	1.61487	1.07419	0.551963	1.08433	-2.54804	-2.08511	-0.808855	-0.366524	-0.759355	Phospho (STY)	S	3	SSPLHRLSPTGKSDD	2.15611	0.00154714	-4.07231	0.0645848	0.932771	-0.176988	1.16686	0.0467944
P38431	TIF5	IF5_YEAST	>sp|P38431|IF5_YEAST Eukaryotic translation initiation factor 5 OS=Saccharomyces cerevisiae (strain ATCC 204508 / S288c) GN=TIF5 PE=1 SV=1	P38431	P38431_S190	190	Saccharomyces cerevisiae (strain ATCC 204508 / S288c)	0.998852	+		+	+		+	-5.36925	-1.20408	-2.62431	-7.53272	-6.78072	-8.79265	-6.48059	-5.09293	NaN	-7.25897	-6.35933	-5.108	-4.20106	-1.74771	-0.505117	-1.93023	-1.7966	-1.8537	-5.89735	-4.46097	-3.84162	-4.59791	-2.7602	Phospho (STY)	S	4	PSDGTGSSTPQHHDE	4.38615	3.1746e-05	-7.01372	0.643025	0.530454	-1.19181	1.96169	0.011577
P48566	MSB3	GYP3_YEAST	>sp|P48566|GYP3_YEAST GTPase-activating protein GYP3 OS=Saccharomyces cerevisiae (strain ATCC 204508 / S288c) GN=MSB3 PE=1 SV=1	P48566	P48566_S33	33	Saccharomyces cerevisiae (strain ATCC 204508 / S288c)	0.991038	+		+	+		+	-5.32453	-0.993549	-4.41407	NaN	-3.87278	NaN	NaN	-3.3299	-2.34131	-5.02112	-4.27472	-2.9931	1.59129	0.190776	2.76676	1.69832	1.94936	2.01074	-0.347716	-1.48435	2.09057	2.45243	1.35272	Phospho (STY)	S	1	AFTVKSPSVPNFHDK	3.14355	0.000185443	-6.48083	0.201618	0.805019	-0.489472	1.76072	0.013229
Q04500	UTP14	UTP14_YEAST	>sp|Q04500|UTP14_YEAST U3 small nucleolar RNA-associated protein 14 OS=Saccharomyces cerevisiae (strain ATCC 204508 / S288c) GN=UTP14 PE=1 SV=1	Q04500	Q04500_S726	726	Saccharomyces cerevisiae (strain ATCC 204508 / S288c)	0.916723	+		+	+		+	-5.3187	-2.72224	-2.64204	NaN	-9.11772	NaN	NaN	-10.2641	-7.30315	-5.94879	-7.04203	-7.34469	-7.20473	-4.54197	-4.43173	-4.46394	-4.12526	-4.29824	-6.52643	-6.17847	-6.87871	-8.88029	-6.78053	Phospho (STY)	S	1	LLLTADDSTRLKIVD	4.7946	3.4965e-05	-12.4523	2.43448	0.118568	-4.3163	1.57774	0.0208101
P40157	VID27	VID27_YEAST	>sp|P40157|VID27_YEAST Vacuolar import and degradation protein 27 OS=Saccharomyces cerevisiae (strain ATCC 204508 / S288c) GN=VID27 PE=1 SV=1	P40157	P40157_S207	207	Saccharomyces cerevisiae (strain ATCC 204508 / S288c)	1	+		+	+		+	-5.2865	-0.865905	-3.2462	NaN	NaN	NaN	-3.6464	-3.13206	-3.11297	-3.23111	-2.26381	-3.67263	-0.336101	1.85353	1.91124	1.72573	1.84859	2.14725	-1.94354	-1.58312	0.782269	0.975554	1.0537	Phospho (STY)	S	1	FQDAKDTSFEHEKES	6.07953	0.000106952	-18.9533	0.370141	0.684917	-0.786673	1.46814	0.0240192
P16387	PDA1	ODPA_YEAST	>sp|P16387|ODPA_YEAST Pyruvate dehydrogenase E1 component subunit alpha, mitochondrial OS=Saccharomyces cerevisiae (strain ATCC 204508 / S288c) GN=PDA1 PE=1 SV=2	P16387	P16387_S313	313	Saccharomyces cerevisiae (strain ATCC 204508 / S288c)	1	+		+	+		+	-5.18623	-0.113259	-2.90875	-6.59618	-1.28871	-4.39716	-2.87683	-2.99341	-2.95701	-5.77743	-3.77826	-4.15802	-0.91527	1.04483	1.75185	1.59702	1.36401	2.02113	-2.57884	-2.17926	0.231108	0.349234	0.569218	Phospho (STY)	S	1	TYRYGGHSMSDPGTT	3.35659	0.000150862	-5.15831	0.0330324	0.961542	-0.0875272	1.49645	0.0237143
P18899	DDR48	DDR48_YEAST	>sp|P18899|DDR48_YEAST Stress protein DDR48 OS=Saccharomyces cerevisiae (strain ATCC 204508 / S288c) GN=DDR48 PE=1 SV=4	P18899	P18899_S357	357	Saccharomyces cerevisiae (strain ATCC 204508 / S288c)	0.977798	+		+	+		+	-5.1356	-3.13837	-3.63691	-12.577	-10.6424	NaN	NaN	-11.9254	NaN	NaN	-9.14719	-7.80892	-8.77361	-6.39138	-6.59637	-6.57884	-5.53468	-7.79549	-6.37847	-10.0156	-8.26152	-7.55671	-8.17794	Phospho (STY)	S	1	NDDSYGSSNKKKSSY	3.71579	8.77835e-05	-6.98228	1.9726	0.159981	-3.95162	2.19182	0.00765125
P25623	SYP1	SYP1_YEAST	>sp|P25623|SYP1_YEAST Suppressor of yeast profilin deletion OS=Saccharomyces cerevisiae (strain ATCC 204508 / S288c) GN=SYP1 PE=1 SV=3	P25623	P25623_S297	297	Saccharomyces cerevisiae (strain ATCC 204508 / S288c)	1	+		+	+		+	-5.09725	-0.0856939	-2.9473	-7.51167	-9.10799	-7.87161	-7.57893	-7.45818	-6.2664	-8.93061	-10.2445	-8.39094	-5.26748	-3.4001	-2.99946	-2.45249	-2.80286	-2.38725	-5.88278	-6.75329	-4.27251	-3.63993	-4.24338	Phospho (STY)	S	1	PQKDKRKSAFGNIGH	6.21529	0.00017094	-11.0682	0.0311565	0.962694	-0.081156	2.67974	0.004895
P25294	SIS1	SIS1_YEAST	>sp|P25294|SIS1_YEAST Protein SIS1 OS=Saccharomyces cerevisiae (strain ATCC 204508 / S288c) GN=SIS1 PE=1 SV=1	P25294	P25294_S14	14	Saccharomyces cerevisiae (strain ATCC 204508 / S288c)	0.998862	+		+	+		+	-5.08471	-1.24625	-1.74258	NaN	-10.2949	-9.90812	NaN	-10.4848	-10.0072	-8.52762	-9.1406	-8.88687	-8.35278	-4.73233	-5.06359	-4.62938	-6.34016	-4.95727	-8.00827	-8.94187	-8.24636	-8.66401	-8.57288	Phospho (STY)	S	1	LYDLLGVSPSANEQE	4.65598	3.21543e-05	-9.59558	1.65575	0.242234	-2.45978	3.3593	0.00421927
P54003	SUR7	SUR7_YEAST	>sp|P54003|SUR7_YEAST Protein SUR7 OS=Saccharomyces cerevisiae (strain ATCC 204508 / S288c) GN=SUR7 PE=1 SV=1	P54003	P54003_S301	301	Saccharomyces cerevisiae (strain ATCC 204508 / S288c)	1	+		+	+		+	-5.06242	-0.171552	-2.35867	-3.32899	-0.93001	-4.07891	-3.17027	-2.27753	-2.96527	-3.53975	-3.2	-2.67928	-0.543638	2.04025	2.63527	2.449	2.14237	2.2595	-2.14104	-1.92507	0.378855	0.701155	0.99375	Phospho (STY)	S	2	HERPDDVSV______	4.80614	3.73134e-05	-7.7929	0.0829551	0.924846	-0.200467	1.58745	0.0216204
P48361	ASK10	ASK10_YEAST	>sp|P48361|ASK10_YEAST Activator of SKN7 protein 10 OS=Saccharomyces cerevisiae (strain ATCC 204508 / S288c) GN=ASK10 PE=1 SV=2	P48361	P48361_S627	627	Saccharomyces cerevisiae (strain ATCC 204508 / S288c)	0.922481	+		+	+		+	-5.05537	-2.52988	-1.65904	-5.01844	-3.59351	NaN	-5.00552	-4.59635	-3.14557	-2.08593	-1.68268	-1.74514	-1.45857	0.032217	0.255489	0.391471	0.884265	0.94614	-2.80887	-3.10054	-2.72491	-3.17378	-2.66395	Phospho (STY)	S	1	ADVRKSSSSTYLSGS	5.68337	8.54701e-05	-11.0655	3.11065	0.0592	-4.61804	2.92567	0.00530373
P16387	PDA1	ODPA_YEAST	>sp|P16387|ODPA_YEAST Pyruvate dehydrogenase E1 component subunit alpha, mitochondrial OS=Saccharomyces cerevisiae (strain ATCC 204508 / S288c) GN=PDA1 PE=1 SV=2	P16387	P16387_Y309	309	Saccharomyces cerevisiae (strain ATCC 204508 / S288c)	0.999996	+		+	+		+	-5.05278	-0.0658316	-2.91965	-6.86291	-1.45388	-4.66911	-3.00169	-3.15961	-3.13529	-6.20184	-3.97646	-4.40103	-1.10342	0.69042	1.34205	1.28628	1.07994	1.71799	-2.77302	-2.35695	0.0604038	0.160406	0.360226	Phospho (STY)	Y	1	LEYETYRYGGHSMSD	3.21065	0.00018738	-4.91158	0.0182592	0.973034	-0.0492765	1.47521	0.0245831
P54003	SUR7	SUR7_YEAST	>sp|P54003|SUR7_YEAST Protein SUR7 OS=Saccharomyces cerevisiae (strain ATCC 204508 / S288c) GN=SUR7 PE=1 SV=1	P54003	P54003_S293	293	Saccharomyces cerevisiae (strain ATCC 204508 / S288c)	1	+		+	+		+	-5.0461	-0.170676	-2.37587	-3.40775	-1.00877	-4.11981	-3.34956	-2.36259	-3.05004	-3.62464	-3.28501	-2.813	-0.622396	1.991	2.45993	2.37288	2.01889	2.13934	-2.22615	-2.01017	0.307747	0.622396	0.937077	Phospho (STY)	S	2	NFFTIRKSHERPDDV	4.81268	3.73832e-05	-7.80247	0.0824045	0.925561	-0.199259	1.59448	0.0213377
P38747	OTU2	OTU2_YEAST	>sp|P38747|OTU2_YEAST OTU domain-containing protein 2 OS=Saccharomyces cerevisiae (strain ATCC 204508 / S288c) GN=OTU2 PE=1 SV=1	P38747	P38747_S96	96	Saccharomyces cerevisiae (strain ATCC 204508 / S288c)	0.99988	+		+	+		+	-5.01054	-0.434035	-1.99315	-4.03108	-3.91459	-4.88829	-5.13911	-4.33704	-4.47881	NaN	-4.08989	-3.9666	-3.57665	0.17627	0.574888	0.687378	0.588408	0.71566	-2.17295	-2.06239	-2.08364	-3.33038	-2.69502	Phospho (STY)	S	1	LLEQLSISRDEKEQQ	7.29232	0.000666667	-14.0036	0.673098	0.577722	-1.04274	3.40835	0.00368163
P38167	ECM21	ECM21_YEAST	>sp|P38167|ECM21_YEAST Protein ECM21 OS=Saccharomyces cerevisiae (strain ATCC 204508 / S288c) GN=ECM21 PE=1 SV=2	P38167	P38167_S527	527	Saccharomyces cerevisiae (strain ATCC 204508 / S288c)	0.999976	+		+	+		+	-5.00508	-0.4785	-1.60106	-4.06842	-2.09361	-4.27217	NaN	-4.99251	-5.19437	-2.45155	-3.51854	NaN	-2.34825	0.719089	1.03305	1.29083	1.38396	1.31511	-1.95996	-2.45394	-1.75183	-2.12036	-2.99197	Phospho (STY)	S	1	AQAHRRISNTLFSKV	4.33917	2.91616e-05	-7.55793	0.210127	0.809424	-0.475569	1.50036	0.0298579
P38431	TIF5	IF5_YEAST	>sp|P38431|IF5_YEAST Eukaryotic translation initiation factor 5 OS=Saccharomyces cerevisiae (strain ATCC 204508 / S288c) GN=TIF5 PE=1 SV=1	P38431	P38431_T191	191	Saccharomyces cerevisiae (strain ATCC 204508 / S288c)	0.999838	+		+	+		+	-5.00376	0.0128862	-2.02467	-6.30614	-6.57386	-7.87604	-6.30079	-5.7685	-9.45552	-7.10095	-6.36395	-5.06423	-4.90512	-1.67516	-0.480785	-1.93755	-1.89236	-1.82067	-5.86294	-5.30547	-4.0469	-4.4771	-3.00958	Phospho (STY)	T	4	SDGTGSSTPQHHDED	5.44244	6.73401e-05	-9.15433	0.00483889	0.982852	0.0128936	1.98042	0.0126158
P05739	RPL6B	RL6B_YEAST	>sp|P05739|RL6B_YEAST 60S ribosomal protein L6-B OS=Saccharomyces cerevisiae (strain ATCC 204508 / S288c) GN=RPL6B PE=1 SV=4	P05739	P05739_T127	127	Saccharomyces cerevisiae (strain ATCC 204508 / S288c)	1	+		+	+		+	-4.99068	-1.74583	-3.09577	NaN	-12.5011	NaN	-14.547	-15.6151	NaN	-13.814	-11.6332	-12.2754	-12.1783	-9.07639	-8.45	-11.9939	-8.42161	-8.21002	-10.8153	-9.25811	NaN	-13.2439	-11.1838	Phospho (STY)	T	1	NLFPEQQTKEIKTER	2.30537	0.00107442	-3.98092	0.907905	0.423149	-1.67237	1.26678	0.0373783
Q12753	HAA1	HAA1_YEAST	>sp|Q12753|HAA1_YEAST Transcriptional activator HAA1 OS=Saccharomyces cerevisiae (strain ATCC 204508 / S288c) GN=HAA1 PE=1 SV=1	Q12753	Q12753_S506	506	Saccharomyces cerevisiae (strain ATCC 204508 / S288c)	1	+		+	+		+	-4.9686	-0.193855	-1.69841	-0.346563	-0.425888	-0.849636	-0.128026	0.377045	-1.35918	-0.383343	-0.22324	0.0948334	1.46713	4.41348	4.66623	4.66107	4.93053	4.79861	0.274544	-0.178198	2.16913	2.21463	2.63886	Phospho (STY)	S	2	TRKPRSSSIDVNHRY	7.83363	0	-15.6143	0.150132	0.874057	-0.323689	1.63574	0.0229759
P16861	PFK1	PFKA1_YEAST	>sp|P16861|PFKA1_YEAST ATP-dependent 6-phosphofructokinase subunit alpha OS=Saccharomyces cerevisiae (strain ATCC 204508 / S288c) GN=PFK1 PE=1 SV=1	P16861	P16861_S895	895	Saccharomyces cerevisiae (strain ATCC 204508 / S288c)	1	+		+	+		+	-4.95374	-1.50757	-2.31201	NaN	-6.96212	-11.1025	-8.15036	-6.65381	-7.99901	-5.31713	-5.57094	-9.25387	-5.40719	-3.38919	-3.45507	-3.47659	-2.98141	-3.01501	-6.71935	-5.4606	-5.47817	-5.81782	-6.05001	Phospho (STY)	S	1	WNKKNEASPNTDAKV	3.04573	0.000218922	-4.95586	0.557889	0.562121	-1.09383	1.3804	0.0322449
P38854	TDA11	TDA11_YEAST	>sp|P38854|TDA11_YEAST Topoisomerase I damage affected protein 11 OS=Saccharomyces cerevisiae (strain ATCC 204508 / S288c) GN=TDA11 PE=1 SV=1	P38854	P38854_S91	91	Saccharomyces cerevisiae (strain ATCC 204508 / S288c)	0.77859	+		+	+		+	-4.79801	-0.687545	-2.63814	-4.58416	-5.99445	-4.07644	NaN	-4.57193	-4.92621	-2.04836	-5.84463	-6.08966	-1.68714	-0.832552	0.508504	0.392034	-0.524233	0.412561	-2.26303	-3.495	-1.67748	-1.51954	-1.88797	Phospho (STY)	S	1	RRVVTRHSSVSVPNA	4.66265	3.18471e-05	-8.2584	0.250925	0.772387	-0.560275	2.74307	0.00477079
P48361	ASK10	ASK10_YEAST	>sp|P48361|ASK10_YEAST Activator of SKN7 protein 10 OS=Saccharomyces cerevisiae (strain ATCC 204508 / S288c) GN=ASK10 PE=1 SV=2	P48361	P48361_Y630	630	Saccharomyces cerevisiae (strain ATCC 204508 / S288c)	0.993283	+		+	+		+	-4.74351	-2.0761	-1.32623	-4.90174	-4.21863	-6.53383	NaN	-4.91246	-4.56505	-2.64711	-2.81992	-2.97881	-2.31693	-0.881156	-0.555466	-0.511945	-0.0572128	0.0149679	-3.64454	-4.32834	-3.71291	-3.74968	-3.64173	Phospho (STY)	Y	1	RKSSSSTYLSGSSQA	4.687	3.23625e-05	-8.30017	1.91556	0.18273	-2.88919	1.64292	0.0259335
P38431	TIF5	IF5_YEAST	>sp|P38431|IF5_YEAST Eukaryotic translation initiation factor 5 OS=Saccharomyces cerevisiae (strain ATCC 204508 / S288c) GN=TIF5 PE=1 SV=1	P38431	P38431_S203	203	Saccharomyces cerevisiae (strain ATCC 204508 / S288c)	0.999408	+		+	+		+	-4.73738	-0.238228	-1.97036	-6.6472	-6.73928	-8.10274	-6.42911	-6.26271	-9.3237	-7.18793	-6.37582	-5.14382	-4.95864	-2.34597	-1.35345	-2.42798	-2.34775	-2.01902	-5.97915	-5.33103	-4.27556	-4.77818	-3.96531	Phospho (STY)	S	4	DEDEDELSRQIKAAA	5.76729	9.17431e-05	-9.80372	0.103109	0.906994	-0.248299	2.42519	0.00756739
P38431	TIF5	IF5_YEAST	>sp|P38431|IF5_YEAST Eukaryotic translation initiation factor 5 OS=Saccharomyces cerevisiae (strain ATCC 204508 / S288c) GN=TIF5 PE=1 SV=1	P38431	P38431_S189	189	Saccharomyces cerevisiae (strain ATCC 204508 / S288c)	0.995096	+		+	+		+	-4.73499	-0.211718	-2.06775	-6.40065	-6.86629	-7.93853	-6.36937	-5.08917	-9.15685	-7.01642	-6.263	-4.88176	-4.2874	-1.9918	-0.843718	-2.23528	-2.06475	-1.85351	-6.01094	-4.41437	-4.15847	-4.73224	-3.00922	Phospho (STY)	S	4	APSDGTGSSTPQHHD	4.76317	3.44828e-05	-7.62456	0.0792159	0.926031	-0.197234	1.83433	0.0153141
P10823	GPA2	GPA2_YEAST	>sp|P10823|GPA2_YEAST Guanine nucleotide-binding protein alpha-2 subunit OS=Saccharomyces cerevisiae (strain ATCC 204508 / S288c) GN=GPA2 PE=1 SV=2	P10823	P10823_S61	61	Saccharomyces cerevisiae (strain ATCC 204508 / S288c)	1	+		+	+		+	-4.72561	-0.609242	-1.61779	-3.90166	-2.41959	-2.73738	-2.87117	-3.26255	-4.43988	-2.71104	-2.59106	-1.97703	-0.427144	1.52419	1.24885	1.42333	2.05509	2.18425	-2.53481	-2.23644	-0.207935	-1.58156	-0.542658	Phospho (STY)	S	1	QQRQQQPSPHNVKDR	6.42888	0.000210526	-11.4237	0.391263	0.683228	-0.766425	1.82915	0.0171615
P39705	NUP60	NUP60_YEAST	>sp|P39705|NUP60_YEAST Nucleoporin NUP60 OS=Saccharomyces cerevisiae (strain ATCC 204508 / S288c) GN=NUP60 PE=1 SV=1	P39705	P39705_S312	312	Saccharomyces cerevisiae (strain ATCC 204508 / S288c)	1	+		+	+		+	-4.70843	-0.655982	-3.68311	-10.5303	-5.25189	-6.70191	-5.25122	-5.52205	-7.15236	-7.73731	-5.91313	-6.27267	-2.90195	-2.22778	-2.16257	-1.6534	-1.85963	-1.81179	-4.19669	-4.77273	-2.20617	-1.65572	-2.01046	Phospho (STY)	S	1	IRKHKRVSPNAAPRQ	2.78557	0.000405167	-4.23447	0.200819	0.810721	-0.465572	1.8338	0.0125557
P18494	GLN3	GLN3_YEAST	>sp|P18494|GLN3_YEAST Nitrogen regulatory protein GLN3 OS=Saccharomyces cerevisiae (strain ATCC 204508 / S288c) GN=GLN3 PE=1 SV=2	P18494	P18494_S226	226	Saccharomyces cerevisiae (strain ATCC 204508 / S288c)	0.941239	+		+	+		+	-4.66109	-1.4482	-3.05954	NaN	-4.93596	NaN	NaN	-6.45296	-3.81514	-5.46641	-4.84032	-4.42334	-2.68612	-0.971885	-0.344788	-1.66968	-0.945887	-1.23462	-3.1828	-2.68063	-2.52642	-3.71474	-1.07004	Phospho (STY)	S	2	QNNNSSSSAMNITNN	3.46329	0.000151327	-7.28479	0.784653	0.473069	-1.46449	1.82129	0.0131595
Q06053	DUS3	DUS3_YEAST	>sp|Q06053|DUS3_YEAST tRNA-dihydrouridine(47) synthase [NAD(P)(+)] OS=Saccharomyces cerevisiae (strain ATCC 204508 / S288c) GN=DUS3 PE=1 SV=2	Q06053	Q06053_S236	236	Saccharomyces cerevisiae (strain ATCC 204508 / S288c)	0.921641	+		+	+		+	-4.64362	-0.863097	-2.94462	NaN	-3.63128	NaN	-6.38785	-6.23358	-5.25604	-5.11342	-4.91156	NaN	-2.93687	-1.73467	-0.616218	-0.288277	-0.755758	-0.474806	-2.39788	-2.73048	-2.19674	-2.37408	-2.66558	Phospho (STY)	S	1	KPEEEVESTPQLKKQ	3.13515	0.000195817	-5.56357	0.3749	0.68202	-0.794152	2.34955	0.0066401
P39523	YMR124W	YM11_YEAST	>sp|P39523|YM11_YEAST Uncharacterized protein YMR124W OS=Saccharomyces cerevisiae (strain ATCC 204508 / S288c) GN=YMR124W PE=1 SV=2	P39523	P39523_S795	795	Saccharomyces cerevisiae (strain ATCC 204508 / S288c)	0.999908	+		+	+		+	-4.64143	-0.950598	-1.84139	-6.58567	-5.65751	-5.16694	-7.10445	-5.33295	-6.4618	-3.72581	-5.06298	-6.02646	-3.81749	-1.27876	-2.63715	-1.17149	-0.863487	-0.689468	-5.18206	-4.42774	-3.51468	-4.13016	-3.38595	Phospho (STY)	S	3	GDITSAGSTSGEDSS	4.77489	3.44234e-05	-7.62319	0.710298	0.513784	-1.23151	2.22145	0.00995874
P46949	FYV8	FYV8_YEAST	>sp|P46949|FYV8_YEAST Protein FYV8 OS=Saccharomyces cerevisiae (strain ATCC 204508 / S288c) GN=FYV8 PE=1 SV=1	P46949	P46949_S522	522	Saccharomyces cerevisiae (strain ATCC 204508 / S288c)	0.969175	+		+	+		+	-4.58829	-0.0805533	-2.63182	NaN	-2.44183	-5.13087	-6.63316	-5.71863	-6.58537	-5.21776	-5.66456	NaN	-2.13459	-0.954308	-0.175245	-0.588604	-0.39743	0.151447	-3.63297	-2.9352	-1.54585	-2.03141	-1.60106	Phospho (STY)	S	2	EDKVLEESSVKDSTD	3.08857	0.000204819	-4.99128	0.0207566	0.970767	-0.0567172	1.62264	0.0194043
P42839	VNX1	VNX1_YEAST	>sp|P42839|VNX1_YEAST Low affinity vacuolar monovalent cation/H(+) antiporter OS=Saccharomyces cerevisiae (strain ATCC 204508 / S288c) GN=VNX1 PE=1 SV=1	P42839	P42839_S110	110	Saccharomyces cerevisiae (strain ATCC 204508 / S288c)	0.999996	+		+	+		+	-4.58735	-0.135257	-1.54521	0.903124	2.53057	0.553569	1.60937	1.50267	1.55987	1.30835	1.77437	0.903004	2.23001	5.63227	6.20201	5.6593	6.63855	5.90392	2.18103	2.88725	2.94507	3.25464	3.55738	Phospho (STY)	S	2	SLSSKSHSVPDLNTA	5.62413	7.69231e-05	-9.41039	0.126617	0.89855	-0.267732	2.26588	0.0102903
P32499	NUP2	NUP2_YEAST	>sp|P32499|NUP2_YEAST Nucleoporin NUP2 OS=Saccharomyces cerevisiae (strain ATCC 204508 / S288c) GN=NUP2 PE=1 SV=2	P32499	P32499_S365	365	Saccharomyces cerevisiae (strain ATCC 204508 / S288c)	0.964698	+		+	+		+	-4.57069	0.19932	-2.88223	-10.6562	-4.99075	-9.30984	-6.17607	-7.6103	-6.96064	-8.68925	-7.44848	-10.2866	-6.35482	-3.69563	-2.71276	-3.34917	-3.19805	-2.93409	-5.23566	-5.2927	-4.64399	-4.78284	-4.37685	Phospho (STY)	S	1	SKNTPDASKPSFSFG	2.6419	0.000490094	-4.01522	0.0573381	0.941061	0.148705	1.61659	0.0191562
P39015	STM1	STM1_YEAST	>sp|P39015|STM1_YEAST Suppressor protein STM1 OS=Saccharomyces cerevisiae (strain ATCC 204508 / S288c) GN=STM1 PE=1 SV=3	P39015	P39015_S45	45	Saccharomyces cerevisiae (strain ATCC 204508 / S288c)	1	+		+	+		+	-4.56743	1.66545	-2.12336	NaN	-10.0596	NaN	NaN	-10.5594	-15.2911	-12.6302	-9.58955	-14.3472	-8.01657	-5.99639	-5.3996	-5.44881	-5.7282	-6.13728	-9.23189	-9.32413	-7.21487	-7.96835	-7.1914	Phospho (STY)	S	2	PPPSADPSKARKNRP	4.82225	3.31675e-05	-12.1053	0.296316	0.72437	0.687415	1.35677	0.0345282
P46677	TAF1	TAF1_YEAST	>sp|P46677|TAF1_YEAST Transcription initiation factor TFIID subunit 1 OS=Saccharomyces cerevisiae (strain ATCC 204508 / S288c) GN=TAF1 PE=1 SV=1	P46677	P46677_T355	355	Saccharomyces cerevisiae (strain ATCC 204508 / S288c)	0.930211	+		+	+		+	-4.52943	-2.56268	-2.6791	NaN	NaN	-6.11957	-5.20605	-6.51917	-7.0966	-2.31596	-1.94778	-2.76195	-2.80563	-1.59466	-1.52521	-1.7448	-0.820051	-1.40948	-5.59104	-2.1515	-3.34085	-2.42681	-2.83565	Phospho (STY)	T	1	TLADSSMTPNLKFSG	4.85089	3.50263e-05	-9.96717	1.02955	0.358482	-1.84855	1.67063	0.0174874
P38431	TIF5	IF5_YEAST	>sp|P38431|IF5_YEAST Eukaryotic translation initiation factor 5 OS=Saccharomyces cerevisiae (strain ATCC 204508 / S288c) GN=TIF5 PE=1 SV=1	P38431	P38431_S184	184	Saccharomyces cerevisiae (strain ATCC 204508 / S288c)	0.995475	+		+	+		+	-4.49689	-0.0149616	-2.07575	-6.84073	-6.79846	-7.81478	-6.36752	-5.22842	-9.11898	-7.37352	-6.7316	-5.2548	-4.4962	-2.34713	-1.37358	-2.52606	-2.34274	-1.97596	-6.05979	-4.36751	-4.22243	-4.65126	-3.37016	Phospho (STY)	S	4	GKSQNAPSDGTGSST	4.9528	4.01606e-05	-7.93868	0.00553365	0.982453	-0.0147566	2.04732	0.0113566
Q12236	PKH2	PKH2_YEAST	>sp|Q12236|PKH2_YEAST Serine/threonine-protein kinase PKH2 OS=Saccharomyces cerevisiae (strain ATCC 204508 / S288c) GN=PKH2 PE=1 SV=1	Q12236	Q12236_S999	999	Saccharomyces cerevisiae (strain ATCC 204508 / S288c)	0.985528	+		+	+		+	-4.47844	0.525141	-1.7417	NaN	1.79293	-0.358962	-1.32745	-0.729414	-0.886867	-2.20709	0.177627	-0.342572	-0.145429	4.38366	5.19877	NaN	3.38573	NaN	1.42182	1.13268	1.33904	2.74358	1.29276	Phospho (STY)	S	2	SPKPRTHSQSPSISK	2.34543	0.00103886	-4.40852	0.289609	0.752665	0.608668	1.41869	0.0334549
P34216	EDE1	EDE1_YEAST	>sp|P34216|EDE1_YEAST EH domain-containing and endocytosis protein 1 OS=Saccharomyces cerevisiae (strain ATCC 204508 / S288c) GN=EDE1 PE=1 SV=2	P34216	P34216_T1178	1178	Saccharomyces cerevisiae (strain ATCC 204508 / S288c)	0.998267	+		+	+		+	-4.44904	-0.0321997	-1.72828	-4.82971	-1.9312	-4.46723	-2.88309	-2.97415	-3.99652	-5.15538	-2.99351	-3.27737	-1.5016	0.819572	0.927874	1.12052	1.06005	1.23183	-2.67863	-2.71975	-1.07211	-1.03058	-0.942907	Phospho (STY)	T	2	IKYPAPGTSPSHNEG	4.43603	3.0303e-05	-6.92166	0.013618	0.976831	-0.0355222	1.46509	0.030863
P36094	SPC42	SPC42_YEAST	>sp|P36094|SPC42_YEAST Spindle pole body component SPC42 OS=Saccharomyces cerevisiae (strain ATCC 204508 / S288c) GN=SPC42 PE=1 SV=1	P36094	P36094_T359	359	Saccharomyces cerevisiae (strain ATCC 204508 / S288c)	0.999898	+		+	+		+	-4.43217	-0.0243731	-2.39301	-3.67062	-1.17167	-3.61739	-2.49395	-2.7897	-3.00117	-3.99776	-2.85773	-2.92968	-0.835118	0.719437	2.3903	1.47789	1.62676	2.20315	-1.97816	-1.79304	0.480831	0.744168	0.767908	Phospho (STY)	T	2	SETFATPTPNNR___	4.42126	2.97767e-05	-6.89014	0.0120501	0.978206	-0.0309037	1.82429	0.0145788
P29295	HRR25	HRR25_YEAST	>sp|P29295|HRR25_YEAST Casein kinase I homolog HRR25 OS=Saccharomyces cerevisiae (strain ATCC 204508 / S288c) GN=HRR25 PE=1 SV=1	P29295	P29295_S330	330	Saccharomyces cerevisiae (strain ATCC 204508 / S288c)	0.982918	+		+	+		+	-4.42584	-0.683702	-1.90789	-5.58153	-5.46567	NaN	-4.79208	-3.99946	-4.43509	-5.62092	-3.331	-4.74849	-3.24442	-0.845301	-0.0298262	-0.874365	-0.469642	-0.450084	-3.95022	-3.83372	-2.62902	-2.67823	-2.16777	Phospho (STY)	S	1	SNSTDNKSETFNKIK	5.22802	4.90196e-05	-9.5205	0.534213	0.602094	-0.976168	2.12245	0.0106841
P36165	TGL4	TGL4_YEAST	>sp|P36165|TGL4_YEAST Lipase 4 OS=Saccharomyces cerevisiae (strain ATCC 204508 / S288c) GN=TGL4 PE=1 SV=1	P36165	P36165_T675	675	Saccharomyces cerevisiae (strain ATCC 204508 / S288c)	0.994177	+		+	+		+	-4.4184	-0.490007	-1.68679	3.45767	2.99734	2.52369	1.67824	2.2439	0.743543	3.32746	2.85764	3.37201	5.05022	7.72225	10.0293	5.07514	10.1309	2.0352	3.80829	3.86696	4.89187	4.38973	4.37794	Phospho (STY)	T	4	NSTLLTRTPTKGDNH	1.63592	0.0054805	-2.63494	0.271907	0.767017	-0.572896	2.76891	0.00597671
Q03759	YML108W	YMK8_YEAST	>sp|Q03759|YMK8_YEAST Uncharacterized protein YML108W OS=Saccharomyces cerevisiae (strain ATCC 204508 / S288c) GN=YML108W PE=1 SV=1	Q03759	Q03759_S4	4	Saccharomyces cerevisiae (strain ATCC 204508 / S288c)	0.780037	+		+	+		+	-4.3886	NaN	-2.74435	NaN	-8.08112	NaN	-8.60324	NaN	NaN	NaN	NaN	NaN	-4.28533	-5.07173	-2.64503	NaN	-4.14398	NaN	NaN	-4.73309	-5.70263	NaN	-6.35779	Phospho (STY)	S	1	____MSKSNTYRMLV	1.74011	0.00411554	-4.24757	NaN	NaN	NaN	1.63318	0.0183762
P36165	TGL4	TGL4_YEAST	>sp|P36165|TGL4_YEAST Lipase 4 OS=Saccharomyces cerevisiae (strain ATCC 204508 / S288c) GN=TGL4 PE=1 SV=1	P36165	P36165_T670	670	Saccharomyces cerevisiae (strain ATCC 204508 / S288c)	0.985906	+		+	+		+	-4.37887	-0.383613	-1.00228	3.45115	2.57184	2.6996	1.60112	2.20856	1.00587	3.22012	1.87195	3.3229	5.02951	7.71812	10.027	5.01501	10.1291	1.53738	3.45224	3.58333	4.0263	3.07741	3.40439	Phospho (STY)	T	4	SKNPENSTLLTRTPT	1.52699	0.00731189	-2.48981	0.205076	0.817564	-0.45038	1.73149	0.0281912
Q12123	DCS2	DCS2_YEAST	>sp|Q12123|DCS2_YEAST Inactive diphosphatase DCS2 OS=Saccharomyces cerevisiae (strain ATCC 204508 / S288c) GN=DCS2 PE=1 SV=3	Q12123	Q12123_S341	341	Saccharomyces cerevisiae (strain ATCC 204508 / S288c)	0.999999	+		+	+		+	-4.37784	-0.670296	-2.55868	-5.37742	-4.7798	-5.13317	-6.51184	-5.08637	-6.2483	-5.8635	-4.81363	-3.83565	-2.77603	-1.21329	-1.17529	-0.774284	-0.979731	-0.856792	NaN	-4.2492	-1.9192	-2.59593	-2.51181	Phospho (STY)	S	1	KHDGIATSPEKGSGF	6.19887	0.000137931	-10.6473	0.43071	0.655679	-0.830464	2.61103	0.00547045
P36094	SPC42	SPC42_YEAST	>sp|P36094|SPC42_YEAST Spindle pole body component SPC42 OS=Saccharomyces cerevisiae (strain ATCC 204508 / S288c) GN=SPC42 PE=1 SV=1	P36094	P36094_T357	357	Saccharomyces cerevisiae (strain ATCC 204508 / S288c)	1	+		+	+		+	-4.36973	0.0884319	-2.22151	-2.36493	-0.107077	-2.5549	-1.41506	-1.76827	-1.4428	-2.60579	-2.48377	-2.15935	0.0393114	1.78236	3.44909	2.50276	2.62915	3.27504	-1.49855	-0.594745	1.46797	1.74684	1.77578	Phospho (STY)	T	2	NMSETFATPTPNNR_	4.47252	3.0888e-05	-6.96987	0.0479232	0.95202	0.117537	1.60046	0.021615
P47083	MPP10	MPP10_YEAST	>sp|P47083|MPP10_YEAST U3 small nucleolar RNA-associated protein MPP10 OS=Saccharomyces cerevisiae (strain ATCC 204508 / S288c) GN=MPP10 PE=1 SV=1	P47083	P47083_S177	177	Saccharomyces cerevisiae (strain ATCC 204508 / S288c)	1	+		+	+		+	-4.36835	-0.886465	-1.38634	-5.15088	-4.36751	-5.12667	-6.86676	-6.67594	-4.09394	-5.07585	-5.19173	-4.72448	-4.66943	-2.56488	-0.264763	-1.52435	-1.41625	-0.575756	-4.77216	-4.64953	-4.44589	-4.09816	-3.29033	Phospho (STY)	S	2	GQDERHSSPDPYGIN	3.91626	9.77995e-05	-5.97842	0.894237	0.457345	-1.42637	1.43738	0.0363712
P38431	TIF5	IF5_YEAST	>sp|P38431|IF5_YEAST Eukaryotic translation initiation factor 5 OS=Saccharomyces cerevisiae (strain ATCC 204508 / S288c) GN=TIF5 PE=1 SV=1	P38431	P38431_T187	187	Saccharomyces cerevisiae (strain ATCC 204508 / S288c)	0.996151	+		+	+		+	-4.36599	0.221784	-1.85745	-6.19912	-6.60784	-8.07111	-6.11795	-5.18875	-10.1124	-7.08648	-6.60412	-5.12677	-4.3639	-2.2971	-1.30756	-2.4969	-2.32546	-1.92778	-6.16208	-4.54577	-4.16849	-4.68394	-3.33726	Phospho (STY)	T	4	QNAPSDGTGSSTPQH	4.53853	3.29218e-05	-7.09239	0.0731097	0.929307	0.185019	1.65144	0.0214688
P39015	STM1	STM1_YEAST	>sp|P39015|STM1_YEAST Suppressor protein STM1 OS=Saccharomyces cerevisiae (strain ATCC 204508 / S288c) GN=STM1 PE=1 SV=3	P39015	P39015_S41	41	Saccharomyces cerevisiae (strain ATCC 204508 / S288c)	1	+		+	+		+	-4.35814	1.35716	-1.92674	NaN	-9.81129	NaN	NaN	-10.4222	NaN	-12.9756	-10.4043	-14.3462	-8.16955	-5.76403	-5.84848	-5.43422	-5.75014	-5.99618	-9.02359	-8.85746	-7.83028	-8.61284	-6.62589	Phospho (STY)	S	2	KADVPPPSADPSKAR	5.185	4.3573e-05	-13.4763	0.261987	0.754466	0.626708	1.28955	0.0411491
Q05518	PAL1	PAL1_YEAST	>sp|Q05518|PAL1_YEAST Protein PAL1 OS=Saccharomyces cerevisiae (strain ATCC 204508 / S288c) GN=PAL1 PE=1 SV=1	Q05518	Q05518_S45	45	Saccharomyces cerevisiae (strain ATCC 204508 / S288c)	0.999989	+		+	+		+	-4.35442	0.0817791	-2.22814	-5.19978	-0.369286	-4.63373	-3.38059	-3.05422	-3.22682	-4.39292	-3.69766	-4.08858	-1.64051	0.575262	1.97608	0.789587	0.967543	0.826027	-2.86412	-2.22512	-0.219219	-0.560869	0.372438	Phospho (STY)	S	2	QEWAKNQSRTNSFDM	2.97082	0.000306146	-4.47489	0.0293264	0.964148	0.0766209	1.18954	0.0488525
P47083	MPP10	MPP10_YEAST	>sp|P47083|MPP10_YEAST U3 small nucleolar RNA-associated protein MPP10 OS=Saccharomyces cerevisiae (strain ATCC 204508 / S288c) GN=MPP10 PE=1 SV=1	P47083	P47083_S176	176	Saccharomyces cerevisiae (strain ATCC 204508 / S288c)	1	+		+	+		+	-4.30184	-0.853021	-1.31673	-5.16002	-4.37699	-5.13692	-6.87558	-6.35056	-4.06512	-5.08498	-5.04951	-4.73312	-4.70224	-2.55671	-0.283913	-1.53276	-1.42963	-0.587872	-4.56804	-4.90725	-4.45758	-4.09738	-3.28615	Phospho (STY)	S	2	SGQDERHSSPDPYGI	4.00443	6.28272e-05	-6.11654	0.925909	0.452439	-1.45069	1.42165	0.0385911
P36049	EBP2	EBP2_YEAST	>sp|P36049|EBP2_YEAST rRNA-processing protein EBP2 OS=Saccharomyces cerevisiae (strain ATCC 204508 / S288c) GN=EBP2 PE=1 SV=1	P36049	P36049_Y71	71	Saccharomyces cerevisiae (strain ATCC 204508 / S288c)	0.99435	+		+	+		+	-4.29187	-1.20112	-1.72164	-9.41276	-8.81944	-9.2703	-11.0389	-9.57115	-8.79234	-8.51673	-8.07826	-8.69453	-8.02511	-5.34739	-5.41555	-5.35273	-5.29615	-5.24139	-8.22634	-7.88914	-6.67906	-9.32798	-7.38182	Phospho (STY)	Y	1	VAADTEEYQSQALSK	5.49704	6.32911e-05	-9.00222	1.7339	0.232684	-2.36767	1.74694	0.0190541
P36094	SPC42	SPC42_YEAST	>sp|P36094|SPC42_YEAST Spindle pole body component SPC42 OS=Saccharomyces cerevisiae (strain ATCC 204508 / S288c) GN=SPC42 PE=1 SV=1	P36094	P36094_T354	354	Saccharomyces cerevisiae (strain ATCC 204508 / S288c)	0.899015	+		+	+		+	-4.28202	-0.105064	-2.16935	-2.40438	-0.0948286	-2.49525	-1.44759	-1.80429	-0.749341	-2.61384	-2.33622	-1.99585	-0.0257683	1.66481	3.29532	2.44176	2.58863	3.17325	-1.63297	-0.630507	1.41618	1.73742	1.7103	Phospho (STY)	T	1	PENNMSETFATPTPN	4.43161	2.94118e-05	-6.87178	0.0568813	0.943682	-0.138466	1.53213	0.0245145
P18494	GLN3	GLN3_YEAST	>sp|P18494|GLN3_YEAST Nitrogen regulatory protein GLN3 OS=Saccharomyces cerevisiae (strain ATCC 204508 / S288c) GN=GLN3 PE=1 SV=2	P18494	P18494_S224	224	Saccharomyces cerevisiae (strain ATCC 204508 / S288c)	0.999697	+		+	+		+	-4.27061	-0.906813	-2.87804	NaN	-4.93596	NaN	NaN	-6.45296	-6.07643	-5.46641	-5.03687	-4.39565	-2.96288	-1.49585	-0.740454	-2.0626	-1.49187	-1.3285	-3.25647	-2.68054	-2.55313	-3.7262	-1.86576	Phospho (STY)	S	1	KLQNNNSSSSAMNIT	3.30271	0.0001915	-6.72522	0.402397	0.661316	-0.841993	2.12276	0.00884766
Q06053	DUS3	DUS3_YEAST	>sp|Q06053|DUS3_YEAST tRNA-dihydrouridine(47) synthase [NAD(P)(+)] OS=Saccharomyces cerevisiae (strain ATCC 204508 / S288c) GN=DUS3 PE=1 SV=2	Q06053	Q06053_T237	237	Saccharomyces cerevisiae (strain ATCC 204508 / S288c)	0.97883	+		+	+		+	-4.26012	0.0296758	-2.51241	NaN	-3.63082	NaN	-6.38785	NaN	-5.25604	-7.27881	-4.6285	NaN	-2.99268	-1.76363	-0.571775	-0.0769501	-0.918947	-0.414742	-2.45358	-2.71509	-2.27701	-2.40504	-2.63387	Phospho (STY)	T	1	PEEEVESTPQLKKQD	2.33996	0.00107155	-4.37475	0.00618275	0.981598	0.017723	1.71036	0.0166193
P32499	NUP2	NUP2_YEAST	>sp|P32499|NUP2_YEAST Nucleoporin NUP2 OS=Saccharomyces cerevisiae (strain ATCC 204508 / S288c) GN=NUP2 PE=1 SV=2	P32499	P32499_S368	368	Saccharomyces cerevisiae (strain ATCC 204508 / S288c)	0.973861	+		+	+		+	-4.25259	0.278766	-2.47106	-10.7722	-5.2553	NaN	-7.31467	-7.97598	-7.07577	-10.2368	-7.77654	-9.03844	-6.41398	-4.02829	-3.34537	-3.64727	-3.60303	-3.26077	-5.50098	-5.40382	-5.11062	-5.17428	-5.60269	Phospho (STY)	S	1	TPDASKPSFSFGVPN	2.39496	0.00093888	-3.8238	0.0797312	0.924404	0.203759	1.35916	0.0329206
P04147	PAB1	PABP_YEAST	>sp|P04147|PABP_YEAST Polyadenylate-binding protein, cytoplasmic and nuclear OS=Saccharomyces cerevisiae (strain ATCC 204508 / S288c) GN=PAB1 PE=1 SV=4	P04147	P04147_T102	102	Saccharomyces cerevisiae (strain ATCC 204508 / S288c)	1	+		+	+		+	-4.23517	-0.779673	-2.15517	-12.1705	-12.201	-10.1982	-10.3233	-10.2351	-10.0819	-10.717	-10.759	-9.98966	-9.68216	-7.13851	-6.98786	-6.65641	-6.62102	-6.5485	-8.32527	-8.78163	-8.78775	-9.31966	-9.13798	Phospho (STY)	T	1	AIEQLNYTPIKGRLC	4.61714	3.4384e-05	-7.20416	0.765587	0.508976	-1.25921	2.56834	0.00617344
Q12265	PRS5	KPR5_YEAST	>sp|Q12265|KPR5_YEAST Ribose-phosphate pyrophosphokinase 5 OS=Saccharomyces cerevisiae (strain ATCC 204508 / S288c) GN=PRS5 PE=1 SV=1	Q12265	Q12265_S142	142	Saccharomyces cerevisiae (strain ATCC 204508 / S288c)	0.851688	+		+	+		+	-4.22263	NaN	-2.38793	NaN	-8.39581	NaN	-7.86077	NaN	NaN	NaN	-8.82781	NaN	NaN	-4.47425	-3.1054	-4.15121	-3.8701	-3.92735	NaN	-4.668	-6.08379	NaN	-6.4693	Phospho (STY)	S	1	TQRPGAESSLKSLDS	3.85666	9.1047e-05	-8.36948	NaN	NaN	NaN	1.3237	0.0352804
P39705	NUP60	NUP60_YEAST	>sp|P39705|NUP60_YEAST Nucleoporin NUP60 OS=Saccharomyces cerevisiae (strain ATCC 204508 / S288c) GN=NUP60 PE=1 SV=1	P39705	P39705_S45	45	Saccharomyces cerevisiae (strain ATCC 204508 / S288c)	0.997359	+		+	+		+	-4.20054	2.38835	-2.80125	-7.34371	-6.78257	-11.8608	-7.96676	NaN	NaN	-11.3011	NaN	NaN	-10.4525	-3.93191	-4.66693	-4.13975	-4.26283	-4.43808	-6.33193	-7.08574	-4.81931	-5.36808	-4.83092	Phospho (STY)	S	1	TFFTQKDSARVSPRN	2.34995	0.00106574	-3.75085	0.614844	0.523101	1.29506	1.37544	0.030591
P42839	VNX1	VNX1_YEAST	>sp|P42839|VNX1_YEAST Low affinity vacuolar monovalent cation/H(+) antiporter OS=Saccharomyces cerevisiae (strain ATCC 204508 / S288c) GN=VNX1 PE=1 SV=1	P42839	P42839_S120	120	Saccharomyces cerevisiae (strain ATCC 204508 / S288c)	0.988892	+		+	+		+	-4.18909	-0.353398	-1.88603	1.00681	2.67525	0.341044	1.31033	1.54785	1.36332	1.46984	1.91203	1.15152	2.75157	5.099	5.90089	5.17857	6.11922	5.52905	2.00113	2.85344	3.4816	3.8823	4.09295	Phospho (STY)	S	2	DLNTATPSSPKRMHS	4.97828	3.861e-05	-7.88743	0.319133	0.749204	-0.612905	2.09225	0.0112703
Q12265	PRS5	KPR5_YEAST	>sp|Q12265|KPR5_YEAST Ribose-phosphate pyrophosphokinase 5 OS=Saccharomyces cerevisiae (strain ATCC 204508 / S288c) GN=PRS5 PE=1 SV=1	Q12265	Q12265_T127	127	Saccharomyces cerevisiae (strain ATCC 204508 / S288c)	0.999999	+		+	+		+	-4.15771	-1.64919	-2.93136	-7.61849	-1.91434	-3.72011	-3.9954	-4.56349	-1.94485	-3.28784	-3.66235	-2.64826	-2.02259	-0.694218	0.29575	-0.497408	0.11274	-0.240145	-2.161	-1.57705	-1.23962	-1.49276	-0.684595	Phospho (STY)	T	2	TFESHPGTPVSSSLM	2.6406	0.00050045	-3.97866	0.875162	0.433962	-1.51712	1.80842	0.0138919
Q12236	PKH2	PKH2_YEAST	>sp|Q12236|PKH2_YEAST Serine/threonine-protein kinase PKH2 OS=Saccharomyces cerevisiae (strain ATCC 204508 / S288c) GN=PKH2 PE=1 SV=1	Q12236	Q12236_S1003	1003	Saccharomyces cerevisiae (strain ATCC 204508 / S288c)	0.98941	+		+	+		+	-4.15354	0.301193	-1.7508	NaN	1.64853	-0.503397	-1.10977	-0.874265	-1.03122	-0.8106	0.291736	-1.01612	0.0116129	4.08972	4.72464	NaN	3.01707	NaN	1.49576	1.1913	1.37814	2.52541	1.11476	Phospho (STY)	S	2	RTHSQSPSISKHNSF	2.33115	0.00109216	-4.34462	0.186399	0.838927	0.408336	1.57482	0.0247928
P22211	NPR1	NPR1_YEAST	>sp|P22211|NPR1_YEAST Nitrogen permease reactivator protein OS=Saccharomyces cerevisiae (strain ATCC 204508 / S288c) GN=NPR1 PE=1 SV=2	P22211	P22211_T132	132	Saccharomyces cerevisiae (strain ATCC 204508 / S288c)	0.969477	+		+	+		+	-4.14342	-0.959363	-2.12756	-1.05711	1.839	0.585608	-2.88596	0.014204	0.405853	2.00371	-0.823057	-0.180593	1.88665	3.21478	3.80664	4.2276	4.43515	3.52867	1.83875	2.19807	1.8138	0.974664	2.30823	Phospho (STY)	T	2	SLINDQGTAGLSSHG	2.97984	0.000309112	-4.46483	0.451244	0.6298	-0.892706	1.47299	0.0276654
Q12236	PKH2	PKH2_YEAST	>sp|Q12236|PKH2_YEAST Serine/threonine-protein kinase PKH2 OS=Saccharomyces cerevisiae (strain ATCC 204508 / S288c) GN=PKH2 PE=1 SV=1	Q12236	Q12236_S1001	1001	Saccharomyces cerevisiae (strain ATCC 204508 / S288c)	0.991479	+		+	+		+	-4.13987	0.440585	-1.71872	NaN	3.1314	0.979487	0.257373	0.599449	0.454174	0.267579	1.69389	0.758289	0.832774	5.63836	6.03874	NaN	4.46828	NaN	2.91515	2.49584	2.70189	4.00785	2.68248	Phospho (STY)	S	2	KPRTHSQSPSISKHN	2.31457	0.00115687	-4.30823	0.293601	0.755267	0.60136	1.49038	0.0294553
P42839	VNX1	VNX1_YEAST	>sp|P42839|VNX1_YEAST Low affinity vacuolar monovalent cation/H(+) antiporter OS=Saccharomyces cerevisiae (strain ATCC 204508 / S288c) GN=VNX1 PE=1 SV=1	P42839	P42839_S121	121	Saccharomyces cerevisiae (strain ATCC 204508 / S288c)	0.967457	+		+	+		+	-4.13487	-0.0421661	-1.78586	1.00629	2.6532	0.341444	1.53212	1.49192	1.16398	0.987474	1.66809	0.90806	2.5082	5.05289	5.86147	5.16375	6.10125	5.52001	1.96557	2.66839	3.40573	3.87397	4.04063	Phospho (STY)	S	2	LNTATPSSPKRMHSS	4.95706	3.7594e-05	-7.82622	0.0304402	0.966146	-0.0725661	1.95989	0.0138204
P34216	EDE1	EDE1_YEAST	>sp|P34216|EDE1_YEAST EH domain-containing and endocytosis protein 1 OS=Saccharomyces cerevisiae (strain ATCC 204508 / S288c) GN=EDE1 PE=1 SV=2	P34216	P34216_S1187	1187	Saccharomyces cerevisiae (strain ATCC 204508 / S288c)	0.999999	+		+	+		+	-4.11988	0.161628	-1.46147	-4.62922	-1.94572	-4.50117	-3.05591	-2.95287	-3.85798	-5.16808	-3.36673	-3.63913	-1.86111	0.491564	0.597809	0.77692	0.73616	0.912048	-2.94674	-2.91967	-1.36755	-1.30852	-1.23506	Phospho (STY)	S	2	PSHNEGNSKKASTNS	4.3725	2.72727e-05	-6.72191	0.0803473	0.926955	0.193933	1.27101	0.0484871
P11484	SSB1	HSP75_YEAST	>sp|P11484|HSP75_YEAST Heat shock protein SSB1 OS=Saccharomyces cerevisiae (strain ATCC 204508 / S288c) GN=SSB1 PE=1 SV=3	P11484	P11484_S579	579	Saccharomyces cerevisiae (strain ATCC 204508 / S288c)	0.998002	+		+	+		+	-4.10578	-1.37663	-2.04579	NaN	-13.8599	NaN	NaN	-13.3795	NaN	-11.8575	-11.1273	-12.4088	-13.5786	-9.3803	-10.0286	-9.52307	-8.41547	-10.2221	-11.5661	-10.8701	-11.6199	-11.9268	-11.8865	Phospho (STY)	S	1	SKIEAALSDALAALQ	3.19272	0.000198109	-6.38512	0.806987	0.465021	-1.54854	2.72828	0.00540826
Q12265	PRS5	KPR5_YEAST	>sp|Q12265|KPR5_YEAST Ribose-phosphate pyrophosphokinase 5 OS=Saccharomyces cerevisiae (strain ATCC 204508 / S288c) GN=PRS5 PE=1 SV=1	Q12265	Q12265_T120	120	Saccharomyces cerevisiae (strain ATCC 204508 / S288c)	0.880358	+		+	+		+	-4.10374	-1.26679	-2.39465	-7.73787	-2.5125	-3.33922	-4.19947	-4.26274	-4.89351	-3.54998	-2.29694	-2.69584	-2.2816	-0.526413	-0.246037	-0.534117	0.0249634	-0.251509	-2.7264	-2.18161	-1.67426	-2.21299	-1.28331	Phospho (STY)	T	2	SKPKENYTFESHPGT	2.74037	0.000447436	-4.11466	0.603643	0.545158	-1.13186	1.49252	0.0253777
P39523	YMR124W	YM11_YEAST	>sp|P39523|YM11_YEAST Uncharacterized protein YMR124W OS=Saccharomyces cerevisiae (strain ATCC 204508 / S288c) GN=YMR124W PE=1 SV=2	P39523	P39523_T796	796	Saccharomyces cerevisiae (strain ATCC 204508 / S288c)	0.999915	+		+	+		+	-4.10363	-0.27393	-1.21528	-4.9612	-5.91553	-4.80302	-6.55184	-5.57931	-5.77711	-5.74072	-5.19163	-5.74345	-3.98834	-1.37097	-2.8642	-1.29677	-0.987167	-0.773666	-5.37537	-4.66071	-3.5883	-4.41725	-3.6929	Phospho (STY)	T	3	DITSAGSTSGEDSSQ	4.52309	3.125e-05	-6.99107	0.24036	0.804227	-0.481746	1.53373	0.0333221
P41697	BUD6	BUD6_YEAST	>sp|P41697|BUD6_YEAST Bud site selection protein 6 OS=Saccharomyces cerevisiae (strain ATCC 204508 / S288c) GN=BUD6 PE=1 SV=1	P41697	P41697_S240	240	Saccharomyces cerevisiae (strain ATCC 204508 / S288c)	0.999934	+		+	+		+	-4.08352	-0.718077	-3.34411	-3.11694	-2.05297	NaN	-5.36835	-2.42233	-4.00047	-7.14923	-0.789562	-0.864994	0.193895	1.26145	-0.373566	0.819152	1.47499	1.03482	3.10987	-0.522924	-0.174991	-0.948608	-0.943542	Phospho (STY)	S	1	SDDDDALSQLKKGTN	3.02221	0.000253666	-4.81276	0.167494	0.840123	-0.40587	1.74939	0.0145742
P29366	BEM1	BEM1_YEAST	>sp|P29366|BEM1_YEAST Bud emergence protein 1 OS=Saccharomyces cerevisiae (strain ATCC 204508 / S288c) GN=BEM1 PE=1 SV=1	P29366	P29366_S266	266	Saccharomyces cerevisiae (strain ATCC 204508 / S288c)	0.991067	+		+	+		+	-4.03333	-2.03864	-2.63764	NaN	-4.2351	NaN	NaN	-7.4364	NaN	-4.47188	-4.01932	-4.63875	-2.05846	-1.85359	-0.997278	-2.41725	-1.50387	-2.24011	-4.20566	-1.87668	-3.97164	-3.37375	-2.56281	Phospho (STY)	S	2	VEQQQQQSITKPQNK	2.09187	0.00193326	-3.84469	0.701871	0.492972	-1.43086	1.18904	0.046327
P45976	FIP1	FIP1_YEAST	>sp|P45976|FIP1_YEAST Pre-mRNA polyadenylation factor FIP1 OS=Saccharomyces cerevisiae (strain ATCC 204508 / S288c) GN=FIP1 PE=1 SV=1	P45976	P45976_S27	27	Saccharomyces cerevisiae (strain ATCC 204508 / S288c)	0.998214	+		+	+		+	-4.03248	0.0808768	-2.44129	NaN	-6.88497	NaN	NaN	-9.52094	NaN	-10.283	NaN	NaN	-6.28467	-4.08786	-3.97671	-3.83862	-3.9789	-4.9703	-5.30182	-7.01377	-5.34552	-5.36291	-5.78434	Phospho (STY)	S	1	ALPSSKRSRDDEADA	2.45794	0.000845806	-4.60147	0.0104951	0.97807	0.0324218	1.40004	0.0301279
P22211	NPR1	NPR1_YEAST	>sp|P22211|NPR1_YEAST Nitrogen permease reactivator protein OS=Saccharomyces cerevisiae (strain ATCC 204508 / S288c) GN=NPR1 PE=1 SV=2	P22211	P22211_S141	141	Saccharomyces cerevisiae (strain ATCC 204508 / S288c)	0.954	+		+	+		+	-4.02495	-1.77111	-2.94089	NaN	-0.780793	-1.23512	-4.06467	-1.1467	NaN	0.12536	-0.552415	-0.208895	0.493128	2.24255	1.83094	2.34359	3.18176	1.49184	1.22139	1.51964	1.18657	0.472294	1.27044	Phospho (STY)	S	2	GLSSHGGSFAAQNRI	3.01195	0.000272514	-4.78733	1.17695	0.323871	-1.98689	2.40878	0.00625781
P41805	RPL10	RL10_YEAST	>sp|P41805|RL10_YEAST 60S ribosomal protein L10 OS=Saccharomyces cerevisiae (strain ATCC 204508 / S288c) GN=RPL10 PE=1 SV=1	P41805	P41805_S205	205	Saccharomyces cerevisiae (strain ATCC 204508 / S288c)	1	+		+	+		+	-4.00123	NaN	-3.94671	NaN	-12.6617	NaN	NaN	-13.6351	NaN	NaN	NaN	NaN	-9.08704	-8.35427	-10.1758	-9.01192	-9.04666	NaN	-10.1464	-10.1754	-8.55565	-8.26435	-8.86646	Phospho (STY)	S	1	KFLSKKGSLENNIRE	2.47498	0.000764516	-5.40244	NaN	NaN	NaN	2.55468	0.00521673
Q08412	CUE5	CUE5_YEAST	>sp|Q08412|CUE5_YEAST Ubiquitin-binding protein CUE5 OS=Saccharomyces cerevisiae (strain ATCC 204508 / S288c) GN=CUE5 PE=1 SV=1	Q08412	Q08412_S91	91	Saccharomyces cerevisiae (strain ATCC 204508 / S288c)	1	+		+	+		+	-3.99881	-1.39158	-1.18035	NaN	-8.30436	-8.80649	-8.81123	-8.24092	-6.58248	-6.94929	-7.24817	-7.78304	-7.18286	-3.28603	-5.08915	-5.12573	-3.98557	-5.22324	-7.42576	-6.61832	-8.03711	NaN	NaN	Phospho (STY)	S	1	PLPARRKSEEEPSKE	4.27683	4.18848e-05	-7.15032	2.96003	0.113722	-3.84993	1.53541	0.0330693
P53741	BRE5	BRE5_YEAST	>sp|P53741|BRE5_YEAST UBP3-associated protein BRE5 OS=Saccharomyces cerevisiae (strain ATCC 204508 / S288c) GN=BRE5 PE=1 SV=1	P53741	P53741_S187	187	Saccharomyces cerevisiae (strain ATCC 204508 / S288c)	1	+		+	+		+	-3.99715	-0.918068	-1.42571	-1.4677	-2.6226	-1.59963	-1.54798	-2.7319	-0.231809	-1.1297	-1.41807	-1.70449	-0.895405	2.11274	1.94114	2.18951	2.04831	1.72425	-0.479873	-1.0223	-0.404879	-0.724463	-0.20975	Phospho (STY)	S	1	KEKEKEKSPEISKPK	6.11083	0.000108696	-10.2053	1.39189	0.318767	-1.92771	2.72648	0.00671905
Q12236	PKH2	PKH2_YEAST	>sp|Q12236|PKH2_YEAST Serine/threonine-protein kinase PKH2 OS=Saccharomyces cerevisiae (strain ATCC 204508 / S288c) GN=PKH2 PE=1 SV=1	Q12236	Q12236_S1005	1005	Saccharomyces cerevisiae (strain ATCC 204508 / S288c)	0.995231	+		+	+		+	-3.98615	0.402613	-1.59521	NaN	1.75865	-0.393267	-0.998336	-0.763631	-0.914473	-0.700261	0.299819	-0.552422	-0.641466	4.2244	4.23706	NaN	3.19954	NaN	1.56789	1.11509	1.05559	2.50111	1.24064	Phospho (STY)	S	2	HSQSPSISKHNSFSE	2.37837	0.00102241	-4.42502	0.279057	0.767795	0.572439	1.40331	0.0358976
P38321	YBR225W	YB75_YEAST	>sp|P38321|YB75_YEAST Uncharacterized protein YBR225W OS=Saccharomyces cerevisiae (strain ATCC 204508 / S288c) GN=YBR225W PE=1 SV=1	P38321	P38321_S359	359	Saccharomyces cerevisiae (strain ATCC 204508 / S288c)	1	+		+	+		+	-3.92881	-1.56158	-1.9404	NaN	-4.66182	NaN	NaN	-3.23951	NaN	0.323342	-4.78117	NaN	-2.70943	-0.743189	0.0293064	-0.605185	0.712096	0.497705	-2.87016	-2.84759	-1.52956	-0.929004	-1.87499	Phospho (STY)	S	1	KPTTRQHSNPTISTT	2.86306	0.000364775	-5.5109	0.310686	0.71414	-0.748741	1.33537	0.0372321
P25369	LSB5	LSB5_YEAST	>sp|P25369|LSB5_YEAST LAS seventeen-binding protein 5 OS=Saccharomyces cerevisiae (strain ATCC 204508 / S288c) GN=LSB5 PE=1 SV=3	P25369	P25369_T187	187	Saccharomyces cerevisiae (strain ATCC 204508 / S288c)	0.956749	+		+	+		+	-3.91899	-0.231038	-1.48776	NaN	NaN	-5.13915	NaN	-4.36779	NaN	NaN	-4.363	-4.56739	-4.63691	-1.09975	-0.590631	-0.733594	-0.448658	-1.29976	-3.44135	-3.45179	-2.94634	-2.84921	-3.63987	Phospho (STY)	T	1	MDDSADDTLYQSNSL	4.09412	6.29921e-05	-9.00377	0.296144	0.782584	-0.56845	2.19651	0.0110245
Q12265	PRS5	KPR5_YEAST	>sp|Q12265|KPR5_YEAST Ribose-phosphate pyrophosphokinase 5 OS=Saccharomyces cerevisiae (strain ATCC 204508 / S288c) GN=PRS5 PE=1 SV=1	Q12265	Q12265_S123	123	Saccharomyces cerevisiae (strain ATCC 204508 / S288c)	1	+		+	+		+	-3.88459	-0.801304	-2.24995	-6.10713	-1.17455	-2.73287	-3.66239	-3.7494	-4.26925	-2.90399	-2.12135	-2.38199	-1.74325	0.0549679	0.715744	0.0784893	0.723246	0.424154	-2.17636	-1.61444	-0.788858	-1.32494	-0.27202	Phospho (STY)	S	2	KENYTFESHPGTPVS	2.84684	0.000406826	-4.24211	0.390867	0.672256	-0.789663	1.49608	0.0258421
P47068	BBC1	BBC1_YEAST	>sp|P47068|BBC1_YEAST Myosin tail region-interacting protein MTI1 OS=Saccharomyces cerevisiae (strain ATCC 204508 / S288c) GN=BBC1 PE=1 SV=2	P47068	P47068_T598	598	Saccharomyces cerevisiae (strain ATCC 204508 / S288c)	0.957063	+		+	+		+	-3.87044	-0.151662	-1.70839	-4.02874	-2.19296	-5.84592	-3.30245	-4.75127	-3.99211	-4.9541	-3.3491	-4.14747	-2.92023	-0.255863	0.209402	-0.527687	0.0136452	-0.208607	-2.89214	-2.70946	-1.8737	-2.55734	-1.54674	Phospho (STY)	T	2	EPPISHRTAEVSHDI	3.54147	0.000147811	-5.27429	0.0773615	0.929178	-0.186588	1.45893	0.0314054
P38991	IPL1	IPL1_YEAST	>sp|P38991|IPL1_YEAST Spindle assembly checkpoint kinase OS=Saccharomyces cerevisiae (strain ATCC 204508 / S288c) GN=IPL1 PE=1 SV=1	P38991	P38991_Y267	267	Saccharomyces cerevisiae (strain ATCC 204508 / S288c)	1			+			+	-3.83415	-0.273089	-2.1475	NaN	-9.40231	NaN	NaN	-7.80625	-9.0476	NaN	-6.54124	-9.40474	NaN	NaN	-6.66653	NaN	-2.87372	NaN	-7.16199	-7.05771	-5.60299	NaN	-6.00442	Phospho (STY)	Y	1	TVCGTIDYLSPEMVE	0.691622	0.102616	-1.77715	0.0717071	0.929479	-0.194186	1.32582	0.036433
P38427	TSL1	TSL1_YEAST	>sp|P38427|TSL1_YEAST Trehalose synthase complex regulatory subunit TSL1 OS=Saccharomyces cerevisiae (strain ATCC 204508 / S288c) GN=TSL1 PE=1 SV=1	P38427	P38427_S232	232	Saccharomyces cerevisiae (strain ATCC 204508 / S288c)	0.81283	+		+	+		+	-3.8263	-0.928457	-2.54394	-8.29589	-5.76939	-7.02825	NaN	-5.70333	NaN	-5.16039	-6.12012	-7.29608	-4.50643	-6.95728	-1.25802	-0.461126	-3.20644	-2.4817	-2.56944	-4.62592	-4.73642	-5.20873	-3.63586	Phospho (STY)	S	1	TKQGSASSGSSGSSA	1.5517	0.00709213	-2.57479	0.490456	0.608854	-0.9643	1.91214	0.0124869
P32499	NUP2	NUP2_YEAST	>sp|P32499|NUP2_YEAST Nucleoporin NUP2 OS=Saccharomyces cerevisiae (strain ATCC 204508 / S288c) GN=NUP2 PE=1 SV=2	P32499	P32499_S358	358	Saccharomyces cerevisiae (strain ATCC 204508 / S288c)	0.947498	+		+	+		+	-3.74642	NaN	-2.20264	NaN	-7.85011	NaN	NaN	-8.77885	NaN	-8.97984	NaN	NaN	NaN	-5.11061	-3.95912	-4.99541	-4.35728	-4.41785	-6.83557	-6.63845	-5.86316	-6.2048	-5.01722	Phospho (STY)	S	1	SFSFSIPSKNTPDAS	3.46231	0.000148305	-7.01433	NaN	NaN	NaN	1.86395	0.013925
P42839	VNX1	VNX1_YEAST	>sp|P42839|VNX1_YEAST Low affinity vacuolar monovalent cation/H(+) antiporter OS=Saccharomyces cerevisiae (strain ATCC 204508 / S288c) GN=VNX1 PE=1 SV=1	P42839	P42839_T116	116	Saccharomyces cerevisiae (strain ATCC 204508 / S288c)	0.997313	+		+	+		+	-3.74237	-0.479323	-2.13132	0.14171	1.62624	-0.829482	0.441247	0.580508	0.26823	0.648827	1.02826	0.435511	1.97601	3.44855	4.64666	3.66394	4.58152	4.33138	0.993443	1.92241	2.91001	3.30496	3.486	Phospho (STY)	T	2	HSVPDLNTATPSSPK	4.38427	2.63447e-05	-6.63357	0.438695	0.66744	-0.801274	2.07946	0.0107792
P38970	HAL5	HAL5_YEAST	>sp|P38970|HAL5_YEAST Serine/threonine-protein kinase HAL5 OS=Saccharomyces cerevisiae (strain ATCC 204508 / S288c) GN=HAL5 PE=1 SV=2	P38970	P38970_S277	277	Saccharomyces cerevisiae (strain ATCC 204508 / S288c)	0.915111	+		+	+		+	-3.73758	0.132258	-3.12874	NaN	-4.30526	NaN	NaN	-7.36493	NaN	-7.28218	-7.95409	NaN	-2.66579	-2.39979	-1.42065	-1.43908	-2.6639	-2.56415	-3.60461	-3.26721	-1.6227	-2.21694	-2.82029	Phospho (STY)	S	2	RNHSDSISASSLPKF	1.9909	0.00236695	-3.62224	0.0177216	0.972984	0.0522769	1.57594	0.0198574
Q06146	YLR257W	YL257_YEAST	>sp|Q06146|YL257_YEAST Uncharacterized protein YLR257W OS=Saccharomyces cerevisiae (strain ATCC 204508 / S288c) GN=YLR257W PE=1 SV=1	Q06146	Q06146_T308	308	Saccharomyces cerevisiae (strain ATCC 204508 / S288c)	0.84377	+		+	+		+	-3.72259	-0.937554	-2.05119	-11.3613	-9.36968	-10.4694	-11.8698	-13.4652	-12.1605	-9.69693	-9.95517	-9.9128	-10.1222	-7.70026	-7.57853	-7.7698	-7.35125	-7.52251	-9.13881	-8.99442	-8.91815	-10.0198	-9.20822	Phospho (STY)	T	1	DEGNEEYTKDLEEAA	3.18481	0.00019695	-4.70863	0.54156	0.582472	-1.0162	1.6815	0.0194352
P22211	NPR1	NPR1_YEAST	>sp|P22211|NPR1_YEAST Nitrogen permease reactivator protein OS=Saccharomyces cerevisiae (strain ATCC 204508 / S288c) GN=NPR1 PE=1 SV=2	P22211	P22211_S136	136	Saccharomyces cerevisiae (strain ATCC 204508 / S288c)	0.999978	+		+	+		+	-3.70024	-1.07401	-2.69555	NaN	-1.07502	-1.91402	-4.59152	-1.60112	-2.99358	-0.512144	-1.07465	-1.44271	-0.0839615	1.35384	0.910286	1.52665	2.40827	0.825068	0.503074	0.77766	0.546049	-0.0356445	0.209506	Phospho (STY)	S	2	DQGTAGLSSHGGSFA	2.73945	0.000464767	-4.30068	0.571782	0.564797	-1.08189	2.17816	0.00861277
P50105	TAF4	TAF4_YEAST	>sp|P50105|TAF4_YEAST Transcription initiation factor TFIID subunit 4 OS=Saccharomyces cerevisiae (strain ATCC 204508 / S288c) GN=TAF4 PE=1 SV=1	P50105	P50105_T19	19	Saccharomyces cerevisiae (strain ATCC 204508 / S288c)	0.999883	+		+	+		+	-3.66102	-1.78184	-3.68804	NaN	-8.27456	-6.93097	NaN	-10.2483	-8.28394	-6.43869	-6.15557	-7.42408	-5.2116	-4.29556	-4.05315	-4.24645	-5.46896	-6.05385	-5.32626	-5.47791	-4.0635	-4.40583	-4.70938	Phospho (STY)	T	1	TGVSASDTPKYQHTV	2.22693	0.0015481	-3.73727	0.906157	0.423334	-1.62434	2.46532	0.00554869
Q05518	PAL1	PAL1_YEAST	>sp|Q05518|PAL1_YEAST Protein PAL1 OS=Saccharomyces cerevisiae (strain ATCC 204508 / S288c) GN=PAL1 PE=1 SV=1	Q05518	Q05518_S149	149	Saccharomyces cerevisiae (strain ATCC 204508 / S288c)	1	+		+	+		+	-3.65729	1.09494	-1.68397	-1.97453	-2.04366	-1.87156	-2.45988	-2.47661	-3.17835	-3.34031	-3.52105	-3.39208	-2.86915	1.3314	1.61094	1.64296	1.88435	0.990583	-0.152933	-0.0776653	-0.553087	-1.34702	-0.275656	Phospho (STY)	S	3	RQRYLEESDVSTVGN	7.1078	0.000327869	-12.246	3.71226	0.0801702	4.06724	3.67512	0.0035711
P38088	GRS1	SYG_YEAST	>sp|P38088|SYG_YEAST Glycine--tRNA ligase 1, mitochondrial OS=Saccharomyces cerevisiae (strain ATCC 204508 / S288c) GN=GRS1 PE=1 SV=3	P38088	P38088_T689	689	Saccharomyces cerevisiae (strain ATCC 204508 / S288c)	1	+		+	+		+	-3.65576	1.11675	-1.76077	-6.65613	NaN	NaN	-6.28792	-7.87977	-6.65536	-8.77126	NaN	-8.74745	NaN	-3.23563	-3.02071	-3.46226	-3.1282	-3.58077	-5.23788	-4.81989	-5.47352	-5.48357	-4.88766	Phospho (STY)	T	1	QAEAEAETD______	4.15664	5.43478e-05	-7.65316	0.585959	0.558503	1.17486	2.34935	0.00857469
P11433	CDC24	CDC24_YEAST	>sp|P11433|CDC24_YEAST Cell division control protein 24 OS=Saccharomyces cerevisiae (strain ATCC 204508 / S288c) GN=CDC24 PE=1 SV=2	P11433	P11433_T11	11	Saccharomyces cerevisiae (strain ATCC 204508 / S288c)	0.856576	+		+	+		+	-3.64608	-2.15425	-2.30363	-2.57526	-1.98739	-2.29546	-2.57788	-0.0951166	-0.371461	1.14831	0.566777	0.494846	-0.598347	1.94285	3.11738	1.58206	1.32603	0.730979	0.398351	-0.0550842	0.430774	0.863036	0.349975	Phospho (STY)	T	2	QTRFASGTSLSDLKP	3.46995	0.00014862	-5.12125	2.28417	0.144675	-3.23397	2.82388	0.0047623
P49687	NUP145	NU145_YEAST	>sp|P49687|NU145_YEAST Nucleoporin NUP145 OS=Saccharomyces cerevisiae (strain ATCC 204508 / S288c) GN=NUP145 PE=1 SV=1	P49687	P49687_Y674	674	Saccharomyces cerevisiae (strain ATCC 204508 / S288c)	0.999189	+		+	+		+	-3.63577	-3.15226	-4.40947	NaN	-2.6128	NaN	-8.10966	-1.48261	-1.96249	-1.14078	0.766891	0.29714	-2.54124	-0.729965	-0.32917	-0.279762	0.0539684	-0.878003	0.502543	0.710821	0.238146	-0.125487	0.37957	Phospho (STY)	Y	1	SIVEEKAYEPDLSDA	1.27672	0.015775	-2.25645	0.934387	0.389384	-1.73334	1.57864	0.0181262
Q08926	UIP4	UIP4_YEAST	>sp|Q08926|UIP4_YEAST ULP1-interacting protein 4 OS=Saccharomyces cerevisiae (strain ATCC 204508 / S288c) GN=UIP4 PE=1 SV=1	Q08926	Q08926_T129	129	Saccharomyces cerevisiae (strain ATCC 204508 / S288c)	0.985307	+		+	+		+	-3.61913	-0.715539	-2.04181	-4.73075	-1.92727	-6.31856	-5.11658	-3.85392	-3.51093	-4.35479	-3.55468	-4.12665	-2.82233	-1.30929	0.445168	-1.56971	-0.285841	-1.13177	-3.41173	-2.8955	-1.78236	-2.81705	-0.831408	Phospho (STY)	T	2	YEGPETPTPSLKGNV	2.64485	0.000542094	-3.92862	0.414036	0.662534	-0.813637	1.33675	0.0368724
Q03780	YDR239C	YD239_YEAST	>sp|Q03780|YD239_YEAST Uncharacterized protein YDR239C OS=Saccharomyces cerevisiae (strain ATCC 204508 / S288c) GN=YDR239C PE=1 SV=1	Q03780	Q03780_S74	74	Saccharomyces cerevisiae (strain ATCC 204508 / S288c)	1	+		+	+		+	-3.61816	1.19558	-2.17318	-2.71111	0.234262	-2.03769	-1.3254	-4.01831	-3.58831	NaN	NaN	-3.2125	-2.70087	1.31765	1.80326	1.60128	1.58888	1.92148	-0.0655518	-1.89272	0.815794	1.42549	0.724622	Phospho (STY)	S	1	NAHSRSHSIQAPLQK	3.00856	0.000325104	-4.43701	0.584201	0.556982	1.12532	1.35338	0.0349673
P53252	PIL1	PIL1_YEAST	>sp|P53252|PIL1_YEAST Sphingolipid long chain base-responsive protein PIL1 OS=Saccharomyces cerevisiae (strain ATCC 204508 / S288c) GN=PIL1 PE=1 SV=1	P53252	P53252_S180	180	Saccharomyces cerevisiae (strain ATCC 204508 / S288c)	1	+		+	+		+	-3.61816	-2.68472	-2.55517	NaN	NaN	NaN	-10.6383	-11.0403	NaN	-9.16189	NaN	-7.95142	-7.35037	-7.52769	-7.47394	-7.24513	-7.0376	-6.82124	-8.05729	-7.77262	-8.58145	-8.54243	-8.46673	Phospho (STY)	S	1	LVRAEAESLVAEAQL	4.57919	2.82686e-05	-10.4517	1.49899	0.234815	-3.33978	3.53689	0.0029359
P25339	PUF4	PUF4_YEAST	>sp|P25339|PUF4_YEAST Pumilio homology domain family member 4 OS=Saccharomyces cerevisiae (strain ATCC 204508 / S288c) GN=PUF4 PE=1 SV=2	P25339	P25339_S241	241	Saccharomyces cerevisiae (strain ATCC 204508 / S288c)	0.99999	+		+	+		+	-3.61545	-0.599813	-2.21437	NaN	-7.01602	NaN	-4.39703	-3.66134	NaN	-5.98001	-4.38277	NaN	-2.91217	-2.3054	-1.29839	-1.35805	-1.01533	-1.06955	-3.37058	-3.80661	-1.83461	-2.72735	-2.313	Phospho (STY)	S	1	FSKAKKPSVGANNTA	2.38042	0.00107129	-3.991	0.167691	0.841158	-0.413813	1.34028	0.0354346
Q12407	YDL199C	YD199_YEAST	>sp|Q12407|YD199_YEAST Putative metabolite transport protein YDL199C OS=Saccharomyces cerevisiae (strain ATCC 204508 / S288c) GN=YDL199C PE=1 SV=1	Q12407	Q12407_T86	86	Saccharomyces cerevisiae (strain ATCC 204508 / S288c)	0.972278	+		+	+		+	-3.61098	-2.63584	-2.85413	NaN	-2.14665	NaN	-2.1957	-2.80081	0.261059	1.09676	-1.30816	-1.69424	2.91852	0.752048	2.08161	1.00714	NaN	1.0789	0.970424	1.43893	-0.479305	0.563511	-0.128173	Phospho (STY)	T	1	VLPLSEHTPRLSMDD	3.61689	0.000140105	-7.39657	1.23595	0.292375	-2.14665	2.9395	0.00437356
P53741	BRE5	BRE5_YEAST	>sp|P53741|BRE5_YEAST UBP3-associated protein BRE5 OS=Saccharomyces cerevisiae (strain ATCC 204508 / S288c) GN=BRE5 PE=1 SV=1	P53741	P53741_T253	253	Saccharomyces cerevisiae (strain ATCC 204508 / S288c)	0.886465	+		+	+		+	-3.60002	-1.30297	-1.85439	-5.84869	-6.88929	NaN	-6.23093	-9.04506	-6.56731	-6.17834	-4.82353	-6.0956	-4.83783	-3.41839	-3.42175	-3.57493	-3.28537	-3.31693	-4.39237	-5.56945	-4.79627	-6.44391	-4.54353	Phospho (STY)	T	1	HKQDEVSTEELGNVT	3.14224	0.000222129	-4.93537	0.899298	0.43472	-1.53209	1.34535	0.0375404
P47068	BBC1	BBC1_YEAST	>sp|P47068|BBC1_YEAST Myosin tail region-interacting protein MTI1 OS=Saccharomyces cerevisiae (strain ATCC 204508 / S288c) GN=BBC1 PE=1 SV=2	P47068	P47068_S602	602	Saccharomyces cerevisiae (strain ATCC 204508 / S288c)	0.959234	+		+	+		+	-3.59373	0.0929674	-1.44791	-3.87101	-2.00754	-4.97834	-3.1518	-4.41915	-3.87354	-5.03061	-3.2962	-3.86601	-2.82632	-0.207579	0.281466	-0.479053	0.0580521	-0.112051	-2.85943	-2.60364	-1.78509	-2.4891	-1.45102	Phospho (STY)	S	2	SHRTAEVSHDIENSS	3.83822	8.43289e-05	-5.68225	0.0519544	0.947641	0.126461	1.42705	0.0361823
Q12271	INP53	INP53_YEAST	>sp|Q12271|INP53_YEAST Polyphosphatidylinositol phosphatase INP53 OS=Saccharomyces cerevisiae (strain ATCC 204508 / S288c) GN=INP53 PE=1 SV=1	Q12271	Q12271_S973	973	Saccharomyces cerevisiae (strain ATCC 204508 / S288c)	0.999588	+		+	+		+	-3.58614	1.19245	2.48913	-3.56947	NaN	-3.93472	-4.36756	-4.7954	-4.38589	-5.62222	-5.83129	-5.41407	-5.54269	-0.563955	-0.753411	-0.560226	-0.384116	-0.641531	-6.20271	NaN	-7.48566	NaN	-6.27939	Phospho (STY)	S	1	PPPPAHKSVSAPAPS	5.80342	6.75676e-05	-10.4534	1.83914	0.225787	2.54059	2.50036	0.00603836
P06634	DED1	DED1_YEAST	>sp|P06634|DED1_YEAST ATP-dependent RNA helicase DED1 OS=Saccharomyces cerevisiae (strain ATCC 204508 / S288c) GN=DED1 PE=1 SV=2	P06634	P06634_S543	543	Saccharomyces cerevisiae (strain ATCC 204508 / S288c)	1	+		+	+		+	-3.56968	0.296813	-1.51564	-6.58333	-3.16752	-4.63762	-4.08603	-4.34629	-4.83386	-5.38736	-5.04824	-5.30116	-3.73423	-1.10449	-0.713465	-0.878332	-0.802538	-1.47355	-3.43909	-3.15516	-2.89249	-3.03358	-2.72229	Phospho (STY)	S	3	APGSRSNSRRGGFGR	3.57494	0.000147225	-5.26558	0.185035	0.840173	0.403377	1.52542	0.0295754
P22470	SAN1	SAN1_YEAST	>sp|P22470|SAN1_YEAST Protein SAN1 OS=Saccharomyces cerevisiae (strain ATCC 204508 / S288c) GN=SAN1 PE=1 SV=1	P22470	P22470_T223	223	Saccharomyces cerevisiae (strain ATCC 204508 / S288c)	0.955163	+		+	+		+	-3.55459	-2.33287	-3.08503	NaN	NaN	-7.75499	NaN	-2.91745	-5.77239	-2.86127	-2.46614	-2.16579	-1.75115	-2.1442	-1.67478	-2.10464	-1.51374	-1.47081	-2.02409	-2.65699	-2.12782	-2.39045	-2.05664	Phospho (STY)	T	1	NPSITNATVVEPPSI	1.38385	0.0114285	-2.53461	0.618551	0.522491	-1.25906	1.20016	0.0435847
P42839	VNX1	VNX1_YEAST	>sp|P42839|VNX1_YEAST Low affinity vacuolar monovalent cation/H(+) antiporter OS=Saccharomyces cerevisiae (strain ATCC 204508 / S288c) GN=VNX1 PE=1 SV=1	P42839	P42839_T118	118	Saccharomyces cerevisiae (strain ATCC 204508 / S288c)	0.862616	+		+	+		+	-3.54697	-0.0887875	-2.07088	0.0704298	1.44658	-0.981841	0.328077	0.381898	-0.20923	-0.287929	0.44899	-0.0499964	1.78725	2.94348	4.38021	3.34737	4.20735	4.10156	0.720006	1.43301	2.75434	3.28062	3.41157	Phospho (STY)	T	1	VPDLNTATPSSPKRM	4.13764	6.40569e-05	-6.15491	0.0580793	0.943783	-0.13747	1.86525	0.0145697
P39715	ECM1	ECM1_YEAST	>sp|P39715|ECM1_YEAST Shuttling pre-60S factor ECM1 OS=Saccharomyces cerevisiae (strain ATCC 204508 / S288c) GN=ECM1 PE=1 SV=2	P39715	P39715_S188	188	Saccharomyces cerevisiae (strain ATCC 204508 / S288c)	1	+		+	+		+	-3.5239	-2.77632	-3.06457	-9.42518	-5.28508	NaN	-7.63502	-4.25167	-3.43587	-3.5905	-3.69561	-4.84047	-3.80214	-3.42649	-2.72107	-3.56144	-2.90185	-3.01585	-3.88043	-3.48067	-3.40546	-3.85528	-3.30151	Phospho (STY)	S	1	EIPEVFDSLAEDNTV	1.93649	0.00282698	-3.09381	1.46034	0.241121	-2.39013	1.68129	0.016545
P53258	MDR1	GYP2_YEAST	>sp|P53258|GYP2_YEAST GTPase-activating protein GYP2 OS=Saccharomyces cerevisiae (strain ATCC 204508 / S288c) GN=MDR1 PE=1 SV=1	P53258	P53258_S935	935	Saccharomyces cerevisiae (strain ATCC 204508 / S288c)	0.926977	+		+	+		+	-3.50785	-1.75511	-1.69407	NaN	NaN	NaN	-3.96847	-3.25513	-2.8795	NaN	-1.7887	NaN	-0.901874	-0.348438	-0.970047	-0.13321	0.651581	0.280332	NaN	-1.7192	NaN	-2.11626	NaN	Phospho (STY)	S	1	ERSFEPLSANSSEEK	3.04336	0.000306383	-5.84918	0.953455	0.401313	-1.98379	1.27207	0.0442987
Q07657	SHS1	SHS1_YEAST	>sp|Q07657|SHS1_YEAST Seventh homolog of septin 1 OS=Saccharomyces cerevisiae (strain ATCC 204508 / S288c) GN=SHS1 PE=1 SV=1	Q07657	Q07657_S408	408	Saccharomyces cerevisiae (strain ATCC 204508 / S288c)	1	+		+	+		+	-3.50039	-0.00413322	-1.79453	-5.19687	-1.71806	-5.00151	-3.9142	-4.04234	-3.53429	-4.62206	-4.02458	-4.56488	-3.10652	-0.659931	0.00852966	-0.801493	-0.276035	-0.642118	-3.23987	-2.90476	-1.66939	-2.09367	-0.99263	Phospho (STY)	S	2	EDNGEHDSAENEQEM	3.24305	0.000195556	-4.75573	0.0020334	0.986136	-0.00526974	1.37998	0.035744
P50105	TAF4	TAF4_YEAST	>sp|P50105|TAF4_YEAST Transcription initiation factor TFIID subunit 4 OS=Saccharomyces cerevisiae (strain ATCC 204508 / S288c) GN=TAF4 PE=1 SV=1	P50105	P50105_S17	17	Saccharomyces cerevisiae (strain ATCC 204508 / S288c)	0.898033	+		+	+		+	-3.46686	-1.78586	-3.60492	-8.91475	-7.70837	-6.71774	-8.96434	-8.95124	-8.19221	-6.18889	-6.04364	-6.74119	-5.16123	-4.28175	-3.98232	-4.22649	-5.39416	-6.03741	-5.027	-5.29483	-3.9791	-4.29947	-4.63145	Phospho (STY)	S	1	DGTGVSASDTPKYQH	3.37473	0.000189922	-4.94263	1.5323	0.243062	-2.30591	3.97372	0.00198261
P32521	PAN1	PAN1_YEAST	>sp|P32521|PAN1_YEAST Actin cytoskeleton-regulatory complex protein PAN1 OS=Saccharomyces cerevisiae (strain ATCC 204508 / S288c) GN=PAN1 PE=1 SV=2	P32521	P32521_S759	759	Saccharomyces cerevisiae (strain ATCC 204508 / S288c)	0.812011	+		+	+		+	-3.43849	-0.883472	-1.76901	NaN	-5.64042	-8.14269	-8.34622	-6.08725	-5.74177	-6.95569	-5.81848	-7.20412	-5.13333	-3.76664	-3.66462	-3.43295	-3.55047	-3.66359	-5.81868	-5.4186	-4.92386	-5.2787	-4.98588	Phospho (STY)	S	1	KSVNHSSSTLQTDDI	3.09088	0.000254473	-4.81984	0.552905	0.579259	-1.03386	1.56225	0.0251945
P43587	YPI1	YPI1_YEAST	>sp|P43587|YPI1_YEAST Type 1 phosphatases regulator YPI1 OS=Saccharomyces cerevisiae (strain ATCC 204508 / S288c) GN=YPI1 PE=1 SV=1	P43587	P43587_T47	47	Saccharomyces cerevisiae (strain ATCC 204508 / S288c)	0.991898	+		+	+		+	-3.4381	-0.153587	-2.28369	-7.80161	-3.29307	-5.57618	-5.30476	-4.51078	-5.62758	-5.98744	-6.25832	-4.94434	-2.90078	-1.74931	-1.66515	-1.73731	-2.38926	-1.7549	-4.80536	-3.79913	-2.05226	-2.3957	-2.01548	Phospho (STY)	T	1	RSQEAMPTRHNVRWE	2.73605	0.000483139	-4.0304	0.0573819	0.942351	-0.145568	1.41129	0.0304608
P13259	PCT1	PCY1_YEAST	>sp|P13259|PCY1_YEAST Choline-phosphate cytidylyltransferase OS=Saccharomyces cerevisiae (strain ATCC 204508 / S288c) GN=PCT1 PE=1 SV=2	P13259	P13259_S19	19	Saccharomyces cerevisiae (strain ATCC 204508 / S288c)	0.999983	+		+	+		+	-3.4354	0.310757	2.35923	NaN	-5.91968	-5.75515	NaN	-7.29694	-6.00233	-6.50063	NaN	-7.20206	-6.83369	-2.75172	-2.61118	-3.1165	-2.67927	-3.28392	-6.93897	-9.35171	-8.84441	-9.36512	-8.91553	Phospho (STY)	S	2	RAKLSNSSLSNLFKK	3.87609	8.48057e-05	-6.8994	0.245994	0.797495	0.511011	1.83021	0.0144485
Q08831	VTS1	VTS1_YEAST	>sp|Q08831|VTS1_YEAST Protein VTS1 OS=Saccharomyces cerevisiae (strain ATCC 204508 / S288c) GN=VTS1 PE=1 SV=1	Q08831	Q08831_S158	158	Saccharomyces cerevisiae (strain ATCC 204508 / S288c)	0.925118	+		+	+		+	-3.42641	-0.133579	-2.7654	-2.66433	-1.25337	NaN	2.20779	NaN	3.82388	-0.488858	-2.15279	-2.36453	-0.999651	3.0466	2.3783	2.81104	3.20044	2.84581	2.61538	3.04072	1.7392	1.34681	2.23503	Phospho (STY)	S	1	NNILGIPSQSGSIPL	1.72666	0.00472236	-2.92084	0.0249342	0.967631	-0.0691879	1.29998	0.0359362
P47082	AVT1	AVT1_YEAST	>sp|P47082|AVT1_YEAST Vacuolar amino acid transporter 1 OS=Saccharomyces cerevisiae (strain ATCC 204508 / S288c) GN=AVT1 PE=1 SV=1	P47082	P47082_S90	90	Saccharomyces cerevisiae (strain ATCC 204508 / S288c)	1	+		+	+		+	-3.41983	-1.24942	-2.24854	NaN	-6.19897	-8.73165	NaN	-8.66623	NaN	-6.36087	-4.79237	-6.65257	-8.65897	-4.57498	-4.27368	-4.10819	-4.70763	-4.56447	-7.42962	-4.8901	-4.6602	-5.77545	-5.32997	Phospho (STY)	S	1	LNADNERSFFKESND	2.80383	0.000447462	-4.7091	0.475711	0.607754	-0.983753	1.34001	0.0352854
Q08926	UIP4	UIP4_YEAST	>sp|Q08926|UIP4_YEAST ULP1-interacting protein 4 OS=Saccharomyces cerevisiae (strain ATCC 204508 / S288c) GN=UIP4 PE=1 SV=1	Q08926	Q08926_S131	131	Saccharomyces cerevisiae (strain ATCC 204508 / S288c)	0.999874	+		+	+		+	-3.41389	-0.700698	-1.92747	-3.66321	-0.983729	-5.12784	-4.14294	-2.83898	-2.39262	-3.29318	-2.56366	-3.09773	-1.90603	-0.428793	1.24608	-0.660179	0.496936	-0.341297	-2.22721	-1.95572	-1.03266	-1.91489	0.0111427	Phospho (STY)	S	2	GPETPTPSLKGNVTF	2.61726	0.000671991	-3.8659	0.42924	0.653762	-0.832917	1.35046	0.0366744
P32916	SRP101	SRPR_YEAST	>sp|P32916|SRPR_YEAST Signal recognition particle receptor subunit alpha homolog OS=Saccharomyces cerevisiae (strain ATCC 204508 / S288c) GN=SRP101 PE=1 SV=2	P32916	P32916_S239	239	Saccharomyces cerevisiae (strain ATCC 204508 / S288c)	0.998991	+		+	+		+	-3.40904	-0.448272	-1.60295	-2.16397	-3.50508	-3.95594	-3.67996	-2.05447	-3.76865	-2.34842	-2.29741	-2.70308	-2.0005	0.317765	0.434987	0.242357	0.475747	0.214933	-1.7225	-1.4469	-1.05352	-1.61369	-1.50805	Phospho (STY)	S	2	SSNSHNSSQVALDST	4.53364	2.7907e-05	-6.77466	0.397952	0.694108	-0.741812	2.31479	0.00968729
Q08926	UIP4	UIP4_YEAST	>sp|Q08926|UIP4_YEAST ULP1-interacting protein 4 OS=Saccharomyces cerevisiae (strain ATCC 204508 / S288c) GN=UIP4 PE=1 SV=1	Q08926	Q08926_T127	127	Saccharomyces cerevisiae (strain ATCC 204508 / S288c)	0.999302	+		+	+		+	-3.40395	-0.712036	-1.88542	-4.59869	-2.04249	-5.96138	-5.1698	-3.8242	-3.28328	-4.23409	-3.57252	-4.06963	-2.87687	-1.5716	0.241748	-1.57282	-0.430125	-1.244	-3.05171	-3.01856	-2.05508	-3.01729	-1.02681	Phospho (STY)	T	2	LYYEGPETPTPSLKG	2.69533	0.000508809	-3.97024	0.459246	0.636758	-0.875594	1.38005	0.0350128
Q07657	SHS1	SHS1_YEAST	>sp|Q07657|SHS1_YEAST Seventh homolog of septin 1 OS=Saccharomyces cerevisiae (strain ATCC 204508 / S288c) GN=SHS1 PE=1 SV=1	Q07657	Q07657_Y400	400	Saccharomyces cerevisiae (strain ATCC 204508 / S288c)	0.999977	+		+	+		+	-3.39711	0.0972645	-1.69125	-5.19428	-1.67509	-5.0472	-3.53146	-3.901	-3.51778	-4.6684	-4.02528	-4.52083	-3.10309	-0.65741	0.00968742	-0.79891	-0.275015	-0.641844	-3.23953	-2.89959	-1.66928	-2.09631	-0.988068	Phospho (STY)	Y	2	GNFKENEYEDNGEHD	3.08849	0.000267822	-4.51477	0.0491248	0.950374	0.121456	1.25626	0.0468735
P25357	SNT1	SNT1_YEAST	>sp|P25357|SNT1_YEAST Probable DNA-binding protein SNT1 OS=Saccharomyces cerevisiae (strain ATCC 204508 / S288c) GN=SNT1 PE=1 SV=2	P25357	P25357_T357	357	Saccharomyces cerevisiae (strain ATCC 204508 / S288c)	1	+		+	+		+	-3.39534	-1.51405	-2.3683	NaN	NaN	-4.54201	-1.558	-1.60907	-0.545762	NaN	NaN	-2.80892	0.187755	0.512504	0.781887	0.515907	0.860983	1.45696	0.0631361	-0.696582	0.390882	-0.25613	-0.508252	Phospho (STY)	T	1	EIAKEHPTPVKMKEH	2.38235	0.00109189	-3.96589	0.494093	0.593749	-1.05403	1.67102	0.0183644
P11433	CDC24	CDC24_YEAST	>sp|P11433|CDC24_YEAST Cell division control protein 24 OS=Saccharomyces cerevisiae (strain ATCC 204508 / S288c) GN=CDC24 PE=1 SV=2	P11433	P11433_S12	12	Saccharomyces cerevisiae (strain ATCC 204508 / S288c)	0.79023	+		+	+		+	-3.38806	-2.27004	-2.76427	-2.52445	-2.5087	-2.24465	-2.52708	-0.646541	-0.586626	1.16098	0.594042	0.408637	-0.678234	1.51117	2.71019	1.17519	0.878699	0.213651	1.03328	0.0833797	0.530896	1.09574	0.626638	Phospho (STY)	S	2	TRFASGTSLSDLKPK	3.56247	0.000154015	-5.20549	2.67756	0.109096	-3.73012	3.84434	0.00207735
P30605	ITR1	ITR1_YEAST	>sp|P30605|ITR1_YEAST Myo-inositol transporter 1 OS=Saccharomyces cerevisiae (strain ATCC 204508 / S288c) GN=ITR1 PE=1 SV=2	P30605	P30605_S35	35	Saccharomyces cerevisiae (strain ATCC 204508 / S288c)	0.889314	+		+	+		+	-3.38201	-0.302276	-1.27032	-2.15846	-0.178464	-2.3777	-1.4531	-2.69903	-0.987092	-2.25213	-0.901943	-2.65343	-0.560769	0.922484	1.60706	1.70805	1.68776	2.11796	-0.764511	-0.894958	-0.0352058	-0.682103	-0.138381	Phospho (STY)	S	1	EFNSEHDSPSKRGKI	3.91797	8.80411e-05	-5.75166	0.198693	0.829057	-0.426493	1.52862	0.0326251
P32916	SRP101	SRPR_YEAST	>sp|P32916|SRPR_YEAST Signal recognition particle receptor subunit alpha homolog OS=Saccharomyces cerevisiae (strain ATCC 204508 / S288c) GN=SRP101 PE=1 SV=2	P32916	P32916_S238	238	Saccharomyces cerevisiae (strain ATCC 204508 / S288c)	0.998239	+		+	+		+	-3.37398	-0.647082	-1.56179	-1.80066	-3.53841	-4.36938	-3.32173	-2.08794	-2.78246	-1.80259	-2.29741	-2.9914	-2.00886	0.318747	0.478334	0.242286	0.492896	0.219511	-1.69099	-1.44142	-1.05352	-1.60628	-1.51696	Phospho (STY)	S	2	SSSNSHNSSQVALDS	3.96272	9.13242e-05	-5.82006	0.59481	0.577435	-1.03241	1.8958	0.0161277
P33419	SPC29	SPC29_YEAST	>sp|P33419|SPC29_YEAST Spindle pole component 29 OS=Saccharomyces cerevisiae (strain ATCC 204508 / S288c) GN=SPC29 PE=1 SV=1	P33419	P33419_S187	187	Saccharomyces cerevisiae (strain ATCC 204508 / S288c)	1	+		+	+		+	-3.37169	-0.317433	-2.32028	-5.04751	-0.157207	-1.68134	-0.872483	-1.99857	-1.35084	-2.65342	-2.08385	-2.23075	0.148905	1.10031	1.6894	1.55093	1.31308	1.44762	-0.494696	-0.44121	0.66418	1.10355	1.01246	Phospho (STY)	S	2	NFASLEHSRSFSGFP	2.40019	0.0010781	-3.57152	0.123551	0.886892	-0.296076	1.47003	0.0269209
P38747	OTU2	OTU2_YEAST	>sp|P38747|OTU2_YEAST OTU domain-containing protein 2 OS=Saccharomyces cerevisiae (strain ATCC 204508 / S288c) GN=OTU2 PE=1 SV=1	P38747	P38747_S94	94	Saccharomyces cerevisiae (strain ATCC 204508 / S288c)	0.999919	+		+	+		+	-3.36101	-3.29617	-3.14386	-4.63709	-3.46105	1.01199	-5.14739	0.520658	0.834284	NaN	1.12831	0.461617	1.39017	0.804208	1.09121	1.12608	1.05619	1.01448	1.01158	1.05393	0.663776	0.527085	0.750069	Phospho (STY)	S	1	EKLLEQLSISRDEKE	1.48768	0.00881755	-2.39749	1.20808	0.293637	-2.07938	1.37143	0.0299217
P38970	HAL5	HAL5_YEAST	>sp|P38970|HAL5_YEAST Serine/threonine-protein kinase HAL5 OS=Saccharomyces cerevisiae (strain ATCC 204508 / S288c) GN=HAL5 PE=1 SV=2	P38970	P38970_S280	280	Saccharomyces cerevisiae (strain ATCC 204508 / S288c)	0.99783	+		+	+		+	-3.34443	1.64126	-1.54967	NaN	-4.27106	NaN	-4.31659	-5.69522	-6.59916	NaN	-7.95321	NaN	-4.65429	-1.40299	-0.940859	-1.11421	-1.30008	-2.32448	-4.17882	-4.0344	-2.54315	-2.86498	-2.43506	Phospho (STY)	S	3	SDSISASSLPKFQEI	3.42098	0.000185679	-5.88605	0.702748	0.498332	1.40838	1.37286	0.0384078
P38165	RTG3	RTG3_YEAST	>sp|P38165|RTG3_YEAST Retrograde regulation protein 3 OS=Saccharomyces cerevisiae (strain ATCC 204508 / S288c) GN=RTG3 PE=1 SV=2	P38165	P38165_S259	259	Saccharomyces cerevisiae (strain ATCC 204508 / S288c)	0.982221	+		+	+		+	-3.33508	0.0570236	-2.05015	-5.69693	-2.00296	-4.47337	-6.8111	-4.73171	-7.46933	-4.19152	-4.42799	-5.26575	-2.64659	-2.14078	-0.496107	-1.87504	-1.31691	-1.21184	-3.0628	-2.85377	-2.20368	-3.28851	-2.05656	Phospho (STY)	S	2	TRHTSISSNMTENIG	2.36101	0.00118241	-3.51594	0.0173791	0.97351	0.0465979	1.4031	0.0322649
Q99247	YOL087C	YO087_YEAST	>sp|Q99247|YO087_YEAST Uncharacterized WD repeat-containing protein YOL087C OS=Saccharomyces cerevisiae (strain ATCC 204508 / S288c) GN=YOL087C PE=1 SV=1	Q99247	Q99247_T774	774	Saccharomyces cerevisiae (strain ATCC 204508 / S288c)	0.860951	+		+	+		+	-3.33074	0.644131	-2.73669	NaN	-3.44925	-4.13717	NaN	NaN	-6.99607	NaN	-5.0373	NaN	-1.27865	-0.674072	0.404439	-0.733022	-0.768728	-0.540954	NaN	-0.962193	NaN	NaN	-1.15084	Phospho (STY)	T	2	SRANSTSTLEGNEKK	3.33398	0.000187091	-6.51917	0.104038	0.898523	0.282416	1.78084	0.0150565
P36046	MIA40	MIA40_YEAST	>sp|P36046|MIA40_YEAST Mitochondrial intermembrane space import and assembly protein 40 OS=Saccharomyces cerevisiae (strain ATCC 204508 / S288c) GN=MIA40 PE=1 SV=2	P36046	P36046_S214	214	Saccharomyces cerevisiae (strain ATCC 204508 / S288c)	1			+			+	-3.29639	0.568095	2.34121	-6.86769	-5.43839	-8.28	-9.69527	-9.8496	-9.37854	-7.34408	-8.91844	-8.07325	-9.2571	-5.61586	-8.02299	0.109665	1.62887	-11.7487	-11.4784	-10.856	-10.7816	-10.913	-7.80796	Phospho (STY)	S	1	EKKDPEHSDDEKSQQ	0.608304	0.1408	-1.20485	0.253956	0.774224	0.55285	1.22732	0.0443093
P21147	OLE1	ACO1_YEAST	>sp|P21147|ACO1_YEAST Acyl-CoA desaturase 1 OS=Saccharomyces cerevisiae (strain ATCC 204508 / S288c) GN=OLE1 PE=1 SV=2	P21147	P21147_S4	4	Saccharomyces cerevisiae (strain ATCC 204508 / S288c)	0.760277	+		+	+		+	-3.28744	-1.4627	-2.40714	NaN	NaN	-5.76828	-5.7196	-6.46171	-3.32415	-3.37297	NaN	NaN	-6.86435	-1.85608	-1.90521	-3.77979	-3.63681	-2.30091	-2.75922	-2.58506	-5.04331	-5.03358	-2.45912	Phospho (STY)	S	1	____MPTSGTTIELI	2.85572	0.000433943	-4.77737	0.539779	0.570297	-1.12839	1.58842	0.0212838
P19097	FAS2	FAS2_YEAST	>sp|P19097|FAS2_YEAST Fatty acid synthase subunit alpha OS=Saccharomyces cerevisiae (strain ATCC 204508 / S288c) GN=FAS2 PE=1 SV=2	P19097	P19097_S1728	1728	Saccharomyces cerevisiae (strain ATCC 204508 / S288c)	0.998035	+		+	+		+	-3.2819	-0.067085	-1.10928	NaN	-8.20683	NaN	-8.5654	NaN	NaN	-8.58982	-8.98834	-7.05722	-8.64073	-5.19947	-5.47879	-4.89934	-4.76329	-5.18017	-7.79641	-7.68768	-6.98031	-6.60023	-7.31954	Phospho (STY)	S	1	RVSKDKKSGSLTFNS	4.51689	2.56137e-05	-9.94717	0.0346867	0.961802	-0.0889707	1.46737	0.0387826
Q08269	ALR1	ALR1_YEAST	>sp|Q08269|ALR1_YEAST Magnesium transporter ALR1 OS=Saccharomyces cerevisiae (strain ATCC 204508 / S288c) GN=ALR1 PE=1 SV=1	Q08269	Q08269_S817	817	Saccharomyces cerevisiae (strain ATCC 204508 / S288c)	0.999997	+		+	+		+	-3.28125	-1.4914	1.61435	NaN	-1.52385	-2.30346	-0.552541	-0.969829	0.730136	0.510944	2.05195	-0.686076	-1.83704	1.57003	1.99111	1.89389	1.77984	2.48426	-2.40615	-3.12166	-2.42775	-4.08133	-2.72198	Phospho (STY)	S	1	AAESGAKSVISSFLP	4.29378	5.81959e-05	-6.91406	0.952174	0.41386	-1.6217	1.9018	0.0157161
P39101	CAJ1	CAJ1_YEAST	>sp|P39101|CAJ1_YEAST Protein CAJ1 OS=Saccharomyces cerevisiae (strain ATCC 204508 / S288c) GN=CAJ1 PE=1 SV=1	P39101	P39101_T114	114	Saccharomyces cerevisiae (strain ATCC 204508 / S288c)	0.972581	+		+	+		+	-3.27871	-0.745342	-1.69774	-7.25599	NaN	-8.16031	-9.55911	-7.83669	-7.1751	-7.64706	NaN	-7.14401	-7.86456	-5.08228	-4.88785	-4.88675	-4.39879	-5.3659	-5.81047	-7.31073	-5.85952	-7.12203	-6.42369	Phospho (STY)	T	1	FKELNEATEMFGKED	3.69128	0.000136855	-5.79788	0.69433	0.532395	-1.20112	1.73327	0.0194752
Q04322	GYL1	GYL1_YEAST	>sp|Q04322|GYL1_YEAST Probable GTPase-activating protein GYL1 OS=Saccharomyces cerevisiae (strain ATCC 204508 / S288c) GN=GYL1 PE=1 SV=1	Q04322	Q04322_S187	187	Saccharomyces cerevisiae (strain ATCC 204508 / S288c)	0.818906	+		+	+		+	-3.27361	-1.04657	-1.736	NaN	NaN	-4.803	-4.91581	NaN	-2.9678	-3.88178	-3.17148	-4.82811	-4.215	-1.32783	-1.44095	-1.40971	-1.45851	-2.29195	-2.51277	-3.95764	-2.60996	-3.48912	-3.04752	Phospho (STY)	S	1	PHGNATPSKSPTSAV	3.9546	8.68307e-05	-8.19887	0.898555	0.447365	-1.55966	1.90573	0.0146477
Q04322	GYL1	GYL1_YEAST	>sp|Q04322|GYL1_YEAST Probable GTPase-activating protein GYL1 OS=Saccharomyces cerevisiae (strain ATCC 204508 / S288c) GN=GYL1 PE=1 SV=1	Q04322	Q04322_T185	185	Saccharomyces cerevisiae (strain ATCC 204508 / S288c)	0.994167	+		+	+		+	-3.26211	-1.40579	-1.75522	NaN	NaN	-3.96511	-3.8656	-4.36054	-2.39543	-2.8225	-2.33776	-3.33615	-2.39799	-0.538172	-0.77563	-0.606939	-0.570115	-1.51734	-1.77871	-2.70067	-1.75237	-3.25569	-2.0552	Phospho (STY)	T	1	KAPHGNATPSKSPTS	4.72366	3.10479e-05	-8.85289	2.6428	0.128062	-3.729	2.31084	0.0088356
Q03790	NUP53	NUP53_YEAST	>sp|Q03790|NUP53_YEAST Nucleoporin NUP53 OS=Saccharomyces cerevisiae (strain ATCC 204508 / S288c) GN=NUP53 PE=1 SV=1	Q03790	Q03790_S137	137	Saccharomyces cerevisiae (strain ATCC 204508 / S288c)	0.998218	+		+	+		+	-3.26021	-0.756341	-2.21964	-4.07747	-1.34805	-5.06115	-4.41951	-4.72391	-2.92747	-4.68961	-2.96106	-2.96716	-2.30308	-0.879181	-0.223017	-0.869273	-1.15939	-0.198157	-2.32613	-1.69684	-0.835936	-2.84233	-0.830633	Phospho (STY)	S	1	PRILKNVSPNDNNSA	2.81763	0.000447723	-4.11538	0.445823	0.641029	-0.863453	1.67544	0.0189551
Q03656	SKY1	SKY1_YEAST	>sp|Q03656|SKY1_YEAST Serine/threonine-protein kinase SKY1 OS=Saccharomyces cerevisiae (strain ATCC 204508 / S288c) GN=SKY1 PE=1 SV=1	Q03656	Q03656_S449	449	Saccharomyces cerevisiae (strain ATCC 204508 / S288c)	0.999918	+		+	+		+	-3.2563	-0.249244	-2.79367	NaN	0.0372772	-4.66675	-3.93255	-3.69392	-3.2746	-3.83921	-3.27358	-3.70368	0.0173578	-0.314929	0.43647	-0.166647	0.388	0.618695	-0.684719	-1.27293	0.592372	-0.30204	0.315734	Phospho (STY)	S	2	SNNSFLNSVPHSVTR	1.96036	0.00275534	-3.10476	0.0729061	0.92929	-0.187084	1.56972	0.0209145
P32521	PAN1	PAN1_YEAST	>sp|P32521|PAN1_YEAST Actin cytoskeleton-regulatory complex protein PAN1 OS=Saccharomyces cerevisiae (strain ATCC 204508 / S288c) GN=PAN1 PE=1 SV=2	P32521	P32521_T760	760	Saccharomyces cerevisiae (strain ATCC 204508 / S288c)	0.867151	+		+	+		+	-3.25423	-0.717124	-1.64242	NaN	-5.15949	-8.14269	-8.34508	-6.08726	-5.74134	-7.05149	-5.91609	-7.20514	-5.16847	-3.79105	-3.74479	-3.46407	-3.68864	-3.70844	-5.79209	-5.44949	-4.97036	-5.19209	-5.05204	Phospho (STY)	T	1	SVNHSSSTLQTDDIS	2.66804	0.000563923	-4.12513	0.387534	0.680021	-0.781237	1.27558	0.0454449
P38351	PAF1	PAF1_YEAST	>sp|P38351|PAF1_YEAST RNA polymerase II-associated protein 1 OS=Saccharomyces cerevisiae (strain ATCC 204508 / S288c) GN=PAF1 PE=1 SV=1	P38351	P38351_T422	422	Saccharomyces cerevisiae (strain ATCC 204508 / S288c)	1	+		+	+		+	-3.25236	-0.268674	-1.21319	-3.35756	-3.74746	-4.12383	-3.25077	-2.71987	-3.91139	-3.96081	-3.46102	-2.32303	-2.19987	-0.852577	0.32069	-0.29269	-0.3855	0.272406	-2.77629	-2.68736	-1.6281	-2.11589	-1.9259	Phospho (STY)	T	2	DENRAADTPETSDAV	5.09424	3.5461e-05	-7.69002	0.246734	0.802218	-0.488914	2.24693	0.0124934
P33748	MSN2	MSN2_YEAST	>sp|P33748|MSN2_YEAST Zinc finger protein MSN2 OS=Saccharomyces cerevisiae (strain ATCC 204508 / S288c) GN=MSN2 PE=1 SV=1	P33748	P33748_T639	639	Saccharomyces cerevisiae (strain ATCC 204508 / S288c)	1	+		+	+		+	-3.23307	-0.273333	-2.39348	-6.02442	-3.1736	-7.28782	-5.64521	-4.5988	-4.74735	-8.21957	-4.40126	-5.18525	-2.80976	-2.39671	-2.10269	-2.18274	-2.02243	-1.85996	-3.62253	-3.29773	-2.31123	-2.57249	-2.95847	Phospho (STY)	T	4	SSVVIESTKELEEKP	2.77212	0.000470223	-4.04934	0.0895302	0.916373	-0.223622	1.94409	0.0124004
Q03361	JIP4	JIP4_YEAST	>sp|Q03361|JIP4_YEAST Uncharacterized protein JIP4 OS=Saccharomyces cerevisiae (strain ATCC 204508 / S288c) GN=JIP4 PE=1 SV=2	Q03361	Q03361_S321	321	Saccharomyces cerevisiae (strain ATCC 204508 / S288c)	0.998919	+		+	+		+	-3.22474	-0.685478	-1.72331	-4.9431	NaN	-5.7756	-5.37715	-6.13823	NaN	-4.66926	-4.77934	-4.83578	-5.20779	-2.62512	-2.24088	-2.03232	-2.78481	-1.98574	-3.34084	-4.19345	-4.22229	-4.01902	-3.40044	Phospho (STY)	S	1	NNFEDNDSMSERKRM	4.98028	3.22061e-05	-8.27905	1.28829	0.376305	-1.79147	3.03187	0.00473996
P50111	ZDS1	ZDS1_YEAST	>sp|P50111|ZDS1_YEAST Protein ZDS1 OS=Saccharomyces cerevisiae (strain ATCC 204508 / S288c) GN=ZDS1 PE=1 SV=1	P50111	P50111_S240	240	Saccharomyces cerevisiae (strain ATCC 204508 / S288c)	0.999997	+		+	+		+	-3.18959	0.284521	-1.53483	-4.32362	-1.49453	-3.94651	-3.50008	-2.9076	-3.21163	-4.40114	-3.67786	-4.00037	-2.30396	-0.459985	0.561072	-0.26828	0.167996	-0.225198	-2.2183	-2.13943	-1.48976	-2.32277	-0.327945	Phospho (STY)	S	1	RPSTLRRSYTEFDDN	3.51274	0.00016191	-5.08296	0.183978	0.841356	0.39931	1.41741	0.0357935
P34909	MOT2	NOT4_YEAST	>sp|P34909|NOT4_YEAST General negative regulator of transcription subunit 4 OS=Saccharomyces cerevisiae (strain ATCC 204508 / S288c) GN=MOT2 PE=1 SV=1	P34909	P34909_S436	436	Saccharomyces cerevisiae (strain ATCC 204508 / S288c)	0.990287	+		+	+		+	-3.18917	-1.93012	-4.25416	NaN	-9.77371	-9.68608	NaN	NaN	NaN	NaN	-10.003	NaN	-5.59657	-6.47761	-5.4347	-7.92373	NaN	-6.32686	NaN	NaN	-5.35264	NaN	-5.59883	Phospho (STY)	S	1	FLDARLHSLSNYQKR	1.83667	0.00361454	-3.65172	0.32471	0.700821	-0.837855	3.02597	0.00427706
P11978	SIR4	SIR4_YEAST	>sp|P11978|SIR4_YEAST Regulatory protein SIR4 OS=Saccharomyces cerevisiae (strain ATCC 204508 / S288c) GN=SIR4 PE=1 SV=1	P11978	P11978_S395	395	Saccharomyces cerevisiae (strain ATCC 204508 / S288c)	1	+		+	+		+	-3.17642	-1.70378	-1.96337	-4.67069	-5.77356	-3.61845	-3.82977	-2.80108	-2.88511	-2.23819	-2.4651	-2.76943	-1.81684	-0.797432	-1.43862	-0.865369	-1.12665	-0.583364	-2.33422	-2.86037	-1.5859	-1.99666	-2.09955	Phospho (STY)	S	1	KSPHLSKSPADRPQG	3.50596	0.000160908	-5.06968	1.86717	0.204565	-2.65921	2.14804	0.0102994
Q01766	HAL1	HAL1_YEAST	>sp|Q01766|HAL1_YEAST Halotolerance protein HAL1 OS=Saccharomyces cerevisiae (strain ATCC 204508 / S288c) GN=HAL1 PE=1 SV=1	Q01766	Q01766_T234	234	Saccharomyces cerevisiae (strain ATCC 204508 / S288c)	1	+		+	+		+	-3.17316	-0.424003	-1.74654	NaN	-3.2501	-4.68016	NaN	NaN	-2.91904	-2.32169	-4.41766	-3.67111	-4.37613	-1.58629	-0.816889	-0.206492	-0.364026	-0.986142	-2.80936	-1.71247	-1.6065	-2.59215	-2.37244	Phospho (STY)	T	1	SHKQIVKTPIPKSGL	2.63281	0.000672183	-4.82824	0.213679	0.809448	-0.480195	1.60624	0.0233206
P14747	CMP2	PP2B2_YEAST	>sp|P14747|PP2B2_YEAST Serine/threonine-protein phosphatase 2B catalytic subunit A2 OS=Saccharomyces cerevisiae (strain ATCC 204508 / S288c) GN=CMP2 PE=1 SV=2	P14747	P14747_T31	31	Saccharomyces cerevisiae (strain ATCC 204508 / S288c)	0.999979	+		+	+		+	-3.17271	-0.043867	-1.91902	NaN	-3.78556	NaN	-4.38359	-3.90028	-5.04084	-5.20721	-3.5539	-4.04068	-2.05375	-0.65343	-1.53892	-0.631053	-0.705135	-0.723599	-3.05218	-3.4901	-1.30771	-1.39545	-1.27518	Phospho (STY)	T	1	ERPQSSTTPIDSKAS	4.67141	2.90206e-05	-8.65435	0.0192659	0.973017	-0.0502276	1.57701	0.0236694
P04819	CDC9	DNLI1_YEAST	>sp|P04819|DNLI1_YEAST DNA ligase 1 OS=Saccharomyces cerevisiae (strain ATCC 204508 / S288c) GN=CDC9 PE=1 SV=2	P04819	P04819_T53	53	Saccharomyces cerevisiae (strain ATCC 204508 / S288c)	0.905182	+		+	+		+	-3.15908	-2.37104	-3.0213	-3.18397	NaN	-5.19478	-6.18866	-2.97782	-1.04424	-4.47761	-3.88142	-1.06926	0.396219	-0.764831	-2.85818	-0.698674	-1.3948	-0.419662	-3.10978	-0.875704	0.0179014	-0.209916	-2.64754	Phospho (STY)	T	1	TSMKNKPTEGTPSPK	2.13254	0.00200125	-3.33517	0.99588	0.376195	-1.74886	1.71621	0.0158861
P32566	SMI1	SMI1_YEAST	>sp|P32566|SMI1_YEAST Cell wall assembly regulator SMI1 OS=Saccharomyces cerevisiae (strain ATCC 204508 / S288c) GN=SMI1 PE=1 SV=1	P32566	P32566_S203	203	Saccharomyces cerevisiae (strain ATCC 204508 / S288c)	0.861284	+		+	+		+	-3.13701	-0.299638	-1.56262	-6.84838	-4.43057	-7.29513	-6.21984	-6.04325	-5.97735	-6.32345	-5.47358	-6.85699	-4.70761	-3.10531	-2.86625	-3.01332	-3.33598	-2.83128	-4.88544	-5.59485	-4.27477	-4.42132	-3.84766	Phospho (STY)	S	3	TSTGSSSSMERLNGN	3.63981	0.000151071	-5.25642	0.1958	0.831306	-0.42135	1.58867	0.0258965
Q07350	PRP11	PRP11_YEAST	>sp|Q07350|PRP11_YEAST Pre-mRNA-splicing factor PRP11 OS=Saccharomyces cerevisiae (strain ATCC 204508 / S288c) GN=PRP11 PE=1 SV=1	Q07350	Q07350_S184	184	Saccharomyces cerevisiae (strain ATCC 204508 / S288c)	0.998154	+		+	+		+	-3.13388	-1.00949	-1.71223	-3.47378	-4.85131	-3.20857	NaN	-3.74666	NaN	-3.9997	-2.78285	-2.55538	-1.90441	-0.615342	-1.25605	-0.617504	-0.615477	-0.326609	-1.58842	-0.609632	-1.38597	-3.80137	-3.15387	Phospho (STY)	S	1	PPLIRIVSGLELSDT	4.26542	5.5607e-05	-6.79243	0.90122	0.449339	-1.51251	1.2649	0.0456536
P43587	YPI1	YPI1_YEAST	>sp|P43587|YPI1_YEAST Type 1 phosphatases regulator YPI1 OS=Saccharomyces cerevisiae (strain ATCC 204508 / S288c) GN=YPI1 PE=1 SV=1	P43587	P43587_S41	41	Saccharomyces cerevisiae (strain ATCC 204508 / S288c)	0.995276	+		+	+		+	-3.13251	-1.55779	-2.32865	-5.20124	-3.03156	-4.57905	-4.29858	-3.45426	-3.80908	1.51986	-4.14456	-4.19245	-2.1495	-0.820189	-0.761413	-1.06815	-1.57011	-0.682281	-3.24993	-2.60015	-0.905458	-1.246	-0.91991	Phospho (STY)	S	1	ATQDPPRSQEAMPTR	4.12951	9.91736e-05	-6.00396	0.670314	0.510761	-1.24323	2.2575	0.00833219
P32521	PAN1	PAN1_YEAST	>sp|P32521|PAN1_YEAST Actin cytoskeleton-regulatory complex protein PAN1 OS=Saccharomyces cerevisiae (strain ATCC 204508 / S288c) GN=PAN1 PE=1 SV=2	P32521	P32521_T763	763	Saccharomyces cerevisiae (strain ATCC 204508 / S288c)	0.917413	+		+	+		+	-3.12627	0.629256	-1.50654	NaN	-7.07213	NaN	-7.74078	NaN	-8.44507	-9.43273	-6.50505	-10.0532	-5.74247	-4.54746	-4.11795	-4.33747	-4.25082	-4.14724	-6.40651	-5.93919	-5.55476	-5.99691	-5.60221	Phospho (STY)	T	1	HSSSTLQTDDISVDK	4.51549	4.15369e-05	-9.79488	0.172585	0.836485	0.419293	2.31747	0.00981138
P39744	NOC2	NOC2_YEAST	>sp|P39744|NOC2_YEAST Nucleolar complex protein 2 OS=Saccharomyces cerevisiae (strain ATCC 204508 / S288c) GN=NOC2 PE=1 SV=2	P39744	P39744_S166	166	Saccharomyces cerevisiae (strain ATCC 204508 / S288c)	1	+		+	+		+	-3.11877	-1.34207	-1.92313	-4.36411	-1.84147	-4.9515	-3.89655	-4.43689	-2.01429	-2.85058	-2.64437	-3.3071	-1.96381	-0.67439	-0.617207	-0.74086	-0.596775	-1.26743	-2.49651	-1.85802	-1.74541	-2.08929	-1.68565	Phospho (STY)	S	1	NSNIEEKSEQMELEK	3.30281	0.000196516	-4.76258	1.25944	0.319578	-1.92302	2.04886	0.011817
P53277	SYF2	SYF2_YEAST	>sp|P53277|SYF2_YEAST Pre-mRNA-splicing factor SYF2 OS=Saccharomyces cerevisiae (strain ATCC 204508 / S288c) GN=SYF2 PE=1 SV=1	P53277	P53277_S45	45	Saccharomyces cerevisiae (strain ATCC 204508 / S288c)	0.999962	+		+	+		+	-3.09875	-2.46538	-2.13325	-3.25507	-1.58594	-1.92418	-4.62918	-3.11741	-0.648336	0.084219	-0.350851	-0.858889	-0.411043	0.751024	0.602316	-1.27992	0.546192	0.362338	-0.59574	-0.692894	-1.59129	0.136739	-1.10236	Phospho (STY)	S	2	NRKPRVYSMEDVNDA	2.81962	0.000454718	-4.09116	2.62748	0.108907	-3.71716	2.08427	0.010679
P33749	MSN4	MSN4_YEAST	>sp|P33749|MSN4_YEAST Zinc finger protein MSN4 OS=Saccharomyces cerevisiae (strain ATCC 204508 / S288c) GN=MSN4 PE=1 SV=1	P33749	P33749_S465	465	Saccharomyces cerevisiae (strain ATCC 204508 / S288c)	0.955626	+		+	+		+	-3.09021	-0.982887	-1.61418	NaN	-7.38441	-6.28297	-7.16773	-5.36071	-5.02006	-5.62646	-5.08197	-6.00371	-6.09814	-3.77808	-3.40637	-3.19409	-3.43201	-3.4832	-5.27405	-4.51735	-4.4938	-4.69606	-5.69263	Phospho (STY)	S	1	MMLSDNASAAAKLAT	3.81209	0.000108723	-5.94655	1.09976	0.388931	-1.69654	1.89357	0.0158427
Q04178	HPT1	HPRT_YEAST	>sp|Q04178|HPRT_YEAST Hypoxanthine-guanine phosphoribosyltransferase OS=Saccharomyces cerevisiae (strain ATCC 204508 / S288c) GN=HPT1 PE=1 SV=1	Q04178	Q04178_S10	10	Saccharomyces cerevisiae (strain ATCC 204508 / S288c)	0.999823	+		+	+		+	-3.0722	NaN	-3.49762	NaN	NaN	-8.2014	-8.50024	NaN	NaN	NaN	NaN	NaN	NaN	NaN	-5.63599	-7.44742	-3.2813	-4.74975	NaN	NaN	-5.53622	NaN	-4.17017	Phospho (STY)	S	1	ANDKQYISYNNVHQL	1.10322	0.0276848	-2.1797	NaN	NaN	NaN	1.4235	0.0258235
P04147	PAB1	PABP_YEAST	>sp|P04147|PABP_YEAST Polyadenylate-binding protein, cytoplasmic and nuclear OS=Saccharomyces cerevisiae (strain ATCC 204508 / S288c) GN=PAB1 PE=1 SV=4	P04147	P04147_Y101	101	Saccharomyces cerevisiae (strain ATCC 204508 / S288c)	0.987242	+		+	+		+	-3.06619	-0.137564	-1.03495	-10.3942	-10.1882	-9.08357	-10.1411	-9.46252	-10.0397	-9.83555	-10.3146	-9.18175	-9.21019	-7.15275	-6.98707	-6.65425	-6.5929	-6.55168	-8.26741	-8.71198	-8.6859	-9.17726	-9.25233	Phospho (STY)	Y	1	KAIEQLNYTPIKGRL	5.42137	4.47427e-05	-8.16721	0.159544	0.877176	-0.315867	2.01173	0.0186515
Q04279	SEG1	SEG1_YEAST	>sp|Q04279|SEG1_YEAST Eisosome protein SEG1 OS=Saccharomyces cerevisiae (strain ATCC 204508 / S288c) GN=SEG1 PE=1 SV=1	Q04279	Q04279_T675	675	Saccharomyces cerevisiae (strain ATCC 204508 / S288c)	0.999998	+		+	+		+	-3.06313	-0.836352	-2.34506	NaN	-7.01703	-10.5726	-8.3739	-8.91841	-7.174	-8.80068	-8.70631	-8.87916	-5.8605	-6.48264	-5.38635	-5.18498	-6.24757	-4.98525	-6.49952	-6.65356	-5.95708	-6.04059	-6.72637	Phospho (STY)	T	1	HSAIPLGTPEKGKPK	2.39476	0.00116764	-3.69452	0.397148	0.667219	-0.808128	1.99866	0.0113874
P38200	SHE1	SHE1_YEAST	>sp|P38200|SHE1_YEAST Mitotic spindle-associated protein SHE1 OS=Saccharomyces cerevisiae (strain ATCC 204508 / S288c) GN=SHE1 PE=1 SV=1	P38200	P38200_S317	317	Saccharomyces cerevisiae (strain ATCC 204508 / S288c)	0.999223	+		+	+		+	-3.04794	-0.438246	-1.91251	NaN	-3.09029	-3.67623	-4.32861	-3.47945	NaN	-3.81627	-3.62804	-4.401	-0.976293	-0.842109	-0.912801	-0.595303	-0.387769	-0.240564	-2.49039	-2.27983	-1.30334	-0.665504	-1.91662	Phospho (STY)	S	1	VKSKTSGSLSSNLKQ	5.01898	3.16957e-05	-8.2376	0.218049	0.80506	-0.48488	2.46402	0.00717489
P54867	SLG1	SLG1_YEAST	>sp|P54867|SLG1_YEAST Protein SLG1 OS=Saccharomyces cerevisiae (strain ATCC 204508 / S288c) GN=SLG1 PE=1 SV=1	P54867	P54867_T341	341	Saccharomyces cerevisiae (strain ATCC 204508 / S288c)	0.999486	+		+	+		+	-3.0473	-0.175878	-1.63984	NaN	NaN	-4.75803	-4.42928	-5.06552	-3.76487	-5.38526	NaN	NaN	NaN	-2.12672	-1.66686	-1.64399	-1.37698	NaN	-3.13083	-2.40328	-3.8624	-3.53632	-2.62266	Phospho (STY)	T	1	EEHTKGQTDINPFDD	4.26998	6.21225e-05	-8.96662	0.094795	0.916694	-0.234885	2.26144	0.0100017
P38970	HAL5	HAL5_YEAST	>sp|P38970|HAL5_YEAST Serine/threonine-protein kinase HAL5 OS=Saccharomyces cerevisiae (strain ATCC 204508 / S288c) GN=HAL5 PE=1 SV=2	P38970	P38970_S407	407	Saccharomyces cerevisiae (strain ATCC 204508 / S288c)	0.816313	+		+	+		+	-3.02784	NaN	-2.2984	NaN	-4.07676	NaN	NaN	-3.27194	NaN	NaN	NaN	NaN	-0.657269	-0.825725	-1.03129	NaN	-0.0825272	NaN	NaN	-1.22587	-0.996057	NaN	-1.90593	Phospho (STY)	S	1	KSQTLKKSRTSNLKN	2.09962	0.00213528	-5.23961	NaN	NaN	NaN	1.80424	0.0149293
P33322	CBF5	CBF5_YEAST	>sp|P33322|CBF5_YEAST H/ACA ribonucleoprotein complex subunit 4 OS=Saccharomyces cerevisiae (strain ATCC 204508 / S288c) GN=CBF5 PE=1 SV=1	P33322	P33322_S47	47	Saccharomyces cerevisiae (strain ATCC 204508 / S288c)	0.973401	+		+	+		+	-3.02744	-0.0840711	-1.74712	NaN	-3.78418	NaN	-6.12047	-6.4461	-6.36597	-6.03346	-5.7231	-5.09686	-3.6115	-3.06317	-2.08433	-2.42354	-2.44266	-2.10036	-4.66647	-3.80212	-2.99393	-3.60238	-3.45077	Phospho (STY)	S	1	TPIPAGSSPLKRDLK	2.43861	0.00105253	-4.00296	0.0324822	0.962127	-0.0847953	1.30154	0.0417997
P13259	PCT1	PCY1_YEAST	>sp|P13259|PCY1_YEAST Choline-phosphate cytidylyltransferase OS=Saccharomyces cerevisiae (strain ATCC 204508 / S288c) GN=PCT1 PE=1 SV=2	P13259	P13259_S18	18	Saccharomyces cerevisiae (strain ATCC 204508 / S288c)	0.861188	+		+	+		+	-3.02658	-0.0472578	2.10004	NaN	-5.18	-5.75761	-8.58273	-7.18076	-5.11934	-5.84712	-8.24536	-6.71002	-7.21825	-3.41248	-3.6279	-3.89322	-3.45487	-3.855	-8.03009	-8.89238	-9.25265	-8.49893	-9.20253	Phospho (STY)	S	1	IRAKLSNSSLSNLFK	2.53149	0.000867177	-3.8861	0.0177505	0.973625	-0.0468766	1.65297	0.0201155
P38970	HAL5	HAL5_YEAST	>sp|P38970|HAL5_YEAST Serine/threonine-protein kinase HAL5 OS=Saccharomyces cerevisiae (strain ATCC 204508 / S288c) GN=HAL5 PE=1 SV=2	P38970	P38970_T409	409	Saccharomyces cerevisiae (strain ATCC 204508 / S288c)	0.888633	+		+	+		+	-3.02621	-1.46668	-1.91718	NaN	-4.07686	NaN	NaN	-3.27192	NaN	-3.75816	NaN	NaN	-0.657265	-0.825726	-1.03475	NaN	-0.0840559	NaN	-2.89973	-1.22587	-0.996052	NaN	-1.90719	Phospho (STY)	T	1	QTLKKSRTSNLKNGN	2.09818	0.00213878	-5.23405	0.34054	0.69404	-0.861824	1.30824	0.0394332
Q08446	SGT1	SGT1_YEAST	>sp|Q08446|SGT1_YEAST Protein SGT1 OS=Saccharomyces cerevisiae (strain ATCC 204508 / S288c) GN=SGT1 PE=1 SV=1	Q08446	Q08446_S168	168	Saccharomyces cerevisiae (strain ATCC 204508 / S288c)	0.999998	+		+	+		+	-3.02569	-0.607668	-2.4135	-6.9234	-1.03796	-3.18876	-2.33331	-1.97035	-2.60991	-3.78464	-2.24515	-3.13949	-0.636256	-0.0713062	0.00530243	-0.0806999	-0.0542088	-0.124403	-1.5218	-1.32156	-0.361426	-0.132669	-0.0488329	Phospho (STY)	S	2	GDNNSSHSPISPLKI	1.74816	0.00477778	-2.70491	0.214034	0.802786	-0.486981	1.27483	0.0397903
P26755	RFA3	RFA3_YEAST	>sp|P26755|RFA3_YEAST Replication factor A protein 3 OS=Saccharomyces cerevisiae (strain ATCC 204508 / S288c) GN=RFA3 PE=1 SV=1	P26755	P26755_T5	5	Saccharomyces cerevisiae (strain ATCC 204508 / S288c)	0.864653	+		+	+		+	-3.02382	-0.870357	-1.29935	NaN	-6.18613	NaN	-7.52759	-7.47829	-6.70478	-6.0158	-6.52777	-6.28434	-5.43556	-4.32212	-3.97359	-4.00122	-3.8961	-4.00792	-5.41475	-5.26287	-6.02526	-6.35132	-5.7691	Phospho (STY)	T	1	___MASETPRVDPTE	3.98298	8.65177e-05	-6.94724	1.03024	0.424249	-1.62193	1.68982	0.0241855
Q12069	PUS9	PUS9_YEAST	>sp|Q12069|PUS9_YEAST tRNA pseudouridine(32) synthase, mitochondrial OS=Saccharomyces cerevisiae (strain ATCC 204508 / S288c) GN=PUS9 PE=1 SV=1	Q12069	Q12069_S69	69	Saccharomyces cerevisiae (strain ATCC 204508 / S288c)	1	+		+	+		+	-3.01847	-0.187842	-1.30605	-3.47443	-1.72166	-3.75661	-2.9852	-3.26518	NaN	NaN	-3.1953	-4.05311	-1.30992	-0.060051	0.212637	-0.234571	-0.14953	0.120796	-2.77209	-2.01181	-1.17001	-0.753544	-1.96538	Phospho (STY)	S	1	KRTQSKKSPDLINKS	4.48297	4.20168e-05	-6.52233	0.0903921	0.918485	-0.2194	1.51146	0.0330478
P04819	CDC9	DNLI1_YEAST	>sp|P04819|DNLI1_YEAST DNA ligase 1 OS=Saccharomyces cerevisiae (strain ATCC 204508 / S288c) GN=CDC9 PE=1 SV=2	P04819	P04819_S58	58	Saccharomyces cerevisiae (strain ATCC 204508 / S288c)	0.997704	+		+	+		+	-2.99828	-1.04838	-1.97723	-4.24616	NaN	-5.1955	-5.47725	-2.72657	-3.77133	-4.28306	-3.105	-3.364	-2.29154	-1.2181	-2.81602	-0.991431	-1.06634	-0.973548	-2.72142	-3.17766	-1.82094	-1.61409	-2.83656	Phospho (STY)	S	1	KPTEGTPSPKKSSKH	2.51837	0.00089168	-3.8624	0.801312	0.480585	-1.37342	1.74163	0.0176731
Q04659	CSM3	CSM3_YEAST	>sp|Q04659|CSM3_YEAST Chromosome segregation in meiosis protein 3 OS=Saccharomyces cerevisiae (strain ATCC 204508 / S288c) GN=CSM3 PE=1 SV=1	Q04659	Q04659_S165	165	Saccharomyces cerevisiae (strain ATCC 204508 / S288c)	0.808859	+		+	+		+	-2.99631	-0.607708	-2.25847	NaN	-5.21855	NaN	NaN	-5.83135	NaN	-4.82943	-7.16646	-4.97291	-2.70015	-2.73062	-2.4727	-2.96684	-2.30008	-2.17295	-2.5771	-3.58474	-2.64642	-4.3689	-3.15522	Phospho (STY)	S	1	MVEEHVTSAEERPIV	3.83223	0.000116915	-7.67453	0.165798	0.84207	-0.410308	1.9495	0.0124089
Q08831	VTS1	VTS1_YEAST	>sp|Q08831|VTS1_YEAST Protein VTS1 OS=Saccharomyces cerevisiae (strain ATCC 204508 / S288c) GN=VTS1 PE=1 SV=1	Q08831	Q08831_S149	149	Saccharomyces cerevisiae (strain ATCC 204508 / S288c)	1	+		+	+		+	-2.98328	-0.0547937	-2.21535	-2.02805	-0.620392	1.7095	2.52613	1.28273	4.01579	0.782324	-0.476083	-0.643194	-0.534945	3.58953	3.07042	3.5267	4.08187	3.51782	3.59085	3.70185	1.92491	1.77822	2.95087	Phospho (STY)	S	1	YLDSFQRSPNNILGI	2.10929	0.00212885	-3.15346	0.0154217	0.975155	-0.041692	1.36334	0.0339826
P39101	CAJ1	CAJ1_YEAST	>sp|P39101|CAJ1_YEAST Protein CAJ1 OS=Saccharomyces cerevisiae (strain ATCC 204508 / S288c) GN=CAJ1 PE=1 SV=1	P39101	P39101_T128	128	Saccharomyces cerevisiae (strain ATCC 204508 / S288c)	0.907076	+		+	+		+	-2.98078	-1.07822	-1.86778	-6.91788	-7.09815	-7.31602	-8.74974	-7.12879	-6.62928	-6.59096	-6.24469	-5.99065	NaN	-4.78839	-4.24238	-4.4198	-4.10992	-4.74621	-5.22405	-5.34085	-5.69369	-6.49048	-5.12261	Phospho (STY)	T	1	DEEGTAATETEKADE	4.47602	4.14508e-05	-6.49334	1.50967	0.279085	-2.15516	2.69612	0.0060058
P25344	STE50	STE50_YEAST	>sp|P25344|STE50_YEAST Protein STE50 OS=Saccharomyces cerevisiae (strain ATCC 204508 / S288c) GN=STE50 PE=1 SV=1	P25344	P25344_S211	211	Saccharomyces cerevisiae (strain ATCC 204508 / S288c)	0.999996	+		+	+		+	-2.97536	-0.540513	-2.37696	-2.72889	1.48022	-2.50185	-1.27541	-0.987952	-2.6054	-1.56715	-0.182079	NaN	1.70557	0.542159	1.77761	1.0509	3.00344	2.4888	2.07901	0.567718	0.557829	0.457331	2.20901	Phospho (STY)	S	1	VTVFRQPSLSHSKSL	2.02777	0.00246094	-3.05015	0.179753	0.83205	-0.421928	1.63426	0.0198162
Q03306	PKH3	PKH3_YEAST	>sp|Q03306|PKH3_YEAST Serine/threonine-protein kinase PKH3 OS=Saccharomyces cerevisiae (strain ATCC 204508 / S288c) GN=PKH3 PE=1 SV=1	Q03306	Q03306_T760	760	Saccharomyces cerevisiae (strain ATCC 204508 / S288c)	0.998026	+		+	+		+	-2.96632	-2.04955	-2.67194	NaN	-3.66469	-2.43165	-3.45291	NaN	-3.10498	1.08152	-0.484005	-3.38821	0.228004	-0.0942049	-0.413094	0.15961	-0.671613	-0.0645075	0.423078	0.103317	-0.282221	-1.81293	-0.986957	Phospho (STY)	T	1	SSNNAGETPKKMNGR	3.90717	8.84126e-05	-6.7533	0.833514	0.442901	-1.54095	2.35412	0.00702995
Q04603	DPB4	DPB4_YEAST	>sp|Q04603|DPB4_YEAST DNA polymerase epsilon subunit D OS=Saccharomyces cerevisiae (strain ATCC 204508 / S288c) GN=DPB4 PE=1 SV=1	Q04603	Q04603_T188	188	Saccharomyces cerevisiae (strain ATCC 204508 / S288c)	0.853259	+		+	+		+	-2.96275	0.603807	-1.47886	-7.47558	-5.46706	-4.9715	-6.36763	-7.28217	-7.29714	-5.62173	-9.05899	-6.59691	-6.0082	-3.25473	-2.79649	-3.85106	-3.61168	-3.23619	-5.52653	-5.50516	-4.44098	-4.05278	-4.64416	Phospho (STY)	T	1	TESQDVETRVQNLEQ	3.32851	0.000195991	-4.76057	0.336517	0.715228	0.686649	1.49073	0.0319086
P26343	DAL80	DAL80_YEAST	>sp|P26343|DAL80_YEAST Nitrogen regulatory protein DAL80 OS=Saccharomyces cerevisiae (strain ATCC 204508 / S288c) GN=DAL80 PE=2 SV=1	P26343	P26343_T112	112	Saccharomyces cerevisiae (strain ATCC 204508 / S288c)	0.995949	+		+	+		+	-2.96011	-2.37078	-3.43195	NaN	NaN	-3.90465	-6.41021	-4.39881	-3.59559	NaN	-2.4603	-2.35061	-1.72861	-1.29632	NaN	-2.28994	-0.486408	-3.70513	-0.804124	-0.984424	-1.51716	-2.61138	-1.44595	Phospho (STY)	T	2	RKKRLLTTGGGSLPT	1.44259	0.0102441	-2.59441	1.52364	0.23451	-2.66648	2.56913	0.00527076
Q05518	PAL1	PAL1_YEAST	>sp|Q05518|PAL1_YEAST Protein PAL1 OS=Saccharomyces cerevisiae (strain ATCC 204508 / S288c) GN=PAL1 PE=1 SV=1	Q05518	Q05518_S152	152	Saccharomyces cerevisiae (strain ATCC 204508 / S288c)	1	+		+	+		+	-2.93822	0.805203	-1.13447	-1.20192	-1.43143	-1.18569	-1.52989	-1.59125	-2.20566	-2.27393	-2.40317	-2.15142	-1.93202	1.40281	1.67906	1.68845	1.93796	1.04265	0.0226898	0.11632	-0.35037	-0.985903	-0.0705509	Phospho (STY)	S	3	YLEESDVSTVGNTRE	6.81779	0.000142857	-10.7304	3.97745	0.1048	3.76385	3.11536	0.00600833
Q03337	TRS31	TRS31_YEAST	>sp|Q03337|TRS31_YEAST Trafficking protein particle complex subunit 31 OS=Saccharomyces cerevisiae (strain ATCC 204508 / S288c) GN=TRS31 PE=1 SV=1	Q03337	Q03337_S125	125	Saccharomyces cerevisiae (strain ATCC 204508 / S288c)	0.887828	+		+	+		+	-2.93163	-0.588492	-1.6361	-5.25371	-3.68303	-3.17449	-4.28181	-5.2169	-3.79347	-2.98947	-3.52049	-3.91822	-4.44581	-1.77739	-1.22096	-1.45788	-1.20819	-1.28735	-2.39886	-2.74163	-2.79803	-2.65455	-2.83637	Phospho (STY)	S	1	AFLSQNESSSKLSNA	3.89968	8.74751e-05	-5.57784	0.598956	0.58094	-1.02093	2.34335	0.00917479
P22211	NPR1	NPR1_YEAST	>sp|P22211|NPR1_YEAST Nitrogen permease reactivator protein OS=Saccharomyces cerevisiae (strain ATCC 204508 / S288c) GN=NPR1 PE=1 SV=2	P22211	P22211_S51	51	Saccharomyces cerevisiae (strain ATCC 204508 / S288c)	0.997709	+		+	+		+	-2.92878	0.455568	1.53862	0.680241	1.09421	0.568241	-0.381107	0.303038	1.28627	0.783155	0.124105	0.361755	-2.56851	3.87431	3.09728	3.72304	4.49879	1.71511	-1.71718	-2.14044	-0.772005	0.115697	-0.914523	Phospho (STY)	S	1	KSSSHIGSVSNSSSS	3.24413	0.000222409	-4.63439	0.266436	0.770983	0.559433	1.98189	0.0145348
P05759	RPS31	RS27A_YEAST	>sp|P05759|RS27A_YEAST Ubiquitin-40S ribosomal protein S31 OS=Saccharomyces cerevisiae (strain ATCC 204508 / S288c) GN=RPS31 PE=1 SV=3	P05759	P05759_T87	87	Saccharomyces cerevisiae (strain ATCC 204508 / S288c)	1	+		+	+		+	-2.91973	-0.906829	-1.31443	-8.85832	-8.00521	-8.85327	-7.4211	-7.31896	-6.80165	-7.61281	-7.38474	-7.56053	-6.56298	-5.21607	-5.65022	-4.88778	-5.18715	-4.91701	-5.91799	-7.4506	-6.32757	-6.77343	-7.41513	Phospho (STY)	T	1	RKKKVYTTPKKIKHK	4.39869	5.89971e-05	-6.34085	1.29426	0.339226	-1.83214	1.72181	0.0232468
P53312	LSC2	SUCB_YEAST	>sp|P53312|SUCB_YEAST Succinyl-CoA ligase [ADP-forming] subunit beta, mitochondrial OS=Saccharomyces cerevisiae (strain ATCC 204508 / S288c) GN=LSC2 PE=1 SV=1	P53312	P53312_S95	95	Saccharomyces cerevisiae (strain ATCC 204508 / S288c)	0.979563	+		+	+		+	-2.91674	0.04824	1.39151	-8.02729	-7.45756	-8.32188	-7.20699	-7.75976	-6.7724	-6.37562	NaN	-10.4268	-7.63693	-4.78154	-4.64587	-4.81301	-5.11004	-4.83933	-8.60815	NaN	NaN	-9.68426	NaN	Phospho (STY)	S	1	HFDTGYKSGVHMIES	6.12373	7.5188e-05	-9.34797	0.0197958	0.972762	0.0517002	1.61264	0.0260748
P39101	CAJ1	CAJ1_YEAST	>sp|P39101|CAJ1_YEAST Protein CAJ1 OS=Saccharomyces cerevisiae (strain ATCC 204508 / S288c) GN=CAJ1 PE=1 SV=1	P39101	P39101_T130	130	Saccharomyces cerevisiae (strain ATCC 204508 / S288c)	0.91829	+		+	+		+	-2.91108	-1.39182	-1.74336	-6.98414	-6.81675	-7.27644	-9.47805	-7.0969	-6.7394	-6.5068	-6.20998	-5.98722	-5.24979	-4.84789	-4.51979	-4.541	-4.27269	-4.91552	-5.27983	-5.51462	-5.7826	-6.55215	-5.80626	Phospho (STY)	T	1	EGTAATETEKADEST	3.36661	0.000190389	-4.80027	1.43671	0.276782	-2.12382	1.92888	0.0145248
Q08831	VTS1	VTS1_YEAST	>sp|Q08831|VTS1_YEAST Protein VTS1 OS=Saccharomyces cerevisiae (strain ATCC 204508 / S288c) GN=VTS1 PE=1 SV=1	Q08831	Q08831_S162	162	Saccharomyces cerevisiae (strain ATCC 204508 / S288c)	0.996442	+		+	+		+	-2.90887	0.0281446	-2.2233	-2.66501	-1.25368	0.560295	2.31728	0.780746	3.82296	0.634752	-2.15203	-1.53395	-1.17282	3.0452	2.37797	2.81138	3.20089	2.84856	2.61221	2.95769	1.70325	1.34854	2.23445	Phospho (STY)	S	1	GIPSQSGSIPLPQSR	1.97816	0.00283849	-2.98115	0.00688506	0.981022	0.0189677	1.38882	0.0322373
P53297	PBP1	PBP1_YEAST	>sp|P53297|PBP1_YEAST PAB1-binding protein 1 OS=Saccharomyces cerevisiae (strain ATCC 204508 / S288c) GN=PBP1 PE=1 SV=1	P53297	P53297_S284	284	Saccharomyces cerevisiae (strain ATCC 204508 / S288c)	1	+		+	+		+	-2.90486	0.0862973	-1.68275	-5.8311	-7.24725	-5.10976	-5.16826	-4.396	-4.55598	-5.33033	-5.15439	NaN	-7.50638	-2.65017	-3.36576	-2.4508	-2.12409	-2.63725	-3.11695	-5.00172	-3.28833	-4.42134	-3.51027	Phospho (STY)	S	1	RGIIIDDSGLDEEDL	3.27183	0.000203245	-4.66665	0.0382457	0.958795	0.0973521	1.63107	0.0232439
P53911	EAF7	EAF7_YEAST	>sp|P53911|EAF7_YEAST Chromatin modification-related protein EAF7 OS=Saccharomyces cerevisiae (strain ATCC 204508 / S288c) GN=EAF7 PE=1 SV=1	P53911	P53911_S225	225	Saccharomyces cerevisiae (strain ATCC 204508 / S288c)	1	+		+	+		+	-2.90247	0.349301	-1.62422	-1.57418	-0.764623	-2.21684	-1.89682	-1.65013	-1.97923	-1.61172	-1.55704	-2.49258	-2.20854	1.22261	0.960859	1.30374	1.25767	1.66485	0.0463839	-1.19169	0.523993	0.294868	0.34493	Phospho (STY)	S	1	ELQREHMSEEEQKMK	5.34785	3.92927e-05	-7.91663	0.556893	0.636661	0.873889	2.49093	0.00777202
Q03790	NUP53	NUP53_YEAST	>sp|Q03790|NUP53_YEAST Nucleoporin NUP53 OS=Saccharomyces cerevisiae (strain ATCC 204508 / S288c) GN=NUP53 PE=1 SV=1	Q03790	Q03790_T155	155	Saccharomyces cerevisiae (strain ATCC 204508 / S288c)	0.978328	+		+	+		+	-2.902	0.0198463	-1.84657	-4.09501	-1.88445	NaN	-4.51209	-4.94749	-3.29815	-4.85781	-3.5943	-3.03142	-4.61634	-0.952463	-0.445803	-1.19554	-1.78381	-0.411158	-2.58238	-2.13577	-0.990971	-3.02747	-1.32937	Phospho (STY)	T	1	AHSSDLGTVVFDSNE	2.48394	0.000988343	-3.79668	0.00923442	0.979807	0.0240199	1.39109	0.0343472
P10964	RPA190	RPA1_YEAST	>sp|P10964|RPA1_YEAST DNA-directed RNA polymerase I subunit RPA190 OS=Saccharomyces cerevisiae (strain ATCC 204508 / S288c) GN=RPA190 PE=1 SV=2	P10964	P10964_S1431	1431	Saccharomyces cerevisiae (strain ATCC 204508 / S288c)	1	+	+	+	+	+	+	-2.88919	-2.55458	-2.15692	NaN	NaN	NaN	-10.4165	-10.5527	-7.86706	-7.82325	-7.96695	-8.00765	-7.98517	-7.77748	-7.25594	-7.52726	-7.77982	-7.63653	-7.84464	-7.85861	-8.75948	-9.07902	-8.09658	Phospho (STY)	S	1	MNEQINKSIVEANNN	4.93389	3.09677e-05	-10.8414	6.53403	0.016	-15.0205	2.43145	0.00702393
P53312	LSC2	SUCB_YEAST	>sp|P53312|SUCB_YEAST Succinyl-CoA ligase [ADP-forming] subunit beta, mitochondrial OS=Saccharomyces cerevisiae (strain ATCC 204508 / S288c) GN=LSC2 PE=1 SV=1	P53312	P53312_S102	102	Saccharomyces cerevisiae (strain ATCC 204508 / S288c)	0.828324	+		+	+		+	-2.86423	-0.623829	2.44277	-8.38722	-6.88839	-7.81504	-8.44677	-8.05696	NaN	-7.91222	-6.71319	-8.14624	-6.40855	-4.59921	-5.61729	-4.85591	-4.62714	-5.57371	-10.5285	NaN	NaN	-10.1948	NaN	Phospho (STY)	S	1	SGVHMIESPQQAEDV	4.3346	5.54017e-05	-6.21399	0.604819	0.575709	-1.04752	2.41979	0.00656098
Q12753	HAA1	HAA1_YEAST	>sp|Q12753|HAA1_YEAST Transcriptional activator HAA1 OS=Saccharomyces cerevisiae (strain ATCC 204508 / S288c) GN=HAA1 PE=1 SV=1	Q12753	Q12753_S505	505	Saccharomyces cerevisiae (strain ATCC 204508 / S288c)	0.974976	+		+	+		+	-2.86217	-0.28397	-1.76438	-1.83618	-2.00433	-2.10798	-1.22546	-0.78276	-2.78096	-1.48281	-1.3889	-1.1419	0.257715	3.19508	-2.01449	-2.11795	3.71559	3.57591	-0.954038	-1.39621	0.995768	1.07055	1.14914	Phospho (STY)	S	1	FTRKPRSSSIDVNHR	1.13551	0.0259674	-1.92293	0.209484	0.823142	-0.439317	1.69485	0.0204984
P38351	PAF1	PAF1_YEAST	>sp|P38351|PAF1_YEAST RNA polymerase II-associated protein 1 OS=Saccharomyces cerevisiae (strain ATCC 204508 / S288c) GN=PAF1 PE=1 SV=1	P38351	P38351_T431	431	Saccharomyces cerevisiae (strain ATCC 204508 / S288c)	0.806776	+		+	+		+	-2.85772	-1.0124	-1.71537	NaN	-7.12672	-7.75207	-5.04964	-4.42107	NaN	-5.99007	-5.44482	-4.96542	-3.89961	-3.02902	-6.79076	-2.25527	-2.3853	-1.68791	-4.8578	-4.77497	-3.67118	-4.31121	-4.24486	Phospho (STY)	T	1	ETSDAVHTEQKPEEE	1.24606	0.0186859	-2.11039	0.506568	0.599898	-0.996278	1.26297	0.045826
P38165	RTG3	RTG3_YEAST	>sp|P38165|RTG3_YEAST Retrograde regulation protein 3 OS=Saccharomyces cerevisiae (strain ATCC 204508 / S288c) GN=RTG3 PE=1 SV=2	P38165	P38165_S256	256	Saccharomyces cerevisiae (strain ATCC 204508 / S288c)	0.992619	+		+	+		+	-2.83309	0.188608	-1.8897	-4.31544	-1.55802	-3.41906	-6.10504	-2.95723	-5.70104	-3.48828	-3.50088	-4.44713	-2.1605	-1.46961	0.10223	-1.2761	-0.741037	-0.804807	-1.90505	-1.82801	-1.46343	-2.51487	-1.19491	Phospho (STY)	S	2	TPRTRHTSISSNMTE	2.11342	0.00216945	-3.14103	0.0713613	0.931204	0.178658	1.36615	0.0359049
P22035	BAS1	BAS1_YEAST	>sp|P22035|BAS1_YEAST Myb-like DNA-binding protein BAS1 OS=Saccharomyces cerevisiae (strain ATCC 204508 / S288c) GN=BAS1 PE=1 SV=1	P22035	P22035_T258	258	Saccharomyces cerevisiae (strain ATCC 204508 / S288c)	0.778269	+		+	+		+	-2.82479	-1.4542	-2.49431	-5.58943	-1.08493	-4.88141	-4.2774	-3.06824	-3.38521	-2.65114	-1.80785	-2.6749	-1.1113	-1.18966	-0.709285	-1.10866	-1.07547	-0.694397	-2.19051	-1.52858	-0.677818	-1.18652	-0.846459	Phospho (STY)	T	1	SDIRSDSTPNKEEQL	2.11883	0.00215943	-3.14674	0.85936	0.446977	-1.47918	1.75853	0.0158918
P33749	MSN4	MSN4_YEAST	>sp|P33749|MSN4_YEAST Zinc finger protein MSN4 OS=Saccharomyces cerevisiae (strain ATCC 204508 / S288c) GN=MSN4 PE=1 SV=1	P33749	P33749_S461	461	Saccharomyces cerevisiae (strain ATCC 204508 / S288c)	0.969555	+		+	+		+	-2.81389	-0.662965	-1.78748	NaN	-7.38471	-6.2834	NaN	-5.3616	-5.09227	-5.74356	-5.0211	-6.00666	-6.53777	-3.72188	-3.0156	-3.34474	-3.36208	-4.20244	-5.87141	-4.32245	-4.43734	-4.91738	-3.2302	Phospho (STY)	S	1	IKPSMMLSDNASAAA	2.84907	0.000468287	-4.65178	0.537137	0.602285	-0.986885	1.33382	0.0389443
Q02208	TOF2	TOF2_YEAST	>sp|Q02208|TOF2_YEAST Topoisomerase 1-associated factor 2 OS=Saccharomyces cerevisiae (strain ATCC 204508 / S288c) GN=TOF2 PE=1 SV=1	Q02208	Q02208_S634	634	Saccharomyces cerevisiae (strain ATCC 204508 / S288c)	1	+		+	+		+	-2.81074	-1.73671	-1.54537	-4.42164	-5.1988	-4.06588	-6.00362	-5.06351	-3.67865	-3.80941	-2.65815	-2.90814	-3.01554	-2.36873	-1.1686	-1.92393	-2.61496	-2.62354	-2.56483	-3.11203	-3.42625	-4.82679	-3.09667	Phospho (STY)	S	1	MRDPVDNSKDKVEAT	3.72243	0.000147895	-5.2746	2.58413	0.12233	-3.44852	1.79687	0.0186838
P39938	RPS26A	RS26A_YEAST	>sp|P39938|RS26A_YEAST 40S ribosomal protein S26-A OS=Saccharomyces cerevisiae (strain ATCC 204508 / S288c) GN=RPS26A PE=1 SV=1	P39938	P39938_S110	110	Saccharomyces cerevisiae (strain ATCC 204508 / S288c)	1	+		+	+		+	-2.79867	-1.02273	-2.15284	-13.5906	-12.7372	-13.3593	-12.089	-12.0169	NaN	-12.6483	-11.7971	-12.3807	-10.1175	-9.90044	-10.0186	-10.0011	-10.1056	-9.77404	-10.3753	-10.8426	-10.3602	-10.2878	-11.163	Phospho (STY)	S	1	FNRENKVSPADAAKK	4.58875	2.58621e-05	-6.58051	0.84953	0.465095	-1.42626	3.4579	0.00332235
P25342	CDC10	CDC10_YEAST	>sp|P25342|CDC10_YEAST Cell division control protein 10 OS=Saccharomyces cerevisiae (strain ATCC 204508 / S288c) GN=CDC10 PE=1 SV=1	P25342	P25342_S311	311	Saccharomyces cerevisiae (strain ATCC 204508 / S288c)	0.988916	+		+	+		+	-2.7926	0.900961	-1.55453	-3.84682	-1.72672	-3.20018	-3.68674	-3.09179	-5.04766	-6.6132	-3.55532	-3.42262	-1.41827	-0.52706	-0.472168	-0.256731	-0.25563	-0.0776577	-2.8649	-2.54101	-0.933998	-0.891199	-0.548477	Phospho (STY)	S	2	KENANSRSSAHMSSN	4.07448	8.90869e-05	-5.78447	0.43291	0.64197	0.860876	1.47894	0.0317669
Q05040	FAR8	FAR8_YEAST	>sp|Q05040|FAR8_YEAST Factor arrest protein 8 OS=Saccharomyces cerevisiae (strain ATCC 204508 / S288c) GN=FAR8 PE=1 SV=1	Q05040	Q05040_S69	69	Saccharomyces cerevisiae (strain ATCC 204508 / S288c)	1	+		+	+		+	-2.78814	-2.39581	-1.62019	-3.99181	-2.25304	-4.65334	-3.66565	-2.59883	-0.354432	-0.509297	-0.911232	-1.2127	-2.19593	-0.594034	-0.568324	-0.929325	-0.614818	-0.515451	-1.72438	-1.58649	-1.39961	-3.3554	-0.995854	Phospho (STY)	S	1	QIQSKAVSPEGEKEE	3.58375	0.000160825	-5.06896	2.60934	0.112769	-3.67869	1.56508	0.0265271
P05453	SUP35	ERF3_YEAST	>sp|P05453|ERF3_YEAST Eukaryotic peptide chain release factor GTP-binding subunit OS=Saccharomyces cerevisiae (strain ATCC 204508 / S288c) GN=SUP35 PE=1 SV=1	P05453	P05453_S149	149	Saccharomyces cerevisiae (strain ATCC 204508 / S288c)	0.970259	+		+	+		+	-2.78215	-0.335458	1.56206	-3.56369	-4.45434	-4.5484	-4.61627	-4.59969	-4.02133	-3.44764	-4.11808	-4.78803	-3.73001	-1.37312	-1.63226	-1.54776	-1.24415	-2.07434	-5.31915	-5.21845	-5.3716	-5.56629	-8.11717	Phospho (STY)	S	1	KTLKLVSSSGIKLAN	5.48028	4.25532e-05	-8.05312	0.526477	0.651824	-0.836426	1.53908	0.0284451
P36094	SPC42	SPC42_YEAST	>sp|P36094|SPC42_YEAST Spindle pole body component SPC42 OS=Saccharomyces cerevisiae (strain ATCC 204508 / S288c) GN=SPC42 PE=1 SV=1	P36094	P36094_S185	185	Saccharomyces cerevisiae (strain ATCC 204508 / S288c)	0.999562	+		+	+		+	-2.77981	-1.24081	-1.88421	-6.63908	NaN	-6.78623	NaN	NaN	NaN	-6.72668	-4.97931	-5.62217	-4.55919	-4.07402	-4.17375	-4.05897	-3.6465	-3.71099	-5.24456	-5.08091	-4.39713	-5.09934	-4.32028	Phospho (STY)	S	1	SNTSDQDSRLKAIER	4.66425	4.2061e-05	-9.8667	0.809237	0.468756	-1.53311	2.65343	0.00599433
Q3E7A3	YJL133C-A	YJ133_YEAST	>sp|Q3E7A3|YJ133_YEAST Uncharacterized protein YJL133C-A OS=Saccharomyces cerevisiae (strain ATCC 204508 / S288c) GN=YJL133C-A PE=1 SV=1	Q3E7A3	Q3E7A3_S37	37	Saccharomyces cerevisiae (strain ATCC 204508 / S288c)	0.999994	+		+	+		+	-2.76627	0.297903	1.60825	-6.52614	-6.34428	-6.33154	-6.60359	-7.18493	-6.48799	-6.71432	-7.02641	-7.09634	-7.15493	-3.57761	-3.72163	-3.9248	-3.77636	-4.15875	-7.60948	-8.26351	-8.42133	-8.64242	-8.09501	Phospho (STY)	S	1	ASTIFKRSPGNSFNS	6.41361	8.92857e-05	-9.72505	0.752613	0.593529	0.989424	3.89529	0.00305952
P29311	BMH1	BMH1_YEAST	>sp|P29311|BMH1_YEAST Protein BMH1 OS=Saccharomyces cerevisiae (strain ATCC 204508 / S288c) GN=BMH1 PE=1 SV=4	P29311	P29311_S238	238	Saccharomyces cerevisiae (strain ATCC 204508 / S288c)	0.999999	+		+	+		+	-2.75763	-0.0832119	-1.06264	-5.35649	-4.17175	-5.58854	-4.65511	-4.81692	-4.5904	-5.09052	-4.72266	-5.31351	-4.45566	-2.40763	-1.76432	-2.6459	-2.06257	-1.92021	-4.42294	-4.20892	-3.65469	-3.67238	-3.31671	Phospho (STY)	S	1	TLWTSDMSESGQAED	4.80046	2.98507e-05	-6.8954	0.10354	0.922866	-0.20852	1.95635	0.0196297
P48361	ASK10	ASK10_YEAST	>sp|P48361|ASK10_YEAST Activator of SKN7 protein 10 OS=Saccharomyces cerevisiae (strain ATCC 204508 / S288c) GN=ASK10 PE=1 SV=2	P48361	P48361_T572	572	Saccharomyces cerevisiae (strain ATCC 204508 / S288c)	0.864819	+		+	+		+	-2.75754	-0.11904	-1.8889	NaN	-4.93817	NaN	-7.03873	-7.87193	-7.27252	NaN	-6.36237	-7.24594	-5.10812	-4.61	-3.81412	-3.75529	-3.77106	-3.34321	-5.46418	-5.2224	-4.46197	-4.35678	-4.13157	Phospho (STY)	T	1	SSTTTGGTAGANGIR	2.1338	0.00210333	-3.47204	0.0434344	0.953183	-0.113738	1.39284	0.0337887
P29311	BMH1	BMH1_YEAST	>sp|P29311|BMH1_YEAST Protein BMH1 OS=Saccharomyces cerevisiae (strain ATCC 204508 / S288c) GN=BMH1 PE=1 SV=4	P29311	P29311_S240	240	Saccharomyces cerevisiae (strain ATCC 204508 / S288c)	0.995989	+		+	+		+	-2.75205	-0.144536	-1.05747	-5.3531	-4.15606	-5.57733	-4.65909	-4.81692	-4.59263	-5.08939	-4.3905	-5.31334	-4.45396	-2.40763	-1.76432	-2.6459	-2.06275	-1.92164	-4.42319	-4.20892	-3.65398	-3.67238	-3.31671	Phospho (STY)	S	1	WTSDMSESGQAEDQQ	4.79144	2.94479e-05	-6.87736	0.183015	0.86238	-0.350315	1.94388	0.0200525
Q08981	ACM1	ACM1_YEAST	>sp|Q08981|ACM1_YEAST APC/C-CDH1 modulator 1 OS=Saccharomyces cerevisiae (strain ATCC 204508 / S288c) GN=ACM1 PE=1 SV=1	Q08981	Q08981_S31	31	Saccharomyces cerevisiae (strain ATCC 204508 / S288c)	1	+		+	+		+	-2.75118	-0.597605	-1.57038	1.65057	2.51742	1.89654	1.84345	3.39227	1.54427	1.07529	2.76954	3.86512	5.03406	4.65812	5.21958	5.11982	4.76383	5.2948	3.16472	2.79762	5.09979	4.0827	4.00733	Phospho (STY)	S	1	VKGNELRSPSKRRSQ	4.3721	5.56586e-05	-6.21664	0.323728	0.725273	-0.666636	1.81236	0.0180164
P29311	BMH1	BMH1_YEAST	>sp|P29311|BMH1_YEAST Protein BMH1 OS=Saccharomyces cerevisiae (strain ATCC 204508 / S288c) GN=BMH1 PE=1 SV=4	P29311	P29311_S235	235	Saccharomyces cerevisiae (strain ATCC 204508 / S288c)	0.922516	+		+	+		+	-2.75107	-0.0695675	-1.05774	-5.35299	-4.16858	-5.57593	-4.65871	-4.81102	-4.59202	-5.09196	-4.76243	-5.31439	-4.45859	-2.406	-1.7675	-2.64976	-2.06239	-1.92623	-4.42029	-4.20994	-3.65481	-3.67229	-3.3212	Phospho (STY)	S	1	DNLTLWTSDMSESGQ	4.80912	3.00375e-05	-6.90525	0.0858344	0.932087	-0.175249	1.95827	0.0196555
Q03774	TRM82	TRM82_YEAST	>sp|Q03774|TRM82_YEAST tRNA (guanine-N(7)-)-methyltransferase non-catalytic subunit TRM82 OS=Saccharomyces cerevisiae (strain ATCC 204508 / S288c) GN=TRM82 PE=1 SV=1	Q03774	Q03774_S93	93	Saccharomyces cerevisiae (strain ATCC 204508 / S288c)	0.998016	+		+	+		+	-2.7479	-0.537907	-2.85583	NaN	NaN	NaN	-0.164357	-4.7547	NaN	-5.31912	NaN	-0.348032	-0.0977087	0.181638	0.268466	0.510596	0.371492	0.109675	0.356679	0.837148	0.302517	0.100302	0.384861	Phospho (STY)	S	1	RTAAKVPSPGLGAPP	1.1302	0.0264749	-2.08136	0.065966	0.931511	-0.186582	1.16687	0.0478091
P47134	BIR1	BIR1_YEAST	>sp|P47134|BIR1_YEAST Protein BIR1 OS=Saccharomyces cerevisiae (strain ATCC 204508 / S288c) GN=BIR1 PE=1 SV=1	P47134	P47134_S408	408	Saccharomyces cerevisiae (strain ATCC 204508 / S288c)	1	+		+	+		+	-2.73907	-2.74202	-2.76235	-0.506056	-2.27166	-0.877252	NaN	NaN	NaN	0.817225	2.17192	0.616719	2.48893	1.57687	2.33406	2.28773	2.5456	-1.14054	1.52154	2.37912	1.70434	0.0506544	2.06448	Phospho (STY)	S	3	DEEDSEHSLNNNSAN	1.48064	0.00955435	-2.50337	1.90937	0.175254	-3.35611	2.22644	0.00795549
P25376	AGP1	AGP1_YEAST	>sp|P25376|AGP1_YEAST General amino acid permease AGP1 OS=Saccharomyces cerevisiae (strain ATCC 204508 / S288c) GN=AGP1 PE=1 SV=3	P25376	P25376_T109	109	Saccharomyces cerevisiae (strain ATCC 204508 / S288c)	0.876233	+		+	+		+	-2.72717	-1.14467	-1.18513	-4.0812	-2.95303	-2.91189	-3.64462	-5.23158	NaN	-3.00618	-2.64147	-2.59213	-2.2394	NaN	-1.15629	NaN	NaN	-0.918305	-2.6279	-2.99055	-2.59229	-2.98906	-1.6969	Phospho (STY)	T	1	SDNIGANTGHKSDSL	1.89825	0.00342755	-3.33457	1.24194	0.332107	-1.89589	1.38275	0.0439377
P53858	BNI4	BNI4_YEAST	>sp|P53858|BNI4_YEAST Protein BNI4 OS=Saccharomyces cerevisiae (strain ATCC 204508 / S288c) GN=BNI4 PE=1 SV=1	P53858	P53858_S247	247	Saccharomyces cerevisiae (strain ATCC 204508 / S288c)	1	+		+	+		+	-2.72663	-0.395867	-1.70186	1.164	2.22949	1.87091	2.68439	3.11961	2.2213	1.71111	1.96869	2.79985	4.34679	4.65145	4.80993	5.11998	4.9588	5.1614	3.42715	3.23525	4.3984	4.39746	4.11944	Phospho (STY)	S	2	LKEDPKPSPPSSKLY	4.281	9.19149e-05	-6.06518	0.290005	0.762385	-0.583763	2.45513	0.00782099
P38426	TPS3	TPS3_YEAST	>sp|P38426|TPS3_YEAST Trehalose synthase complex regulatory subunit TPS3 OS=Saccharomyces cerevisiae (strain ATCC 204508 / S288c) GN=TPS3 PE=1 SV=3	P38426	P38426_T199	199	Saccharomyces cerevisiae (strain ATCC 204508 / S288c)	0.998959	+		+	+		+	-2.71187	-1.96612	-2.40637	-5.37606	-7.09663	-7.60673	-6.28924	-4.94196	-3.88407	NaN	-4.47312	-4.92445	-3.90234	-3.59966	-3.7786	-3.42279	-3.40479	-3.54541	-3.175	-3.53697	-4.02242	-4.08158	-4.46277	Phospho (STY)	T	1	SSKSAVITPVSKSVP	3.1675	0.000306028	-4.47346	1.83666	0.20254	-2.77005	2.62736	0.00553212
Q12753	HAA1	HAA1_YEAST	>sp|Q12753|HAA1_YEAST Transcriptional activator HAA1 OS=Saccharomyces cerevisiae (strain ATCC 204508 / S288c) GN=HAA1 PE=1 SV=1	Q12753	Q12753_S271	271	Saccharomyces cerevisiae (strain ATCC 204508 / S288c)	1	+		+	+		+	-2.6952	-0.176827	-1.572	-3.58445	-0.0296268	-1.41815	-0.492037	-1.00827	-0.786378	-2.54285	-1.46907	-1.6855	0.835415	1.13798	1.23617	1.50083	1.56843	1.50006	-0.553858	-0.495157	0.770924	0.896439	0.709114	Phospho (STY)	S	2	LGHSKRISPISNSRV	2.60346	0.000807713	-3.73506	0.0768529	0.928482	-0.188876	1.26921	0.0471419
Q12436	ZRT2	ZRT2_YEAST	>sp|Q12436|ZRT2_YEAST Zinc-regulated transporter 2 OS=Saccharomyces cerevisiae (strain ATCC 204508 / S288c) GN=ZRT2 PE=1 SV=1	Q12436	Q12436_S170	170	Saccharomyces cerevisiae (strain ATCC 204508 / S288c)	1	+		+	+		+	-2.68878	-0.847735	-2.40948	-3.48576	-0.729496	-2.38049	-0.292838	-0.551984	-0.689485	-2.13695	0.0428391	-0.0350294	-0.383266	0.724707	1.04614	3.37522	-0.192896	1.05015	0.644053	0.985106	0.647208	1.02514	1.30532	Phospho (STY)	S	3	FNNEAAYSIHNDKTP	1.86374	0.00376808	-2.81628	0.549537	0.582918	-1.01507	2.28964	0.00784789
P53858	BNI4	BNI4_YEAST	>sp|P53858|BNI4_YEAST Protein BNI4 OS=Saccharomyces cerevisiae (strain ATCC 204508 / S288c) GN=BNI4 PE=1 SV=1	P53858	P53858_S250	250	Saccharomyces cerevisiae (strain ATCC 204508 / S288c)	0.983403	+		+	+		+	-2.68117	0.303373	-1.27224	1.11597	2.69169	1.52549	2.20485	2.4135	1.31718	1.02812	1.68695	0.905565	3.49682	4.39389	4.5698	4.84997	4.70063	4.84307	2.10721	2.12873	4.1331	4.1418	3.80188	Phospho (STY)	S	2	DPKPSPPSSKLYNPK	4.6686	2.63736e-05	-6.63819	0.222299	0.811709	0.463354	1.29439	0.049632
P50109	PSP2	PSP2_YEAST	>sp|P50109|PSP2_YEAST Protein PSP2 OS=Saccharomyces cerevisiae (strain ATCC 204508 / S288c) GN=PSP2 PE=1 SV=2	P50109	P50109_S150	150	Saccharomyces cerevisiae (strain ATCC 204508 / S288c)	1	+		+	+		+	-2.67957	0.709281	1.46851	-3.7607	-4.56489	-4.12064	-4.19495	-4.57422	-4.53535	-4.4972	-5.05522	-4.60277	-6.07127	-1.62315	-1.65176	-1.60494	-1.38427	-1.55342	-6.26527	-5.24907	-5.43431	-6.32565	-5.28363	Phospho (STY)	S	1	WEINKNPSISTLKSG	6.79793	0.000116279	-10.3278	1.17816	0.400285	1.63488	3.06287	0.00528364
Q05812	MSC3	MSC3_YEAST	>sp|Q05812|MSC3_YEAST Meiotic sister-chromatid recombination protein 3 OS=Saccharomyces cerevisiae (strain ATCC 204508 / S288c) GN=MSC3 PE=1 SV=1	Q05812	Q05812_S105	105	Saccharomyces cerevisiae (strain ATCC 204508 / S288c)	1	+		+	+		+	-2.67738	0.138005	-1.86482	NaN	-3.34764	-6.58349	-5.33306	-4.38923	-4.59794	-5.819	-5.74077	-6.21807	-2.88102	-2.47352	-1.95249	-2.08042	-2.23426	-2.43917	-4.03758	-3.92836	-2.4198	-2.44751	-2.40944	Phospho (STY)	S	2	QKTYSLRSQRSGEYH	2.47412	0.00107601	-3.74173	0.0533456	0.944169	0.135919	1.39156	0.034186
Q05812	MSC3	MSC3_YEAST	>sp|Q05812|MSC3_YEAST Meiotic sister-chromatid recombination protein 3 OS=Saccharomyces cerevisiae (strain ATCC 204508 / S288c) GN=MSC3 PE=1 SV=1	Q05812	Q05812_S102	102	Saccharomyces cerevisiae (strain ATCC 204508 / S288c)	1	+		+	+		+	-2.67738	0.138005	-1.86482	NaN	-3.34764	-6.58349	-5.33306	-4.38923	-4.59794	-5.819	-5.74077	-6.21807	-2.88102	-2.47352	-1.95249	-2.08042	-2.23426	-2.43917	-4.03758	-3.92836	-2.4198	-2.44751	-2.40944	Phospho (STY)	S	2	QYSQKTYSLRSQRSG	2.47412	0.00107628	-3.74173	0.0533456	0.944234	0.135919	1.39156	0.0341797
P38426	TPS3	TPS3_YEAST	>sp|P38426|TPS3_YEAST Trehalose synthase complex regulatory subunit TPS3 OS=Saccharomyces cerevisiae (strain ATCC 204508 / S288c) GN=TPS3 PE=1 SV=3	P38426	P38426_S184	184	Saccharomyces cerevisiae (strain ATCC 204508 / S288c)	0.991187	+		+	+		+	-2.67539	-1.08633	-2.01192	-3.74598	NaN	-3.63467	-3.54877	-3.19385	-3.20679	-2.33069	-3.06863	-2.04863	-1.56768	-0.92874	-0.927101	-0.665673	-0.930784	-0.824825	-1.69678	-1.86516	-1.31814	-1.20124	-1.51316	Phospho (STY)	S	1	NPNLSFDSHPPRVRS	7.034	0.000127389	-12.1596	1.68224	0.245799	-2.33281	5.11113	0.00238462
P33749	MSN4	MSN4_YEAST	>sp|P33749|MSN4_YEAST Zinc finger protein MSN4 OS=Saccharomyces cerevisiae (strain ATCC 204508 / S288c) GN=MSN4 PE=1 SV=1	P33749	P33749_S327	327	Saccharomyces cerevisiae (strain ATCC 204508 / S288c)	0.990724	+		+	+		+	-2.67326	0.0974813	-1.63516	-2.14748	-0.492326	-2.20238	-2.27404	-1.97028	-1.95834	-2.28433	-2.0287	-2.09101	-1.21155	0.143112	1.12657	0.477638	0.762691	1.76976	-1.09201	-0.451069	0.340925	0.0398884	0.251577	Phospho (STY)	S	4	PTTTINNSNPNFKLL	3.54906	0.000185039	-4.98145	0.0941346	0.924596	0.202149	2.29605	0.00979069
P43597	YFR016C	YFI6_YEAST	>sp|P43597|YFI6_YEAST Uncharacterized protein YFR016C OS=Saccharomyces cerevisiae (strain ATCC 204508 / S288c) GN=YFR016C PE=1 SV=1	P43597	P43597_S1072	1072	Saccharomyces cerevisiae (strain ATCC 204508 / S288c)	1	+		+	+		+	-2.66666	-0.644716	-1.42895	-9.25685	-7.5486	-7.75639	-8.65297	-9.34272	-7.99568	-8.31498	-8.59623	-7.69515	-6.73192	-6.44268	-5.45799	-5.72845	-6.04678	-5.54833	-7.25815	-7.46787	-6.6818	-6.51936	-7.4856	Phospho (STY)	S	1	RENPKKASADDIFKD	3.70502	0.000153425	-5.19709	0.645945	0.559779	-1.09003	2.01319	0.0145787
Q12754	RRP12	RRP12_YEAST	>sp|Q12754|RRP12_YEAST Ribosomal RNA-processing protein 12 OS=Saccharomyces cerevisiae (strain ATCC 204508 / S288c) GN=RRP12 PE=1 SV=1	Q12754	Q12754_S1059	1059	Saccharomyces cerevisiae (strain ATCC 204508 / S288c)	0.997881			+			+	-2.66598	-2.87745	-3.38688	NaN	-1.83623	0.462238	-4.37878	0.316092	NaN	1.15954	0.736701	2.13262	2.04427	2.69385	3.07736	2.61494	2.95541	-4.80749	2.29389	2.89426	2.32602	-0.144292	2.76867	Phospho (STY)	S	2	FDEAVYGSDEENDNG	0.648432	0.125475	-1.26835	1.28947	0.276053	-2.23849	1.6206	0.0179135
P34756	FAB1	FAB1_YEAST	>sp|P34756|FAB1_YEAST 1-phosphatidylinositol 3-phosphate 5-kinase FAB1 OS=Saccharomyces cerevisiae (strain ATCC 204508 / S288c) GN=FAB1 PE=1 SV=3	P34756	P34756_T1613	1613	Saccharomyces cerevisiae (strain ATCC 204508 / S288c)	0.862368	+		+	+		+	-2.65805	-1.03108	-2.20218	-8.70912	-8.6587	-8.4565	NaN	-7.11664	-8.46482	-7.97726	-6.5113	-6.75225	-6.31515	-5.32714	-5.35897	-5.31568	-5.8972	-5.98697	-6.12891	-5.81414	-6.71344	-5.79359	-5.71522	Phospho (STY)	T	1	SGTGISMTHDKSTRP	3.72999	0.000151027	-5.63111	0.911551	0.446966	-1.50016	3.1006	0.00420558
Q08831	VTS1	VTS1_YEAST	>sp|Q08831|VTS1_YEAST Protein VTS1 OS=Saccharomyces cerevisiae (strain ATCC 204508 / S288c) GN=VTS1 PE=1 SV=1	Q08831	Q08831_S240	240	Saccharomyces cerevisiae (strain ATCC 204508 / S288c)	1	+		+	+		+	-2.63539	0.437593	1.01895	0.0829058	-0.622192	0.153591	0.161783	-0.202497	-0.291699	0.329154	-1.00993	-1.38057	-0.261324	2.3759	2.38074	2.51234	2.67577	2.8058	-0.706456	-1.00034	-1.38698	-1.19743	-1.22995	Phospho (STY)	S	2	LTNTPFISPPLPAIA	6.49042	8.69565e-05	-9.69748	0.638122	0.587449	1.00175	3.17076	0.00639695
P38313	AME1	AME1_YEAST	>sp|P38313|AME1_YEAST Central kinetochore subunit AME1 OS=Saccharomyces cerevisiae (strain ATCC 204508 / S288c) GN=AME1 PE=1 SV=1	P38313	P38313_S59	59	Saccharomyces cerevisiae (strain ATCC 204508 / S288c)	1	+		+	+		+	-2.63277	-1.295	-2.54776	-3.26136	NaN	-1.97117	-2.22751	-3.37758	-2.19489	-2.5019	-0.892507	-0.0725746	-1.41012	-0.163765	-0.295202	-0.277135	-0.103088	0.456016	0.390862	-0.122855	-0.398746	-0.517367	-0.160101	Phospho (STY)	S	1	SSPKLANSFEFPITT	3.86844	0.000128954	-5.84731	1.19524	0.337315	-1.88006	3.70297	0.00274286
Q04336	YMR196W	YM54_YEAST	>sp|Q04336|YM54_YEAST Uncharacterized protein YMR196W OS=Saccharomyces cerevisiae (strain ATCC 204508 / S288c) GN=YMR196W PE=1 SV=1	Q04336	Q04336_T964	964	Saccharomyces cerevisiae (strain ATCC 204508 / S288c)	0.884675	+		+	+		+	-2.63257	-1.79079	-2.25142	NaN	-6.54932	-8.76912	-7.45683	-7.57749	-6.53071	-5.44739	-5.53018	-6.42738	-5.05133	-4.98345	-4.66831	-5.00271	-3.90349	-6.22012	-5.40665	-4.47043	-5.26583	-6.68462	-4.85633	Phospho (STY)	T	2	SVATTASTESSEQGP	2.56218	0.000890743	-3.85581	1.97456	0.183123	-2.89701	2.20534	0.00896646
P39705	NUP60	NUP60_YEAST	>sp|P39705|NUP60_YEAST Nucleoporin NUP60 OS=Saccharomyces cerevisiae (strain ATCC 204508 / S288c) GN=NUP60 PE=1 SV=1	P39705	P39705_T240	240	Saccharomyces cerevisiae (strain ATCC 204508 / S288c)	0.858515	+		+	+		+	-2.62058	-0.88315	-2.35707	-9.55865	-5.09074	-7.18025	-6.24002	-7.53357	-6.26408	-6.87784	-5.11692	-7.86223	-5.0664	-4.70652	-4.20756	-4.40822	-4.25274	-4.92525	-4.88793	-5.31887	-4.46223	-4.17872	-4.9701	Phospho (STY)	T	1	AAKKIPDTYTANTSA	2.07491	0.00241745	-3.06596	0.441296	0.637344	-0.871341	1.81192	0.0149131
Q03337	TRS31	TRS31_YEAST	>sp|Q03337|TRS31_YEAST Trafficking protein particle complex subunit 31 OS=Saccharomyces cerevisiae (strain ATCC 204508 / S288c) GN=TRS31 PE=1 SV=1	Q03337	Q03337_S121	121	Saccharomyces cerevisiae (strain ATCC 204508 / S288c)	0.93428	+		+	+		+	-2.61735	-0.211932	-1.33527	-4.79909	NaN	-3.14043	-4.27385	-3.75876	NaN	-3.439	-3.41872	-3.91791	-4.34879	-1.77081	-1.22784	-1.42855	-1.16236	-1.28885	-2.3849	-2.62665	-2.79292	-2.64659	-2.83775	Phospho (STY)	S	1	PRASAFLSQNESSSK	3.97598	8.65007e-05	-6.01889	0.200329	0.840005	-0.408895	2.34886	0.0103035
P06634	DED1	DED1_YEAST	>sp|P06634|DED1_YEAST ATP-dependent RNA helicase DED1 OS=Saccharomyces cerevisiae (strain ATCC 204508 / S288c) GN=DED1 PE=1 SV=2	P06634	P06634_S37	37	Saccharomyces cerevisiae (strain ATCC 204508 / S288c)	0.97763	+		+	+		+	-2.59413	-0.748156	-1.83219	NaN	-11.1247	NaN	NaN	-11.6886	NaN	-11.9668	-10.4513	NaN	-9.55738	-8.66598	-9.18459	-8.87976	-8.53174	-8.80054	-9.69828	-9.44454	-10.2718	NaN	-8.88319	Phospho (STY)	S	1	PRSARNNSSNYNNNN	3.95299	0.000117207	-7.68999	0.318061	0.723055	-0.725054	1.76934	0.017089
P25389	KCC4	KCC4_YEAST	>sp|P25389|KCC4_YEAST Probable serine/threonine-protein kinase KCC4 OS=Saccharomyces cerevisiae (strain ATCC 204508 / S288c) GN=KCC4 PE=1 SV=3	P25389	P25389_Y853	853	Saccharomyces cerevisiae (strain ATCC 204508 / S288c)	0.99879	+		+	+		+	-2.58516	-1.48973	-1.29151	-0.606824	-1.6567	NaN	0.0356512	-2.08261	NaN	0.696376	0.090888	2.06252	-1.20136	1.48532	1.86286	1.02463	1.65517	1.50973	0.815635	0.392983	-0.0780973	0.0342846	-0.0953588	Phospho (STY)	Y	1	NASGLGLYQREPSKV	3.13816	0.000347826	-4.67722	0.907419	0.431754	-1.59749	1.54945	0.030979
P33749	MSN4	MSN4_YEAST	>sp|P33749|MSN4_YEAST Zinc finger protein MSN4 OS=Saccharomyces cerevisiae (strain ATCC 204508 / S288c) GN=MSN4 PE=1 SV=1	P33749	P33749_T323	323	Saccharomyces cerevisiae (strain ATCC 204508 / S288c)	0.99743	+		+	+		+	-2.57697	0.394112	-1.23101	0.458218	2.82917	0.707684	0.982412	0.943213	1.00129	0.244127	0.695169	0.283176	1.72637	3.33974	4.28467	3.55765	3.63345	3.99002	1.75844	2.08642	2.89725	2.55697	2.77665	Phospho (STY)	T	4	STISPTTTINNSNPN	3.33121	0.000219201	-4.65236	0.341801	0.730485	0.654453	1.50046	0.0349958
Q02642	EGD1	NACB1_YEAST	>sp|Q02642|NACB1_YEAST Nascent polypeptide-associated complex subunit beta-1 OS=Saccharomyces cerevisiae (strain ATCC 204508 / S288c) GN=EGD1 PE=1 SV=2	Q02642	Q02642_T151	151	Saccharomyces cerevisiae (strain ATCC 204508 / S288c)	1	+		+	+		+	-2.5689	-1.2177	-1.68182	-1.96227	-2.83965	-1.95263	-0.853504	-2.77653	-1.10882	-0.901419	-1.0029	-0.717258	-0.565693	0.51556	0.239576	0.395403	0.97411	0.335255	-0.0465813	0.0292892	-0.342712	-1.20467	-0.410799	Phospho (STY)	T	1	PELVEGQTFDADVE_	3.82281	0.000140269	-5.3234	1.93936	0.212463	-2.57259	2.3963	0.00847104
P38283	SLI15	SLI15_YEAST	>sp|P38283|SLI15_YEAST Inner centromere protein-related protein SLI15 OS=Saccharomyces cerevisiae (strain ATCC 204508 / S288c) GN=SLI15 PE=1 SV=1	P38283	P38283_T471	471	Saccharomyces cerevisiae (strain ATCC 204508 / S288c)	0.874496	+		+	+		+	-2.56365	-0.343455	-1.34512	-2.69658	0.465314	-1.64067	-0.651028	-0.797032	-0.191036	-2.21171	-0.723221	-1.43676	0.960007	1.57255	1.72943	1.40539	1.13516	1.65574	-0.00272751	-0.335483	0.712398	0.157262	0.874149	Phospho (STY)	T	1	NKNKNLTTSQTPHRL	2.84535	0.000489945	-4.01423	0.179451	0.840536	-0.401404	1.32606	0.0454408
P05759	RPS31	RS27A_YEAST	>sp|P05759|RS27A_YEAST Ubiquitin-40S ribosomal protein S31 OS=Saccharomyces cerevisiae (strain ATCC 204508 / S288c) GN=RPS31 PE=1 SV=3	P05759	P05759_T86	86	Saccharomyces cerevisiae (strain ATCC 204508 / S288c)	0.980734	+		+	+		+	-2.55367	-0.773468	-1.00494	-8.50985	-7.59159	-8.18573	-7.26779	-7.23667	-6.64223	-7.45403	-7.08604	-7.16924	-6.57274	-5.23526	-5.68056	-4.91832	-5.25486	-4.93427	-5.83779	-7.43517	-6.30532	-6.7748	-7.41385	Phospho (STY)	T	1	KRKKKVYTTPKKIKH	4.67105	2.55319e-05	-6.56087	1.46652	0.320103	-1.91793	1.43329	0.0447944
P53250	TWF1	TWF1_YEAST	>sp|P53250|TWF1_YEAST Twinfilin-1 OS=Saccharomyces cerevisiae (strain ATCC 204508 / S288c) GN=TWF1 PE=1 SV=1	P53250	P53250_S172	172	Saccharomyces cerevisiae (strain ATCC 204508 / S288c)	1	+		+	+		+	-2.55071	-1.10617	-1.05955	-4.18409	NaN	-4.72436	-3.58922	-4.30004	-2.77889	-4.61179	NaN	-2.50564	-2.47673	-1.71521	-1.92228	-1.68699	-1.40498	-1.51414	-3.05871	-2.80953	-3.18564	-3.44133	-3.20416	Phospho (STY)	S	1	LVSQDSASPLSLTFR	4.97885	3.15789e-05	-7.75039	1.01537	0.408008	-1.67126	2.54138	0.0102989
Q02629	NUP100	NU100_YEAST	>sp|Q02629|NU100_YEAST Nucleoporin NUP100/NSP100 OS=Saccharomyces cerevisiae (strain ATCC 204508 / S288c) GN=NUP100 PE=1 SV=1	Q02629	Q02629_S763	763	Saccharomyces cerevisiae (strain ATCC 204508 / S288c)	1	+		+	+		+	-2.55038	-0.528408	-1.90431	-10.1336	-6.46589	-8.03262	-6.88181	-6.898	-7.81138	-7.66308	-7.01197	-7.55548	-5.728	-5.26571	-4.96318	-5.15504	-5.07931	-5.19682	-6.20399	-6.06097	-5.52358	-5.52387	-5.57801	Phospho (STY)	S	1	KLTEKAHSPQTDLKD	2.29246	0.00170703	-3.32133	0.292017	0.750593	-0.609292	1.62979	0.0219327
P06634	DED1	DED1_YEAST	>sp|P06634|DED1_YEAST ATP-dependent RNA helicase DED1 OS=Saccharomyces cerevisiae (strain ATCC 204508 / S288c) GN=DED1 PE=1 SV=2	P06634	P06634_Y40	40	Saccharomyces cerevisiae (strain ATCC 204508 / S288c)	0.997852	+		+	+		+	-2.54547	-0.704277	-1.78625	NaN	-11.1205	NaN	NaN	-11.5847	NaN	-11.9669	-10.4347	NaN	-9.54344	-8.66621	-9.18568	-8.88756	-8.49573	-8.80052	-9.66556	-9.4442	-10.2718	NaN	-8.88389	Phospho (STY)	Y	1	ARNNSSNYNNNNGGY	3.98893	0.000108449	-7.73862	0.297681	0.739906	-0.683853	1.77079	0.0173054
Q04087	LRS4	LRS4_YEAST	>sp|Q04087|LRS4_YEAST Monopolin complex subunit LRS4 OS=Saccharomyces cerevisiae (strain ATCC 204508 / S288c) GN=LRS4 PE=1 SV=1	Q04087	Q04087_S192	192	Saccharomyces cerevisiae (strain ATCC 204508 / S288c)	0.937342	+		+	+		+	-2.53795	-0.531265	-1.17967	-6.33098	-6.93827	-5.63451	-5.48324	-5.70769	-5.36368	-4.08058	-7.10033	-5.99798	-4.89579	-3.17846	-3.1022	-3.43985	-3.74862	-3.93579	-4.62454	-5.30331	-4.68273	-5.27534	-4.31039	Phospho (STY)	S	1	GKNTIFDSISKNLDD	4.37823	6.23917e-05	-6.1099	0.414687	0.67624	-0.783617	2.11352	0.0147646
Q12523	YPL247C	YP247_YEAST	>sp|Q12523|YP247_YEAST WD repeat-containing protein YPL247C OS=Saccharomyces cerevisiae (strain ATCC 204508 / S288c) GN=YPL247C PE=1 SV=1	Q12523	Q12523_T343	343	Saccharomyces cerevisiae (strain ATCC 204508 / S288c)	0.842708	+		+	+		+	-2.53572	-0.415596	-1.34835	-5.00954	-2.47892	-3.7362	-2.34101	-4.19161	-2.94523	-3.91168	-2.97471	-3.80912	-2.03858	-1.69502	-1.34905	-1.0262	-0.866872	-0.141542	-2.13541	-2.2548	-1.92726	-1.99314	-2.70492	Phospho (STY)	T	1	GATAGTITPSSKGSD	2.6598	0.000727769	-3.77321	0.286772	0.762944	-0.583164	1.4705	0.0349144
P32566	SMI1	SMI1_YEAST	>sp|P32566|SMI1_YEAST Cell wall assembly regulator SMI1 OS=Saccharomyces cerevisiae (strain ATCC 204508 / S288c) GN=SMI1 PE=1 SV=1	P32566	P32566_S197	197	Saccharomyces cerevisiae (strain ATCC 204508 / S288c)	0.810382	+		+	+		+	-2.53522	-1.05727	-1.79809	-8.09175	-5.25596	-7.89756	-5.3645	-6.1207	-5.76783	-6.24467	-4.98731	-5.79132	-4.65299	-4.0189	-4.61064	-3.79219	-4.21704	-3.41562	-5.16353	-4.84616	-4.32932	-5.15314	-4.2479	Phospho (STY)	S	3	QGLSHVTSTGSSSSM	2.36974	0.00145288	-3.41348	0.80518	0.479014	-1.36192	1.6367	0.0222823
P39935	TIF4631	IF4F1_YEAST	>sp|P39935|IF4F1_YEAST Eukaryotic initiation factor 4F subunit p150 OS=Saccharomyces cerevisiae (strain ATCC 204508 / S288c) GN=TIF4631 PE=1 SV=2	P39935	P39935_S293	293	Saccharomyces cerevisiae (strain ATCC 204508 / S288c)	0.994948	+		+	+		+	-2.52433	-1.2192	-2.56394	NaN	-9.04018	NaN	-9.69014	-7.92154	NaN	-8.2932	-7.19954	-8.53364	-6.63262	-6.15593	-6.55572	-6.1977	-6.627	-6.26174	-6.27845	-6.16257	-5.9302	-6.7898	-6.43905	Phospho (STY)	S	1	KGQIKEESTPKVLTF	3.13932	0.000352679	-5.0624	0.867692	0.449616	-1.5514	3.03834	0.00413456
Q12407	YDL199C	YD199_YEAST	>sp|Q12407|YD199_YEAST Putative metabolite transport protein YDL199C OS=Saccharomyces cerevisiae (strain ATCC 204508 / S288c) GN=YDL199C PE=1 SV=1	Q12407	Q12407_S83	83	Saccharomyces cerevisiae (strain ATCC 204508 / S288c)	0.954249	+		+	+		+	-2.51274	-1.75906	-2.73381	NaN	-1.03881	NaN	-4.02016	-1.06771	-0.0583401	-1.18418	-0.0740461	NaN	0.183913	0.379621	1.13753	0.462783	NaN	-0.0978975	1.35769	0.29251	0.944077	0.49584	0.367807	Phospho (STY)	S	1	ATVVLPLSEHTPRLS	1.44776	0.0108724	-2.56274	0.962495	0.39925	-1.75337	1.91725	0.0121509
P21827	SRM1	RCC1_YEAST	>sp|P21827|RCC1_YEAST Guanine nucleotide exchange factor SRM1 OS=Saccharomyces cerevisiae (strain ATCC 204508 / S288c) GN=SRM1 PE=1 SV=1	P21827	P21827_T149	149	Saccharomyces cerevisiae (strain ATCC 204508 / S288c)	0.999967	+		+	+		+	-2.47165	-1.34981	-1.66648	-3.37702	-3.27561	-3.36704	-4.4263	-0.957861	-2.98108	-2.78737	-0.849346	-1.5813	-0.455667	-0.794071	-0.277578	-0.450129	-0.889317	-0.634491	-2.93207	-1.10076	-1.34297	-1.3549	-0.34075	Phospho (STY)	T	2	DLNELESTPAKIPRE	2.55129	0.000984537	-3.62436	0.940573	0.424232	-1.56491	1.32846	0.0408759
P47134	BIR1	BIR1_YEAST	>sp|P47134|BIR1_YEAST Protein BIR1 OS=Saccharomyces cerevisiae (strain ATCC 204508 / S288c) GN=BIR1 PE=1 SV=1	P47134	P47134_S405	405	Saccharomyces cerevisiae (strain ATCC 204508 / S288c)	1	+		+	+		+	-2.47002	-2.52908	-2.53817	-0.4378	-1.58557	-0.808993	NaN	NaN	NaN	0.886242	2.17191	0.686443	2.59526	1.60605	2.26574	2.33753	2.56028	-1.14009	1.63918	2.37561	1.70806	0.158137	2.08926	Phospho (STY)	S	3	KIFDEEDSEHSLNNN	1.3966	0.0127878	-2.36052	2.00653	0.164651	-3.48902	2.37526	0.00688339
Q8J0M4	YCL012C	YCB2_YEAST	>sp|Q8J0M4|YCB2_YEAST UPF0357 protein YCL012C OS=Saccharomyces cerevisiae (strain ATCC 204508 / S288c) GN=YCL012C PE=1 SV=2	Q8J0M4	Q8J0M4_S85	85	Saccharomyces cerevisiae (strain ATCC 204508 / S288c)	1	+		+	+		+	-2.46418	-0.456356	2.00704	3.41255	2.32667	0.599087	0.0635214	2.70538	2.40398	3.92	0.44847	2.10313	2.51341	3.73954	2.75031	6.48821	3.87904	4.571	-0.676345	-0.130201	-0.00863743	-2.1078	1.99497	Phospho (STY)	S	2	RGGLDDVSKNEIKQI	1.60986	0.00738862	-2.48455	0.218912	0.804373	-0.482655	1.21892	0.0475545
Q06631	BFR2	BFR2_YEAST	>sp|Q06631|BFR2_YEAST Protein BFR2 OS=Saccharomyces cerevisiae (strain ATCC 204508 / S288c) GN=BFR2 PE=1 SV=1	Q06631	Q06631_T348	348	Saccharomyces cerevisiae (strain ATCC 204508 / S288c)	0.999994	+		+	+		+	-2.46177	-1.33555	-1.4466	-6.67935	NaN	-6.60143	-8.41081	-5.97049	-5.66353	-4.90982	-5.81789	-5.74402	-5.76459	-4.78515	-4.49483	-4.38378	-4.37396	-4.23103	-5.04694	-5.33824	-5.35264	-5.85569	-5.75109	Phospho (STY)	T	1	KLNRRNITPLYFQKD	2.91299	0.00046608	-4.3088	1.50246	0.263075	-2.23354	1.67416	0.0233884
P38080	AKL1	AKL1_YEAST	>sp|P38080|AKL1_YEAST Serine/threonine-protein kinase AKL1 OS=Saccharomyces cerevisiae (strain ATCC 204508 / S288c) GN=AKL1 PE=1 SV=1	P38080	P38080_S403	403	Saccharomyces cerevisiae (strain ATCC 204508 / S288c)	1	+		+	+		+	-2.45954	-0.102632	-1.77976	NaN	-0.825768	-3.5431	-3.80208	-2.56847	-2.52465	-3.12368	-2.68362	-3.24039	-1.33877	-0.504302	0.142951	-0.577776	0.0415058	-0.228972	-1.64769	-1.32877	-0.539889	-0.824864	-0.184276	Phospho (STY)	S	2	SDGHAAVSRIPSQNV	2.28821	0.00173762	-3.44497	0.0513799	0.947501	-0.127427	1.50304	0.0282888
Q12271	INP53	INP53_YEAST	>sp|Q12271|INP53_YEAST Polyphosphatidylinositol phosphatase INP53 OS=Saccharomyces cerevisiae (strain ATCC 204508 / S288c) GN=INP53 PE=1 SV=1	Q12271	Q12271_T956	956	Saccharomyces cerevisiae (strain ATCC 204508 / S288c)	0.992557	+		+	+		+	-2.45699	0.178956	-1.94668	-3.97624	-3.71337	-5.17164	-6.00446	-4.21756	-4.61619	-6.42885	-4.52449	-5.73547	-2.67305	-2.39059	-2.03573	-2.84392	-1.76836	-1.75971	-2.59204	-3.22926	-2.51871	-2.70561	-2.30424	Phospho (STY)	T	1	QNSSQSRTPIKKPVL	3.08361	0.000359424	-4.29002	0.0853997	0.923855	0.20629	2.5833	0.00626143
Q03388	VPS72	VPS72_YEAST	>sp|Q03388|VPS72_YEAST Vacuolar protein sorting-associated protein 72 OS=Saccharomyces cerevisiae (strain ATCC 204508 / S288c) GN=VPS72 PE=1 SV=2	Q03388	Q03388_S385	385	Saccharomyces cerevisiae (strain ATCC 204508 / S288c)	1	+		+	+		+	-2.44882	-0.775845	-1.64255	-1.87925	-1.30194	-4.67079	-3.84086	-2.8924	-2.73051	-0.485094	-1.85416	-3.27557	-2.36067	-0.799791	0.0425482	-0.596813	-0.577362	-0.409715	-1.66519	-1.64307	-1.60224	-0.421824	-1.04016	Phospho (STY)	S	2	NDTVEGESSPDAAVS	2.32262	0.0016457	-3.34007	0.458204	0.63422	-0.883105	1.41705	0.034664
P34228	SEF1	SEF1_YEAST	>sp|P34228|SEF1_YEAST Putative transcription factor SEF1 OS=Saccharomyces cerevisiae (strain ATCC 204508 / S288c) GN=SEF1 PE=1 SV=4	P34228	P34228_S1056	1056	Saccharomyces cerevisiae (strain ATCC 204508 / S288c)	0.980564	+		+	+		+	-2.44012	-0.494973	-1.90889	NaN	-2.76681	NaN	-3.4997	-3.50408	NaN	-3.4862	-4.95472	NaN	0.155241	-1.58006	-1.64628	0.678822	-0.520453	-1.01575	0.114687	NaN	-2.95524	-1.48697	-1.06437	Phospho (STY)	S	1	TDLHSVVSDPGSSKS	2.19414	0.00203435	-3.50632	0.117031	0.888682	-0.302078	1.23966	0.0457841
Q12515	PAR32	PAR32_YEAST	>sp|Q12515|PAR32_YEAST Protein PAR32 OS=Saccharomyces cerevisiae (strain ATCC 204508 / S288c) GN=PAR32 PE=1 SV=1	Q12515	Q12515_T253	253	Saccharomyces cerevisiae (strain ATCC 204508 / S288c)	1	+		+	+		+	-2.43827	1.36753	-1.26242	NaN	-3.67795	NaN	-4.95206	-4.92581	-7.35072	-8.23988	-4.69919	-5.8219	-3.31901	-2.26703	-0.987988	-2.46613	-1.9927	-2.68783	-3.96017	-3.9837	-2.95088	-2.9748	-2.41138	Phospho (STY)	T	4	SPKSSRNTINHNLND	2.556	0.000942318	-4.06285	0.515384	0.582744	1.03589	1.30663	0.0483056
P21192	ACE2	ACE2_YEAST	>sp|P21192|ACE2_YEAST Metallothionein expression activator OS=Saccharomyces cerevisiae (strain ATCC 204508 / S288c) GN=ACE2 PE=1 SV=1	P21192	P21192_S473	473	Saccharomyces cerevisiae (strain ATCC 204508 / S288c)	0.763106	+		+	+		+	-2.43747	0.549224	-1.96725	-4.84019	NaN	-1.05211	-0.705326	-2.60044	-1.34274	-7.03302	-3.27417	-1.84998	-0.7438	-0.185168	-0.00912952	0.0872631	0.279188	0.51763	0.469155	-0.22753	-0.240106	-0.459493	-1.20338	Phospho (STY)	S	1	NANALASSSVLPPIP	1.64293	0.0068367	-2.59732	0.137373	0.867758	0.338634	1.21641	0.0479981
P24276	SSD1	SSD1_YEAST	>sp|P24276|SSD1_YEAST Protein SSD1 OS=Saccharomyces cerevisiae (strain ATCC 204508 / S288c) GN=SSD1 PE=1 SV=1	P24276	P24276_T22	22	Saccharomyces cerevisiae (strain ATCC 204508 / S288c)	0.999988	+		+	+		+	-2.43419	-0.527243	-1.86596	-1.73846	-2.519	-1.82156	-1.66529	-1.25205	-4.10381	-2.93162	0.308147	0.25708	0.110046	1.15333	0.641766	-0.552999	1.43818	0.494291	0.312849	0.77549	-0.179218	-0.865052	0.289385	Phospho (STY)	T	1	PNNMFVQTTGGGKNA	3.53849	0.000185168	-4.8778	0.223932	0.797816	-0.498305	3.19402	0.00445429
P25441	RPC53	RPC4_YEAST	>sp|P25441|RPC4_YEAST DNA-directed RNA polymerase III subunit RPC4 OS=Saccharomyces cerevisiae (strain ATCC 204508 / S288c) GN=RPC53 PE=1 SV=2	P25441	P25441_S333	333	Saccharomyces cerevisiae (strain ATCC 204508 / S288c)	0.915629	+		+	+		+	-2.41519	-1.32496	-1.56573	NaN	NaN	-9.63848	-9.4561	NaN	-9.0874	-8.09751	-8.21833	NaN	-7.48608	-7.79714	NaN	-7.65828	-6.70249	-6.37051	-7.54128	-7.33968	-7.93553	-9.10976	NaN	Phospho (STY)	S	1	EDMETQASDPSKKKK	1.98341	0.00301108	-3.83124	1.24908	0.32031	-2.2157	1.23291	0.0497574
P10862	RAD18	RAD18_YEAST	>sp|P10862|RAD18_YEAST Postreplication repair E3 ubiquitin-protein ligase RAD18 OS=Saccharomyces cerevisiae (strain ATCC 204508 / S288c) GN=RAD18 PE=1 SV=1	P10862	P10862_T244	244	Saccharomyces cerevisiae (strain ATCC 204508 / S288c)	1	+		+	+		+	-2.40147	-0.418996	-2.60865	NaN	-3.97023	NaN	-3.63775	NaN	NaN	NaN	NaN	-2.89479	-3.8752	-1.92582	-0.206766	NaN	-1.59963	-1.87787	-1.72264	-0.979995	-1.3985	-1.54912	-0.32648	Phospho (STY)	T	1	SSRFKVRTPEVDKSS	1.75539	0.00512338	-3.35403	0.298221	0.756232	-0.678397	2.76985	0.00472497
P38283	SLI15	SLI15_YEAST	>sp|P38283|SLI15_YEAST Inner centromere protein-related protein SLI15 OS=Saccharomyces cerevisiae (strain ATCC 204508 / S288c) GN=SLI15 PE=1 SV=1	P38283	P38283_T470	470	Saccharomyces cerevisiae (strain ATCC 204508 / S288c)	0.830609	+		+	+		+	-2.39484	-0.116069	-1.21802	-2.65329	0.0663185	-2.13978	-1.19876	-0.941659	-1.36659	-2.35896	-1.07832	-1.98715	0.50419	1.09002	1.29924	0.941646	0.667607	1.10854	-0.448682	-0.724619	0.206562	-0.291024	0.480686	Phospho (STY)	T	1	PNKNKNLTTSQTPHR	2.93475	0.00046652	-4.08238	0.0605722	0.941367	-0.147695	1.31532	0.0488391
P53115	INO80	INO80_YEAST	>sp|P53115|INO80_YEAST Putative DNA helicase INO80 OS=Saccharomyces cerevisiae (strain ATCC 204508 / S288c) GN=INO80 PE=1 SV=1	P53115	P53115_S616	616	Saccharomyces cerevisiae (strain ATCC 204508 / S288c)	0.885086	+		+	+		+	-2.35743	-0.363069	-1.21507	NaN	-4.64099	NaN	-5.24757	-5.05933	-5.49785	-5.24382	-4.26151	NaN	-3.47505	-2.62905	-2.35414	-2.78883	-2.73634	-2.61765	-2.7859	-3.37424	-3.76894	-4.91182	-3.99691	Phospho (STY)	S	1	VSSNDSESQKNIDIS	5.13686	3.14136e-05	-8.90336	0.257546	0.783782	-0.541304	1.32799	0.0474156
Q12436	ZRT2	ZRT2_YEAST	>sp|Q12436|ZRT2_YEAST Zinc-regulated transporter 2 OS=Saccharomyces cerevisiae (strain ATCC 204508 / S288c) GN=ZRT2 PE=1 SV=1	Q12436	Q12436_S162	162	Saccharomyces cerevisiae (strain ATCC 204508 / S288c)	0.99997	+		+	+		+	-2.35696	-0.652332	-1.93327	-0.972981	0.155203	-3.0176	0.106617	-0.228641	0.0251904	-1.4249	0.308763	0.28126	0.113947	0.933625	1.44924	3.84963	0.131423	1.46347	0.854727	1.05502	1.0463	1.12083	1.63206	Phospho (STY)	S	3	NMDSDPVSFNNEAAY	1.60019	0.00766881	-2.46165	0.440611	0.650313	-0.841027	1.89235	0.0145283
P40449	YIL161W	YIQ1_YEAST	>sp|P40449|YIQ1_YEAST Uncharacterized protein YIL161W OS=Saccharomyces cerevisiae (strain ATCC 204508 / S288c) GN=YIL161W PE=1 SV=1	P40449	P40449_T25	25	Saccharomyces cerevisiae (strain ATCC 204508 / S288c)	0.999996	+		+	+		+	-2.34755	-0.0405413	-1.2854	-0.913579	-1.52092	-2.21904	-1.96064	-3.25579	-2.07328	-1.93166	-2.0144	-2.45782	-1.1901	0.801574	0.269032	0.145916	0.744357	-0.0930882	-0.0825996	-0.22935	-0.727917	-1.41869	-0.984411	Phospho (STY)	T	1	SGLGNEGTPIGNEES	3.24495	0.000308637	-4.46072	0.0319906	0.964763	-0.0749613	1.6305	0.0272015
P33419	SPC29	SPC29_YEAST	>sp|P33419|SPC29_YEAST Spindle pole component 29 OS=Saccharomyces cerevisiae (strain ATCC 204508 / S288c) GN=SPC29 PE=1 SV=1	P33419	P33419_T240	240	Saccharomyces cerevisiae (strain ATCC 204508 / S288c)	1	+		+	+		+	-2.32905	-0.699978	-1.44517	-3.74902	-2.08817	-3.92433	-4.07412	-3.84835	-2.34617	-3.08314	-3.18508	-3.35162	-2.21809	-1.94247	-0.707087	-1.47652	-1.21584	-0.696835	-1.84409	-2.21721	-1.81443	-2.20866	-2.37373	Phospho (STY)	T	2	IHIENESTEDILKIL	3.15901	0.000354302	-4.34458	0.839698	0.492628	-1.31324	2.26725	0.0106989
P38243	YBR071W	YBS1_YEAST	>sp|P38243|YBS1_YEAST Uncharacterized protein YBR071W OS=Saccharomyces cerevisiae (strain ATCC 204508 / S288c) GN=YBR071W PE=1 SV=1	P38243	P38243_T206	206	Saccharomyces cerevisiae (strain ATCC 204508 / S288c)	0.981412	+		+	+		+	-2.32544	-0.524066	-1.61279	-0.642349	-2.00877	-0.230064	0.391978	-0.658917	-0.253497	-2.37107	0.58557	0.933765	0.57744	1.59479	1.53474	1.87841	2.09687	1.37427	0.985359	1.23971	0.703501	0.864898	1.12237	Phospho (STY)	T	1	DMGSSRRTSLDFF__	3.29579	0.000268562	-4.51774	0.313583	0.736585	-0.641358	2.39142	0.00868188
Q06146	YLR257W	YL257_YEAST	>sp|Q06146|YL257_YEAST Uncharacterized protein YLR257W OS=Saccharomyces cerevisiae (strain ATCC 204508 / S288c) GN=YLR257W PE=1 SV=1	Q06146	Q06146_S259	259	Saccharomyces cerevisiae (strain ATCC 204508 / S288c)	0.999973	+		+	+		+	-2.31938	-1.60004	-2.87889	-10.9639	-11.2304	-10.3462	-10.8479	-12.3354	-11.0014	-12.7356	-6.02031	-10.1691	-7.79718	-6.36757	-10.2017	-6.4294	-11.5538	-9.57432	-10.5921	NaN	-6.27651	-9.89345	-6.30145	Phospho (STY)	S	1	SPSKGEDSRMYSTSN	1.17728	0.0246124	-1.94521	0.637913	0.522814	-1.2013	1.49599	0.0237276
P31116	HOM6	DHOM_YEAST	>sp|P31116|DHOM_YEAST Homoserine dehydrogenase OS=Saccharomyces cerevisiae (strain ATCC 204508 / S288c) GN=HOM6 PE=1 SV=1	P31116	P31116_S237	237	Saccharomyces cerevisiae (strain ATCC 204508 / S288c)	0.957381	+		+	+		+	-2.31528	0.318399	1.22211	NaN	NaN	-8.78986	-7.94223	-8.34819	-7.96525	-8.45642	-9.56046	-9.02275	-8.38758	-6.22689	-6.24529	-5.94347	-6.71183	-5.09657	-9.69924	-8.9944	-9.78836	-9.79841	-9.63058	Phospho (STY)	S	1	ISGVEVESPTSFPVQ	2.94226	0.000466227	-4.64386	0.330004	0.748627	0.623338	2.41159	0.0102657
P53289	RTS3	RTS3_YEAST	>sp|P53289|RTS3_YEAST Protein phosphatase type 2A regulatory subunit RTS3 OS=Saccharomyces cerevisiae (strain ATCC 204508 / S288c) GN=RTS3 PE=1 SV=1	P53289	P53289_S261	261	Saccharomyces cerevisiae (strain ATCC 204508 / S288c)	0.955302	+		+	+		+	-2.29595	NaN	2.52638	-1.20117	-3.54927	-1.64565	-0.1057	-0.891821	NaN	NaN	NaN	NaN	NaN	NaN	1.59535	1.61472	-1.91113	1.96996	-3.00423	-3.45167	-4.41498	-4.8147	-4.33994	Phospho (STY)	S	1	AKRFQTGSLK_____	1.20856	0.0225581	-2.02439	NaN	NaN	NaN	2.27761	0.00780186
P35197	GCS1	GCS1_YEAST	>sp|P35197|GCS1_YEAST ADP-ribosylation factor GTPase-activating protein GCS1 OS=Saccharomyces cerevisiae (strain ATCC 204508 / S288c) GN=GCS1 PE=1 SV=1	P35197	P35197_Y211	211	Saccharomyces cerevisiae (strain ATCC 204508 / S288c)	0.980825	+		+	+		+	-2.29497	-0.67872	-2.45399	-6.28975	-2.2144	-4.6087	-3.59108	-3.74996	-3.33392	-4.54939	-3.25148	-4.00325	-1.92224	-2.22231	-1.83023	-1.64646	-1.80891	-1.47111	-1.8026	-1.90952	-1.21843	-1.5268	-1.72659	Phospho (STY)	Y	1	PPSQGGKYQGFGSTP	2.00636	0.00308947	-2.93489	0.374334	0.690005	-0.751922	2.15672	0.00928907
P36165	TGL4	TGL4_YEAST	>sp|P36165|TGL4_YEAST Lipase 4 OS=Saccharomyces cerevisiae (strain ATCC 204508 / S288c) GN=TGL4 PE=1 SV=1	P36165	P36165_T677	677	Saccharomyces cerevisiae (strain ATCC 204508 / S288c)	0.7741	+		+	+		+	-2.27828	-0.523118	-1.01735	-1.96949	-1.42547	-1.02361	-1.58157	-1.35668	-0.238594	-2.09752	-0.935052	-0.6872	-0.782875	-0.0173998	0.741342	1.06739	1.45059	0.79265	-0.305598	-0.423664	0.00198746	-0.430815	-1.11198	Phospho (STY)	T	1	TLLTRTPTKGDNHIS	4.34058	9.41915e-05	-5.89395	0.771726	0.53213	-1.17257	2.5592	0.0106388
P31116	HOM6	DHOM_YEAST	>sp|P31116|DHOM_YEAST Homoserine dehydrogenase OS=Saccharomyces cerevisiae (strain ATCC 204508 / S288c) GN=HOM6 PE=1 SV=1	P31116	P31116_S231	231	Saccharomyces cerevisiae (strain ATCC 204508 / S288c)	0.961936	+		+	+		+	-2.26834	0.317854	1.17222	NaN	NaN	-8.7851	-7.94271	-8.35058	-7.96814	-8.46488	-9.5622	-8.99659	-8.39477	-6.23463	-6.21743	-5.94576	-6.74933	-5.30844	-9.69924	-8.99991	NaN	-9.79841	-9.62916	Phospho (STY)	S	1	VTIVGRISGVEVESP	3.12752	0.000356087	-4.9306	0.332556	0.747313	0.626364	1.9742	0.0169601
Q08422	TMC1	TMC1_YEAST	>sp|Q08422|TMC1_YEAST AN1-type zinc finger protein TMC1 OS=Saccharomyces cerevisiae (strain ATCC 204508 / S288c) GN=TMC1 PE=1 SV=1	Q08422	Q08422_S11	11	Saccharomyces cerevisiae (strain ATCC 204508 / S288c)	0.999972	+		+	+		+	-2.26492	-0.11185	-1.36356	-5.48975	-5.08179	-8.15336	-6.16921	-5.83472	-6.86993	-5.73242	-6.03311	-5.73217	-5.80194	-3.46232	-4.22938	-3.9862	-3.15817	-4.56812	-5.04474	-5.01557	-5.00682	-3.83282	-5.01105	Phospho (STY)	S	1	INEIEIPSRKDEIRQ	2.29977	0.00179764	-3.27637	0.0701962	0.934646	-0.165572	1.32099	0.0455475
Q07655	WHI4	WHI4_YEAST	>sp|Q07655|WHI4_YEAST Protein WHI4 OS=Saccharomyces cerevisiae (strain ATCC 204508 / S288c) GN=WHI4 PE=1 SV=1	Q07655	Q07655_S477	477	Saccharomyces cerevisiae (strain ATCC 204508 / S288c)	0.869924	+		+	+		+	-2.26362	0.503723	-1.97386	NaN	NaN	-5.57893	-6.00722	NaN	NaN	NaN	NaN	-6.62846	-5.96514	-3.30801	-4.62101	-3.75887	-2.83537	-3.12401	-4.19878	-3.66438	-3.5074	-3.3221	-4.40343	Phospho (STY)	S	1	LVSEQDTSTISRQKE	2.0899	0.00251958	-3.57469	0.481324	0.643238	1.01806	2.54026	0.00638798
P53141	MLC1	MLC1_YEAST	>sp|P53141|MLC1_YEAST Myosin light chain 1 OS=Saccharomyces cerevisiae (strain ATCC 204508 / S288c) GN=MLC1 PE=1 SV=1	P53141	P53141_T83	83	Saccharomyces cerevisiae (strain ATCC 204508 / S288c)	1	+		+	+		+	-2.24709	-0.528483	-2.10782	-11.2773	-8.71296	-9.37892	-8.51677	-8.9352	-8.67597	-9.93588	-9.11975	-9.30428	-7.1429	-7.39367	-7.36579	-6.9427	-7.04229	-6.84128	-7.74069	-7.70048	-6.82223	-6.81503	-7.20368	Phospho (STY)	T	1	DATTKAKTEDFVKAF	2.63573	0.000899531	-3.67344	0.334727	0.72186	-0.673107	2.35022	0.00781583
P10080	SBP1	SSBP1_YEAST	>sp|P10080|SSBP1_YEAST Single-stranded nucleic acid-binding protein OS=Saccharomyces cerevisiae (strain ATCC 204508 / S288c) GN=SBP1 PE=1 SV=2	P10080	P10080_T38	38	Saccharomyces cerevisiae (strain ATCC 204508 / S288c)	0.995677	+		+	+		+	-2.2444	0.262914	1.63626	-9.2875	-9.07874	-8.93991	-8.76955	-9.4416	-8.94338	-9.05602	-9.8257	NaN	-9.64039	-7.33756	-7.14721	-6.87632	-6.55134	-6.38288	-10.5746	-10.1218	-10.5026	-11.0887	-11.4108	Phospho (STY)	T	1	TVIDPEDTIFIGNVA	5.21744	3.36134e-05	-7.13484	0.526717	0.676633	0.788268	3.6602	0.00373568
P38243	YBR071W	YBS1_YEAST	>sp|P38243|YBS1_YEAST Uncharacterized protein YBR071W OS=Saccharomyces cerevisiae (strain ATCC 204508 / S288c) GN=YBR071W PE=1 SV=1	P38243	P38243_S207	207	Saccharomyces cerevisiae (strain ATCC 204508 / S288c)	0.995524	+		+	+		+	-2.24313	-0.443937	-1.50745	-0.0647802	-0.960977	0.337996	0.956404	-0.00996685	0.484118	-1.68781	1.1099	1.51922	1.05294	2.1885	2.12274	2.48646	2.6751	2.00154	1.53452	1.82812	1.29967	1.45501	1.6786	Phospho (STY)	S	1	MGSSRRTSLDFF___	3.80957	0.0001507	-5.15035	0.289186	0.758614	-0.592022	2.77965	0.00620066
P43603	LSB3	LSB3_YEAST	>sp|P43603|LSB3_YEAST LAS seventeen-binding protein 3 OS=Saccharomyces cerevisiae (strain ATCC 204508 / S288c) GN=LSB3 PE=1 SV=3	P43603	P43603_S319	319	Saccharomyces cerevisiae (strain ATCC 204508 / S288c)	0.798188	+		+	+		+	-2.23885	-0.50422	-2.0828	NaN	-4.20592	-6.59275	-6.25643	-5.16665	-5.38141	NaN	-6.87016	-3.58967	-4.36363	-3.25702	-3.51158	-3.36533	-2.9966	-3.4524	-4.23134	-3.77015	-3.23677	-3.36302	-2.76192	Phospho (STY)	S	1	GASSYYASHRRSGTA	2.59852	0.000951605	-3.80753	0.227145	0.796576	-0.50785	2.14948	0.010062
P39960	BEM2	BEM2_YEAST	>sp|P39960|BEM2_YEAST GTPase-activating protein BEM2/IPL2 OS=Saccharomyces cerevisiae (strain ATCC 204508 / S288c) GN=BEM2 PE=1 SV=1	P39960	P39960_S297	297	Saccharomyces cerevisiae (strain ATCC 204508 / S288c)	0.946371	+		+	+		+	-2.23468	-0.233225	-1.01538	-5.11	-3.87406	-3.24936	-3.70049	-3.41144	-3.49414	-3.60509	-3.59231	-3.84865	-3.63903	-1.99705	-1.37023	-1.7058	-1.56804	-1.53085	-2.46805	-2.42218	-2.98245	-3.49209	-2.9037	Phospho (STY)	S	1	SSTTATNSGNDVASA	3.71343	0.000188377	-5.01942	0.296976	0.780053	-0.537486	1.53771	0.0374765
Q12248	DAD1	DAD1_YEAST	>sp|Q12248|DAD1_YEAST DASH complex subunit DAD1 OS=Saccharomyces cerevisiae (strain ATCC 204508 / S288c) GN=DAD1 PE=1 SV=1	Q12248	Q12248_T68	68	Saccharomyces cerevisiae (strain ATCC 204508 / S288c)	0.883466	+		+	+		+	-2.23014	1.55898	-1.26179	1.15543	0.312689	2.03859	1.89787	1.01775	1.53257	0.792501	0.344946	-1.62398	-2.41862	4.16022	3.43695	3.63492	3.17016	3.17076	2.37626	2.49067	1.84225	2.77206	3.25004	Phospho (STY)	T	1	SVSDLWKTLYDGLES	3.55042	0.000190738	-4.80535	1.04054	0.379214	1.70962	1.91914	0.0178649
P04821	CDC25	CDC25_YEAST	>sp|P04821|CDC25_YEAST Cell division control protein 25 OS=Saccharomyces cerevisiae (strain ATCC 204508 / S288c) GN=CDC25 PE=1 SV=1	P04821	P04821_S418	418	Saccharomyces cerevisiae (strain ATCC 204508 / S288c)	0.928997	+		+	+		+	-2.22495	-2.85724	-2.84419	NaN	NaN	-3.79351	-3.16523	-3.16656	NaN	NaN	-0.882481	NaN	-0.15324	-1.18635	-1.03669	-1.38014	-1.07034	-1.07724	0.0442801	-0.577905	-0.79146	-0.947553	-0.381907	Phospho (STY)	S	1	FNEAGPSSLNSLSAP	4.8496	4.16233e-05	-8.11449	2.30168	0.127844	-5.91376	4.30829	0.00229885
Q12754	RRP12	RRP12_YEAST	>sp|Q12754|RRP12_YEAST Ribosomal RNA-processing protein 12 OS=Saccharomyces cerevisiae (strain ATCC 204508 / S288c) GN=RRP12 PE=1 SV=1	Q12754	Q12754_S1067	1067	Saccharomyces cerevisiae (strain ATCC 204508 / S288c)	1			+			+	-2.22454	-2.32492	-3.1176	NaN	-3.21092	0.169361	-0.967481	0.20325	NaN	0.704828	0.777356	2.04708	1.96464	2.71271	3.11012	2.66565	2.99967	-5.12267	2.45483	2.9866	2.56719	0.0201759	2.80197	Phospho (STY)	S	2	DEENDNGSDQEENVA	0.536413	0.187538	-1.08673	1.41457	0.248328	-2.37147	1.90086	0.0119196
P35197	GCS1	GCS1_YEAST	>sp|P35197|GCS1_YEAST ADP-ribosylation factor GTPase-activating protein GCS1 OS=Saccharomyces cerevisiae (strain ATCC 204508 / S288c) GN=GCS1 PE=1 SV=1	P35197	P35197_T217	217	Saccharomyces cerevisiae (strain ATCC 204508 / S288c)	0.998043	+		+	+		+	-2.22168	-0.390859	-2.24106	-5.28919	-1.65159	-4.07091	-2.77801	-3.63455	-3.18632	-4.3039	-3.02257	-3.56911	-1.38806	-1.68395	-1.35903	-1.07882	-1.2108	-0.983263	-1.44352	-1.41262	-0.810816	-1.19098	-1.36099	Phospho (STY)	T	1	KYQGFGSTPAKPPQE	2.13158	0.00239158	-3.06933	0.201498	0.820702	-0.445337	2.15544	0.00978844
Q12248	DAD1	DAD1_YEAST	>sp|Q12248|DAD1_YEAST DASH complex subunit DAD1 OS=Saccharomyces cerevisiae (strain ATCC 204508 / S288c) GN=DAD1 PE=1 SV=1	Q12248	Q12248_S75	75	Saccharomyces cerevisiae (strain ATCC 204508 / S288c)	0.919394	+		+	+		+	-2.21732	1.36816	-1.25737	0.962231	0.104712	1.84011	1.74691	0.814734	1.35519	0.555075	0.112822	-1.81778	-1.57739	3.97483	3.22289	3.43196	2.96663	2.95896	2.19509	2.287	1.63804	2.58233	3.05309	Phospho (STY)	S	1	TLYDGLESLSDEAPI	3.47378	0.000196266	-4.7011	1.07505	0.37635	1.7233	1.88171	0.0189634
P27637	BUD14	BUD14_YEAST	>sp|P27637|BUD14_YEAST Bud site selection protein 14 OS=Saccharomyces cerevisiae (strain ATCC 204508 / S288c) GN=BUD14 PE=1 SV=4	P27637	P27637_S2	2	Saccharomyces cerevisiae (strain ATCC 204508 / S288c)	0.999987	+		+	+		+	-2.20887	-0.243627	-1.92144	-6.23216	-5.87897	-6.85075	-5.28098	-6.76733	-6.00404	-7.00075	-6.79945	-3.91615	-6.07167	-4.14714	-3.75876	-3.45346	-3.43342	-5.17305	-3.7771	-4.51654	-4.58473	-3.82394	-4.70068	Phospho (STY)	S	1	______MSNKEEHVD	3.02516	0.000443436	-4.13544	0.152205	0.867721	-0.338644	3.21855	0.00425749
P31116	HOM6	DHOM_YEAST	>sp|P31116|DHOM_YEAST Homoserine dehydrogenase OS=Saccharomyces cerevisiae (strain ATCC 204508 / S288c) GN=HOM6 PE=1 SV=1	P31116	P31116_T239	239	Saccharomyces cerevisiae (strain ATCC 204508 / S288c)	0.758136	+		+	+		+	-2.20566	0.395654	1.22164	NaN	NaN	-8.79034	-7.94223	-8.35174	-7.96816	-8.45898	-9.94754	-9.02082	-8.38998	-6.22906	-6.24093	-5.94171	-6.74554	-5.62167	-9.69906	-8.99854	-9.78837	-9.79844	-9.63098	Phospho (STY)	T	1	GVEVESPTSFPVQSL	3.44471	0.000203419	-5.43671	0.347236	0.727647	0.671485	2.41662	0.0102264
P47074	MAD3	MAD3_YEAST	>sp|P47074|MAD3_YEAST Spindle assembly checkpoint component MAD3 OS=Saccharomyces cerevisiae (strain ATCC 204508 / S288c) GN=MAD3 PE=1 SV=1	P47074	P47074_T457	457	Saccharomyces cerevisiae (strain ATCC 204508 / S288c)	0.999521	+		+	+		+	-2.20473	-2.28536	-3.90183	-2.98497	NaN	-4.35684	NaN	-4.11501	-0.714334	-2.96205	-1.56623	NaN	-0.891691	NaN	-1.22962	NaN	-1.99878	NaN	-0.22502	-1.425	0.499282	NaN	1.48234	Phospho (STY)	T	1	EYINCPMTPKGRSTE	1.42726	0.0120906	-3.07705	1.65169	0.219543	-2.85752	2.32614	0.00627825
P0CX41;P0CX42	RPL23A;RPL23B	RL23A_YEAST;RL23B_YEAST	>sp|P0CX41|RL23A_YEAST 60S ribosomal protein L23-A OS=Saccharomyces cerevisiae (strain ATCC 204508 / S288c) GN=RPL23A PE=1 SV=1;>sp|P0CX42|RL23B_YEAST 60S ribosomal protein L23-B OS=Saccharomyces cerevisiae (strain ATCC 204508 / S288c) GN=RPL23B PE=1 SV=1	P0CX41	P0CX41_S53	53	Saccharomyces cerevisiae (strain ATCC 204508 / S288c)	0.999995	+		+	+		+	-2.19356	-0.240268	-1.00692	-7.96906	-8.17716	-6.89424	NaN	-7.55898	-8.31572	-7.64093	-8.02809	-6.68381	-6.3794	-5.54749	-5.50797	-5.55894	-5.2668	-5.40031	-7.30089	-6.42496	-6.40445	-6.78457	-6.29984	Phospho (STY)	S	1	LNRLPAASLGDMVMA	4.23137	8.4507e-05	-6.16109	0.192524	0.840421	-0.404129	1.76539	0.0263885
P0CX41;P0CX42	RPL23A;RPL23B	RL23A_YEAST;RL23B_YEAST	>sp|P0CX41|RL23A_YEAST 60S ribosomal protein L23-A OS=Saccharomyces cerevisiae (strain ATCC 204508 / S288c) GN=RPL23A PE=1 SV=1;>sp|P0CX42|RL23B_YEAST 60S ribosomal protein L23-B OS=Saccharomyces cerevisiae (strain ATCC 204508 / S288c) GN=RPL23B PE=1 SV=1	P0CX42	P0CX42_S53	53	Saccharomyces cerevisiae (strain ATCC 204508 / S288c)	0.999995	+		+	+		+	-2.19356	-0.240268	-1.00692	-7.96906	-8.17716	-6.89424	NaN	-7.55898	-8.31572	-7.64093	-8.02809	-6.68381	-6.3794	-5.54749	-5.50797	-5.55894	-5.2668	-5.40031	-7.30089	-6.42496	-6.40445	-6.78457	-6.29984	Phospho (STY)	S	1	LNRLPAASLGDMVMA	4.23137	8.44476e-05	-6.16109	0.192524	0.84035	-0.404129	1.76539	0.026394
P50263	SIP18	SIP18_YEAST	>sp|P50263|SIP18_YEAST Protein SIP18 OS=Saccharomyces cerevisiae (strain ATCC 204508 / S288c) GN=SIP18 PE=1 SV=1	P50263	P50263_S57	57	Saccharomyces cerevisiae (strain ATCC 204508 / S288c)	0.999907	+		+	+		+	-2.18981	-0.245962	-2.31306	-4.03846	-4.39052	NaN	NaN	NaN	-3.67111	-3.17451	-4.09841	NaN	-4.93009	-2.24511	NaN	NaN	-1.80426	NaN	NaN	-1.6504	-2.99289	NaN	-1.06101	Phospho (STY)	S	1	MKMGHDQSGTKMNAG	1.79068	0.00526275	-5.73112	0.162751	0.860346	-0.368052	1.26853	0.0400653
P35197	GCS1	GCS1_YEAST	>sp|P35197|GCS1_YEAST ADP-ribosylation factor GTPase-activating protein GCS1 OS=Saccharomyces cerevisiae (strain ATCC 204508 / S288c) GN=GCS1 PE=1 SV=1	P35197	P35197_S216	216	Saccharomyces cerevisiae (strain ATCC 204508 / S288c)	0.95912	+		+	+		+	-2.18924	-0.587781	-2.17362	-4.99068	-1.73293	-4.34785	-2.79844	-3.63446	-2.57713	-3.87925	-3.10342	-3.46571	-1.53995	-1.79756	-1.36653	-1.10304	-1.29247	-0.998537	-1.51815	-1.54441	-0.863918	-1.20145	-1.50831	Phospho (STY)	S	1	GKYQGFGSTPAKPPQ	2.22658	0.00207632	-3.17422	0.370049	0.696848	-0.733182	2.21571	0.00906546
P04821	CDC25	CDC25_YEAST	>sp|P04821|CDC25_YEAST Cell division control protein 25 OS=Saccharomyces cerevisiae (strain ATCC 204508 / S288c) GN=CDC25 PE=1 SV=1	P04821	P04821_S417	417	Saccharomyces cerevisiae (strain ATCC 204508 / S288c)	0.989304	+		+	+		+	-2.18465	-1.90716	-3.07491	NaN	NaN	-2.54509	-1.13054	-2.06466	-0.257368	-0.762371	-0.0282631	0.0163612	1.00026	0.614614	0.371124	0.402905	0.42049	-0.45304	2.08842	1.35441	1.03492	-0.159831	1.48948	Phospho (STY)	S	2	EFNEAGPSSLNSLSA	2.85028	0.000541935	-4.44226	2.1002	0.164756	-3.2412	2.73355	0.00459341
P38853	KEL1	KEL1_YEAST	>sp|P38853|KEL1_YEAST Kelch repeat-containing protein 1 OS=Saccharomyces cerevisiae (strain ATCC 204508 / S288c) GN=KEL1 PE=1 SV=1	P38853	P38853_T480	480	Saccharomyces cerevisiae (strain ATCC 204508 / S288c)	0.999888	+		+	+		+	-2.18189	-1.63702	-1.64738	NaN	-6.28073	-7.06005	-4.18299	-4.51953	-2.96782	-5.07045	-4.18932	-4.4957	-2.64574	-4.66141	-3.20412	-3.08989	-3.15766	-2.53161	-3.10659	-3.31575	-3.47449	-4.51364	-4.90673	Phospho (STY)	T	1	LDLATPVTPTSHQTK	1.69758	0.00629089	-2.63405	1.09509	0.355295	-1.81645	1.23334	0.0494596
Q06440	CRN1	CORO_YEAST	>sp|Q06440|CORO_YEAST Coronin-like protein OS=Saccharomyces cerevisiae (strain ATCC 204508 / S288c) GN=CRN1 PE=1 SV=1	Q06440	Q06440_S485	485	Saccharomyces cerevisiae (strain ATCC 204508 / S288c)	0.995021	+		+	+		+	-2.17979	0.0193963	-1.53269	NaN	-5.59989	-8.8239	-8.20866	-7.71369	NaN	-7.74371	-7.23986	-8.78391	-6.65625	-5.78608	-4.88708	-5.74092	-5.34406	-5.27558	-6.62668	-6.33782	-5.91163	-6.06901	-5.32408	Phospho (STY)	S	1	NKLLKKSSDIDQVNN	1.93615	0.00362669	-2.93449	0.00781122	0.980429	0.0207927	1.26668	0.0477431
P06102	NOT3	NOT3_YEAST	>sp|P06102|NOT3_YEAST General negative regulator of transcription subunit 3 OS=Saccharomyces cerevisiae (strain ATCC 204508 / S288c) GN=NOT3 PE=1 SV=2	P06102	P06102_S344	344	Saccharomyces cerevisiae (strain ATCC 204508 / S288c)	1	+		+	+		+	-2.16937	0.033993	-1.01116	0.493044	1.17144	0.664432	1.11445	1.2635	0.687737	0.417317	0.550785	0.590584	2.29049	3.09312	3.28036	3.0914	3.1117	2.97716	1.29847	1.19805	2.41715	2.52531	2.32367	Phospho (STY)	S	1	AVKTSIKSPRSSADN	6.07626	4.80769e-05	-8.34549	0.0310588	0.966556	0.0707677	1.82644	0.0242763
Q06324	MMR1	MMR1_YEAST	>sp|Q06324|MMR1_YEAST Mitochondrial MYO2 receptor-related protein 1 OS=Saccharomyces cerevisiae (strain ATCC 204508 / S288c) GN=MMR1 PE=1 SV=1	Q06324	Q06324_T93	93	Saccharomyces cerevisiae (strain ATCC 204508 / S288c)	1	+		+	+		+	-2.16077	1.02228	-1.73299	NaN	-0.615069	1.62781	-1.44926	1.48487	-0.534328	-5.40377	-0.184121	NaN	3.08147	2.19575	1.14539	2.86467	2.77506	3.13343	1.77605	2.47593	2.40385	1.8752	1.44434	Phospho (STY)	T	1	RFQFLNNTPKMLKPE	1.54847	0.00911326	-2.44376	0.213473	0.796056	0.508675	1.35154	0.0382804
P38165	RTG3	RTG3_YEAST	>sp|P38165|RTG3_YEAST Retrograde regulation protein 3 OS=Saccharomyces cerevisiae (strain ATCC 204508 / S288c) GN=RTG3 PE=1 SV=2	P38165	P38165_T262	262	Saccharomyces cerevisiae (strain ATCC 204508 / S288c)	0.94059	+		+	+		+	-2.15365	0.292905	-1.94865	-5.88457	-2.6754	-5.13549	-7.81617	-4.87875	-7.62328	-5.1986	-5.25471	-6.1638	-3.61453	-3.53355	-2.40711	-3.23528	-2.9528	-3.49338	-3.2591	-3.07064	-3.01189	-4.6389	-2.66663	Phospho (STY)	T	2	TSISSNMTENIGPGS	1.4451	0.0120557	-2.25494	0.102954	0.904794	0.25291	1.2106	0.0488169
P43560	LAM5	LAM5_YEAST	>sp|P43560|LAM5_YEAST Membrane-anchored lipid-binding protein LAM5 OS=Saccharomyces cerevisiae (strain ATCC 204508 / S288c) GN=LAM5 PE=1 SV=2	P43560	P43560_S2	2	Saccharomyces cerevisiae (strain ATCC 204508 / S288c)	1	+		+	+		+	-2.15019	-3.67574	-4.59475	NaN	NaN	-5.55954	-4.83966	-5.29609	NaN	-1.37069	-2.7432	-1.91885	-0.191347	-4.08376	NaN	-1.18799	-3.97298	NaN	0.114436	NaN	-1.38847	NaN	NaN	Phospho (STY)	S	2	______MSDVDNWEP	1.04078	0.0370847	-2.00879	2.59802	0.0902581	-4.85386	2.28903	0.00636829
Q04336	YMR196W	YM54_YEAST	>sp|Q04336|YM54_YEAST Uncharacterized protein YMR196W OS=Saccharomyces cerevisiae (strain ATCC 204508 / S288c) GN=YMR196W PE=1 SV=1	Q04336	Q04336_S966	966	Saccharomyces cerevisiae (strain ATCC 204508 / S288c)	0.773179	+		+	+		+	-2.13594	-1.30108	-1.48291	-8.56306	-6.49654	-6.99856	-7.81457	-7.21322	-6.45146	-5.67214	-5.81818	-7.08209	-5.5567	-5.63295	-4.65252	-5.98826	-4.59806	-5.53448	-5.93656	-5.30331	-6.29443	-6.64732	-5.4898	Phospho (STY)	S	1	ATTASTESSEQGPKM	2.82669	0.000673528	-3.86983	1.66535	0.240885	-2.33523	2.0389	0.0138497
P36166	PXL1	PXL1_YEAST	>sp|P36166|PXL1_YEAST Paxillin-like protein 1 OS=Saccharomyces cerevisiae (strain ATCC 204508 / S288c) GN=PXL1 PE=1 SV=3	P36166	P36166_S128	128	Saccharomyces cerevisiae (strain ATCC 204508 / S288c)	0.992697	+		+	+		+	-2.13058	-0.939255	-2.03153	NaN	-5.04287	NaN	-4.50805	-3.10068	-2.38605	NaN	-3.57335	-4.48172	-2.67065	-2.09801	-2.38877	-1.61604	-2.34392	-1.98637	-2.57787	-3.17593	-1.75594	-1.67301	-1.74561	Phospho (STY)	S	1	SDISRSISRPSERAS	2.43769	0.00142535	-3.79054	0.583196	0.564843	-1.11609	1.89231	0.0139398
Q12248	DAD1	DAD1_YEAST	>sp|Q12248|DAD1_YEAST DASH complex subunit DAD1 OS=Saccharomyces cerevisiae (strain ATCC 204508 / S288c) GN=DAD1 PE=1 SV=1	Q12248	Q12248_Y70	70	Saccharomyces cerevisiae (strain ATCC 204508 / S288c)	0.999999	+		+	+		+	-2.12751	1.2207	-1.15681	0.491928	0.046093	1.40139	1.26539	0.372343	0.846577	0.177298	-0.195679	-0.943224	-2.41134	3.50075	2.77044	2.94639	2.49163	2.50551	1.67786	1.82195	1.18177	2.10731	2.57232	Phospho (STY)	Y	1	SDLWKTLYDGLESLS	3.7737	0.000190669	-5.04063	1.08058	0.379509	1.70357	1.96709	0.0179151
Q12753	HAA1	HAA1_YEAST	>sp|Q12753|HAA1_YEAST Transcriptional activator HAA1 OS=Saccharomyces cerevisiae (strain ATCC 204508 / S288c) GN=HAA1 PE=1 SV=1	Q12753	Q12753_S274	274	Saccharomyces cerevisiae (strain ATCC 204508 / S288c)	1	+		+	+		+	-2.12111	0.166751	-1.14481	-2.80879	-0.587068	-1.95126	-1.0355	-1.37105	-1.36564	-2.92636	-2.14441	-2.22889	0.0778751	0.347643	0.438538	0.68008	0.783297	0.602348	-1.08546	-1.03413	0.000658035	0.114902	-0.0255661	Phospho (STY)	S	2	SKRISPISNSRVGEV	3.18565	0.000356966	-4.29918	0.0961647	0.915748	0.224985	1.39102	0.0441997
P47035	NET1	NET1_YEAST	>sp|P47035|NET1_YEAST Nucleolar protein NET1 OS=Saccharomyces cerevisiae (strain ATCC 204508 / S288c) GN=NET1 PE=1 SV=1	P47035	P47035_T357	357	Saccharomyces cerevisiae (strain ATCC 204508 / S288c)	0.996373	+		+	+		+	-2.11434	-0.773884	-1.61503	-4.7865	-2.23274	-2.83015	-1.74874	-2.00671	-1.77754	-3.05373	-2.17328	-2.3393	-0.39156	-0.891853	-0.861172	-0.409918	-0.550325	-0.319849	-1.02839	-1.44598	-0.193968	-0.503881	-2.35745	Phospho (STY)	T	1	NRKPPVTTPRITSGM	2.27139	0.00199458	-3.20999	0.519692	0.602603	-0.965196	1.38324	0.0371789
Q00772	SLT2	SLT2_YEAST	>sp|Q00772|SLT2_YEAST Mitogen-activated protein kinase SLT2/MPK1 OS=Saccharomyces cerevisiae (strain ATCC 204508 / S288c) GN=SLT2 PE=1 SV=2	Q00772	Q00772_S428	428	Saccharomyces cerevisiae (strain ATCC 204508 / S288c)	0.998774	+		+	+		+	-2.11133	-0.907631	-2.22585	NaN	-6.75363	NaN	NaN	-6.17361	NaN	-6.24561	-4.24675	NaN	-6.17561	-3.98157	-3.99924	-4.90602	-4.44822	-4.42638	-3.71802	-2.92211	-4.52306	-5.79893	-4.22672	Phospho (STY)	S	1	QESFGIHSQNLPRHD	2.89321	0.000517241	-4.97508	0.426219	0.646367	-0.933097	1.39329	0.0315218
P36024	SIS2	SIS2_YEAST	>sp|P36024|SIS2_YEAST Phosphopantothenoylcysteine decarboxylase subunit SIS2 OS=Saccharomyces cerevisiae (strain ATCC 204508 / S288c) GN=SIS2 PE=1 SV=1	P36024	P36024_T189	189	Saccharomyces cerevisiae (strain ATCC 204508 / S288c)	0.926495	+		+	+		+	-2.11076	-1.25476	-1.67681	-5.13708	-2.90527	-5.12609	-5.71098	-5.65867	-3.97194	-3.39127	-4.61933	-3.44932	-2.83245	-3.50925	-1.87998	-2.93629	-2.98877	-2.67	-2.99692	-2.70174	-3.23784	-3.83043	-3.38712	Phospho (STY)	T	1	DKIMATSTPISRENN	2.1787	0.00227224	-3.10174	1.16176	0.350791	-1.79916	1.80195	0.0175657
P53901	INN1	INN1_YEAST	>sp|P53901|INN1_YEAST Ingression protein 1 OS=Saccharomyces cerevisiae (strain ATCC 204508 / S288c) GN=INN1 PE=1 SV=1	P53901	P53901_Y316	316	Saccharomyces cerevisiae (strain ATCC 204508 / S288c)	0.778044	+		+	+		+	-2.10588	-2.05286	-1.71374	-4.52305	NaN	-4.84435	NaN	-4.22278	NaN	-3.46017	-3.41582	-4.72303	1.6902	-2.36567	-2.08652	-3.70102	-1.54353	NaN	-2.85099	-2.10108	-2.43097	-3.95625	-2.7423	Phospho (STY)	Y	1	DDENDAFYSSSHRVS	1.87218	0.00427057	-3.17644	0.555248	0.557194	-1.1475	2.10358	0.0115562
P32499	NUP2	NUP2_YEAST	>sp|P32499|NUP2_YEAST Nucleoporin NUP2 OS=Saccharomyces cerevisiae (strain ATCC 204508 / S288c) GN=NUP2 PE=1 SV=2	P32499	P32499_T271	271	Saccharomyces cerevisiae (strain ATCC 204508 / S288c)	0.931574	+		+	+		+	-2.1023	-0.306396	-1.51587	NaN	-11.2601	-12.3172	-10.4631	-11.6336	-11.658	NaN	-9.89355	-12.8023	-10.0945	-8.47953	-9.54644	-9.06486	-10.1739	NaN	-10.0339	-9.56746	-9.67201	-10.253	-9.98676	Phospho (STY)	T	1	PLSLTEATKTNVDNN	2.13901	0.00241853	-3.34836	0.148061	0.867098	-0.344719	2.35147	0.00960555
P46654	RPS0B	RSSA2_YEAST	>sp|P46654|RSSA2_YEAST 40S ribosomal protein S0-B OS=Saccharomyces cerevisiae (strain ATCC 204508 / S288c) GN=RPS0B PE=1 SV=2	P46654	P46654_S2	2	Saccharomyces cerevisiae (strain ATCC 204508 / S288c)	1	+		+	+		+	-2.0925	-1.17613	-1.07538	-2.76537	-2.35671	-2.9924	-3.84986	-2.57974	NaN	-2.0273	-1.13526	-2.39401	-1.37418	-0.9195	-0.324762	-1.10009	-0.337753	-1.39947	-1.82166	-2.0853	-1.44801	-2.34801	-1.46419	Phospho (STY)	S	1	______MSLPATFDL	3.61859	0.000190564	-4.82392	1.72178	0.238505	-2.41255	2.06285	0.0167339
Q12248	DAD1	DAD1_YEAST	>sp|Q12248|DAD1_YEAST DASH complex subunit DAD1 OS=Saccharomyces cerevisiae (strain ATCC 204508 / S288c) GN=DAD1 PE=1 SV=1	Q12248	Q12248_S77	77	Saccharomyces cerevisiae (strain ATCC 204508 / S288c)	1	+		+	+		+	-2.08717	1.40944	-1.11278	0.537249	0.162424	1.44199	1.32953	0.391954	0.88278	0.210703	-0.174925	-2.19737	-1.90522	3.5113	2.77905	2.96538	2.52095	2.52232	1.68011	1.83575	1.19371	2.13599	2.5815	Phospho (STY)	S	2	YDGLESLSDEAPIDE	3.76997	0.000187625	-5.0129	1.19358	0.332688	1.86348	1.9067	0.0202207
P53289	RTS3	RTS3_YEAST	>sp|P53289|RTS3_YEAST Protein phosphatase type 2A regulatory subunit RTS3 OS=Saccharomyces cerevisiae (strain ATCC 204508 / S288c) GN=RTS3 PE=1 SV=1	P53289	P53289_S214	214	Saccharomyces cerevisiae (strain ATCC 204508 / S288c)	0.999903	+		+	+		+	-2.0851	NaN	1.73115	1.2052	-0.116364	-0.0249062	0.671076	0.038372	NaN	NaN	NaN	NaN	NaN	2.55049	2.46041	2.13899	2.89741	2.15159	-0.559429	-1.09649	-1.56445	-2.2753	-1.3867	Phospho (STY)	S	2	HHTLLPRSLSGISSS	4.02699	0.000141593	-5.3427	NaN	NaN	NaN	2.73453	0.0060272
P53897	IGO1	IGO1_YEAST	>sp|P53897|IGO1_YEAST mRNA stability protein IGO1 OS=Saccharomyces cerevisiae (strain ATCC 204508 / S288c) GN=IGO1 PE=1 SV=1	P53897	P53897_S128	128	Saccharomyces cerevisiae (strain ATCC 204508 / S288c)	0.991176	+		+	+		+	-2.08273	-0.600041	-1.3768	-4.72339	-3.45051	-4.80471	-4.69369	-3.88804	-3.87678	-3.79167	-3.8469	-3.92663	-3.11814	-1.9154	-1.9977	-1.90299	-2.33807	-2.99251	-3.08448	-3.00136	-3.36853	-2.62918	-2.59281	Phospho (STY)	S	3	TLIQKEGSISSGPPS	3.53773	0.00019738	-4.7173	1.04817	0.450855	-1.46121	2.67616	0.00739535
P53091	MCM6	MCM6_YEAST	>sp|P53091|MCM6_YEAST DNA replication licensing factor MCM6 OS=Saccharomyces cerevisiae (strain ATCC 204508 / S288c) GN=MCM6 PE=1 SV=2	P53091	P53091_T251	251	Saccharomyces cerevisiae (strain ATCC 204508 / S288c)	0.908313	+		+	+		+	-2.07361	0.319724	-1.85636	-3.83967	-3.00028	-2.62461	-2.19802	-5.07901	-5.01818	-2.50179	NaN	-5.00876	-2.14342	-1.47298	-1.00538	-1.47981	-0.995808	-1.41958	-1.27133	-1.62875	-0.823294	-2.75236	-0.984048	Phospho (STY)	T	1	AMATRSITTSTSPEQ	2.38497	0.00168783	-3.33178	0.135518	0.875809	0.320759	1.77976	0.0171547
Q07949	PSR2	PSR2_YEAST	>sp|Q07949|PSR2_YEAST Probable phosphatase PSR2 OS=Saccharomyces cerevisiae (strain ATCC 204508 / S288c) GN=PSR2 PE=1 SV=1	Q07949	Q07949_S67	67	Saccharomyces cerevisiae (strain ATCC 204508 / S288c)	0.794285	+		+	+		+	-2.05828	-2.01408	-1.33809	NaN	-0.150299	NaN	NaN	-1.14329	2.08479	1.682	1.10731	0.595057	NaN	1.06628	1.21553	0.552891	2.30166	1.92108	1.01178	0.711637	0.729917	-0.0600433	1.06319	Phospho (STY)	S	1	STPEILLSSSDSGSN	1.77243	0.00544871	-3.00721	1.60205	0.232334	-2.97847	1.58868	0.0278314
P39016	MPT5	MPT5_YEAST	>sp|P39016|MPT5_YEAST Suppressor protein MPT5 OS=Saccharomyces cerevisiae (strain ATCC 204508 / S288c) GN=MPT5 PE=1 SV=2	P39016	P39016_S176	176	Saccharomyces cerevisiae (strain ATCC 204508 / S288c)	0.999954	+		+	+		+	-2.05801	-1.5521	-1.29203	NaN	-2.18379	-0.964302	NaN	-1.6076	-0.0369921	-0.364536	0.0652113	-0.112207	0.282866	-0.0593243	0.226571	0.804886	-0.367618	1.75938	0.371531	0.305742	0.0131779	-1.00109	-1.15535	Phospho (STY)	S	1	AASLRNFSNSNNAAS	1.97475	0.00345969	-3.10628	2.73174	0.117333	-3.94305	1.36288	0.0428862
P47074	MAD3	MAD3_YEAST	>sp|P47074|MAD3_YEAST Spindle assembly checkpoint component MAD3 OS=Saccharomyces cerevisiae (strain ATCC 204508 / S288c) GN=MAD3 PE=1 SV=1	P47074	P47074_S470	470	Saccharomyces cerevisiae (strain ATCC 204508 / S288c)	0.999204	+		+	+		+	-2.05258	-0.839289	-1.67841	-2.58766	-2.11143	-1.95247	-1.63635	-3.54135	-1.28566	-1.55093	-2.14882	-1.18376	-1.46365	-0.727092	0.193741	0.308948	-0.66665	-0.675332	-0.637753	-0.462613	-0.985255	-1.0646	-0.287013	Phospho (STY)	S	1	TETSDIISAVKPRQL	3.01872	0.000466396	-4.06963	1.26768	0.35777	-1.77856	2.76523	0.00599278
P34756	FAB1	FAB1_YEAST	>sp|P34756|FAB1_YEAST 1-phosphatidylinositol 3-phosphate 5-kinase FAB1 OS=Saccharomyces cerevisiae (strain ATCC 204508 / S288c) GN=FAB1 PE=1 SV=3	P34756	P34756_S1611	1611	Saccharomyces cerevisiae (strain ATCC 204508 / S288c)	0.989148	+		+	+		+	-2.04942	-1.42797	-1.53732	NaN	-9.24894	-7.682	NaN	-6.98771	-6.95071	-7.02529	-6.0511	-6.41867	-6.2788	-5.76827	-5.64821	-5.70344	-6.27018	-6.22723	-5.98547	-6.12255	-7.03655	-6.97641	-6.05683	Phospho (STY)	S	1	SRSGTGISMTHDKST	2.11765	0.00257543	-3.3045	1.38724	0.283333	-2.19514	1.42089	0.0352554
P53091	MCM6	MCM6_YEAST	>sp|P53091|MCM6_YEAST DNA replication licensing factor MCM6 OS=Saccharomyces cerevisiae (strain ATCC 204508 / S288c) GN=MCM6 PE=1 SV=2	P53091	P53091_S249	249	Saccharomyces cerevisiae (strain ATCC 204508 / S288c)	0.983642	+		+	+		+	-2.04661	0.513354	-2.05719	-3.83982	-3.00135	-2.62406	-2.198	-5.0779	-5.01803	-2.50229	-4.64229	-5.01087	-2.13443	-1.55597	-1.02779	-1.50579	-0.999448	-1.4191	-1.2458	-1.3442	-0.845068	-2.0132	-1.00691	Phospho (STY)	S	1	TSAMATRSITTSTSP	2.34685	0.00179251	-3.28079	0.262362	0.77056	0.560758	2.25221	0.00883432
P36166	PXL1	PXL1_YEAST	>sp|P36166|PXL1_YEAST Paxillin-like protein 1 OS=Saccharomyces cerevisiae (strain ATCC 204508 / S288c) GN=PXL1 PE=1 SV=3	P36166	P36166_S126	126	Saccharomyces cerevisiae (strain ATCC 204508 / S288c)	0.78702	+		+	+		+	-2.04465	-0.937153	-1.93468	NaN	-5.04381	NaN	-4.50612	-3.19303	-2.51667	NaN	-3.57477	-4.4808	-2.66976	-2.27388	-2.3897	-1.73036	-2.55263	-2.06847	-2.80438	-3.17518	-1.86907	-1.79976	-1.91646	Phospho (STY)	S	1	RPSDISRSISRPSER	2.43565	0.00150443	-3.75942	0.614863	0.553805	-1.16026	1.89784	0.0142071
Q05468	RQC1	RQC1_YEAST	>sp|Q05468|RQC1_YEAST Ribosome quality control complex subunit 1 OS=Saccharomyces cerevisiae (strain ATCC 204508 / S288c) GN=RQC1 PE=1 SV=1	Q05468	Q05468_S234	234	Saccharomyces cerevisiae (strain ATCC 204508 / S288c)	0.999983	+		+	+		+	-2.04419	-1.1671	-1.4532	NaN	NaN	-3.94435	NaN	-4.72828	-3.44622	-3.82736	-2.56881	-3.55616	-2.4475	-2.26484	-2.69043	-1.70045	-2.61445	-2.19042	-2.90507	-3.2524	-2.51726	-3.21221	-2.52865	Phospho (STY)	S	1	SMTSTPVSPQQLKQI	2.62182	0.00100885	-4.43404	1.15327	0.35782	-1.91744	2.11687	0.0124329
P33314	BUD2	BUD2_YEAST	>sp|P33314|BUD2_YEAST Inhibitory regulator protein BUD2/CLA2 OS=Saccharomyces cerevisiae (strain ATCC 204508 / S288c) GN=BUD2 PE=1 SV=2	P33314	P33314_T1068	1068	Saccharomyces cerevisiae (strain ATCC 204508 / S288c)	0.783094	+		+	+		+	-2.03447	-0.942371	-2.16902	NaN	-3.17069	-5.06951	NaN	-2.94348	NaN	-4.58459	-3.34811	-2.92106	-0.288347	-1.91909	-1.41757	-1.29182	-2.2991	-1.53957	-2.64565	-3.03514	-0.317429	-1.10861	-0.687563	Phospho (STY)	T	1	LGNRFSPTKLSRIMR	1.99528	0.00336759	-3.1294	0.326936	0.711365	-0.719799	1.3219	0.0369437
P53897	IGO1	IGO1_YEAST	>sp|P53897|IGO1_YEAST mRNA stability protein IGO1 OS=Saccharomyces cerevisiae (strain ATCC 204508 / S288c) GN=IGO1 PE=1 SV=1	P53897	P53897_Y162	162	Saccharomyces cerevisiae (strain ATCC 204508 / S288c)	1	+		+	+		+	-2.03372	-1.06355	-1.20924	-4.89884	-4.021	-5.82915	-4.93614	-4.86123	-3.57647	-4.16084	-3.61142	-4.25762	-3.62226	-3.2342	-1.99948	-3.21818	-2.79162	-3.13425	-4.26361	-3.47933	-3.40938	-3.91418	-3.43366	Phospho (STY)	Y	2	SSSSSSLYTESPIR_	3.24579	0.000354249	-4.33467	1.96049	0.220894	-2.51519	2.18185	0.013423
P39956	RPH1	RPH1_YEAST	>sp|P39956|RPH1_YEAST DNA damage-responsive transcriptional repressor RPH1 OS=Saccharomyces cerevisiae (strain ATCC 204508 / S288c) GN=RPH1 PE=1 SV=1	P39956	P39956_S561	561	Saccharomyces cerevisiae (strain ATCC 204508 / S288c)	1	+		+	+		+	-2.02771	-0.5648	-2.23663	-2.94391	0.657041	-2.44688	-3.04358	-1.29935	-1.22832	-2.14117	-1.15767	-1.98587	0.260347	0.056859	0.612185	-0.267636	0.193504	0.466953	-0.682842	-0.248496	0.951034	0.791759	1.29503	Phospho (STY)	S	2	ISHSAPHSPVNPNIS	1.67596	0.00702584	-2.50797	0.295521	0.746621	-0.61932	1.66097	0.0193602
P22203	VMA4	VATE_YEAST	>sp|P22203|VATE_YEAST V-type proton ATPase subunit E OS=Saccharomyces cerevisiae (strain ATCC 204508 / S288c) GN=VMA4 PE=1 SV=4	P22203	P22203_S211	211	Saccharomyces cerevisiae (strain ATCC 204508 / S288c)	1	+		+	+		+	-2.02701	0.414792	1.26617	-11.6699	-11.9883	-11.765	-13.0545	-12.5226	-12.3885	-12.0952	-12.4824	-13.4933	NaN	-10.257	-10.346	-10.4126	-9.83024	-10.0195	-12.9936	-12.4158	-13.7085	-14.4665	-13.7469	Phospho (STY)	S	1	EERLKLLSEEALPAI	4.03462	0.000139779	-5.31354	0.479429	0.657325	0.833517	1.70098	0.024529
P21192	ACE2	ACE2_YEAST	>sp|P21192|ACE2_YEAST Metallothionein expression activator OS=Saccharomyces cerevisiae (strain ATCC 204508 / S288c) GN=ACE2 PE=1 SV=1	P21192	P21192_S474	474	Saccharomyces cerevisiae (strain ATCC 204508 / S288c)	0.957646	+		+	+		+	-2.02345	0.937457	-1.44623	-3.3427	-1.84892	-1.04978	-0.703872	-2.59852	-1.33888	-7.02981	-3.27255	-1.84454	-0.745308	-0.0215893	-0.00741386	0.0877895	0.0867596	0.427901	0.146442	-0.22656	-0.401649	-0.629607	-1.20129	Phospho (STY)	S	1	ANALASSSVLPPIPG	2.46704	0.0014568	-3.41303	0.330961	0.707702	0.706578	1.5689	0.0281572
P43603	LSB3	LSB3_YEAST	>sp|P43603|LSB3_YEAST LAS seventeen-binding protein 3 OS=Saccharomyces cerevisiae (strain ATCC 204508 / S288c) GN=LSB3 PE=1 SV=3	P43603	P43603_Y316	316	Saccharomyces cerevisiae (strain ATCC 204508 / S288c)	0.874919	+		+	+		+	-2.01917	-0.676724	-1.63757	NaN	-4.01053	-6.59085	-5.339	-4.70876	-5.37778	NaN	-6.84028	-1.42762	-4.29657	-3.04048	-3.03527	-3.48186	-2.75988	-3.3981	-4.36036	-4.10021	-2.90982	-3.31614	-2.93702	Phospho (STY)	Y	1	DPSGASSYYASHRRS	2.28784	0.00198623	-3.3424	0.212486	0.802348	-0.494233	1.56336	0.0263261
P20134	SFL1	SFL1_YEAST	>sp|P20134|SFL1_YEAST Flocculation suppression protein OS=Saccharomyces cerevisiae (strain ATCC 204508 / S288c) GN=SFL1 PE=1 SV=3	P20134	P20134_S576	576	Saccharomyces cerevisiae (strain ATCC 204508 / S288c)	0.840335	+		+	+		+	-2.01874	1.20916	1.6206	1.94132	2.55343	2.66984	1.67354	1.35091	1.35011	0.725781	-0.0249491	1.21924	0.873062	3.77009	3.59778	4.10671	3.78288	5.02531	-1.08372	0.433824	0.979863	0.968518	0.787533	Phospho (STY)	S	1	YSQPKMRSLGSTSSL	3.29849	0.000354468	-4.39149	2.06611	0.20194	2.68923	2.09213	0.0123968
P47136	BUD4	BUD4_YEAST	>sp|P47136|BUD4_YEAST Bud site selection protein 4 OS=Saccharomyces cerevisiae (strain ATCC 204508 / S288c) GN=BUD4 PE=1 SV=2	P47136	P47136_T722	722	Saccharomyces cerevisiae (strain ATCC 204508 / S288c)	1	+		+	+		+	-2.00868	-1.3433	-1.84532	-4.88169	-3.02103	-2.18599	-1.34107	-1.49542	-1.16308	-2.37085	-1.49292	-1.74381	0.561977	-0.479633	-1.19458	-0.29201	-0.306839	-0.608722	-0.793653	-1.89435	-0.090498	-0.127599	-0.792488	Phospho (STY)	T	1	LDPMRRNTLISKRIQ	1.77457	0.00560475	-2.61799	0.863477	0.446725	-1.47185	1.46464	0.0299361
Q02455	MLP1	MLP1_YEAST	>sp|Q02455|MLP1_YEAST Protein MLP1 OS=Saccharomyces cerevisiae (strain ATCC 204508 / S288c) GN=MLP1 PE=1 SV=2	Q02455	Q02455_T337	337	Saccharomyces cerevisiae (strain ATCC 204508 / S288c)	1	+		+	+		+	-1.9972	-0.362481	-1.65324	NaN	-0.920679	-3.54765	-2.64263	-2.86799	-1.92861	-2.49812	-2.35846	-3.36505	-0.511041	-1.35031	-0.212404	-0.190075	-0.565681	-0.16921	-1.58974	-0.55167	-0.338087	-0.643175	-1.08482	Phospho (STY)	T	2	ADDSKKQTPENEDLL	2.06389	0.00298186	-3.05688	0.199758	0.82339	-0.440658	1.69648	0.0209501
P39956	RPH1	RPH1_YEAST	>sp|P39956|RPH1_YEAST DNA damage-responsive transcriptional repressor RPH1 OS=Saccharomyces cerevisiae (strain ATCC 204508 / S288c) GN=RPH1 PE=1 SV=1	P39956	P39956_S557	557	Saccharomyces cerevisiae (strain ATCC 204508 / S288c)	1	+		+	+		+	-1.99684	-0.500307	-2.27371	-1.94368	1.6515	-1.67066	-2.0407	-0.296503	-0.234653	-1.4062	-0.186879	-1.21	1.23922	1.02529	1.53881	0.665464	1.14064	1.31397	0.321574	0.698637	1.97275	1.76859	2.30693	Phospho (STY)	S	2	NISGISHSAPHSPVN	1.62482	0.00799227	-2.44448	0.244109	0.783324	-0.529584	1.66339	0.0192317
P39705	NUP60	NUP60_YEAST	>sp|P39705|NUP60_YEAST Nucleoporin NUP60 OS=Saccharomyces cerevisiae (strain ATCC 204508 / S288c) GN=NUP60 PE=1 SV=1	P39705	P39705_T242	242	Saccharomyces cerevisiae (strain ATCC 204508 / S288c)	0.880196	+		+	+		+	-1.98646	-1.13628	-2.13878	-5.27594	-3.64396	-5.22082	-4.8889	-4.37948	-4.5517	-4.52596	-3.12064	-3.11354	-2.4159	-2.80907	-2.89276	-2.59222	-2.36951	-2.81327	-2.50646	-2.64013	-2.57821	-2.44925	-2.54116	Phospho (STY)	T	3	KKIPDTYTANTSAQS	3.5971	0.000195509	-4.73886	1.21048	0.34135	-1.82371	3.94128	0.00244344
P39678	MBP1	MBP1_YEAST	>sp|P39678|MBP1_YEAST Transcription factor MBP1 OS=Saccharomyces cerevisiae (strain ATCC 204508 / S288c) GN=MBP1 PE=1 SV=1	P39678	P39678_S244	244	Saccharomyces cerevisiae (strain ATCC 204508 / S288c)	1	+	+	+	+	+	+	-1.97898	-2.37482	-2.52409	-1.96235	-3.06503	-3.98888	-3.01057	NaN	-0.861244	-0.583891	-0.953995	-0.539881	-0.220415	-0.980186	-1.7223	-0.70978	-1.07348	-0.652873	-0.451757	-0.280987	-0.500952	-0.878893	-0.30052	Phospho (STY)	S	1	QQPQQNNSAQFKEID	2.64331	0.00102564	-3.78181	3.28827	0.0490909	-4.82296	3.50748	0.0030625
P54786	ZDS2	ZDS2_YEAST	>sp|P54786|ZDS2_YEAST Protein ZDS2 OS=Saccharomyces cerevisiae (strain ATCC 204508 / S288c) GN=ZDS2 PE=1 SV=1	P54786	P54786_S577	577	Saccharomyces cerevisiae (strain ATCC 204508 / S288c)	0.886373	+		+	+		+	-1.96612	-0.545566	-1.30618	NaN	-3.44494	NaN	NaN	-4.34037	NaN	-3.1201	-4.09247	-2.77453	-3.40125	-1.96749	-2.29359	-1.84178	-1.64627	-1.88353	-3.11104	-2.66412	-2.20877	NaN	-2.36198	Phospho (STY)	S	1	DFVNLSVSRRAKSTK	2.93486	0.000517047	-4.96776	0.47185	0.6428	-0.907735	1.49291	0.0331045
P11978	SIR4	SIR4_YEAST	>sp|P11978|SIR4_YEAST Regulatory protein SIR4 OS=Saccharomyces cerevisiae (strain ATCC 204508 / S288c) GN=SIR4 PE=1 SV=1	P11978	P11978_S274	274	Saccharomyces cerevisiae (strain ATCC 204508 / S288c)	1	+		+	+		+	-1.95323	0.622859	-1.35078	NaN	-2.37835	-4.01449	-2.92578	-2.30891	-5.12152	-4.07921	-3.06366	-3.94671	-1.4376	-0.707088	-0.864709	-0.88554	-1.12582	-1.1851	-2.38484	-2.49751	-0.82642	-1.12588	-0.945878	Phospho (STY)	S	1	PEESKARSPGIAKPN	3.00537	0.000486553	-4.24235	0.345933	0.709662	0.707665	1.38979	0.0401652
P53739	FPK1	FPK1_YEAST	>sp|P53739|FPK1_YEAST Flippase kinase 1 OS=Saccharomyces cerevisiae (strain ATCC 204508 / S288c) GN=FPK1 PE=1 SV=1	P53739	P53739_T155	155	Saccharomyces cerevisiae (strain ATCC 204508 / S288c)	1	+		+	+		+	-1.94032	-0.191871	-2.29319	-2.38851	NaN	1.79364	0.756128	1.48925	0.00870228	0.634168	0.285983	0.719805	1.37384	2.29511	2.0376	3.18888	3.00666	1.2365	2.95844	2.89996	2.67038	1.86279	3.13752	Phospho (STY)	T	3	PETDVLQTPKMVHID	1.1202	0.0309715	-1.88053	0.0788658	0.926881	-0.195445	1.45549	0.0277408
P38431	TIF5	IF5_YEAST	>sp|P38431|IF5_YEAST Eukaryotic translation initiation factor 5 OS=Saccharomyces cerevisiae (strain ATCC 204508 / S288c) GN=TIF5 PE=1 SV=1	P38431	P38431_S138	138	Saccharomyces cerevisiae (strain ATCC 204508 / S288c)	0.999526	+		+	+		+	-1.92589	0.893696	3.11854	-7.82187	-7.53465	-7.39597	-7.49073	-7.80987	-9.02584	-8.09746	-8.61804	-8.73424	-8.04599	-5.6884	-5.64823	-5.66521	-5.79442	-5.62736	-11.3773	-10.0377	-10.3105	NaN	-11.1912	Phospho (STY)	S	1	DLRHKLSSFILKNPP	7.56297	0.000103093	-10.0548	2.5824	0.174988	2.90315	4.743	0.00269767
P42944	GZF3	GZF3_YEAST	>sp|P42944|GZF3_YEAST Protein GZF3 OS=Saccharomyces cerevisiae (strain ATCC 204508 / S288c) GN=GZF3 PE=1 SV=1	P42944	P42944_T444	444	Saccharomyces cerevisiae (strain ATCC 204508 / S288c)	0.999928	+		+	+		+	-1.92135	-0.951455	-1.44769	-1.84461	-0.932572	-1.27403	0.0954638	-1.09307	1.15326	-0.930766	-0.663778	-0.38067	0.530416	0.71456	0.27969	1.12165	0.952896	1.48916	0.907351	0.452412	0.608516	0.0401087	0.181257	Phospho (STY)	T	1	SNVKTETTPPHFIPF	3.04119	0.000469935	-4.0414	1.02297	0.420343	-1.57953	2.47289	0.00862365
P40091	PEA2	PEA2_YEAST	>sp|P40091|PEA2_YEAST Protein PEA2 OS=Saccharomyces cerevisiae (strain ATCC 204508 / S288c) GN=PEA2 PE=1 SV=1	P40091	P40091_S362	362	Saccharomyces cerevisiae (strain ATCC 204508 / S288c)	0.999999	+		+	+		+	-1.91954	-1.10111	-1.50957	-5.3007	NaN	-5.42531	-2.63252	-4.11646	-2.4173	-5.33083	-3.72862	-2.78558	-2.07586	-2.54946	-2.54229	-2.2975	-2.36919	-2.48758	-2.60527	-2.54343	-3.00485	-3.3493	-2.79303	Phospho (STY)	S	1	GSGSRSLSIMTSEFK	1.9108	0.00427394	-2.85097	0.604568	0.550739	-1.12941	1.41291	0.0361874
P07260	CDC33	IF4E_YEAST	>sp|P07260|IF4E_YEAST Eukaryotic translation initiation factor 4E OS=Saccharomyces cerevisiae (strain ATCC 204508 / S288c) GN=CDC33 PE=1 SV=1	P07260	P07260_T22	22	Saccharomyces cerevisiae (strain ATCC 204508 / S288c)	1	+		+	+		+	-1.91493	-0.533576	-1.34215	-4.93933	-2.98524	-4.48542	-4.25849	-4.21114	-3.10211	-4.15571	-3.84725	-4.34701	-2.75966	-2.8086	-2.30868	-2.40859	-2.21645	-1.56265	-3.00873	-2.97184	-2.43654	-2.7587	-2.99305	Phospho (STY)	T	2	SVDDTTATPKTVLSD	2.98487	0.000499102	-3.97315	0.575512	0.598978	-0.977332	2.35561	0.0103019
P57744	TIM8	TIM8_YEAST	>sp|P57744|TIM8_YEAST Mitochondrial import inner membrane translocase subunit TIM8 OS=Saccharomyces cerevisiae (strain ATCC 204508 / S288c) GN=TIM8 PE=1 SV=1	P57744	P57744_S5	5	Saccharomyces cerevisiae (strain ATCC 204508 / S288c)	0.992495	+		+	+		+	-1.91274	-0.172303	1.8282	-7.13604	-7.68783	-7.03953	-7.35584	-7.71062	-6.72827	-6.90441	-7.91214	-7.33283	-7.1907	-5.81075	-5.781	-5.41099	-5.14743	-5.21597	-9.00292	-8.81575	-8.92917	-10.2079	-9.11514	Phospho (STY)	S	1	___MSSLSTSDLASL	4.9997	4.11523e-05	-6.47193	0.297475	0.798135	-0.497484	3.65283	0.00339086
P38426	TPS3	TPS3_YEAST	>sp|P38426|TPS3_YEAST Trehalose synthase complex regulatory subunit TPS3 OS=Saccharomyces cerevisiae (strain ATCC 204508 / S288c) GN=TPS3 PE=1 SV=3	P38426	P38426_S181	181	Saccharomyces cerevisiae (strain ATCC 204508 / S288c)	0.999999	+		+	+		+	-1.91193	-0.600427	-1.35621	-2.74779	-0.8629	-2.11045	-2.91518	-2.68469	-1.91116	-1.57784	-2.3704	-1.6505	-0.808981	-0.599745	-0.319757	-0.0707397	-0.40861	-0.362503	-1.2134	-0.995176	-0.740744	-0.804548	-0.786089	Phospho (STY)	S	1	LMKNPNLSFDSHPPR	2.95825	0.000525633	-3.94104	0.652757	0.561626	-1.084	2.10264	0.013574
P40463	VHS2	VHS2_YEAST	>sp|P40463|VHS2_YEAST Protein VHS2 OS=Saccharomyces cerevisiae (strain ATCC 204508 / S288c) GN=VHS2 PE=1 SV=1	P40463	P40463_Y109	109	Saccharomyces cerevisiae (strain ATCC 204508 / S288c)	0.879685	+		+	+		+	-1.91131	0.540711	1.05509	-3.74036	-3.88622	NaN	NaN	-4.17425	-4.25921	-4.23664	NaN	-5.22228	-4.17916	-2.7008	-2.03502	-2.09681	-1.77256	-1.50635	-4.6196	-4.68969	-4.76214	-4.90811	-5.96398	Phospho (STY)	Y	1	SIASYQTYNPDFVVQ	3.30061	0.000354227	-5.00856	0.835608	0.510697	1.30506	1.65657	0.0296561
P25694	CDC48	CDC48_YEAST	>sp|P25694|CDC48_YEAST Cell division control protein 48 OS=Saccharomyces cerevisiae (strain ATCC 204508 / S288c) GN=CDC48 PE=1 SV=3	P25694	P25694_S768	768	Saccharomyces cerevisiae (strain ATCC 204508 / S288c)	0.998622	+		+	+		+	-1.91032	-0.0572495	-1.3745	NaN	-7.37992	-8.05879	-7.42575	-7.61403	-7.01914	-9.24991	-7.74378	-8.07448	-5.72456	-5.89917	-5.85184	-5.53143	-5.61956	-5.64454	-7.11263	-6.74652	-5.69725	-5.75608	-5.91315	Phospho (STY)	S	1	AMKTAKRSVSDAELR	5.21909	2.73349e-05	-7.40511	0.0292546	0.965522	-0.0737977	2.22401	0.0115687
P53191	PIB2	PIB2_YEAST	>sp|P53191|PIB2_YEAST Phosphatidylinositol 3-phosphate-binding protein 2 OS=Saccharomyces cerevisiae (strain ATCC 204508 / S288c) GN=PIB2 PE=1 SV=1	P53191	P53191_S82	82	Saccharomyces cerevisiae (strain ATCC 204508 / S288c)	1	+		+	+		+	-1.90959	-1.77896	-2.68605	-4.72955	NaN	-4.89343	-6.20686	-4.8689	-2.49162	-4.50756	-3.9571	-3.16055	-2.8618	-3.50855	-2.58989	-3.05778	-3.23879	-3.93048	-2.68702	-3.35053	-1.80428	-2.73291	-1.86843	Phospho (STY)	S	1	LSSISLKSMVNQHRQ	2.71828	0.000899063	-3.85101	1.9687	0.182761	-2.88691	3.26019	0.00356757
Q12276	HER1	HER1_YEAST	>sp|Q12276|HER1_YEAST HMG2-induced ER-remodeling protein 1 OS=Saccharomyces cerevisiae (strain ATCC 204508 / S288c) GN=HER1 PE=1 SV=1	Q12276	Q12276_S211	211	Saccharomyces cerevisiae (strain ATCC 204508 / S288c)	0.988531	+		+	+		+	-1.90001	-0.024564	-1.27601	NaN	-2.43701	NaN	NaN	-1.91616	NaN	-2.44567	-2.39059	-2.25464	-1.5172	-0.281019	0.126903	-0.972054	-0.708739	0.45201	-1.67699	-0.414119	-1.134	-0.660149	-0.617623	Phospho (STY)	S	1	PPIDTRQSKISTPTS	2.04864	0.00315205	-3.40369	0.0227725	0.972682	-0.0533665	1.59857	0.0282912
P34756	FAB1	FAB1_YEAST	>sp|P34756|FAB1_YEAST 1-phosphatidylinositol 3-phosphate 5-kinase FAB1 OS=Saccharomyces cerevisiae (strain ATCC 204508 / S288c) GN=FAB1 PE=1 SV=3	P34756	P34756_T1953	1953	Saccharomyces cerevisiae (strain ATCC 204508 / S288c)	1	+		+	+		+	-1.89563	-0.964095	-1.55896	NaN	-3.76071	-4.05389	-2.40424	-2.50277	-1.36358	-2.46376	-2.03319	-3.03897	-2.18205	-1.1025	-1.52914	-0.652514	-1.61782	-1.5219	-1.41023	-1.75751	-1.84014	-1.52902	-1.5703	Phospho (STY)	T	1	TKEGLLNTPPIEGAR	2.52764	0.00133738	-3.60477	1.05925	0.40324	-1.64762	2.32279	0.00969785
P35197	GCS1	GCS1_YEAST	>sp|P35197|GCS1_YEAST ADP-ribosylation factor GTPase-activating protein GCS1 OS=Saccharomyces cerevisiae (strain ATCC 204508 / S288c) GN=GCS1 PE=1 SV=1	P35197	P35197_T232	232	Saccharomyces cerevisiae (strain ATCC 204508 / S288c)	0.948977	+		+	+		+	-1.88303	-1.31726	-1.29749	NaN	-9.37754	-8.39017	NaN	-7.93322	-6.55189	-8.23767	-7.13785	-8.25529	-6.06589	-6.76591	-6.77675	-5.99402	-7.99634	-5.88672	-7.24761	-7.56707	-7.11239	-6.89729	-7.5231	Phospho (STY)	T	1	RSAGSSNTLSLENFQ	1.72073	0.00652573	-2.72219	1.02231	0.393933	-1.72145	1.98047	0.0160146
Q12754	RRP12	RRP12_YEAST	>sp|Q12754|RRP12_YEAST Ribosomal RNA-processing protein 12 OS=Saccharomyces cerevisiae (strain ATCC 204508 / S288c) GN=RRP12 PE=1 SV=1	Q12754	Q12754_Y1057	1057	Saccharomyces cerevisiae (strain ATCC 204508 / S288c)	0.999997			+			+	-1.88272	-1.98268	-2.67776	NaN	-1.36568	0.345172	-0.96745	0.2097	NaN	1.11468	0.778754	2.16054	2.09848	2.78728	3.16913	2.71487	3.04092	-4.52143	2.50185	2.95917	2.61685	0.250843	2.83727	Phospho (STY)	Y	2	SAFDEAVYGSDEEND	0.504131	0.213653	-1.02725	1.94666	0.180365	-3.04993	2.24707	0.00786468
P36041	EAP1	EAP1_YEAST	>sp|P36041|EAP1_YEAST Protein EAP1 OS=Saccharomyces cerevisiae (strain ATCC 204508 / S288c) GN=EAP1 PE=1 SV=1	P36041	P36041_S53	53	Saccharomyces cerevisiae (strain ATCC 204508 / S288c)	0.979203	+		+	+		+	-1.86811	-0.425531	-1.59531	-9.64749	-7.69116	-8.16472	-7.46146	-8.655	-7.03052	-9.90799	NaN	-7.47287	-7.18236	-6.75291	-5.16783	-6.49668	-6.79197	-7.06989	-5.55036	-6.26311	-7.38982	-7.77437	-6.66559	Phospho (STY)	S	1	REEKPIGSVESSTDS	2.18072	0.00250531	-3.04589	0.234162	0.795077	-0.50663	1.6827	0.0219761
P47136	BUD4	BUD4_YEAST	>sp|P47136|BUD4_YEAST Bud site selection protein 4 OS=Saccharomyces cerevisiae (strain ATCC 204508 / S288c) GN=BUD4 PE=1 SV=2	P47136	P47136_S391	391	Saccharomyces cerevisiae (strain ATCC 204508 / S288c)	0.999985	+		+	+		+	-1.84617	-1.12289	-1.86989	-3.45748	-1.99416	-2.16455	-1.732	-2.11121	-0.743423	-1.3884	-1.37166	-1.79486	-0.546602	-0.708954	-0.0561476	-0.257191	-0.611042	-0.595228	-0.691067	-0.514295	-0.198151	-0.486905	-0.219544	Phospho (STY)	S	3	QEDSLAHSEPKFKDL	3.33055	0.000356293	-4.34129	1.74781	0.237646	-2.34873	3.45831	0.00365462
Q04067	TIF35	EIF3G_YEAST	>sp|Q04067|EIF3G_YEAST Eukaryotic translation initiation factor 3 subunit G OS=Saccharomyces cerevisiae (strain ATCC 204508 / S288c) GN=TIF35 PE=1 SV=1	Q04067	Q04067_S2	2	Saccharomyces cerevisiae (strain ATCC 204508 / S288c)	1	+		+	+		+	-1.83412	-0.0212017	-1.4727	-4.18783	-4.7203	-3.7891	-3.23967	-4.17121	-2.63123	-5.46495	-4.07245	-3.95213	-3.88134	-2.61221	-1.85349	-1.85227	-2.76616	-1.85337	-2.06806	-3.48492	-2.42572	-2.59081	-2.1751	Phospho (STY)	S	1	______MSEVAPEEI	3.35388	0.000356044	-4.36171	0.014129	0.977259	-0.0346377	2.519	0.00811741
Q04461	YMR111C	YM01_YEAST	>sp|Q04461|YM01_YEAST Uncharacterized protein YMR111C OS=Saccharomyces cerevisiae (strain ATCC 204508 / S288c) GN=YMR111C PE=1 SV=1	Q04461	Q04461_S265	265	Saccharomyces cerevisiae (strain ATCC 204508 / S288c)	0.891245	+		+	+		+	-1.83202	-0.819285	-1.25158	0.632087	-0.77116	-1.60041	-0.537474	-1.118	-0.285954	0.0920191	0.336182	-0.0840368	0.643249	0.695236	0.798847	1.30437	1.57862	1.38807	1.09731	0.473423	0.0319586	0.674541	0.585693	Phospho (STY)	S	1	LPLNNPDSVSNADDS	2.67211	0.001066	-3.58301	1.10247	0.406662	-1.61558	1.79796	0.0215106
P29547	CAM1	EF1G1_YEAST	>sp|P29547|EF1G1_YEAST Elongation factor 1-gamma 1 OS=Saccharomyces cerevisiae (strain ATCC 204508 / S288c) GN=CAM1 PE=1 SV=2	P29547	P29547_T32	32	Saccharomyces cerevisiae (strain ATCC 204508 / S288c)	1	+		+	+		+	-1.8317	-0.331135	1.37862	-7.11147	-5.84959	-6.44918	-6.95169	-6.47283	-5.58838	-5.98633	-6.66983	-7.05301	-5.88154	-5.19812	-4.80927	-4.72846	-4.65695	-4.28344	-7.21387	-9.44701	-6.9362	NaN	-8.18523	Phospho (STY)	T	1	KLDVKVVTPDAAAEQ	3.90209	0.000187251	-5.00881	0.430246	0.695336	-0.736446	1.36792	0.0413088
P40010	NUG1	NUG1_YEAST	>sp|P40010|NUG1_YEAST Nuclear GTP-binding protein NUG1 OS=Saccharomyces cerevisiae (strain ATCC 204508 / S288c) GN=NUG1 PE=1 SV=1	P40010	P40010_S462	462	Saccharomyces cerevisiae (strain ATCC 204508 / S288c)	0.996704	+		+	+		+	-1.82802	0.346532	1.03118	NaN	-7.2063	-7.8568	-7.19485	-6.84842	NaN	-6.76416	-8.46291	-7.99548	-7.26995	-6.00931	-5.89304	NaN	-5.53733	-4.3546	NaN	-8.58996	NaN	-8.36376	-7.9696	Phospho (STY)	S	1	PNTSAAASQQDKQNL	2.25642	0.00218758	-3.43071	0.343984	0.736794	0.651546	1.77928	0.024644
Q04461	YMR111C	YM01_YEAST	>sp|Q04461|YM01_YEAST Uncharacterized protein YMR111C OS=Saccharomyces cerevisiae (strain ATCC 204508 / S288c) GN=YMR111C PE=1 SV=1	Q04461	Q04461_S272	272	Saccharomyces cerevisiae (strain ATCC 204508 / S288c)	0.9978	+		+	+		+	-1.81617	-0.659779	-1.25098	0.631373	-0.771758	-1.60027	-0.537214	-1.11781	-0.285451	0.0920143	0.336162	-0.882766	0.643257	0.695236	0.740706	1.30441	1.5786	1.36624	1.09731	0.473432	0.0282679	0.674509	0.585691	Phospho (STY)	S	1	SVSNADDSNNQLDGT	2.63803	0.00115746	-3.53884	0.728132	0.528508	-1.18403	1.79644	0.0215888
Q04279	SEG1	SEG1_YEAST	>sp|Q04279|SEG1_YEAST Eisosome protein SEG1 OS=Saccharomyces cerevisiae (strain ATCC 204508 / S288c) GN=SEG1 PE=1 SV=1	Q04279	Q04279_S870	870	Saccharomyces cerevisiae (strain ATCC 204508 / S288c)	1	+		+	+		+	-1.80442	0.240987	1.18908	0.0819073	0.115808	0.205259	0.237291	-0.175402	0.226707	-0.0818691	-0.470776	-0.302639	-0.111496	1.71135	1.85687	1.87764	2.0045	2.0366	-0.980066	-1.02619	-1.00496	-1.38376	-1.08559	Phospho (STY)	S	2	QKENNVVSPGVSSPN	7.28042	7.49064e-05	-9.34129	0.925667	0.583267	1.01299	5.51443	0.00201626
Q03833	GIS1	GIS1_YEAST	>sp|Q03833|GIS1_YEAST Transcriptional activator/repressor GIS1 OS=Saccharomyces cerevisiae (strain ATCC 204508 / S288c) GN=GIS1 PE=1 SV=1	Q03833	Q03833_S373	373	Saccharomyces cerevisiae (strain ATCC 204508 / S288c)	0.995753	+		+	+		+	-1.79749	-1.43756	-1.55617	-4.14462	-3.07092	-4.97308	NaN	-3.6386	NaN	-2.60636	-3.10047	-2.21045	-2.1597	-2.78776	-2.75816	-2.46844	0.444913	-3.22713	-2.45532	-2.92335	-2.2958	-2.53072	-1.79799	Phospho (STY)	S	2	FDELLNHSSQELQNL	1.17302	0.0276427	-1.93204	1.69442	0.234306	-2.57334	2.16775	0.0113525
P53939	NIS1	NIS1_YEAST	>sp|P53939|NIS1_YEAST Protein NIS1 OS=Saccharomyces cerevisiae (strain ATCC 204508 / S288c) GN=NIS1 PE=1 SV=1	P53939	P53939_S260	260	Saccharomyces cerevisiae (strain ATCC 204508 / S288c)	0.987966	+		+	+		+	-1.7927	-0.521921	-1.38091	-3.27909	-1.39097	-1.32169	-1.76355	-0.655306	NaN	-3.9877	0.362855	-0.717038	-0.29892	0.483237	0.902935	-0.0932169	-0.135095	-0.604953	0.0422897	0.0668173	-0.762041	-0.616078	-0.237032	Phospho (STY)	S	3	ISRKLPKSQPGSLPT	2.10127	0.00305151	-2.93779	0.212945	0.80506	-0.481233	1.73177	0.0221463
Q01722	GCR2	GCR2_YEAST	>sp|Q01722|GCR2_YEAST Glycolytic genes transcriptional activator GCR2 OS=Saccharomyces cerevisiae (strain ATCC 204508 / S288c) GN=GCR2 PE=1 SV=1	Q01722	Q01722_S151	151	Saccharomyces cerevisiae (strain ATCC 204508 / S288c)	0.972022	+		+	+		+	-1.792	NaN	1.44139	-4.61512	NaN	-4.49067	NaN	-4.97508	NaN	NaN	NaN	NaN	NaN	-2.79267	-4.60787	-2.44379	-2.47878	-2.18502	NaN	NaN	-6.00672	-6.2633	NaN	Phospho (STY)	S	1	NATLSSGSIDDRSTS	1.63285	0.00829291	-2.58709	NaN	NaN	NaN	2.1956	0.0114346
Q04409	EMI2	EMI2_YEAST	>sp|Q04409|EMI2_YEAST Putative glucokinase-2 OS=Saccharomyces cerevisiae (strain ATCC 204508 / S288c) GN=EMI2 PE=1 SV=1	Q04409	Q04409_S2	2	Saccharomyces cerevisiae (strain ATCC 204508 / S288c)	1	+		+	+		+	-1.78667	0.112642	1.05169	2.40622	1.93701	2.16292	1.94554	1.49443	2.30163	2.0097	1.45578	1.84353	1.77228	3.76343	3.81033	3.852	3.8596	3.59413	1.06357	1.07898	0.927038	0.864595	0.753502	Phospho (STY)	S	1	______MSFENLHKV	5.46816	3.02267e-05	-6.9191	0.223463	0.854926	0.369254	3.71112	0.00455543
Q05541	NSE3	NSE3_YEAST	>sp|Q05541|NSE3_YEAST Non-structural maintenance of chromosome element 3 OS=Saccharomyces cerevisiae (strain ATCC 204508 / S288c) GN=NSE3 PE=1 SV=1	Q05541	Q05541_S8	8	Saccharomyces cerevisiae (strain ATCC 204508 / S288c)	0.999999	+		+	+		+	-1.77567	-1.04731	-1.64203	-3.5351	-0.849375	-0.391316	-0.103702	-0.452271	1.09673	-0.681668	0.0325613	0.178658	-0.721506	0.719702	0.929653	0.642322	0.63551	0.619379	1.04287	0.548817	0.325271	0.272445	0.689001	Phospho (STY)	S	1	MSSIDNDSDVDLTED	1.6434	0.00828028	-2.42847	0.746753	0.499061	-1.29082	1.46685	0.0315328
P48562	CLA4	CLA4_YEAST	>sp|P48562|CLA4_YEAST Serine/threonine-protein kinase CLA4 OS=Saccharomyces cerevisiae (strain ATCC 204508 / S288c) GN=CLA4 PE=1 SV=1	P48562	P48562_S301	301	Saccharomyces cerevisiae (strain ATCC 204508 / S288c)	0.999452			+			+	-1.76873	-2.39681	-1.69978	NaN	-6.9032	-5.82503	-6.04706	NaN	-4.13119	-4.21915	-3.23451	NaN	NaN	-6.59191	-4.55833	-3.63223	-5.58655	-2.07948	-3.98366	-5.76563	-5.27078	-3.72351	-4.04968	Phospho (STY)	S	1	MVSQRKTSQPPNTKS	0.827935	0.0756064	-1.51498	2.20617	0.14475	-4.31878	1.55603	0.0259558
P31380	FUN30	FUN30_YEAST	>sp|P31380|FUN30_YEAST ATP-dependent helicase FUN30 OS=Saccharomyces cerevisiae (strain ATCC 204508 / S288c) GN=FUN30 PE=1 SV=1	P31380	P31380_T131	131	Saccharomyces cerevisiae (strain ATCC 204508 / S288c)	0.999999	+		+	+		+	-1.76328	-0.0734488	-1.66833	NaN	NaN	NaN	-3.22555	-1.07713	-7.22254	-0.865765	-1.00889	-1.912	0.619724	-0.585136	-1.17562	0.0402508	-0.392647	0.172823	-0.219839	-1.20508	-0.178699	-0.595545	-0.215879	Phospho (STY)	T	1	ASPKKSETPPPVKKS	1.28047	0.0206055	-2.2138	0.01053	0.978067	-0.030258	1.28629	0.0438061
P39938	RPS26A	RS26A_YEAST	>sp|P39938|RS26A_YEAST 40S ribosomal protein S26-A OS=Saccharomyces cerevisiae (strain ATCC 204508 / S288c) GN=RPS26A PE=1 SV=1	P39938	P39938_Y59	59	Saccharomyces cerevisiae (strain ATCC 204508 / S288c)	0.984864	+		+	+		+	-1.76127	-0.617338	-1.06543	-8.28579	-8.54987	-7.57308	-7.04877	-8.25548	-7.49034	-7.07992	-7.88698	-7.23714	-6.93193	-6.20792	-6.25983	-6.35116	-5.99111	-6.0966	-6.91751	-6.55437	-7.06721	-6.77934	-7.06738	Phospho (STY)	Y	1	DLSEASVYPEYALPK	3.59967	0.000222864	-4.60157	1.03492	0.451119	-1.45975	2.1851	0.014859
Q07800	PSR1	PSR1_YEAST	>sp|Q07800|PSR1_YEAST Phosphatase PSR1 OS=Saccharomyces cerevisiae (strain ATCC 204508 / S288c) GN=PSR1 PE=1 SV=1	Q07800	Q07800_S191	191	Saccharomyces cerevisiae (strain ATCC 204508 / S288c)	0.810524	+		+	+		+	-1.75835	-0.0678267	2.13264	NaN	-2.92565	NaN	NaN	-5.20967	-3.10979	-4.75703	NaN	-4.06399	-4.06854	-1.60475	-2.03816	-2.39282	-1.85679	-3.65403	-5.30148	-6.60373	-7.41406	-6.14901	-5.53322	Phospho (STY)	S	1	RGPTVQVSSDHLIQD	1.02551	0.0419066	-1.84489	0.0263141	0.967771	-0.0703484	1.22657	0.045362
Q03212	EAR1	EAR1_YEAST	>sp|Q03212|EAR1_YEAST Protein EAR1 OS=Saccharomyces cerevisiae (strain ATCC 204508 / S288c) GN=EAR1 PE=1 SV=1	Q03212	Q03212_T464	464	Saccharomyces cerevisiae (strain ATCC 204508 / S288c)	0.825188	+		+	+		+	-1.7568	-0.414654	-1.12883	NaN	-0.0901985	-0.266523	1.13789	0.780113	1.48652	0.27494	1.35818	0.498951	0.406287	1.95055	2.1543	2.38674	1.87747	2.36653	1.48213	1.56882	1.98671	0.912719	1.6454	Phospho (STY)	T	1	EFTMSPPTGKKIINE	3.04021	0.000498804	-4.18563	0.454893	0.668161	-0.805375	1.80061	0.0229356
P34167	TIF3	IF4B_YEAST	>sp|P34167|IF4B_YEAST Eukaryotic translation initiation factor 4B OS=Saccharomyces cerevisiae (strain ATCC 204508 / S288c) GN=TIF3 PE=1 SV=1	P34167	P34167_Y382	382	Saccharomyces cerevisiae (strain ATCC 204508 / S288c)	0.972377	+		+	+		+	-1.73947	0.112487	-1.36356	-10.7023	-8.98822	-9.96065	-11.0865	-9.79802	-11.7724	-10.1097	-9.67501	-10.1032	-9.43774	-8.69535	-8.5958	-8.55243	-7.71337	-8.28135	-8.44721	-8.28906	-8.5342	-9.90431	-8.54308	Phospho (STY)	Y	1	PKIQKSVYDVLRTED	2.56764	0.00140301	-3.43156	0.074297	0.932581	0.173336	1.7043	0.0232881
P53207	SNU71	SNU71_YEAST	>sp|P53207|SNU71_YEAST U1 small nuclear ribonucleoprotein component SNU71 OS=Saccharomyces cerevisiae (strain ATCC 204508 / S288c) GN=SNU71 PE=1 SV=1	P53207	P53207_S65	65	Saccharomyces cerevisiae (strain ATCC 204508 / S288c)	0.910817	+		+	+		+	-1.73796	-1.18071	-1.96632	-4.90182	NaN	NaN	NaN	-5.49893	-3.93728	-4.08678	-3.84987	-3.95734	-4.26704	-4.23526	-3.72614	-2.88435	-3.42121	-3.04508	-3.46468	-2.90229	-3.51406	-3.72228	-2.56692	Phospho (STY)	S	1	LNSNDDGSIHNSDQN	1.98192	0.00381337	-3.24509	2.70995	0.137931	-3.94608	2.38784	0.00764693
Q05050	EIS1	EIS1_YEAST	>sp|Q05050|EIS1_YEAST Eisosome protein 1 OS=Saccharomyces cerevisiae (strain ATCC 204508 / S288c) GN=EIS1 PE=1 SV=1	Q05050	Q05050_S76	76	Saccharomyces cerevisiae (strain ATCC 204508 / S288c)	0.844281	+		+	+		+	-1.73648	-0.236986	-1.54093	-9.01306	-6.79044	-8.27569	-8.75471	-8.36125	-8.84036	-7.37206	-8.77486	-8.44313	-6.57981	-7.25795	-5.51523	-6.02857	-6.8221	-6.88892	-7.04438	-6.41138	-7.33206	-6.20473	-6.49797	Phospho (STY)	S	1	VYQSPAQSYSIGVSD	2.07513	0.00333381	-2.89383	0.156739	0.864899	-0.344903	2.09535	0.0126357
P38822	BZZ1	BZZ1_YEAST	>sp|P38822|BZZ1_YEAST Protein BZZ1 OS=Saccharomyces cerevisiae (strain ATCC 204508 / S288c) GN=BZZ1 PE=1 SV=1	P38822	P38822_S2	2	Saccharomyces cerevisiae (strain ATCC 204508 / S288c)	0.947282	+		+	+		+	-1.72496	-0.552543	-1.31836	-10.2934	-9.56975	-8.97266	-8.86027	-8.77427	NaN	-10.3336	-7.98561	-8.3814	-8.26546	-7.8503	-7.62815	-7.02742	-7.1811	-8.15858	-6.52758	-7.46805	-9.09562	-8.52474	-8.26258	Phospho (STY)	S	1	______MSADLSIGN	2.90597	0.0006957	-3.7971	0.435754	0.661436	-0.821595	1.42234	0.0385221
P53252	PIL1	PIL1_YEAST	>sp|P53252|PIL1_YEAST Sphingolipid long chain base-responsive protein PIL1 OS=Saccharomyces cerevisiae (strain ATCC 204508 / S288c) GN=PIL1 PE=1 SV=1	P53252	P53252_T233	233	Saccharomyces cerevisiae (strain ATCC 204508 / S288c)	1	+		+	+		+	-1.71811	0.322651	1.08328	-5.06324	-5.39404	-4.75984	-4.29228	-4.5904	-4.22829	-5.85989	-5.448	-5.18614	-4.99073	-3.57496	-2.76299	-3.00733	-3.13202	-3.03196	-6.71241	-5.46106	-5.53809	-5.82394	-5.9807	Phospho (STY)	T	1	LLDDSPVTPGETRPA	4.11983	0.000151597	-5.17433	0.445726	0.691353	0.748482	2.21539	0.0142079
P53252	PIL1	PIL1_YEAST	>sp|P53252|PIL1_YEAST Sphingolipid long chain base-responsive protein PIL1 OS=Saccharomyces cerevisiae (strain ATCC 204508 / S288c) GN=PIL1 PE=1 SV=1	P53252	P53252_T237	237	Saccharomyces cerevisiae (strain ATCC 204508 / S288c)	0.911875	+		+	+		+	-1.71138	0.323312	1.13893	-4.95078	-5.2281	-4.58088	-4.11891	-4.41229	-4.05289	-5.71383	-5.24286	-5.02158	-4.87636	-3.50893	-2.58241	-2.80739	-3.00827	-2.82706	-6.80941	-5.33731	-5.40096	-5.67837	-5.75956	Phospho (STY)	T	1	SPVTPGETRPAYDGY	3.87597	0.000185782	-4.88408	0.440052	0.693708	0.742892	2.06244	0.0161605
Q12199	TIP41	TIP41_YEAST	>sp|Q12199|TIP41_YEAST Type 2A phosphatase activator TIP41 OS=Saccharomyces cerevisiae (strain ATCC 204508 / S288c) GN=TIP41 PE=1 SV=1	Q12199	Q12199_T6	6	Saccharomyces cerevisiae (strain ATCC 204508 / S288c)	1	+		+	+		+	-1.70683	-0.77132	-1.99263	-2.11461	1.1531	-0.103963	0.859358	0.577096	1.41523	-0.633079	0.332733	0.389245	2.72345	1.48123	1.51584	2.02704	1.97009	1.91094	1.83343	1.421	2.73807	2.48268	1.85894	Phospho (STY)	T	1	__MSKRNTPPLRSSG	1.67384	0.0078833	-2.44865	0.428278	0.650533	-0.840719	1.86765	0.0147307
P53252	PIL1	PIL1_YEAST	>sp|P53252|PIL1_YEAST Sphingolipid long chain base-responsive protein PIL1 OS=Saccharomyces cerevisiae (strain ATCC 204508 / S288c) GN=PIL1 PE=1 SV=1	P53252	P53252_S230	230	Saccharomyces cerevisiae (strain ATCC 204508 / S288c)	0.999999	+		+	+		+	-1.69642	0.310498	1.56105	-4.7785	-5.09664	-4.48168	-3.98311	-4.31282	-3.93259	-5.51613	-5.1193	-4.89589	-4.74133	-3.32951	-2.49214	-2.71187	-2.86802	-2.7691	-6.16356	-5.19326	-6.86781	-5.55913	-6.67425	Phospho (STY)	S	1	LLELLDDSPVTPGET	4.02884	0.000191641	-5.04859	0.436142	0.697494	0.731866	2.52059	0.00772765
P53252	PIL1	PIL1_YEAST	>sp|P53252|PIL1_YEAST Sphingolipid long chain base-responsive protein PIL1 OS=Saccharomyces cerevisiae (strain ATCC 204508 / S288c) GN=PIL1 PE=1 SV=1	P53252	P53252_Y244	244	Saccharomyces cerevisiae (strain ATCC 204508 / S288c)	0.780424	+		+	+		+	-1.68751	0.319451	1.25028	-4.996	-5.27332	-4.60098	-4.13455	-4.42416	-4.09019	-5.74496	-5.26274	-5.03275	-4.89562	-3.51494	-2.62645	-2.90405	-3.07527	-2.87074	-7.12411	-5.42669	-5.45636	-5.7666	-5.90664	Phospho (STY)	Y	1	TRPAYDGYEASKQII	3.82987	0.000189774	-4.81159	0.429193	0.698585	0.729386	2.00993	0.0160891
P53894	CBK1	CBK1_YEAST	>sp|P53894|CBK1_YEAST Serine/threonine-protein kinase CBK1 OS=Saccharomyces cerevisiae (strain ATCC 204508 / S288c) GN=CBK1 PE=1 SV=1	P53894	P53894_S711	711	Saccharomyces cerevisiae (strain ATCC 204508 / S288c)	1	+		+	+		+	-1.68206	-0.0121055	-2.02998	0.569948	NaN	2.72525	1.88568	1.3871	2.57142	1.59157	0.863276	1.43525	1.80898	3.69327	2.87924	3.30814	3.73561	3.00399	3.69536	4.49725	3.38102	2.69899	4.08724	Phospho (STY)	S	1	ELENVPDSPAMAQAA	2.17105	0.00280603	-3.09748	0.00806671	0.980691	-0.0199614	2.19921	0.00967185
P32351	IMP2'	IMPX_YEAST	>sp|P32351|IMPX_YEAST Sugar utilization regulatory protein IMP2 OS=Saccharomyces cerevisiae (strain ATCC 204508 / S288c) GN=IMP2' PE=1 SV=2	P32351	P32351_S60	60	Saccharomyces cerevisiae (strain ATCC 204508 / S288c)	1	+		+	+		+	-1.67502	-0.173719	1.14576	2.17283	1.21758	1.91753	2.28713	0.993387	2.27549	2.06672	1.3696	1.5918	2.15345	3.44623	3.24286	3.73472	3.68412	2.85563	0.661057	0.687643	0.545521	1.20103	-0.235615	Phospho (STY)	S	4	DSNVSSLSRSRSRAS	3.23617	0.000443292	-4.13481	0.226464	0.831376	-0.420981	1.96199	0.0181806
P31376	SWC3	SWC3_YEAST	>sp|P31376|SWC3_YEAST SWR1-complex protein 3 OS=Saccharomyces cerevisiae (strain ATCC 204508 / S288c) GN=SWC3 PE=1 SV=2	P31376	P31376_S523	523	Saccharomyces cerevisiae (strain ATCC 204508 / S288c)	1	+		+	+		+	-1.67275	-0.677421	-1.03794	0.863902	2.29835	1.83631	1.6086	1.82092	2.93873	2.17041	2.5827	1.94457	2.17877	3.18345	3.40855	3.14506	3.7403	3.31446	2.98391	2.97943	2.56895	2.3371	2.7484	Phospho (STY)	S	1	KEDAKPGSDVEKEVS	3.72619	0.000204907	-4.6817	1.30216	0.375668	-1.7213	2.35256	0.0129034
Q06344	ESF1	ESF1_YEAST	>sp|Q06344|ESF1_YEAST Pre-rRNA-processing protein ESF1 OS=Saccharomyces cerevisiae (strain ATCC 204508 / S288c) GN=ESF1 PE=1 SV=1	Q06344	Q06344_T220	220	Saccharomyces cerevisiae (strain ATCC 204508 / S288c)	0.99961	+		+	+		+	-1.67008	-0.33461	-1.6164	2.38052	2.59627	1.04166	1.27975	2.96454	1.70676	0.771374	2.99318	3.0418	3.42267	3.70461	3.85125	3.6762	4.56163	2.81943	3.88712	4.15015	3.58336	3.10491	3.61919	Phospho (STY)	T	2	KTSKKKKTDDSDSDM	2.13297	0.00307115	-2.93689	0.217119	0.812309	-0.461956	2.33365	0.00936791
P07260	CDC33	IF4E_YEAST	>sp|P07260|IF4E_YEAST Eukaryotic translation initiation factor 4E OS=Saccharomyces cerevisiae (strain ATCC 204508 / S288c) GN=CDC33 PE=1 SV=1	P07260	P07260_T20	20	Saccharomyces cerevisiae (strain ATCC 204508 / S288c)	0.824464	+		+	+		+	-1.66407	-0.473766	-1.0085	-4.92887	-3.24851	-4.55227	-4.51676	-4.47236	-3.32284	-4.26883	-4.1443	-4.52446	-3.08953	-3.25004	-2.5821	-2.87327	-2.60075	-2.09224	-3.54698	-3.48754	-3.0005	-3.22297	-3.41827	Phospho (STY)	T	1	NVSVDDTTATPKTVL	2.89498	0.000749392	-3.75482	0.567915	0.608159	-0.947177	1.98536	0.0198113
Q06449	PIN3	PIN3_YEAST	>sp|Q06449|PIN3_YEAST [PSI+] inducibility protein 3 OS=Saccharomyces cerevisiae (strain ATCC 204508 / S288c) GN=PIN3 PE=1 SV=1	Q06449	Q06449_Y63	63	Saccharomyces cerevisiae (strain ATCC 204508 / S288c)	0.975148	+		+	+		+	-1.65437	-1.74431	-1.65021	-10.0609	-7.71784	-9.4218	-8.12991	-8.89776	NaN	-6.81378	NaN	-6.77695	-7.71325	-7.61375	-7.21599	-6.11608	-7.14583	-7.86473	-6.79713	-6.90073	-6.73677	-7.46355	-8.07895	Phospho (STY)	Y	1	LEYVEALYQFDPQQD	1.89125	0.00507844	-2.6728	1.54579	0.241389	-2.46388	1.98526	0.0138888
P53289	RTS3	RTS3_YEAST	>sp|P53289|RTS3_YEAST Protein phosphatase type 2A regulatory subunit RTS3 OS=Saccharomyces cerevisiae (strain ATCC 204508 / S288c) GN=RTS3 PE=1 SV=1	P53289	P53289_T182	182	Saccharomyces cerevisiae (strain ATCC 204508 / S288c)	0.997832	+		+	+		+	-1.64551	NaN	3.04548	2.3754	0.62998	1.7799	2.52586	1.42709	NaN	NaN	NaN	NaN	NaN	3.65057	3.01561	2.95808	3.70549	3.63601	-3.35975	1.15778	-2.65	0.311083	-1.9483	Phospho (STY)	T	1	NGTSISDTIFPIETK	2.59172	0.00143625	-3.41912	NaN	NaN	NaN	1.93707	0.0113605
P0CX31;P0CX32	RPS24A;RPS24B	RS24A_YEAST;RS24B_YEAST	>sp|P0CX31|RS24A_YEAST 40S ribosomal protein S24-A OS=Saccharomyces cerevisiae (strain ATCC 204508 / S288c) GN=RPS24A PE=1 SV=1;>sp|P0CX32|RS24B_YEAST 40S ribosomal protein S24-B OS=Saccharomyces cerevisiae (strain ATCC 204508 / S288c) GN=RPS24B PE=1 SV=1	P0CX31	P0CX31_S56	56	Saccharomyces cerevisiae (strain ATCC 204508 / S288c)	1	+		+	+		+	-1.64467	0.275317	-1.20619	NaN	-12.6552	-11.3611	-11.5415	-11.8926	-11.6664	-12.4704	-12.155	-12.26	NaN	-10.1051	-10.2773	-10.2342	-10.0288	-10.4442	-10.4683	-10.4012	-10.6711	-10.9932	-10.7484	Phospho (STY)	S	1	KAEKDAVSVFGFRTQ	3.36025	0.000398896	-4.51367	0.356362	0.743192	0.63562	2.4644	0.0100191
P0CX31;P0CX32	RPS24A;RPS24B	RS24A_YEAST;RS24B_YEAST	>sp|P0CX31|RS24A_YEAST 40S ribosomal protein S24-A OS=Saccharomyces cerevisiae (strain ATCC 204508 / S288c) GN=RPS24A PE=1 SV=1;>sp|P0CX32|RS24B_YEAST 40S ribosomal protein S24-B OS=Saccharomyces cerevisiae (strain ATCC 204508 / S288c) GN=RPS24B PE=1 SV=1	P0CX32	P0CX32_S56	56	Saccharomyces cerevisiae (strain ATCC 204508 / S288c)	1	+		+	+		+	-1.64467	0.275317	-1.20619	NaN	-12.6552	-11.3611	-11.5415	-11.8926	-11.6664	-12.4704	-12.155	-12.26	NaN	-10.1051	-10.2773	-10.2342	-10.0288	-10.4442	-10.4683	-10.4012	-10.6711	-10.9932	-10.7484	Phospho (STY)	S	1	KAEKDAVSVFGFRTQ	3.36025	0.000398758	-4.51367	0.356362	0.743272	0.63562	2.4644	0.0100232
Q07949	PSR2	PSR2_YEAST	>sp|Q07949|PSR2_YEAST Probable phosphatase PSR2 OS=Saccharomyces cerevisiae (strain ATCC 204508 / S288c) GN=PSR2 PE=1 SV=1	Q07949	Q07949_S68	68	Saccharomyces cerevisiae (strain ATCC 204508 / S288c)	0.752605	+		+	+		+	-1.62157	-1.81827	-1.27803	NaN	0.794548	-0.223032	NaN	-0.333606	2.13743	2.19817	1.90239	1.35231	NaN	1.51676	0.890471	1.02707	2.73815	2.3319	1.30579	1.62788	1.45274	0.871115	1.52913	Phospho (STY)	S	1	TPEILLSSSDSGSNA	1.59324	0.00965152	-2.49809	2.3197	0.144348	-3.81133	2.16862	0.0129601
P32900	SKG6	SKG6_YEAST	>sp|P32900|SKG6_YEAST Protein SKG6 OS=Saccharomyces cerevisiae (strain ATCC 204508 / S288c) GN=SKG6 PE=1 SV=2	P32900	P32900_T232	232	Saccharomyces cerevisiae (strain ATCC 204508 / S288c)	1	+		+	+		+	-1.62013	-2.06182	-2.31554	-3.62481	-0.642476	-5.23246	-3.17827	-2.26881	-0.92256	-1.29312	-0.812421	-1.904	0.294388	-1.61904	-0.986547	-1.29318	-1.5782	NaN	-1.05484	-0.0834608	-0.306802	-1.77894	-0.14507	Phospho (STY)	T	4	PDNFSNCTPIRASSR	0.980239	0.0495286	-1.67136	1.40292	0.259574	-2.19485	1.63803	0.01992
P53289	RTS3	RTS3_YEAST	>sp|P53289|RTS3_YEAST Protein phosphatase type 2A regulatory subunit RTS3 OS=Saccharomyces cerevisiae (strain ATCC 204508 / S288c) GN=RTS3 PE=1 SV=1	P53289	P53289_T188	188	Saccharomyces cerevisiae (strain ATCC 204508 / S288c)	0.999981	+		+	+		+	-1.61187	NaN	1.9068	0.536815	-1.17389	-0.206164	0.580346	-0.507615	NaN	NaN	NaN	NaN	NaN	1.75311	1.73892	0.367785	1.72375	1.70528	-1.49291	-0.983788	-1.64259	-1.82103	-4.36418	Phospho (STY)	T	1	DTIFPIETKIHSAPT	2.25765	0.0024591	-3.05039	NaN	NaN	NaN	1.6417	0.0215056
Q06648	GIC2	GIC2_YEAST	>sp|Q06648|GIC2_YEAST GTPase-interacting component 2 OS=Saccharomyces cerevisiae (strain ATCC 204508 / S288c) GN=GIC2 PE=1 SV=1	Q06648	Q06648_S258	258	Saccharomyces cerevisiae (strain ATCC 204508 / S288c)	1			+			+	-1.60282	-0.620077	-2.43367	-5.2655	-5.82189	-4.12209	-4.2091	-4.91966	-4.11032	-4.44693	-4.16851	-3.25946	-5.25264	-3.50872	-1.83254	-1.2086	-3.20629	-6.56799	-1.40783	-3.27782	-1.80551	-2.76406	-2.91467	Phospho (STY)	S	3	FEYSPNASPKQFKNK	0.849143	0.0733087	-1.48037	0.680547	0.549822	-1.12037	3.0295	0.0043834
P50109	PSP2	PSP2_YEAST	>sp|P50109|PSP2_YEAST Protein PSP2 OS=Saccharomyces cerevisiae (strain ATCC 204508 / S288c) GN=PSP2 PE=1 SV=2	P50109	P50109_S306	306	Saccharomyces cerevisiae (strain ATCC 204508 / S288c)	0.959666	+		+	+		+	-1.60273	-0.478131	-1.37034	-6.88453	-4.91282	-5.47452	-4.79301	-5.5588	-4.54202	-5.12151	-5.33234	-5.45532	-4.78184	-4.03758	-4.16293	-3.84782	-3.76179	-3.79989	-3.8404	-3.99045	-3.83191	-4.39979	-4.70945	Phospho (STY)	S	1	PTEEESHSATPTPKP	2.53732	0.00162766	-3.34266	0.559441	0.611376	-0.939807	1.99207	0.0155526
P33299	RPT1	PRS7_YEAST	>sp|P33299|PRS7_YEAST 26S protease regulatory subunit 7 homolog OS=Saccharomyces cerevisiae (strain ATCC 204508 / S288c) GN=RPT1 PE=1 SV=1	P33299	P33299_S164	164	Saccharomyces cerevisiae (strain ATCC 204508 / S288c)	0.996103	+		+	+		+	-1.59931	0.514258	1.48082	-5.6879	-6.62991	-5.32432	-5.95492	-5.23356	-6.53967	-5.24793	-5.96021	-6.19124	-7.46285	-4.617	-4.13976	-4.11805	-3.29705	-4.66219	-7.0566	-6.44799	-6.61835	-8.16092	-7.95085	Phospho (STY)	S	1	VGLGERVSPTDIEEG	2.72538	0.00114634	-3.54037	0.55559	0.607608	0.948688	2.06597	0.01331
P32351	IMP2'	IMPX_YEAST	>sp|P32351|IMPX_YEAST Sugar utilization regulatory protein IMP2 OS=Saccharomyces cerevisiae (strain ATCC 204508 / S288c) GN=IMP2' PE=1 SV=2	P32351	P32351_S58	58	Saccharomyces cerevisiae (strain ATCC 204508 / S288c)	0.999996	+		+	+		+	-1.59188	-0.0714476	1.08435	2.19168	1.7825	1.92606	2.29609	1.03223	2.2899	2.08241	1.39686	1.6206	2.19603	3.52569	3.27444	3.77265	3.73891	2.87629	0.745017	0.739363	0.599556	1.22328	0.499579	Phospho (STY)	S	4	ERDSNVSSLSRSRSR	3.35424	0.000411745	-4.20978	0.0932396	0.929216	-0.186735	2.55141	0.0100984
P42944	GZF3	GZF3_YEAST	>sp|P42944|GZF3_YEAST Protein GZF3 OS=Saccharomyces cerevisiae (strain ATCC 204508 / S288c) GN=GZF3 PE=1 SV=1	P42944	P42944_T443	443	Saccharomyces cerevisiae (strain ATCC 204508 / S288c)	0.82123	+		+	+		+	-1.58896	-0.643323	-1.07062	-1.09787	-0.414999	-0.74507	0.456884	-0.420286	1.44175	-0.676548	-0.400039	-0.136759	0.766869	0.953079	0.255891	1.4888	1.31121	1.7145	1.14424	0.622222	0.797606	0.205898	0.361777	Phospho (STY)	T	1	ISNVKTETTPPHFIP	2.63083	0.00138861	-3.43531	0.679614	0.546881	-1.12672	2.09018	0.0163839
P53121	FLC3	FLC3_YEAST	>sp|P53121|FLC3_YEAST Putative flavin carrier protein 3 OS=Saccharomyces cerevisiae (strain ATCC 204508 / S288c) GN=FLC3 PE=1 SV=1	P53121	P53121_S671	671	Saccharomyces cerevisiae (strain ATCC 204508 / S288c)	0.879898	+		+	+		+	-1.58331	0.792433	1.52314	-1.32349	1.30413	-0.467124	-0.734806	0.625358	-0.911427	-0.555927	-0.710221	-1.00672	-1.3738	1.49378	1.46953	1.1242	1.45341	1.77972	-2.73936	-2.16775	-1.38612	-1.61439	-0.304033	Phospho (STY)	S	1	DDNKPTFSEKILSKF	1.93178	0.00485487	-2.69651	0.827433	0.488047	1.32959	1.38405	0.0383312
P38144	ISW1	ISW1_YEAST	>sp|P38144|ISW1_YEAST ISWI chromatin-remodeling complex ATPase ISW1 OS=Saccharomyces cerevisiae (strain ATCC 204508 / S288c) GN=ISW1 PE=1 SV=2	P38144	P38144_T792	792	Saccharomyces cerevisiae (strain ATCC 204508 / S288c)	1	+		+	+		+	-1.58184	-0.427126	-1.27896	-1.57924	-3.15305	-0.94502	-1.05052	-0.746157	-0.801134	-1.03448	-2.13615	-1.26395	-0.102636	0.148405	-1.1451	0.25654	0.541996	0.633381	0.281176	-1.04527	0.217604	-0.568518	0.0358009	Phospho (STY)	T	1	LNTGRSSTPSHPRMP	1.71401	0.00763304	-2.4643	0.339166	0.728183	-0.659398	1.44999	0.0371981
Q06833	YPR091C	YP091_YEAST	>sp|Q06833|YP091_YEAST Uncharacterized PH domain-containing protein YPR091C OS=Saccharomyces cerevisiae (strain ATCC 204508 / S288c) GN=YPR091C PE=1 SV=1	Q06833	Q06833_S669	669	Saccharomyces cerevisiae (strain ATCC 204508 / S288c)	1	+		+	+		+	-1.5798	0.450729	1.12748	4.06941	4.03859	3.77798	3.5024	3.14027	3.61875	3.3862	2.95538	3.10336	3.21131	5.15974	5.01832	5.24711	5.55529	5.44718	2.64821	2.85976	2.68068	2.30538	2.39723	Phospho (STY)	S	2	RPVPRRPSQPLNTLS	4.32607	0.000147643	-5.27264	1.19985	0.451564	1.45869	3.29132	0.00539934
P05453	SUP35	ERF3_YEAST	>sp|P05453|ERF3_YEAST Eukaryotic peptide chain release factor GTP-binding subunit OS=Saccharomyces cerevisiae (strain ATCC 204508 / S288c) GN=SUP35 PE=1 SV=1	P05453	P05453_T227	227	Saccharomyces cerevisiae (strain ATCC 204508 / S288c)	0.997302	+		+	+		+	-1.56518	-0.672445	-1.27725	-5.07421	-6.44965	-6.29089	-5.54384	-6.18446	-5.19517	-5.1901	-5.04296	-5.80979	-4.94279	-4.37812	-4.60996	-4.5534	-4.26526	-3.91041	-4.48054	-4.34354	-4.75812	-4.82519	-4.74943	Phospho (STY)	T	1	ISESTHNTNNANVTS	3.21165	0.000468635	-4.03821	1.25709	0.384951	-1.68094	2.77658	0.00706136
P40343	VPS27	VPS27_YEAST	>sp|P40343|VPS27_YEAST Vacuolar protein sorting-associated protein 27 OS=Saccharomyces cerevisiae (strain ATCC 204508 / S288c) GN=VPS27 PE=1 SV=3	P40343	P40343_S347	347	Saccharomyces cerevisiae (strain ATCC 204508 / S288c)	0.999893	+		+	+		+	-1.54499	-0.948848	-1.01891	-0.243454	0.274281	-0.382509	-0.0206299	0.985468	1.29816	0.882925	0.870874	0.763292	1.54214	1.4647	1.524	1.58014	1.96611	1.80314	0.933218	1.18771	1.31254	1.00732	1.26692	Phospho (STY)	S	2	PQPQPIHSVDLSDEE	3.45997	0.000359172	-4.28921	1.98556	0.226656	-2.46658	2.41473	0.0123885
P14180	CHS2	CHS2_YEAST	>sp|P14180|CHS2_YEAST Chitin synthase 2 OS=Saccharomyces cerevisiae (strain ATCC 204508 / S288c) GN=CHS2 PE=1 SV=1	P14180	P14180_S11	11	Saccharomyces cerevisiae (strain ATCC 204508 / S288c)	0.957337	+		+	+		+	-1.52868	-0.305232	-1.64393	-1.43831	1.42798	-0.457211	-0.750014	0.193675	1.04831	0.419651	-0.382231	-1.1721	0.588653	1.05784	3.16923	NaN	0.512366	0.556186	1.64558	0.630878	2.89158	0.42077	1.60695	Phospho (STY)	S	1	NPFMVEPSNGSPNRR	1.0439	0.042522	-1.73981	0.195118	0.831249	-0.42134	1.43937	0.0332276
P38427	TSL1	TSL1_YEAST	>sp|P38427|TSL1_YEAST Trehalose synthase complex regulatory subunit TSL1 OS=Saccharomyces cerevisiae (strain ATCC 204508 / S288c) GN=TSL1 PE=1 SV=1	P38427	P38427_T142	142	Saccharomyces cerevisiae (strain ATCC 204508 / S288c)	0.990577			+			+	-1.52809	-1.00875	-3.11031	-10.0087	NaN	NaN	NaN	-9.11964	-7.83083	-7.60956	-10.0025	-9.1603	-8.17376	-7.12198	-8.31723	-9.55081	-7.15421	NaN	-5.91703	-5.46441	-6.9424	-8.02439	-5.92097	Phospho (STY)	T	2	SPSSNIPTDRIASPI	0.77701	0.0919595	-1.51834	0.591804	0.559123	-1.13767	1.92265	0.0113445
P00560	PGK1	PGK_YEAST	>sp|P00560|PGK_YEAST Phosphoglycerate kinase OS=Saccharomyces cerevisiae (strain ATCC 204508 / S288c) GN=PGK1 PE=1 SV=2	P00560	P00560_S76	76	Saccharomyces cerevisiae (strain ATCC 204508 / S288c)	0.840596			+			+	-1.51216	-1.45523	-4.02044	-14.9009	-14.1564	-14.4695	-12.8847	NaN	-11.8026	-12.8818	-13.3948	-12.9073	-12.2517	-13.7993	-13.4009	-13.1182	-8.79856	-13.8366	-7.81811	-7.75707	-12.72	-13.923	-8.19399	Phospho (STY)	S	1	GERNEKYSLAPVAKE	0.638053	0.143527	-1.20935	1.66369	0.23513	-2.44632	1.43177	0.0246886
P50944	AVT4	AVT4_YEAST	>sp|P50944|AVT4_YEAST Vacuolar amino acid transporter 4 OS=Saccharomyces cerevisiae (strain ATCC 204508 / S288c) GN=AVT4 PE=1 SV=1	P50944	P50944_S97	97	Saccharomyces cerevisiae (strain ATCC 204508 / S288c)	0.999165	+		+	+		+	-1.51027	0.228495	1.02287	1.27799	0.0738478	0.284541	0.274771	0.50195	-0.0790777	0.627837	-0.268018	0.00280762	0.987078	1.76113	2.15058	1.58475	2.78423	1.68376	-0.855287	-0.296062	-0.376746	-0.620452	-0.552718	Phospho (STY)	S	1	RLNYLNSSKRSSVSH	2.95942	0.000796783	-3.73744	0.308758	0.775553	0.548318	2.64806	0.00997477
P18494	GLN3	GLN3_YEAST	>sp|P18494|GLN3_YEAST Nitrogen regulatory protein GLN3 OS=Saccharomyces cerevisiae (strain ATCC 204508 / S288c) GN=GLN3 PE=1 SV=2	P18494	P18494_S619	619	Saccharomyces cerevisiae (strain ATCC 204508 / S288c)	0.999997	+		+	+		+	-1.50581	0.0624254	-1.5375	-5.09388	-1.65611	-3.19	-3.00846	-3.17476	-3.00411	-3.82108	-3.32258	-3.92234	-2.36521	-1.86689	-1.74723	-1.5646	-2.09212	-1.3233	-1.64927	-1.98573	-1.59611	-1.77793	-1.42663	Phospho (STY)	S	1	QNWNSSNSVSTNSRS	1.54928	0.0116066	-2.27004	0.0352897	0.961721	0.0870113	1.61174	0.0250075
P28000	RPC19	RPAC2_YEAST	>sp|P28000|RPAC2_YEAST DNA-directed RNA polymerases I and III subunit RPAC2 OS=Saccharomyces cerevisiae (strain ATCC 204508 / S288c) GN=RPC19 PE=1 SV=1	P28000	P28000_T12	12	Saccharomyces cerevisiae (strain ATCC 204508 / S288c)	0.784273			+			+	-1.50207	-0.859418	-2.11597	NaN	-10.2292	NaN	-10.2874	-12.9333	-12.0725	NaN	-9.01946	-11.3222	-8.74804	-9.4542	-10.9051	-8.15379	-8.83394	-10.8925	-8.08937	-9.43822	-8.18426	-9.06357	-10.3946	Phospho (STY)	T	1	IEQKKTATEVTPQEP	0.752674	0.100042	-1.38909	0.286939	0.742321	-0.645282	1.30196	0.0389861
Q05942	RSA3	RSA3_YEAST	>sp|Q05942|RSA3_YEAST Ribosome assembly protein 3 OS=Saccharomyces cerevisiae (strain ATCC 204508 / S288c) GN=RSA3 PE=1 SV=1	Q05942	Q05942_T107	107	Saccharomyces cerevisiae (strain ATCC 204508 / S288c)	1	+		+	+		+	-1.50094	0.126616	3.55827	-6.53791	-7.15026	-7.61378	NaN	-8.12737	-7.6454	-7.28642	-8.44156	-7.22081	-6.82554	-5.7915	-5.77051	-5.38518	-5.62568	-6.70906	-11.2298	NaN	-10.8251	NaN	-10.6919	Phospho (STY)	T	1	KEVIDDLTKISLSKI	2.19085	0.00299372	-3.05242	0.109993	0.91124	0.239519	3.41225	0.00303297
P04821	CDC25	CDC25_YEAST	>sp|P04821|CDC25_YEAST Cell division control protein 25 OS=Saccharomyces cerevisiae (strain ATCC 204508 / S288c) GN=CDC25 PE=1 SV=1	P04821	P04821_S423	423	Saccharomyces cerevisiae (strain ATCC 204508 / S288c)	0.988292	+		+	+		+	-1.49588	-0.244123	-2.4487	-0.996327	NaN	-1.72236	-0.403007	-2.21753	-1.18701	-2.05816	-0.299957	-2.04882	0.140527	0.546782	0.377481	0.420762	0.258085	-0.797736	2.00709	1.32496	1.04232	-0.186844	1.38196	Phospho (STY)	S	2	PSSLNSLSAPDLTQN	1.91108	0.00525012	-2.73619	0.152418	0.867531	-0.340606	2.57434	0.00568453
P38249	RPG1	EIF3A_YEAST	>sp|P38249|EIF3A_YEAST Eukaryotic translation initiation factor 3 subunit A OS=Saccharomyces cerevisiae (strain ATCC 204508 / S288c) GN=RPG1 PE=1 SV=1	P38249	P38249_T883	883	Saccharomyces cerevisiae (strain ATCC 204508 / S288c)	0.944814	+		+	+		+	-1.49521	-0.615906	-1.2189	NaN	-5.67546	-5.82489	-5.26067	-5.66846	-4.23185	-4.69445	-4.94605	-5.68861	-5.39636	-4.06217	-4.41701	-4.40364	-3.74718	-3.9308	-3.84132	-3.9186	-4.71812	-4.76752	-4.69678	Phospho (STY)	T	1	GNREPPSTPSTLPKA	4.09502	0.000189098	-5.27873	1.05972	0.446345	-1.50288	2.65909	0.00814506
P38085	TAT1	TAT1_YEAST	>sp|P38085|TAT1_YEAST Valine/tyrosine/tryptophan amino-acid permease 1 OS=Saccharomyces cerevisiae (strain ATCC 204508 / S288c) GN=TAT1 PE=1 SV=1	P38085	P38085_S20	20	Saccharomyces cerevisiae (strain ATCC 204508 / S288c)	0.999364	+		+	+		+	-1.48864	0.000203451	2.03481	NaN	2.47018	4.54412	4.00055	2.52732	NaN	NaN	2.51696	3.59212	4.04694	5.28647	5.48052	4.34567	5.29838	3.95987	0.122685	0.77963	2.4971	0.446782	2.90748	Phospho (STY)	S	3	SPAQYSHSLHERTHS	1.44612	0.0150727	-2.20817	9.22898e-05	0.988006	0.000246028	1.43736	0.0301813
P38817	GGA2	GGA2_YEAST	>sp|P38817|GGA2_YEAST ADP-ribosylation factor-binding protein GGA2 OS=Saccharomyces cerevisiae (strain ATCC 204508 / S288c) GN=GGA2 PE=1 SV=1	P38817	P38817_S182	182	Saccharomyces cerevisiae (strain ATCC 204508 / S288c)	0.999998	+		+	+		+	-1.48203	-0.5765	-1.24114	-3.2561	-2.58135	-3.7892	-4.51221	-3.69262	-3.14171	-2.69803	-3.40871	-3.07353	-2.62702	-2.25558	-2.30928	-1.96433	-1.99031	-1.90182	-2.0127	-2.16647	-2.14509	-2.887	-2.41452	Phospho (STY)	S	1	DLAVLKPSNQLKTAS	2.70215	0.00133427	-3.45561	0.859878	0.5021	-1.2813	2.0968	0.0145655
P38904	SPP41	SPP41_YEAST	>sp|P38904|SPP41_YEAST Protein SPP41 OS=Saccharomyces cerevisiae (strain ATCC 204508 / S288c) GN=SPP41 PE=1 SV=2	P38904	P38904_S563	563	Saccharomyces cerevisiae (strain ATCC 204508 / S288c)	0.989925	+		+	+		+	-1.47213	-0.702134	-1.34828	-1.26773	-0.470168	-1.67782	-1.87976	-2.49169	-1.62561	-0.923024	0.240763	-1.6276	-0.341022	0.862622	-0.587046	-0.0483074	-0.192881	-0.460923	0.573121	0.359398	-1.32826	-0.622035	-0.0279808	Phospho (STY)	S	1	KKASRDASSVELTEV	2.0853	0.00373767	-2.82018	0.711052	0.530501	-1.17835	1.63237	0.0263582
Q05166	ASM4	NUP59_YEAST	>sp|Q05166|NUP59_YEAST Nucleoporin ASM4 OS=Saccharomyces cerevisiae (strain ATCC 204508 / S288c) GN=ASM4 PE=1 SV=1	Q05166	Q05166_S141	141	Saccharomyces cerevisiae (strain ATCC 204508 / S288c)	0.901412	+		+	+		+	-1.47144	-0.526645	-1.50015	-7.70815	-7.13109	-7.13079	-8.5139	-8.53413	-7.20711	-9.92772	-6.22433	-6.94002	-6.08565	-6.81291	-6.8678	-6.15122	NaN	-5.49674	-6.45303	-6.21488	-5.85743	-7.89975	-5.09219	Phospho (STY)	S	1	NQNDDSSSMNATMRN	1.84835	0.00603562	-2.65784	0.293078	0.749701	-0.610689	1.56413	0.0276811
P05740	RPL17A	RL17A_YEAST	>sp|P05740|RL17A_YEAST 60S ribosomal protein L17-A OS=Saccharomyces cerevisiae (strain ATCC 204508 / S288c) GN=RPL17A PE=1 SV=4	P05740	P05740_S144	144	Saccharomyces cerevisiae (strain ATCC 204508 / S288c)	0.95587	+		+	+		+	-1.46849	-1.10985	-1.34824	-11.1997	-11.0253	-13.1219	-12.7055	-12.1573	-12.8223	-11.1484	-9.94585	-10.479	-10.2648	-10.9473	-10.3437	-10.4839	-10.3471	-10.7452	-10.0203	-10.6922	-10.5335	-11.9952	-10.2273	Phospho (STY)	S	1	NKYESSPSHIELVVT	2.05447	0.00404691	-2.78723	0.889005	0.44898	-1.46812	1.44174	0.0366019
Q02206	RSC4	RSC4_YEAST	>sp|Q02206|RSC4_YEAST Chromatin structure-remodeling complex subunit RSC4 OS=Saccharomyces cerevisiae (strain ATCC 204508 / S288c) GN=RSC4 PE=1 SV=2	Q02206	Q02206_S416	416	Saccharomyces cerevisiae (strain ATCC 204508 / S288c)	0.989586	+		+	+		+	-1.45283	-1.84212	-2.06321	-4.49241	-5.44492	-6.1554	NaN	-6.54983	-3.66867	NaN	-4.05578	-4.11542	-3.43423	-3.65304	-4.95068	-3.90538	-4.72585	-3.80412	-3.29127	-3.80261	-3.57639	-3.0729	-4.244	Phospho (STY)	S	2	EKTNSLESEHLKIPK	1.656	0.00923201	-2.43704	2.06766	0.173051	-3.17772	2.55089	0.00624611
P57744	TIM8	TIM8_YEAST	>sp|P57744|TIM8_YEAST Mitochondrial import inner membrane translocase subunit TIM8 OS=Saccharomyces cerevisiae (strain ATCC 204508 / S288c) GN=TIM8 PE=1 SV=1	P57744	P57744_T75	75	Saccharomyces cerevisiae (strain ATCC 204508 / S288c)	1	+		+	+		+	-1.45159	0.20342	1.24089	-9.3017	-9.75615	-9.21664	-9.26768	-10.1831	-9.18587	-9.76073	-10.0536	-10.1974	-9.54483	-8.36634	-8.30308	-7.94237	-7.78502	-8.07047	-9.92171	-10.6507	-10.7895	-11.4232	-11.1446	Phospho (STY)	T	1	CVNRFLDTNIRIVNG	3.82616	0.000221766	-4.59461	0.341098	0.769181	0.565607	2.35984	0.0108152
P53289	RTS3	RTS3_YEAST	>sp|P53289|RTS3_YEAST Protein phosphatase type 2A regulatory subunit RTS3 OS=Saccharomyces cerevisiae (strain ATCC 204508 / S288c) GN=RTS3 PE=1 SV=1	P53289	P53289_Y240	240	Saccharomyces cerevisiae (strain ATCC 204508 / S288c)	0.989556	+		+	+		+	-1.44756	NaN	1.02652	2.26511	1.00074	1.5466	2.49991	1.45444	NaN	NaN	NaN	NaN	NaN	3.01624	3.4891	2.85817	3.60799	3.03309	0.990046	0.941515	0.673519	0.560715	0.468405	Phospho (STY)	Y	1	RRRRSSNYSLDGSNS	2.77846	0.00118426	-3.5139	NaN	NaN	NaN	2.08622	0.017042
Q03088	SVL3	SVL3_YEAST	>sp|Q03088|SVL3_YEAST Styryl dye vacuolar localization protein 3 OS=Saccharomyces cerevisiae (strain ATCC 204508 / S288c) GN=SVL3 PE=1 SV=1	Q03088	Q03088_S491	491	Saccharomyces cerevisiae (strain ATCC 204508 / S288c)	0.817498	+		+	+		+	-1.44752	-0.983445	-1.58858	NaN	-3.03695	-3.94813	-6.04367	-4.00952	-3.54498	-3.27302	-3.44273	-3.44785	-2.67203	-2.25648	-3.13104	-2.53317	-3.14719	-2.99238	-3.28958	-3.03287	-2.14356	-2.69039	-2.19854	Phospho (STY)	S	1	PQMNSPLSSHSQTFG	1.34973	0.0195682	-2.08873	0.863635	0.460939	-1.43473	1.44426	0.0333097
Q04279	SEG1	SEG1_YEAST	>sp|Q04279|SEG1_YEAST Eisosome protein SEG1 OS=Saccharomyces cerevisiae (strain ATCC 204508 / S288c) GN=SEG1 PE=1 SV=1	Q04279	Q04279_S816	816	Saccharomyces cerevisiae (strain ATCC 204508 / S288c)	1	+		+	+		+	-1.44662	-1.05591	-1.3516	1.13595	1.64635	1.20273	1.35406	2.99479	1.28662	3.17632	2.87851	3.04141	3.23058	3.16752	3.40083	3.2968	3.47087	2.23096	3.07819	3.29379	2.86851	2.46899	3.3824	Phospho (STY)	S	3	HSSRFADSDSEDESQ	2.10315	0.00368772	-2.82887	1.16799	0.3642	-1.75827	2.12593	0.0132026
P36049	EBP2	EBP2_YEAST	>sp|P36049|EBP2_YEAST rRNA-processing protein EBP2 OS=Saccharomyces cerevisiae (strain ATCC 204508 / S288c) GN=EBP2 PE=1 SV=1	P36049	P36049_T240	240	Saccharomyces cerevisiae (strain ATCC 204508 / S288c)	0.999128	+		+	+		+	-1.44306	0.911824	1.32156	NaN	-8.10924	-7.87976	NaN	-8.52108	-8.45885	-8.96677	-8.65772	-10.8305	-8.49541	-6.73605	-6.74288	-6.7527	-6.73984	-6.66338	NaN	-10.1036	-9.48436	NaN	-8.88677	Phospho (STY)	T	1	IKDIYDDTERELAFY	4.33564	0.000155299	-6.04571	0.730593	0.510275	1.2832	1.53133	0.030727
P39523	YMR124W	YM11_YEAST	>sp|P39523|YM11_YEAST Uncharacterized protein YMR124W OS=Saccharomyces cerevisiae (strain ATCC 204508 / S288c) GN=YMR124W PE=1 SV=2	P39523	P39523_S209	209	Saccharomyces cerevisiae (strain ATCC 204508 / S288c)	0.766043	+		+	+		+	-1.44243	-1.50473	-2.02574	NaN	NaN	-5.58424	-3.30211	-4.81054	-2.44767	-4.13504	-3.07014	-2.71451	-2.93714	-4.01547	-3.11508	-2.84206	-3.02321	-2.62018	-2.20448	-2.90357	-2.58654	-2.46231	-2.54254	Phospho (STY)	S	1	KYGYGGDSTPIIPTL	1.31546	0.0213338	-2.10989	1.28354	0.304038	-2.08271	2.12673	0.0103006
Q04279	SEG1	SEG1_YEAST	>sp|Q04279|SEG1_YEAST Eisosome protein SEG1 OS=Saccharomyces cerevisiae (strain ATCC 204508 / S288c) GN=SEG1 PE=1 SV=1	Q04279	Q04279_S818	818	Saccharomyces cerevisiae (strain ATCC 204508 / S288c)	1	+		+	+		+	-1.42587	-1.03163	-1.30574	1.11116	1.59367	1.25991	1.39502	3.00745	1.21258	3.1818	2.87565	3.02444	3.23088	3.13794	3.39868	3.27808	3.46659	2.21526	3.05056	3.27176	2.85412	2.34588	3.37358	Phospho (STY)	S	3	SRFADSDSEDESQFF	2.06922	0.00405587	-2.78647	1.10803	0.382771	-1.6897	2.00542	0.0157783
P26570	PPZ1	PPZ1_YEAST	>sp|P26570|PPZ1_YEAST Serine/threonine-protein phosphatase PP-Z1 OS=Saccharomyces cerevisiae (strain ATCC 204508 / S288c) GN=PPZ1 PE=1 SV=5	P26570	P26570_T67	67	Saccharomyces cerevisiae (strain ATCC 204508 / S288c)	0.988791	+		+	+		+	-1.4244	0.881733	1.42341	0.937596	1.626	1.25872	0.447873	-0.497426	1.48031	-0.501761	-0.915063	-0.570583	-0.128809	2.26294	2.99351	1.46743	2.4396	1.73131	-0.835931	-0.92008	-0.430447	-0.978915	-0.178931	Phospho (STY)	T	2	SNVPDPSTPSKPNLE	1.85049	0.00623634	-2.56314	0.814208	0.487541	1.33792	2.13239	0.0127717
Q05050	EIS1	EIS1_YEAST	>sp|Q05050|EIS1_YEAST Eisosome protein 1 OS=Saccharomyces cerevisiae (strain ATCC 204508 / S288c) GN=EIS1 PE=1 SV=1	Q05050	Q05050_Y77	77	Saccharomyces cerevisiae (strain ATCC 204508 / S288c)	0.998084	+		+	+		+	-1.42161	-0.469152	-1.49842	-10.2421	-7.27819	-9.22927	-8.72097	-8.62358	-9.89863	-7.47211	-8.92298	-8.53175	-6.92285	-7.29137	-7.35165	-7.77452	-7.1584	-7.41011	-7.81058	-7.23767	-7.09842	-7.00966	-7.44566	Phospho (STY)	Y	1	YQSPAQSYSIGVSDA	1.69691	0.00868065	-2.40407	0.276289	0.765504	-0.57669	1.76089	0.0202178
P53289	RTS3	RTS3_YEAST	>sp|P53289|RTS3_YEAST Protein phosphatase type 2A regulatory subunit RTS3 OS=Saccharomyces cerevisiae (strain ATCC 204508 / S288c) GN=RTS3 PE=1 SV=1	P53289	P53289_S237	237	Saccharomyces cerevisiae (strain ATCC 204508 / S288c)	0.980672	+		+	+		+	-1.42057	NaN	1.23564	2.38187	1.11503	1.64229	2.5755	0.673341	NaN	NaN	NaN	NaN	2.33177	2.95417	3.49526	2.82408	3.26813	2.94923	1.13218	0.381912	0.179152	-0.112061	0.628622	Phospho (STY)	S	2	LHDRRRRSSNYSLDG	2.2247	0.00303265	-2.94141	NaN	NaN	NaN	1.73167	0.023855
P28743	KIP2	KIP2_YEAST	>sp|P28743|KIP2_YEAST Kinesin-like protein KIP2 OS=Saccharomyces cerevisiae (strain ATCC 204508 / S288c) GN=KIP2 PE=1 SV=1	P28743	P28743_T694	694	Saccharomyces cerevisiae (strain ATCC 204508 / S288c)	0.808286			+			+	-1.41999	-1.19943	2.47709	NaN	-0.399573	0.625812	0.150478	-1.12487	NaN	1.40182	0.736982	-0.255368	2.16611	-0.781451	1.13799	2.77185	2.91802	0.11832	NaN	-2.25881	-2.42156	-3.31202	NaN	Phospho (STY)	T	1	ALKPLINTQQSPHPV	0.81499	0.0844177	-1.43987	0.964197	0.422453	-1.62803	2.28766	0.00769732
P28743	KIP2	KIP2_YEAST	>sp|P28743|KIP2_YEAST Kinesin-like protein KIP2 OS=Saccharomyces cerevisiae (strain ATCC 204508 / S288c) GN=KIP2 PE=1 SV=1	P28743	P28743_S697	697	Saccharomyces cerevisiae (strain ATCC 204508 / S288c)	0.902165			+			+	-1.41999	-1.19943	2.47709	NaN	-0.399573	0.625812	0.150478	-1.12487	NaN	1.40182	0.736982	-0.255368	2.16611	-0.781451	1.13799	2.77185	2.91802	0.11832	NaN	-2.25881	-2.42156	-3.31202	NaN	Phospho (STY)	S	1	PLINTQQSPHPVVDN	0.81499	0.0844259	-1.43987	0.964197	0.422265	-1.62803	2.28766	0.00770137
P40357	SEC9	SEC9_YEAST	>sp|P40357|SEC9_YEAST Protein transport protein SEC9 OS=Saccharomyces cerevisiae (strain ATCC 204508 / S288c) GN=SEC9 PE=1 SV=1	P40357	P40357_T16	16	Saccharomyces cerevisiae (strain ATCC 204508 / S288c)	1	+		+	+		+	-1.41772	-0.340524	-1.90458	-5.21686	-1.59418	-3.51479	-2.16541	-2.72619	-2.76824	-3.56605	-3.28899	-2.93544	-0.956083	-1.98481	-2.06968	-1.34014	-1.66635	-1.06785	-0.966711	-1.16089	-0.679321	-1.33339	-1.55421	Phospho (STY)	T	1	IKPPEEATPEQNKDT	1.20022	0.0291923	-1.87232	0.17178	0.845275	-0.387693	1.73071	0.0184574
P47030	TAX4	TAX4_YEAST	>sp|P47030|TAX4_YEAST Protein TAX4 OS=Saccharomyces cerevisiae (strain ATCC 204508 / S288c) GN=TAX4 PE=1 SV=1	P47030	P47030_S292	292	Saccharomyces cerevisiae (strain ATCC 204508 / S288c)	1	+		+	+		+	-1.40812	0.83855	2.42941	1.94108	0.918242	0.658264	0.84294	0.675187	-0.37234	0.994564	-0.394773	-0.038414	0.653924	2.0627	2.93113	2.31405	2.15094	2.61748	-1.63199	-1.09916	-1.26711	-1.55179	-1.56127	Phospho (STY)	S	1	FKHRLLRSPEQQQEN	2.92406	0.00094304	-3.63605	1.28217	0.352646	1.79148	4.85745	0.00243137
P47134	BIR1	BIR1_YEAST	>sp|P47134|BIR1_YEAST Protein BIR1 OS=Saccharomyces cerevisiae (strain ATCC 204508 / S288c) GN=BIR1 PE=1 SV=1	P47134	P47134_S413	413	Saccharomyces cerevisiae (strain ATCC 204508 / S288c)	1			+			+	-1.40789	-2.06455	-2.06484	-0.453141	-2.27429	-0.825645	NaN	NaN	NaN	0.580181	1.12778	0.0462284	1.76657	0.568558	0.892708	0.922596	1.37966	-2.64589	0.52029	1.88373	0.846145	-0.0959511	1.24818	Phospho (STY)	S	3	EHSLNNNSANGDNKD	0.638799	0.145482	-1.22093	1.63845	0.223917	-2.79929	1.85468	0.014603
P50109	PSP2	PSP2_YEAST	>sp|P50109|PSP2_YEAST Protein PSP2 OS=Saccharomyces cerevisiae (strain ATCC 204508 / S288c) GN=PSP2 PE=1 SV=2	P50109	P50109_T310	310	Saccharomyces cerevisiae (strain ATCC 204508 / S288c)	0.784144	+		+	+		+	-1.40611	-0.362483	-1.25914	-6.67628	-5.15898	-5.50454	-4.97227	-5.65544	-4.57227	-5.41933	-5.5298	-5.6521	-4.98158	-4.08661	-4.31919	-3.91455	-4.63846	-3.97814	-4.1455	-4.19093	-4.14849	-4.63811	-4.54877	Phospho (STY)	T	1	ESHSATPTPKPLSYS	2.60056	0.00172064	-3.31112	0.468036	0.671303	-0.792194	2.39969	0.0103078
P23642	VAN1	VAN1_YEAST	>sp|P23642|VAN1_YEAST Mannan polymerase I complex VAN1 subunit OS=Saccharomyces cerevisiae (strain ATCC 204508 / S288c) GN=VAN1 PE=1 SV=3	P23642	P23642_S21	21	Saccharomyces cerevisiae (strain ATCC 204508 / S288c)	0.933734	+		+	+		+	-1.40141	-0.950184	-2.04937	NaN	NaN	-1.80685	NaN	-1.2408	-0.856403	-1.324	-0.93066	0.366209	-0.123355	0.473389	-0.488979	-0.220453	-0.00590324	-0.370136	0.596557	0.378461	0.373836	0.32501	0.953881	Phospho (STY)	S	1	KAMDNGLSLPISRNG	2.14191	0.00344041	-3.33204	0.873633	0.458351	-1.50498	3.38681	0.00369672
P32499	NUP2	NUP2_YEAST	>sp|P32499|NUP2_YEAST Nucleoporin NUP2 OS=Saccharomyces cerevisiae (strain ATCC 204508 / S288c) GN=NUP2 PE=1 SV=2	P32499	P32499_T259	259	Saccharomyces cerevisiae (strain ATCC 204508 / S288c)	0.879527	+		+	+		+	-1.40091	-0.73831	-1.30275	-8.76062	-7.79563	-10.1886	-8.03616	-8.29814	-7.58297	-8.25358	-7.29893	-9.0467	-7.2054	-7.52567	-7.69547	-7.75452	-6.87094	-6.22795	-7.26919	-7.05263	-7.27668	-7.31287	-7.65402	Phospho (STY)	T	1	ATSTTEQTKSKNPLS	1.57919	0.0114751	-2.27598	0.669377	0.543597	-1.14099	1.76247	0.0220041
P38200	SHE1	SHE1_YEAST	>sp|P38200|SHE1_YEAST Mitotic spindle-associated protein SHE1 OS=Saccharomyces cerevisiae (strain ATCC 204508 / S288c) GN=SHE1 PE=1 SV=1	P38200	P38200_T314	314	Saccharomyces cerevisiae (strain ATCC 204508 / S288c)	0.999869	+		+	+		+	-1.39737	-0.12402	-1.12127	-0.909872	-0.669156	-0.826395	-1.2456	-1.08541	-0.876768	-0.891868	-1.35801	-1.44217	0.452479	0.372546	0.262023	0.469587	0.570614	0.575626	-0.69572	-0.323745	0.706769	0.947496	0.235088	Phospho (STY)	T	1	TRLVKSKTSGSLSSN	5.65488	6.09756e-05	-6.44132	0.133659	0.895918	-0.273205	2.07182	0.0161803
Q07824	TPO1	TPO1_YEAST	>sp|Q07824|TPO1_YEAST Polyamine transporter 1 OS=Saccharomyces cerevisiae (strain ATCC 204508 / S288c) GN=TPO1 PE=1 SV=1	Q07824	Q07824_S76	76	Saccharomyces cerevisiae (strain ATCC 204508 / S288c)	1	+		+	+		+	-1.39391	0.134454	-2.79567	4.17729	4.39977	4.34032	5.38391	4.57327	4.09858	4.79331	4.19691	3.76455	5.34894	6.14823	6.2786	5.78993	6.23498	5.39236	6.63851	5.80846	6.69553	9.4276	8.2828	Phospho (STY)	S	4	TMNSAAESEVNITRR	3.06167	0.000737643	-3.76393	0.147155	0.886667	0.297321	2.45129	0.00619624
P53297	PBP1	PBP1_YEAST	>sp|P53297|PBP1_YEAST PAB1-binding protein 1 OS=Saccharomyces cerevisiae (strain ATCC 204508 / S288c) GN=PBP1 PE=1 SV=1	P53297	P53297_S268	268	Saccharomyces cerevisiae (strain ATCC 204508 / S288c)	0.957661	+		+	+		+	-1.39052	-0.468987	-1.02868	NaN	-6.85009	-6.90892	-6.9772	-8.14822	-5.82417	-6.85154	-6.51386	-7.65713	-6.91393	-5.55632	-5.83711	-5.69372	-5.9219	-6.14394	-5.8729	-5.75455	-6.06381	-6.43716	-6.83376	Phospho (STY)	S	1	EIESQGTSGNIHIAE	2.66197	0.00155466	-3.51937	0.501047	0.637042	-0.878602	1.6485	0.0309849
Q04749	AVO2	AVO2_YEAST	>sp|Q04749|AVO2_YEAST Target of rapamycin complex 2 subunit AVO2 OS=Saccharomyces cerevisiae (strain ATCC 204508 / S288c) GN=AVO2 PE=1 SV=1	Q04749	Q04749_S273	273	Saccharomyces cerevisiae (strain ATCC 204508 / S288c)	0.843043	+		+	+		+	-1.3856	0.87626	1.01209	2.30493	1.72219	2.1757	1.40068	1.46827	0.420904	0.917906	1.12027	0.874226	1.35717	3.57997	3.06589	3.36259	2.85151	3.13979	0.530961	1.28755	1.09567	-0.143912	1.24105	Phospho (STY)	S	1	NGGNRRSSITNPVFN	3.6073	0.000357597	-4.30486	2.18873	0.21351	2.5777	1.82334	0.0243584
P50109	PSP2	PSP2_YEAST	>sp|P50109|PSP2_YEAST Protein PSP2 OS=Saccharomyces cerevisiae (strain ATCC 204508 / S288c) GN=PSP2 PE=1 SV=2	P50109	P50109_T308	308	Saccharomyces cerevisiae (strain ATCC 204508 / S288c)	0.980413	+		+	+		+	-1.38283	-0.440141	-1.3614	-6.67578	-4.87736	-5.49854	-4.79344	-5.55861	-4.51532	-5.1994	-5.25541	-5.52622	-4.70668	-4.13498	-4.15085	-3.88432	-3.75375	-4.56567	-3.78264	-3.94552	-3.79769	-4.37182	-4.69906	Phospho (STY)	T	1	EEESHSATPTPKPLS	2.27675	0.00285468	-2.97669	0.543512	0.624328	-0.90738	2.13344	0.0130913
P38302	NTC20	NTC20_YEAST	>sp|P38302|NTC20_YEAST Pre-mRNA-splicing factor NTC20 OS=Saccharomyces cerevisiae (strain ATCC 204508 / S288c) GN=NTC20 PE=1 SV=1	P38302	P38302_S8	8	Saccharomyces cerevisiae (strain ATCC 204508 / S288c)	1	+		+	+		+	-1.38262	0.402992	1.72271	-5.2427	-5.69464	-5.2581	-5.82585	-5.97387	-6.23278	-4.85336	-6.95183	-5.5539	-6.41825	-4.20026	-4.75353	-4.19868	-3.71319	NaN	-7.30285	-5.80821	-8.92122	NaN	-7.2547	Phospho (STY)	S	1	MPSLRDLSLERDQEL	3.03802	0.000764722	-3.92965	0.47434	0.660659	0.816987	1.67056	0.0214731
P10592	SSA2	HSP72_YEAST	>sp|P10592|HSP72_YEAST Heat shock protein SSA2 OS=Saccharomyces cerevisiae (strain ATCC 204508 / S288c) GN=SSA2 PE=1 SV=3	P10592	P10592_T634	634	Saccharomyces cerevisiae (strain ATCC 204508 / S288c)	0.999998	+		+	+		+	-1.38077	-1.08288	-1.11057	-10.9518	NaN	-11.5197	-12.2724	-11.9131	-8.94041	-10.89	-10.9799	-10.6563	-11.4403	-10.4137	-10.4564	-10.1379	-10.0353	-10.3741	-11.086	-9.27843	-10.7032	-11.1821	-10.5187	Phospho (STY)	T	1	APEAEGPTVEEVD__	2.90042	0.00103663	-3.77562	1.05493	0.396811	-1.67427	1.33345	0.0496407
P38351	PAF1	PAF1_YEAST	>sp|P38351|PAF1_YEAST RNA polymerase II-associated protein 1 OS=Saccharomyces cerevisiae (strain ATCC 204508 / S288c) GN=PAF1 PE=1 SV=1	P38351	P38351_S261	261	Saccharomyces cerevisiae (strain ATCC 204508 / S288c)	1			+			+	-1.37721	-1.67002	-2.34483	-8.92095	-4.23008	-7.54873	-7.92833	-5.6699	-4.57656	-6.09627	-4.90635	-5.5409	-4.82781	-5.49556	-5.55581	-5.0965	-5.28827	-5.97581	-4.72302	-4.15993	-4.32291	-4.93087	-4.43711	Phospho (STY)	S	1	MDEMDDDSHEGKIYK	0.835557	0.0803026	-1.44161	1.01578	0.383101	-1.69235	1.59847	0.0213151
P05694	MET6	METE_YEAST	>sp|P05694|METE_YEAST 5-methyltetrahydropteroyltriglutamate--homocysteine methyltransferase OS=Saccharomyces cerevisiae (strain ATCC 204508 / S288c) GN=MET6 PE=1 SV=4	P05694	P05694_S675	675	Saccharomyces cerevisiae (strain ATCC 204508 / S288c)	0.998625	+		+	+		+	-1.37362	-0.167823	4.94434	NaN	-8.99118	NaN	-8.553	-8.83957	NaN	-9.09186	NaN	-7.56119	-9.22723	-6.78086	NaN	-8.06107	NaN	NaN	-12.288	NaN	NaN	NaN	-15.1899	Phospho (STY)	S	1	ALDADVVSIEFSKKD	1.13915	0.0338295	-2.27001	0.110549	0.906448	-0.258409	1.69337	0.0145452
Q07824	TPO1	TPO1_YEAST	>sp|Q07824|TPO1_YEAST Polyamine transporter 1 OS=Saccharomyces cerevisiae (strain ATCC 204508 / S288c) GN=TPO1 PE=1 SV=1	Q07824	Q07824_T69	69	Saccharomyces cerevisiae (strain ATCC 204508 / S288c)	0.99996	+		+	+		+	-1.36833	0.0828981	-2.73555	3.51401	3.71326	3.62934	4.70045	3.86996	3.52811	4.13783	3.60256	3.09751	4.64652	5.40541	5.55898	5.03763	5.49384	4.77279	5.93023	5.08584	5.88793	8.66413	7.53664	Phospho (STY)	T	4	LAIQRTTTMNSAAES	3.12064	0.000691904	-3.80343	0.0891624	0.928998	0.187692	2.41285	0.00637601
Q02772	PET191	PT191_YEAST	>sp|Q02772|PT191_YEAST Mitochondrial protein PET191 OS=Saccharomyces cerevisiae (strain ATCC 204508 / S288c) GN=PET191 PE=1 SV=1	Q02772	Q02772_S104	104	Saccharomyces cerevisiae (strain ATCC 204508 / S288c)	1			+			+	-1.3536	0.592404	2.08786	-3.91182	-3.88147	-3.99035	-6.93989	-4.74152	-6.16329	-4.65974	-5.60396	-5.47177	-4.52833	-4.42262	NaN	-2.7072	-3.16222	-3.06559	-7.48824	-5.79348	-7.06089	NaN	NaN	Phospho (STY)	S	1	EKLKLLNSQQKD___	0.96005	0.056429	-1.61355	0.403496	0.677077	0.780533	1.28571	0.0405745
P38904	SPP41	SPP41_YEAST	>sp|P38904|SPP41_YEAST Protein SPP41 OS=Saccharomyces cerevisiae (strain ATCC 204508 / S288c) GN=SPP41 PE=1 SV=2	P38904	P38904_S564	564	Saccharomyces cerevisiae (strain ATCC 204508 / S288c)	0.982361	+		+	+		+	-1.34307	-0.664645	-1.34896	-1.31276	-0.488246	-1.69132	-1.926	-2.63509	-1.72008	-0.922963	0.158317	-1.89528	-0.350187	0.695629	-0.587038	-0.536825	-0.169991	-0.739856	0.373016	0.363374	-1.339	-0.670931	-0.0350685	Phospho (STY)	S	1	KASRDASSVELTEVP	1.81104	0.00720596	-2.49589	0.613083	0.569026	-1.05806	1.62755	0.0265032
P21705	DAL82	DAL82_YEAST	>sp|P21705|DAL82_YEAST Protein DAL82 OS=Saccharomyces cerevisiae (strain ATCC 204508 / S288c) GN=DAL82 PE=1 SV=2	P21705	P21705_S108	108	Saccharomyces cerevisiae (strain ATCC 204508 / S288c)	0.824589	+		+	+		+	-1.32018	-1.30666	-2.11271	0.144306	1.11353	-1.44598	-1.06081	0.444328	-0.0188475	2.00755	0.602628	1.03294	2.10441	-0.453506	1.83799	1.12389	2.00951	1.27839	4.51789	1.87042	0.714793	1.34679	1.30903	Phospho (STY)	S	1	SSSLSSSSFIKSHPG	1.12361	0.0369494	-1.76981	1.15001	0.351944	-1.79654	1.48433	0.0271194
P26570	PPZ1	PPZ1_YEAST	>sp|P26570|PPZ1_YEAST Serine/threonine-protein phosphatase PP-Z1 OS=Saccharomyces cerevisiae (strain ATCC 204508 / S288c) GN=PPZ1 PE=1 SV=5	P26570	P26570_S49	49	Saccharomyces cerevisiae (strain ATCC 204508 / S288c)	1	+		+	+		+	-1.309	0.673666	1.08027	3.81146	3.06381	3.0422	2.61586	2.19398	2.61706	2.37277	1.77428	2.19032	2.40455	4.39999	4.89961	3.70866	4.44886	3.81519	1.45112	1.91511	1.88107	1.93763	2.14102	Phospho (STY)	S	2	KSSRSRRSLPSSSTT	2.26161	0.00311461	-2.92628	1.24022	0.389501	1.66764	2.22059	0.0141103
Q03088	SVL3	SVL3_YEAST	>sp|Q03088|SVL3_YEAST Styryl dye vacuolar localization protein 3 OS=Saccharomyces cerevisiae (strain ATCC 204508 / S288c) GN=SVL3 PE=1 SV=1	Q03088	Q03088_T503	503	Saccharomyces cerevisiae (strain ATCC 204508 / S288c)	0.801872			+			+	-1.30602	-1.21984	-1.57132	-3.62915	-1.5898	-4.91759	-5.25962	-3.03044	-2.96288	-2.27312	-2.32276	-2.86861	-1.90002	-1.70604	-2.3194	-2.26481	-2.28562	-3.32061	-2.10178	-2.18815	-1.91057	-2.62733	-1.74215	Phospho (STY)	T	2	TFGENNGTNDKLLQE	0.980415	0.0542422	-1.60521	0.933895	0.430517	-1.53811	1.30249	0.0440743
Q07824	TPO1	TPO1_YEAST	>sp|Q07824|TPO1_YEAST Polyamine transporter 1 OS=Saccharomyces cerevisiae (strain ATCC 204508 / S288c) GN=TPO1 PE=1 SV=1	Q07824	Q07824_S72	72	Saccharomyces cerevisiae (strain ATCC 204508 / S288c)	1	+		+	+		+	-1.29573	0.164346	-2.73968	4.14913	4.30762	4.29563	5.28368	4.46866	4.04569	4.69803	4.06221	3.64735	5.22971	6.00645	6.10163	5.63799	6.09038	5.14692	6.53007	5.65798	6.5726	9.29106	8.15141	Phospho (STY)	S	3	QRTTTMNSAAESEVN	2.84059	0.00127376	-3.47632	0.189406	0.85505	0.36933	2.41325	0.00639198
Q03280	TOM1	TOM1_YEAST	>sp|Q03280|TOM1_YEAST E3 ubiquitin-protein ligase TOM1 OS=Saccharomyces cerevisiae (strain ATCC 204508 / S288c) GN=TOM1 PE=1 SV=1	Q03280	Q03280_S2406	2406	Saccharomyces cerevisiae (strain ATCC 204508 / S288c)	0.994064	+		+	+		+	-1.27799	-0.161284	1.06964	-0.384477	-1.60106	NaN	-1.52333	-1.80135	-0.864923	-0.998347	-1.6802	-1.34288	-0.945009	-0.0233736	-0.362654	-0.0598097	0.598381	-0.400379	-2.3442	-2.04436	-2.3343	-2.44882	-2.81427	Phospho (STY)	S	1	RMFGRIGSSADVIRA	2.10872	0.00418045	-2.86158	0.194089	0.85345	-0.375395	1.94454	0.0196248
P38970	HAL5	HAL5_YEAST	>sp|P38970|HAL5_YEAST Serine/threonine-protein kinase HAL5 OS=Saccharomyces cerevisiae (strain ATCC 204508 / S288c) GN=HAL5 PE=1 SV=2	P38970	P38970_S160	160	Saccharomyces cerevisiae (strain ATCC 204508 / S288c)	1	+		+	+		+	-1.2712	0.930972	1.47326	0.0864162	-0.402898	-0.213804	-0.121401	-0.721108	-0.981085	-1.4099	-1.52764	-1.14802	-0.961007	0.824875	0.853866	1.02152	1.10813	1.17482	-1.70852	-1.34168	-1.69671	-2.24012	-1.75208	Phospho (STY)	S	1	HHRYTVGSDEVERQP	4.47912	0.000188755	-5.02505	3.10384	0.132571	3.35111	4.13353	0.00290909
P53289	RTS3	RTS3_YEAST	>sp|P53289|RTS3_YEAST Protein phosphatase type 2A regulatory subunit RTS3 OS=Saccharomyces cerevisiae (strain ATCC 204508 / S288c) GN=RTS3 PE=1 SV=1	P53289	P53289_S238	238	Saccharomyces cerevisiae (strain ATCC 204508 / S288c)	0.999992	+		+	+		+	-1.27009	NaN	1.01966	2.57127	1.2836	1.86066	2.76147	1.7448	NaN	NaN	NaN	NaN	NaN	3.14049	3.64013	2.98962	3.72072	3.08131	1.27076	1.25169	0.940708	0.842478	0.817877	Phospho (STY)	S	2	HDRRRRSSNYSLDGS	2.44087	0.00236442	-3.07767	NaN	NaN	NaN	2.09807	0.0168664
P38085	TAT1	TAT1_YEAST	>sp|P38085|TAT1_YEAST Valine/tyrosine/tryptophan amino-acid permease 1 OS=Saccharomyces cerevisiae (strain ATCC 204508 / S288c) GN=TAT1 PE=1 SV=1	P38085	P38085_S4	4	Saccharomyces cerevisiae (strain ATCC 204508 / S288c)	1	+		+	+		+	-1.23938	-0.548509	-1.10267	4.33909	3.2361	2.97494	3.33935	2.38473	4.31097	3.51734	4.0769	3.05755	4.054	4.67832	4.57504	4.36237	4.49584	4.35954	4.16555	4.6174	4.05075	4.48663	4.46725	Phospho (STY)	S	2	____MDDSVSFIAKE	2.29939	0.00312063	-2.92575	0.703592	0.550535	-1.11796	1.95817	0.0189634
P47136	BUD4	BUD4_YEAST	>sp|P47136|BUD4_YEAST Bud site selection protein 4 OS=Saccharomyces cerevisiae (strain ATCC 204508 / S288c) GN=BUD4 PE=1 SV=2	P47136	P47136_S238	238	Saccharomyces cerevisiae (strain ATCC 204508 / S288c)	0.991688			+			+	-1.23875	-0.104062	1.49314	-1.06297	-1.85919	-1.68267	-2.64712	-2.3118	-1.67963	-1.6943	-2.02319	-1.8519	-1.79443	-1.98418	-2.16564	-2.22679	0.444635	2.56197	-2.70822	-2.3942	-4.15076	-4.43947	-3.33683	Phospho (STY)	S	1	KSLVSDTSVDSTGRE	0.609709	0.163521	-1.13779	0.143492	0.895235	-0.274734	1.83927	0.0178267
P27476	NSR1	NSR1_YEAST	>sp|P27476|NSR1_YEAST Nuclear localization sequence-binding protein OS=Saccharomyces cerevisiae (strain ATCC 204508 / S288c) GN=NSR1 PE=1 SV=1	P27476	P27476_S405	405	Saccharomyces cerevisiae (strain ATCC 204508 / S288c)	1	+		+	+		+	-1.23816	-0.141095	1.50237	-5.17407	-5.91262	-5.38062	-5.54801	-5.95188	-5.06189	-5.34622	-5.90572	-5.51757	-5.43033	-4.26456	-4.47868	-4.45507	-4.15919	-4.41891	-8.11255	-6.23828	-6.79775	-7.60907	-6.72138	Phospho (STY)	S	1	GRSRNTASFAGSKKT	4.20419	0.000197208	-4.71299	0.294513	0.810884	-0.465015	2.4502	0.00862541
P38313	AME1	AME1_YEAST	>sp|P38313|AME1_YEAST Central kinetochore subunit AME1 OS=Saccharomyces cerevisiae (strain ATCC 204508 / S288c) GN=AME1 PE=1 SV=1	P38313	P38313_T65	65	Saccharomyces cerevisiae (strain ATCC 204508 / S288c)	0.955351	+		+	+		+	-1.23762	0.22409	-1.21162	-3.26136	-2.68207	-1.8049	-2.02661	-2.82582	-2.16343	-1.47787	-4.04911	-2.77854	-3.25225	-1.49704	-1.24939	-1.23278	-1.67076	-0.762663	-0.942152	-1.32479	-1.44244	-1.49247	-1.34077	Phospho (STY)	T	1	NSFEFPITTNNVNAQ	2.41609	0.00255699	-3.0349	0.1703	0.856899	0.363723	2.56383	0.00909369
P39001	UME6	UME6_YEAST	>sp|P39001|UME6_YEAST Transcriptional regulatory protein UME6 OS=Saccharomyces cerevisiae (strain ATCC 204508 / S288c) GN=UME6 PE=1 SV=2	P39001	P39001_S155	155	Saccharomyces cerevisiae (strain ATCC 204508 / S288c)	0.938392	+		+	+		+	-1.23128	-0.328519	-1.63958	-5.20965	-2.8589	-5.23747	-4.28107	-5.03081	-4.42003	-5.32819	-4.05648	-4.21967	-2.95094	-3.65092	-2.70537	-4.0161	-3.57741	-2.5117	-3.54673	-3.04373	-2.40016	-2.90381	-2.52557	Phospho (STY)	S	1	AASPLAPSNTPSDPK	1.29378	0.0252491	-1.93466	0.226879	0.806072	-0.475886	1.97331	0.0141369
Q06440	CRN1	CORO_YEAST	>sp|Q06440|CORO_YEAST Coronin-like protein OS=Saccharomyces cerevisiae (strain ATCC 204508 / S288c) GN=CRN1 PE=1 SV=1	Q06440	Q06440_S497	497	Saccharomyces cerevisiae (strain ATCC 204508 / S288c)	0.996488	+		+	+		+	-1.22736	0.693043	-1.1121	-6.40567	-4.3008	-5.96467	-6.55932	-5.88723	-8.66551	-6.17558	-5.84273	-6.41975	-5.47935	-4.85415	-4.26436	-4.81948	-4.36266	-4.68027	-4.98741	-4.88743	-4.77946	-4.72542	-4.17748	Phospho (STY)	S	2	VNNAEDPSRDTSGWE	1.72083	0.00941301	-2.36489	0.463469	0.63597	0.878301	1.5095	0.0367545
P27476	NSR1	NSR1_YEAST	>sp|P27476|NSR1_YEAST Nuclear localization sequence-binding protein OS=Saccharomyces cerevisiae (strain ATCC 204508 / S288c) GN=NSR1 PE=1 SV=1	P27476	P27476_S409	409	Saccharomyces cerevisiae (strain ATCC 204508 / S288c)	0.949417	+		+	+		+	-1.22034	-0.0581514	1.68721	-6.71153	-8.04671	-6.75685	-7.27966	-7.58624	-6.48936	-7.11786	-8.10888	-7.29525	-7.07887	-5.94171	-6.10542	-6.24671	-5.91092	-6.0745	NaN	-7.85808	-8.46411	-11.2117	-8.31976	Phospho (STY)	S	1	NTASFAGSKKTFD__	2.80882	0.00151937	-3.39015	0.0571165	0.94806	-0.125542	1.27329	0.045159
P40063	RTT105	RT105_YEAST	>sp|P40063|RT105_YEAST Regulator of Ty1 transposition protein 105 OS=Saccharomyces cerevisiae (strain ATCC 204508 / S288c) GN=RTT105 PE=1 SV=1	P40063	P40063_T62	62	Saccharomyces cerevisiae (strain ATCC 204508 / S288c)	0.865447	+		+	+		+	-1.20674	-0.576637	-1.00192	-1.71527	0.3778	-0.578643	-0.353554	-1.40872	0.18993	-1.02374	-0.351834	0.170803	0.219642	0.641339	0.215836	0.691135	1.27627	-0.469277	0.14854	-0.263555	0.814768	0.370761	0.260702	Phospho (STY)	T	1	SGTMHIDTSPSVVSD	1.46259	0.0172688	-2.10141	0.633909	0.569982	-1.05572	1.378	0.0493186
P40063	RTT105	RT105_YEAST	>sp|P40063|RT105_YEAST Regulator of Ty1 transposition protein 105 OS=Saccharomyces cerevisiae (strain ATCC 204508 / S288c) GN=RTT105 PE=1 SV=1	P40063	P40063_T57	57	Saccharomyces cerevisiae (strain ATCC 204508 / S288c)	0.973941	+		+	+		+	-1.20653	-0.575391	-1.00834	-1.7113	0.377902	-0.577014	-0.353554	-1.40938	0.190002	-1.02182	-0.352079	0.167869	0.219642	0.636161	0.215836	0.700298	1.27627	-0.469276	0.150465	-0.26521	0.814768	0.376634	0.291707	Phospho (STY)	T	1	ENKQQSGTMHIDTSP	1.46301	0.0172587	-2.10177	0.63331	0.570597	-1.05465	1.38928	0.0482606
P53094	MDS3	MDS3_YEAST	>sp|P53094|MDS3_YEAST Negative regulator of sporulation MDS3 OS=Saccharomyces cerevisiae (strain ATCC 204508 / S288c) GN=MDS3 PE=1 SV=2	P53094	P53094_S904	904	Saccharomyces cerevisiae (strain ATCC 204508 / S288c)	0.99999	+		+	+		+	-1.20437	-0.125265	1.43349	2.32182	0.910572	2.34846	1.77592	1.59687	2.55988	1.90707	1.5822	1.98299	1.54783	2.37116	3.62878	NaN	3.76784	2.21262	0.748937	0.940396	0.528849	1.12345	-1.55544	Phospho (STY)	S	1	YMHSNKASPFSSRRS	1.43417	0.0182865	-2.12067	0.15041	0.886616	-0.296945	1.4866	0.0326524
P47074	MAD3	MAD3_YEAST	>sp|P47074|MAD3_YEAST Spindle assembly checkpoint component MAD3 OS=Saccharomyces cerevisiae (strain ATCC 204508 / S288c) GN=MAD3 PE=1 SV=1	P47074	P47074_T478	478	Saccharomyces cerevisiae (strain ATCC 204508 / S288c)	1	+		+	+		+	-1.19744	0.142683	-1.49028	1.8457	2.1222	3.17937	4.21237	2.0052	3.77462	2.22034	1.28709	3.05949	2.30989	3.27572	4.53119	3.83686	3.45754	4.25071	3.90137	3.50111	4.62275	4.47606	4.31495	Phospho (STY)	T	1	AVKPRQLTPILEMRE	1.33493	0.0233557	-1.96866	0.0848541	0.925576	0.199399	1.77512	0.0198024
P00924;SWISS-PROT:P00924	ENO1;	ENO1_YEAST;	>sp|P00924|ENO1_YEAST Enolase 1 OS=Saccharomyces cerevisiae (strain ATCC 204508 / S288c) GN=ENO1 PE=1 SV=3;>IPI:CON_ENO1|SWISS-PROT:P00924 Enolase 1 - Saccharomyces cerevisiae (Baker's yeast).	P00924	P00924_T179	179	Saccharomyces cerevisiae (strain ATCC 204508 / S288c)	1	+		+	+		+	-1.19606	-0.520183	1.18883	-13.6713	-14.5737	-13.8566	NaN	NaN	-13.5296	-13.2648	-13.9025	-13.4281	-13.4434	-12.4595	-12.8835	-12.7848	-12.6015	-13.4596	-14.5307	-14.7581	-15.4914	-15.4423	-15.8909	Phospho (STY)	T	1	IAPTGAKTFAEALRI	2.11028	0.00449105	-2.95521	1.10394	0.45134	-1.50415	1.64428	0.027631
P00924;SWISS-PROT:P00924	ENO1;	ENO1_YEAST;	>sp|P00924|ENO1_YEAST Enolase 1 OS=Saccharomyces cerevisiae (strain ATCC 204508 / S288c) GN=ENO1 PE=1 SV=3;>IPI:CON_ENO1|SWISS-PROT:P00924 Enolase 1 - Saccharomyces cerevisiae (Baker's yeast).	SWISS-PROT:P00924	SWISS-PROT:P00924_T179	179	Saccharomyces cerevisiae (strain ATCC 204508 / S288c)	1	+		+	+		+	-1.19606	-0.520183	1.18883	-13.6713	-14.5737	-13.8566	NaN	NaN	-13.5296	-13.2648	-13.9025	-13.4281	-13.4434	-12.4595	-12.8835	-12.7848	-12.6015	-13.4596	-14.5307	-14.7581	-15.4914	-15.4423	-15.8909	Phospho (STY)	T	1	IAPTGAKTFAEALRI	2.11028	0.00449181	-2.95521	1.10394	0.451175	-1.50415	1.64428	0.0276254
P53148	SPC105	SP105_YEAST	>sp|P53148|SP105_YEAST Spindle pole body component SPC105 OS=Saccharomyces cerevisiae (strain ATCC 204508 / S288c) GN=SPC105 PE=1 SV=1	P53148	P53148_S114	114	Saccharomyces cerevisiae (strain ATCC 204508 / S288c)	0.755865	+		+	+		+	-1.19527	2.1301	2.58128	-0.651463	-1.01417	-2.0938	-2.21144	NaN	-4.89934	-1.85393	-4.99472	-2.7433	NaN	-0.855544	0.0550861	-0.234539	-0.00355434	-0.448685	-4.25339	-5.97266	-3.60947	-2.46048	NaN	Phospho (STY)	S	1	TNSPTKISSQEEPLV	1.7409	0.00916542	-2.44034	1.29044	0.288455	2.18034	1.68048	0.0174072
P53207	SNU71	SNU71_YEAST	>sp|P53207|SNU71_YEAST U1 small nuclear ribonucleoprotein component SNU71 OS=Saccharomyces cerevisiae (strain ATCC 204508 / S288c) GN=SNU71 PE=1 SV=1	P53207	P53207_S60	60	Saccharomyces cerevisiae (strain ATCC 204508 / S288c)	0.892121	+		+	+		+	-1.18149	-1.13027	-1.80516	-4.90182	NaN	-3.86736	-5.42802	-5.49886	-3.80606	-4.02058	-3.40424	-3.90715	-3.83073	-3.76718	-4.07323	-3.76016	-3.9731	-3.13898	-3.62692	-2.56843	-3.41401	-3.53034	-2.45461	Phospho (STY)	S	1	LSETLLNSNDDGSIH	1.77419	0.00867939	-2.46885	1.83284	0.23225	-2.50483	2.36052	0.00830053
P07278	BCY1	KAPR_YEAST	>sp|P07278|KAPR_YEAST cAMP-dependent protein kinase regulatory subunit OS=Saccharomyces cerevisiae (strain ATCC 204508 / S288c) GN=BCY1 PE=1 SV=4	P07278	P07278_S74	74	Saccharomyces cerevisiae (strain ATCC 204508 / S288c)	1	+		+	+		+	-1.17879	0.102717	-1.00084	0.166748	0.0246754	-0.050806	0.349339	-0.561087	0.163132	-0.442762	-0.985432	-0.056057	0.736404	1.10102	1.02977	1.04344	1.39395	1.25466	1.0017	1.26404	0.974422	0.51313	1.17978	Phospho (STY)	S	3	ESFSRPQSAQSQSRS	3.95559	0.000346269	-4.39855	0.118379	0.910196	0.240596	2.97033	0.00765217
P47136	BUD4	BUD4_YEAST	>sp|P47136|BUD4_YEAST Bud site selection protein 4 OS=Saccharomyces cerevisiae (strain ATCC 204508 / S288c) GN=BUD4 PE=1 SV=2	P47136	P47136_T237	237	Saccharomyces cerevisiae (strain ATCC 204508 / S288c)	0.785885			+			+	-1.17235	0.238243	1.82054	0.610714	-1.78856	-1.75722	-2.55158	-2.16796	-1.50733	-1.73282	-2.14836	-1.77659	-1.68071	-1.84267	-1.98434	-1.97508	0.880608	3.12864	-2.79963	-2.38768	-4.01648	-4.21896	-3.33454	Phospho (STY)	T	1	DKSLVSDTSVDSTGR	0.462072	0.261128	-0.924219	0.164875	0.859548	0.358528	1.62082	0.0227796
P09938	RNR2	RIR2_YEAST	>sp|P09938|RIR2_YEAST Ribonucleoside-diphosphate reductase small chain 1 OS=Saccharomyces cerevisiae (strain ATCC 204508 / S288c) GN=RNR2 PE=1 SV=2	P09938	P09938_S22	22	Saccharomyces cerevisiae (strain ATCC 204508 / S288c)	0.999972	+		+	+		+	-1.16906	-0.890952	-1.68569	-8.05084	-7.04982	-8.71178	-9.03391	-7.81455	-9.70665	-6.82475	-6.63028	-6.82884	-6.21563	-7.30346	-7.16431	-6.75847	-6.79986	-6.7895	-6.18662	-6.36407	-6.46685	-6.88705	-6.32788	Phospho (STY)	S	1	SDLEIKDSKSNLNKE	1.89386	0.00702934	-2.50727	0.603707	0.559254	-1.09083	2.74343	0.00600988
P43565	RIM15	RIM15_YEAST	>sp|P43565|RIM15_YEAST Serine/threonine-protein kinase RIM15 OS=Saccharomyces cerevisiae (strain ATCC 204508 / S288c) GN=RIM15 PE=1 SV=1	P43565	P43565_T1462	1462	Saccharomyces cerevisiae (strain ATCC 204508 / S288c)	0.78727	+		+	+		+	-1.16385	0.557882	1.23982	-1.35294	-2.08287	-1.16293	-0.989964	-2.97213	-2.28876	-1.9589	-3.11976	-2.49859	-1.48424	-0.653875	-0.520487	-1.12435	-0.496877	0.0540228	-2.71221	-3.11549	-2.80182	-3.39479	-2.73565	Phospho (STY)	T	1	QPGVHRRTSSASLMG	1.65357	0.0115012	-2.27544	0.591137	0.587491	1.00266	1.8907	0.0189432
P47049	UBX6	UBX6_YEAST	>sp|P47049|UBX6_YEAST UBX domain-containing protein 6 OS=Saccharomyces cerevisiae (strain ATCC 204508 / S288c) GN=UBX6 PE=1 SV=1	P47049	P47049_Y350	350	Saccharomyces cerevisiae (strain ATCC 204508 / S288c)	1			+			+	-1.15531	-2.09748	-2.06275	NaN	NaN	-1.90079	NaN	0.99888	2.71878	0.924063	2.41877	0.841513	1.32949	0.916021	0.577822	0.879593	1.32276	-0.174452	1.80747	2.16638	1.29925	1.42561	1.36028	Phospho (STY)	Y	2	DSMTPSAYTTPRMYP	0.61397	0.164038	-1.18673	1.03931	0.363362	-1.89743	1.27997	0.0409433
P36041	EAP1	EAP1_YEAST	>sp|P36041|EAP1_YEAST Protein EAP1 OS=Saccharomyces cerevisiae (strain ATCC 204508 / S288c) GN=EAP1 PE=1 SV=1	P36041	P36041_S30	30	Saccharomyces cerevisiae (strain ATCC 204508 / S288c)	1	+		+	+		+	-1.15156	-0.92658	1.03359	-2.68114	-3.13795	-2.78601	-3.02827	-3.09045	-1.53159	-1.92208	-2.29705	-2.11067	-2.22952	-1.87199	-1.99784	-1.90499	-1.59131	-1.59991	-3.72554	-3.61269	-4.11257	-4.44122	-3.99976	Phospho (STY)	S	1	TAAATHKSQQAISNL	4.87803	0.000152257	-5.18127	3.31927	0.122384	-3.5112	3.49751	0.00524866
P32336	NUD1	NUD1_YEAST	>sp|P32336|NUD1_YEAST Protein NUD1 OS=Saccharomyces cerevisiae (strain ATCC 204508 / S288c) GN=NUD1 PE=1 SV=2	P32336	P32336_Y215	215	Saccharomyces cerevisiae (strain ATCC 204508 / S288c)	0.990694	+		+	+		+	-1.15032	-2.70513	-2.18401	NaN	NaN	-2.08754	NaN	-3.21799	NaN	1.59502	0.10951	-0.543277	-0.951777	-1.13187	-2.07025	-1.15845	-1.42927	-1.72237	0.152411	-0.611547	NaN	NaN	-0.947113	Phospho (STY)	Y	1	LQKQKSNYLVGSYPS	1.38283	0.0209887	-2.20457	1.39141	0.247903	-2.68698	1.45632	0.0275786
P40414	TPM2	TPM2_YEAST	>sp|P40414|TPM2_YEAST Tropomyosin-2 OS=Saccharomyces cerevisiae (strain ATCC 204508 / S288c) GN=TPM2 PE=1 SV=1	P40414	P40414_S157	157	Saccharomyces cerevisiae (strain ATCC 204508 / S288c)	1	+		+	+		+	-1.13877	0.313438	-1.08179	-3.18961	-3.0742	-3.28383	-2.44854	-3.61303	-2.31107	-4.23644	-3.77312	-3.26657	-3.5892	-1.86133	-2.57017	-2.36757	-1.61902	-1.49727	-1.74423	-1.46084	-2.55126	-1.62369	-2.82023	Phospho (STY)	S	1	ELDEIANSLENL___	2.41654	0.00289001	-2.97205	0.370088	0.727758	0.661058	1.94225	0.0196542
P33338	SLA2	SLA2_YEAST	>sp|P33338|SLA2_YEAST Protein SLA2 OS=Saccharomyces cerevisiae (strain ATCC 204508 / S288c) GN=SLA2 PE=1 SV=5	P33338	P33338_S313	313	Saccharomyces cerevisiae (strain ATCC 204508 / S288c)	0.999999	+		+	+		+	-1.13309	-0.140207	1.2376	0.880866	0.716155	0.941073	1.01404	0.548047	1.69735	1.01291	0.328309	0.548558	1.21409	1.61455	1.47692	2.09078	2.17777	2.40559	0.0588036	-0.145568	-0.344422	-0.967659	-0.688989	Phospho (STY)	S	2	AISPRPVSQRTTSTP	3.40564	0.000678733	-3.84802	0.221752	0.843086	-0.392829	3.53833	0.00437636
P50944	AVT4	AVT4_YEAST	>sp|P50944|AVT4_YEAST Vacuolar amino acid transporter 4 OS=Saccharomyces cerevisiae (strain ATCC 204508 / S288c) GN=AVT4 PE=1 SV=1	P50944	P50944_Y47	47	Saccharomyces cerevisiae (strain ATCC 204508 / S288c)	0.849068			+			+	-1.13159	-1.03928	1.62833	NaN	-5.39757	NaN	NaN	-5.86613	NaN	NaN	-4.34357	-5.33624	-4.09791	NaN	-3.82803	-5.46608	-4.20667	NaN	NaN	NaN	-6.99447	NaN	-7.5259	Phospho (STY)	Y	1	NPFYSRKYSMSTLTP	0.729965	0.116395	-1.4838	0.857088	0.457288	-1.6791	1.35444	0.0384426
P38691	KSP1	KSP1_YEAST	>sp|P38691|KSP1_YEAST Serine/threonine-protein kinase KSP1 OS=Saccharomyces cerevisiae (strain ATCC 204508 / S288c) GN=KSP1 PE=1 SV=1	P38691	P38691_S539	539	Saccharomyces cerevisiae (strain ATCC 204508 / S288c)	0.978241	+		+	+		+	-1.12384	-0.293125	-1.21605	-2.56838	-4.16557	-2.24588	-2.74453	-2.55714	NaN	-3.42865	-2.50076	-2.38936	-1.93392	-2.39087	-1.07822	-1.74029	-1.42743	-2.0255	-1.21496	-2.33303	-1.56319	-2.25773	-0.832342	Phospho (STY)	S	1	HRYMEGFSNNNNKQY	1.60882	0.0132044	-2.21685	0.256934	0.792377	-0.513357	1.58666	0.0304184
P43565	RIM15	RIM15_YEAST	>sp|P43565|RIM15_YEAST Serine/threonine-protein kinase RIM15 OS=Saccharomyces cerevisiae (strain ATCC 204508 / S288c) GN=RIM15 PE=1 SV=1	P43565	P43565_S1477	1477	Saccharomyces cerevisiae (strain ATCC 204508 / S288c)	0.798984	+		+	+		+	-1.11771	0.772209	1.31666	-1.45704	-2.20922	-1.1634	-0.708961	-3.1781	-2.47965	-2.44809	-3.43249	-2.693	-1.52454	-0.755439	-0.642818	-1.22624	-0.531146	0.0274506	-3.44884	-3.20437	-2.80476	-3.34391	-2.49812	Phospho (STY)	S	1	SSSDGSVSTPGSNAS	1.32163	0.0253919	-1.93244	0.736533	0.514709	1.22518	1.63989	0.02642
Q12481	RRP36	RRP36_YEAST	>sp|Q12481|RRP36_YEAST rRNA biogenesis protein RRP36 OS=Saccharomyces cerevisiae (strain ATCC 204508 / S288c) GN=RRP36 PE=1 SV=1	Q12481	Q12481_S50	50	Saccharomyces cerevisiae (strain ATCC 204508 / S288c)	1	+		+	+		+	-1.11267	0.141321	1.16517	-1.20924	-1.35516	-1.14918	-1.47633	-1.75329	-1.17265	-1.51007	-1.87883	-1.61771	-1.47053	-0.458397	-0.5854	-0.00623131	-0.204029	-0.125761	-2.6424	-2.39831	-2.32998	-2.76988	-2.62849	Phospho (STY)	S	2	DDELKTLSFGSLKKA	4.08894	0.000337604	-4.41898	0.404467	0.775093	0.550113	4.59366	0.00296907
Q06407	RGA2	RGA2_YEAST	>sp|Q06407|RGA2_YEAST Rho-type GTPase-activating protein 2 OS=Saccharomyces cerevisiae (strain ATCC 204508 / S288c) GN=RGA2 PE=1 SV=1	Q06407	Q06407_S704	704	Saccharomyces cerevisiae (strain ATCC 204508 / S288c)	0.956186	+		+	+		+	-1.10546	-0.394966	-1.07537	NaN	-1.07395	NaN	-1.41283	-0.869103	-0.7886	-1.54825	-0.912309	-0.830505	0.461336	0.214038	-0.548927	0.88989	-0.60321	-0.0176373	0.12946	-0.980676	-0.00564289	0.178632	0.461935	Phospho (STY)	S	1	SDRKGSISNASPKPR	1.55409	0.0148015	-2.28714	0.382324	0.708439	-0.717081	1.66813	0.0288722
Q03653	EFR3	EFR3_YEAST	>sp|Q03653|EFR3_YEAST Protein EFR3 OS=Saccharomyces cerevisiae (strain ATCC 204508 / S288c) GN=EFR3 PE=1 SV=1	Q03653	Q03653_S572	572	Saccharomyces cerevisiae (strain ATCC 204508 / S288c)	1	+		+	+		+	-1.10351	-0.637949	-1.11973	0.85113	0.624536	1.11687	0.694351	1.00822	0.644743	2.45245	-0.0319252	1.92399	2.49559	1.7259	2.04039	2.18167	2.45153	1.41316	2.2122	2.43028	1.86726	1.31275	2.07126	Phospho (STY)	S	2	TSDLLSDSQVRTTPL	3.21224	0.000937676	-3.6453	0.599485	0.576591	-1.03546	3.13586	0.00599301
Q05040	FAR8	FAR8_YEAST	>sp|Q05040|FAR8_YEAST Factor arrest protein 8 OS=Saccharomyces cerevisiae (strain ATCC 204508 / S288c) GN=FAR8 PE=1 SV=1	Q05040	Q05040_T132	132	Saccharomyces cerevisiae (strain ATCC 204508 / S288c)	1	+		+	+		+	-1.09008	-1.51045	-1.65623	-3.59665	-2.60953	-2.13664	-1.96417	-3.75584	-1.25606	-1.07733	-1.20212	-0.752525	-2.22253	-1.95512	-1.33259	-1.68171	-1.56502	-2.07802	-1.03929	-0.862778	-0.890736	-1.96338	-1.02551	Phospho (STY)	T	1	LEKLNVNTPKEEGSA	1.61923	0.0133172	-2.21327	2.03227	0.185563	-2.77899	2.35775	0.00884517
P04821	CDC25	CDC25_YEAST	>sp|P04821|CDC25_YEAST Cell division control protein 25 OS=Saccharomyces cerevisiae (strain ATCC 204508 / S288c) GN=CDC25 PE=1 SV=1	P04821	P04821_S421	421	Saccharomyces cerevisiae (strain ATCC 204508 / S288c)	0.851004	+		+	+		+	-1.08852	-1.90716	-1.74806	NaN	NaN	-2.54509	-1.13054	-2.06466	-0.257368	-0.762371	-0.0282631	0.0163612	1.00026	-0.790529	-0.859004	-1.31779	-0.704221	-0.45304	0.472455	-0.153151	-0.528848	-0.713927	0.0966101	Phospho (STY)	S	1	AGPSSLNSLSAPDLT	1.64759	0.0122316	-2.38245	2.1002	0.164	-3.2412	2.24801	0.00979906
Q06833	YPR091C	YP091_YEAST	>sp|Q06833|YP091_YEAST Uncharacterized PH domain-containing protein YPR091C OS=Saccharomyces cerevisiae (strain ATCC 204508 / S288c) GN=YPR091C PE=1 SV=1	Q06833	Q06833_S676	676	Saccharomyces cerevisiae (strain ATCC 204508 / S288c)	0.999999	+		+	+		+	-1.08392	0.27379	1.02258	3.00364	2.52442	2.43469	2.33176	1.62362	2.10762	1.99413	2.08851	2.26336	2.09557	3.52908	3.07703	3.41656	3.80973	3.50531	1.57999	1.76155	1.27697	1.08382	1.10291	Phospho (STY)	S	2	SQPLNTLSPKLEGRK	2.58864	0.00235849	-3.08411	0.583386	0.651905	0.838921	2.36797	0.0128481
P39705	NUP60	NUP60_YEAST	>sp|P39705|NUP60_YEAST Nucleoporin NUP60 OS=Saccharomyces cerevisiae (strain ATCC 204508 / S288c) GN=NUP60 PE=1 SV=1	P39705	P39705_S252	252	Saccharomyces cerevisiae (strain ATCC 204508 / S288c)	1	+		+	+		+	-1.08059	-0.452754	-1.39353	-4.83795	-3.05459	-4.76959	-5.73234	-3.80487	-4.48457	-3.94354	-3.78118	-4.46303	-3.26325	-3.69072	-3.53568	-3.76643	-3.54894	-2.25464	-2.97898	-2.77879	-3.54236	-2.84795	-3.08363	Phospho (STY)	S	3	TSAQSIASAKSVRSG	1.09591	0.0446257	-1.68954	0.392696	0.695409	-0.736325	1.70035	0.0231617
P32900	SKG6	SKG6_YEAST	>sp|P32900|SKG6_YEAST Protein SKG6 OS=Saccharomyces cerevisiae (strain ATCC 204508 / S288c) GN=SKG6 PE=1 SV=2	P32900	P32900_S229	229	Saccharomyces cerevisiae (strain ATCC 204508 / S288c)	1	+		+	+		+	-1.0722	-1.52412	-1.70924	-2.66137	-0.419195	-2.91349	-2.59759	-1.80779	-0.713535	-0.764939	-0.552703	-1.26829	0.520645	-1.21581	-0.68136	-0.821138	-1.31244	NaN	-0.74567	0.132739	-0.141212	-1.25748	0.158375	Phospho (STY)	S	4	SLHPDNFSNCTPIRA	1.07615	0.0469596	-1.69525	1.64378	0.234249	-2.37527	1.91027	0.0150823
P32790	SLA1	SLA1_YEAST	>sp|P32790|SLA1_YEAST Actin cytoskeleton-regulatory complex protein SLA1 OS=Saccharomyces cerevisiae (strain ATCC 204508 / S288c) GN=SLA1 PE=1 SV=1	P32790	P32790_T999	999	Saccharomyces cerevisiae (strain ATCC 204508 / S288c)	0.999552			+			+	-1.06933	0.37746	1.23846	-1.08772	-1.42497	-1.96943	-2.03919	-2.1243	-1.93529	-1.99172	-2.05141	-2.3161	-2.23839	-0.154381	-0.149988	-0.222401	-2.99754	0.225355	-2.63531	-2.71344	-2.78668	-3.68731	-3.01516	Phospho (STY)	T	3	NTGVSMPTVQRTGGT	0.904637	0.0736572	-1.47848	0.933308	0.522776	1.19992	2.67566	0.00798389
P35201	MIF2	MIF2_YEAST	>sp|P35201|MIF2_YEAST Protein MIF2 OS=Saccharomyces cerevisiae (strain ATCC 204508 / S288c) GN=MIF2 PE=1 SV=1	P35201	P35201_T134	134	Saccharomyces cerevisiae (strain ATCC 204508 / S288c)	0.99993			+			+	-1.0552	0.341725	1.91886	3.02289	2.21642	2.91854	3.01574	3.23505	1.96074	3.47064	1.68104	2.90706	2.68054	6.76964	3.38662	3.06675	3.53426	2.92737	0.0867262	2.38682	1.00472	1.74607	-0.409989	Phospho (STY)	T	1	IRGNDFATPITQKLS	0.72064	0.123711	-1.26024	0.420669	0.697646	0.731014	2.11319	0.0108165
P27476	NSR1	NSR1_YEAST	>sp|P27476|NSR1_YEAST Nuclear localization sequence-binding protein OS=Saccharomyces cerevisiae (strain ATCC 204508 / S288c) GN=NSR1 PE=1 SV=1	P27476	P27476_S143	143	Saccharomyces cerevisiae (strain ATCC 204508 / S288c)	0.999478			+			+	-1.05513	-1.3417	-2.32511	-12.417	NaN	NaN	NaN	-12.3951	-11.1546	-9.84368	-9.48917	-13.0414	-11.7931	-10.2675	-11.8849	-11.3789	-10.8685	-12.355	-9.36446	-9.92686	-9.96296	NaN	-11.0697	Phospho (STY)	S	1	SNDKKRKSEDAEEEE	0.833184	0.0893416	-1.47591	0.566347	0.561522	-1.13156	1.91269	0.0128341
P17967	PDI1	PDI_YEAST	>sp|P17967|PDI_YEAST Protein disulfide-isomerase OS=Saccharomyces cerevisiae (strain ATCC 204508 / S288c) GN=PDI1 PE=1 SV=2	P17967	P17967_S351	351	Saccharomyces cerevisiae (strain ATCC 204508 / S288c)	1	+		+	+		+	-1.05507	0.226527	2.25323	-11.5711	-12.6965	-12.0812	-12.62	-14.3587	NaN	-11.9563	-13.9316	-12.9673	-12.7128	-12.3573	-11.4109	-10.9318	-12.1171	-11.235	-14.5161	NaN	-16.0076	-14.2324	NaN	Phospho (STY)	S	1	LESKAIESLVKDFLK	1.0594	0.0495531	-1.64463	0.134052	0.882893	0.305464	1.63552	0.0200019
P53148	SPC105	SP105_YEAST	>sp|P53148|SP105_YEAST Spindle pole body component SPC105 OS=Saccharomyces cerevisiae (strain ATCC 204508 / S288c) GN=SPC105 PE=1 SV=1	P53148	P53148_S115	115	Saccharomyces cerevisiae (strain ATCC 204508 / S288c)	0.954699	+		+	+		+	-1.05194	2.08162	1.64599	-0.612688	-0.879188	-2.30485	-2.21217	NaN	-4.71023	-1.79555	-5.08616	-2.74341	NaN	-1.12434	-0.135789	-0.373702	-0.00991535	-0.607666	-3.00329	-3.98021	NaN	-2.46114	NaN	Phospho (STY)	S	1	NSPTKISSQEEPLVT	1.29446	0.0281563	-1.92378	1.21898	0.304951	2.07799	1.3013	0.0426121
P46974	RSF2	RSF2_YEAST	>sp|P46974|RSF2_YEAST Respiration factor 2 OS=Saccharomyces cerevisiae (strain ATCC 204508 / S288c) GN=RSF2 PE=1 SV=1	P46974	P46974_S322	322	Saccharomyces cerevisiae (strain ATCC 204508 / S288c)	0.988675	+		+	+		+	-1.04778	-0.152688	1.06584	0.468476	-0.253735	-1.23579	-0.533728	-0.463421	-0.533237	-0.306404	-0.29096	0.125076	-0.249227	0.382713	0.775253	0.475975	0.757673	0.829111	-0.330934	-1.23018	-2.04241	-2.30318	-1.44067	Phospho (STY)	S	1	GVPVHSASSDAVIDR	2.18135	0.00480319	-2.70165	0.209799	0.845256	-0.388115	1.37954	0.0472803
Q07824	TPO1	TPO1_YEAST	>sp|Q07824|TPO1_YEAST Polyamine transporter 1 OS=Saccharomyces cerevisiae (strain ATCC 204508 / S288c) GN=TPO1 PE=1 SV=1	Q07824	Q07824_T67	67	Saccharomyces cerevisiae (strain ATCC 204508 / S288c)	0.993159	+		+	+		+	-1.04718	0.227474	-2.61212	3.02693	3.20279	3.25994	4.24631	3.40298	2.92543	3.52424	3.02728	2.42774	4.0969	4.66901	4.78052	4.34729	4.81581	3.76222	5.22457	4.50431	5.32893	8.13128	7.01045	Phospho (STY)	T	4	ADLAIQRTTTMNSAA	2.1632	0.00495266	-2.68533	0.267891	0.797056	0.499886	2.24393	0.00803609
P38088	GRS1	SYG_YEAST	>sp|P38088|SYG_YEAST Glycine--tRNA ligase 1, mitochondrial OS=Saccharomyces cerevisiae (strain ATCC 204508 / S288c) GN=GRS1 PE=1 SV=3	P38088	P38088_S476	476	Saccharomyces cerevisiae (strain ATCC 204508 / S288c)	0.999394	+		+	+		+	-1.02384	-0.295349	1.98019	-9.58111	-10.9528	-10.0524	NaN	NaN	NaN	-9.5371	-9.99912	-9.14896	-10.9151	-8.67733	NaN	-9.43694	-9.6569	-8.91514	-12.3678	-12.7047	-11.4085	-12.2214	NaN	Phospho (STY)	S	1	ESHLLNMSQDDLASK	1.19905	0.0354297	-1.93051	0.20643	0.824326	-0.446138	2.08344	0.0108162
P32582	CYS4	CBS_YEAST	>sp|P32582|CBS_YEAST Cystathionine beta-synthase OS=Saccharomyces cerevisiae (strain ATCC 204508 / S288c) GN=CYS4 PE=1 SV=1	P32582	P32582_S356	356	Saccharomyces cerevisiae (strain ATCC 204508 / S288c)	0.998983			+			+	-1.01303	-0.337533	1.1128	-5.04153	-5.29854	-3.90224	-4.10995	-4.84252	-3.80391	-3.87138	-4.83876	-4.46518	-4.52788	-4.77723	-4.74346	-4.57754	-4.42012	0.388714	-5.57415	-5.36233	-5.53295	-5.93149	-6.35785	Phospho (STY)	S	3	DSSKLEASTTKYADV	0.444721	0.282234	-0.887552	0.462463	0.680409	-0.773825	2.05487	0.016498
P43583	BLM10	BLM10_YEAST	>sp|P43583|BLM10_YEAST Proteasome activator BLM10 OS=Saccharomyces cerevisiae (strain ATCC 204508 / S288c) GN=BLM10 PE=1 SV=2	P43583	P43583_S34	34	Saccharomyces cerevisiae (strain ATCC 204508 / S288c)	0.940147	+		+	+		+	-1.00336	-0.0998718	-1.13827	-0.924294	1.30706	0.164797	0.224675	0.0477476	0.275522	-0.477283	-0.0544043	0.0832891	1.49222	1.09276	1.07164	0.815677	1.50288	1.35381	0.705466	1.31398	1.44503	1.60238	1.44446	Phospho (STY)	S	1	ERSPGRPSSSQGEIK	1.55702	0.0165438	-2.11787	0.0747253	0.933193	-0.170783	1.72885	0.025305
P25441	RPC53	RPC4_YEAST	>sp|P25441|RPC4_YEAST DNA-directed RNA polymerase III subunit RPC4 OS=Saccharomyces cerevisiae (strain ATCC 204508 / S288c) GN=RPC53 PE=1 SV=2	P25441	P25441_S122	122	Saccharomyces cerevisiae (strain ATCC 204508 / S288c)	0.999873			+	+		+	-0.997163	-0.677992	1.16975	-2.42743	-4.3986	-2.87531	-2.59692	-2.9938	-2.35786	-2.80452	-2.42289	-2.0863	-2.23053	-1.77668	-2.34117	-1.80974	-1.85294	-2.52572	-4.13116	-3.50031	-3.69791	-5.14491	-4.66653	Phospho (STY)	S	2	KSEGSGSSLVQKGLE	1.50461	0.0186434	-2.06652	0.982348	0.453362	-1.44294	1.44829	0.0395993
P14682	CDC34	UBC3_YEAST	>sp|P14682|UBC3_YEAST Ubiquitin-conjugating enzyme E2-34 kDa OS=Saccharomyces cerevisiae (strain ATCC 204508 / S288c) GN=CDC34 PE=1 SV=1	P14682	P14682_S182	182	Saccharomyces cerevisiae (strain ATCC 204508 / S288c)	0.99482			+	+		+	-0.996658	0.969171	1.07105	-0.837925	-0.97654	-0.95647	-0.862734	-1.26085	-1.15554	-1.33076	-2.56555	-2.99269	-1.69584	-0.234776	-0.168562	-0.0827866	0.268322	0.306566	-2.93995	-1.6014	-1.82942	-2.13845	-1.74054	Phospho (STY)	S	1	FIMPTSESAYISQSK	4.09549	0.000404616	-4.22891	1.53929	0.283303	2.08603	2.56422	0.0100986
P35177	SPT7	SPT7_YEAST	>sp|P35177|SPT7_YEAST Transcriptional activator SPT7 OS=Saccharomyces cerevisiae (strain ATCC 204508 / S288c) GN=SPT7 PE=1 SV=1	P35177	P35177_T367	367	Saccharomyces cerevisiae (strain ATCC 204508 / S288c)	0.999981			+			+	-0.990359	-1.45466	-1.48635	-5.21026	NaN	-2.78539	-4.07466	-3.37326	-2.6381	-1.76965	-2.51804	-2.35641	-2.74896	-3.34336	-2.2766	-2.69791	-2.62126	-3.41354	-1.65369	-1.92318	-2.45489	-3.29595	-2.545	Phospho (STY)	T	1	DTNQKLPTPEGSTFS	1.00378	0.0590544	-1.59451	1.65281	0.233506	-2.43397	1.48651	0.0319108
P47116	PTK2	PTK2_YEAST	>sp|P47116|PTK2_YEAST Serine/threonine-protein kinase PTK2/STK2 OS=Saccharomyces cerevisiae (strain ATCC 204508 / S288c) GN=PTK2 PE=1 SV=1	P47116	P47116_T198	198	Saccharomyces cerevisiae (strain ATCC 204508 / S288c)	0.999962			+			+	-0.989902	-0.474447	-1.03675	NaN	-1.88585	-1.74575	NaN	-2.18789	NaN	-1.78518	-1.06817	NaN	-1.5428	-1.93161	-1.22953	-1.86493	1.22637	NaN	-0.798547	-0.434086	-1.42101	-0.869396	-0.992359	Phospho (STY)	T	1	PNHARPDTAFADTLN	0.502638	0.237472	-1.0047	0.892938	0.50985	-1.36449	2.36407	0.0124096
P53854	CWC25	CWC25_YEAST	>sp|P53854|CWC25_YEAST Pre-mRNA-splicing factor CWC25 OS=Saccharomyces cerevisiae (strain ATCC 204508 / S288c) GN=CWC25 PE=1 SV=1	P53854	P53854_T109	109	Saccharomyces cerevisiae (strain ATCC 204508 / S288c)	0.999999			+	+		+	-0.989123	-0.87215	-1.54162	-0.99503	-0.9367	-1.37161	-2.17911	-1.76911	0.0749187	-0.572669	-1.88843	-0.74436	0.23973	-1.21848	-0.670681	-0.255823	-0.549256	0.38829	0.787521	0.12818	0.40016	-0.0572739	-0.802044	Phospho (STY)	T	1	SILNQPATPPVRAAT	1.63337	0.0142631	-2.18118	1.06891	0.411937	-1.60202	2.6118	0.00714865
P35177	SPT7	SPT7_YEAST	>sp|P35177|SPT7_YEAST Transcriptional activator SPT7 OS=Saccharomyces cerevisiae (strain ATCC 204508 / S288c) GN=SPT7 PE=1 SV=1	P35177	P35177_S249	249	Saccharomyces cerevisiae (strain ATCC 204508 / S288c)	0.916226			+			+	-0.98794	-1.19872	-1.07271	NaN	-3.54101	-4.75754	-3.11074	-3.61394	-2.738	-2.33387	-2.52005	-2.87581	-2.3177	-2.57792	-2.06949	-2.46662	-2.03821	-4.68709	-2.76524	-1.87134	-2.99371	-2.89775	-2.88745	Phospho (STY)	S	1	DENYDEDSTDVKNVD	0.782571	0.106295	-1.3401	2.05611	0.203186	-2.76611	1.5565	0.034777
P47136	BUD4	BUD4_YEAST	>sp|P47136|BUD4_YEAST Bud site selection protein 4 OS=Saccharomyces cerevisiae (strain ATCC 204508 / S288c) GN=BUD4 PE=1 SV=2	P47136	P47136_S383	383	Saccharomyces cerevisiae (strain ATCC 204508 / S288c)	0.999985			+	+		+	-0.987248	-0.706811	-1.32311	-3.46887	-3.08168	-2.86421	-2.18847	-2.38783	-1.3667	-2.19891	-2.6601	-2.95385	-1.27745	-1.16091	-1.89833	-1.37729	-2.2423	-2.37599	-1.22716	-1.01902	-1.16611	-2.34277	-1.62048	Phospho (STY)	S	3	NANVQEFSQEDSLAH	1.75304	0.0111815	-2.28778	0.913592	0.472116	-1.38937	2.38947	0.0100417
Q07824	TPO1	TPO1_YEAST	>sp|Q07824|TPO1_YEAST Polyamine transporter 1 OS=Saccharomyces cerevisiae (strain ATCC 204508 / S288c) GN=TPO1 PE=1 SV=1	Q07824	Q07824_S5	5	Saccharomyces cerevisiae (strain ATCC 204508 / S288c)	1			+	+		+	-0.985053	0.0889912	-1.55573	3.93943	4.0895	3.90004	5.05278	3.98164	4.36934	4.62709	3.84189	3.25653	4.42358	5.20027	5.74052	4.72791	5.36874	4.85122	5.32856	4.40251	4.70457	7.49152	6.81486	Phospho (STY)	S	3	___MSDHSPISNKEN	2.07648	0.00616398	-2.56861	0.100054	0.923438	0.206964	1.38506	0.0378164
P37370	VRP1	VRP1_YEAST	>sp|P37370|VRP1_YEAST Verprolin OS=Saccharomyces cerevisiae (strain ATCC 204508 / S288c) GN=VRP1 PE=1 SV=2	P37370	P37370_S624	624	Saccharomyces cerevisiae (strain ATCC 204508 / S288c)	1			+	+		+	-0.979749	0.605448	1.40456	-2.80389	-3.49594	-2.97749	-3.18367	-3.42799	-3.40147	-4.25866	-4.00307	-3.6544	-3.59863	-2.28291	-2.28058	-2.04971	-1.8374	-2.53964	-4.00126	-4.15561	-4.80857	-5.42177	-4.52456	Phospho (STY)	S	2	PPVPPVLSDDSKNNV	3.25939	0.00115772	-3.53705	1.76777	0.29868	2.00605	2.94006	0.00576444
P53741	BRE5	BRE5_YEAST	>sp|P53741|BRE5_YEAST UBP3-associated protein BRE5 OS=Saccharomyces cerevisiae (strain ATCC 204508 / S288c) GN=BRE5 PE=1 SV=1	P53741	P53741_T278	278	Saccharomyces cerevisiae (strain ATCC 204508 / S288c)	0.991216			+	+		+	-0.97627	-0.0128593	-1.03016	-3.12704	-1.3183	-3.17547	-2.25752	-2.73798	-2.29249	-2.8613	-2.3447	-3.04777	-2.00576	-1.75217	-1.12884	-1.86082	-1.70869	-1.28444	-1.8436	-1.95476	-1.27594	-1.3581	-1.03314	Phospho (STY)	T	1	KKAAPIKTKEGSVEA	1.51606	0.0185798	-2.06795	0.0111094	0.979303	-0.0260466	1.54899	0.0364299
P53289	RTS3	RTS3_YEAST	>sp|P53289|RTS3_YEAST Protein phosphatase type 2A regulatory subunit RTS3 OS=Saccharomyces cerevisiae (strain ATCC 204508 / S288c) GN=RTS3 PE=1 SV=1	P53289	P53289_S47	47	Saccharomyces cerevisiae (strain ATCC 204508 / S288c)	0.999976			+	+		+	-0.964547	NaN	1.00608	3.88049	3.55786	3.15456	4.14059	3.26903	NaN	NaN	NaN	NaN	NaN	4.67285	4.71796	4.38437	4.68262	4.36747	2.4419	2.82811	2.78095	2.24359	2.67759	Phospho (STY)	S	5	ARDPRRLSTSSSPSS	2.87858	0.00198329	-3.21362	NaN	NaN	NaN	2.80221	0.00865546
P47035	NET1	NET1_YEAST	>sp|P47035|NET1_YEAST Nucleolar protein NET1 OS=Saccharomyces cerevisiae (strain ATCC 204508 / S288c) GN=NET1 PE=1 SV=1	P47035	P47035_Y51	51	Saccharomyces cerevisiae (strain ATCC 204508 / S288c)	1			+			+	-0.963643	-0.685467	-1.48108	-2.51102	-4.47851	-3.27474	-2.66384	-5.6661	-2.56157	-3.54901	-2.70203	-3.40742	-2.94683	-2.92951	-2.74079	-2.93286	-2.49065	-2.68217	-2.00752	-2.18764	-2.33559	-2.44809	-2.20999	Phospho (STY)	Y	2	AGDASLQYANLRSAN	0.827477	0.0951895	-1.37049	0.513267	0.610737	-0.941781	1.40557	0.0371828
Q07824	TPO1	TPO1_YEAST	>sp|Q07824|TPO1_YEAST Polyamine transporter 1 OS=Saccharomyces cerevisiae (strain ATCC 204508 / S288c) GN=TPO1 PE=1 SV=1	Q07824	Q07824_S2	2	Saccharomyces cerevisiae (strain ATCC 204508 / S288c)	1			+	+		+	-0.959553	0.0965057	-1.62043	3.2483	3.40996	3.09306	4.40238	3.17434	3.58188	3.88024	3.01881	2.5191	3.84548	4.50405	4.88798	4.03982	4.51664	4.17731	4.61535	3.71874	4.10588	6.66234	6.32789	Phospho (STY)	S	3	______MSDHSPISN	2.03061	0.00698606	-2.51208	0.100722	0.920919	0.211784	1.4501	0.0327356
Q06833	YPR091C	YP091_YEAST	>sp|Q06833|YP091_YEAST Uncharacterized PH domain-containing protein YPR091C OS=Saccharomyces cerevisiae (strain ATCC 204508 / S288c) GN=YPR091C PE=1 SV=1	Q06833	Q06833_T674	674	Saccharomyces cerevisiae (strain ATCC 204508 / S288c)	0.995002			+	+		+	-0.957593	-0.151488	1.30654	1.31118	1.23969	0.828383	0.989147	0.0808229	1.56037	0.795706	0.884369	0.962021	1.0042	1.93904	1.6818	1.7095	2.05525	1.8516	-0.00560856	-0.261909	-0.472767	-0.551089	-0.792123	Phospho (STY)	T	2	RPSQPLNTLSPKLEG	2.49218	0.00333297	-2.89407	0.241753	0.83083	-0.423286	3.02064	0.0056654
P35177	SPT7	SPT7_YEAST	>sp|P35177|SPT7_YEAST Transcriptional activator SPT7 OS=Saccharomyces cerevisiae (strain ATCC 204508 / S288c) GN=SPT7 PE=1 SV=1	P35177	P35177_T250	250	Saccharomyces cerevisiae (strain ATCC 204508 / S288c)	0.8632			+			+	-0.947791	-1.18553	-1.0555	NaN	-3.54011	-4.75641	-3.01596	-3.61381	-2.68261	-2.33398	-2.52021	-2.87569	-2.31769	-2.63736	-2.07189	-2.53433	-1.99027	-4.68504	-2.76471	-1.87101	-2.94847	-2.90869	-2.88747	Phospho (STY)	T	1	ENYDEDSTDVKNVDD	0.734093	0.123865	-1.27422	1.97033	0.211466	-2.67168	1.49109	0.0392149
P34072	MKS1	MKS1_YEAST	>sp|P34072|MKS1_YEAST Negative regulator of RAS-cAMP pathway OS=Saccharomyces cerevisiae (strain ATCC 204508 / S288c) GN=MKS1 PE=1 SV=2	P34072	P34072_S507	507	Saccharomyces cerevisiae (strain ATCC 204508 / S288c)	0.961865			+	+		+	-0.946105	-0.202358	-1.33224	-4.21103	-5.37255	-4.94621	-5.56928	-5.04318	-4.84243	-4.53677	-4.96032	-4.3185	-5.47244	-4.39978	-4.09836	-3.90565	-3.9079	-4.10004	-3.54048	-3.53101	-3.59723	-3.94562	-3.86671	Phospho (STY)	S	1	RMAIATGSNTRHRFS	2.27219	0.0047879	-2.70389	0.27901	0.797482	-0.49935	3.16547	0.00527985
P22696	ESS1	ESS1_YEAST	>sp|P22696|ESS1_YEAST Peptidyl-prolyl cis-trans isomerase ESS1 OS=Saccharomyces cerevisiae (strain ATCC 204508 / S288c) GN=ESS1 PE=1 SV=3	P22696	P22696_S105	105	Saccharomyces cerevisiae (strain ATCC 204508 / S288c)	0.999064			+	+		+	-0.941798	2.41414	3.41892	-5.87758	-6.18459	-6.67869	-6.77209	-6.51589	NaN	-9.15809	-8.83721	-9.98465	-7.29967	-5.51645	-5.50307	-5.49663	-5.37172	-5.43198	-10.0985	-8.51278	-11.4226	-10.1259	-8.9636	Phospho (STY)	S	2	ITRLDDDSKTNSFEA	3.29746	0.00118212	-3.51591	2.59202	0.11305	3.84623	3.67366	0.00205181
Q12754	RRP12	RRP12_YEAST	>sp|Q12754|RRP12_YEAST Ribosomal RNA-processing protein 12 OS=Saccharomyces cerevisiae (strain ATCC 204508 / S288c) GN=RRP12 PE=1 SV=1	Q12754	Q12754_S1050	1050	Saccharomyces cerevisiae (strain ATCC 204508 / S288c)	0.999513			+			+	-0.941516	-1.09856	-1.82298	NaN	NaN	0.300928	NaN	0.00483894	NaN	0.590551	0.64924	1.9459	1.82009	2.45203	2.86987	2.43418	2.80805	-5.09212	2.08278	2.79884	2.18263	0.241095	2.57398	Phospho (STY)	S	2	TKGSRFMSAFDEAVY	0.135831	0.713523	-0.349553	0.923056	0.434788	-1.67457	1.20694	0.0498199
P47136	BUD4	BUD4_YEAST	>sp|P47136|BUD4_YEAST Bud site selection protein 4 OS=Saccharomyces cerevisiae (strain ATCC 204508 / S288c) GN=BUD4 PE=1 SV=2	P47136	P47136_S241	241	Saccharomyces cerevisiae (strain ATCC 204508 / S288c)	0.855841			+			+	-0.927162	0.0499037	1.46248	-0.807195	-1.79101	-1.57241	-2.49136	-2.0881	-1.57456	-1.74896	-2.312	-1.77699	-1.58707	-1.62402	-1.91878	-2.01169	-1.55333	2.99357	-2.93737	-2.5616	-4.04149	-3.68724	-2.83475	Phospho (STY)	S	3	VSDTSVDSTGRELDT	0.419881	0.308923	-0.844008	0.0570473	0.950556	0.121112	2.21287	0.0113141
P35845	SWH1	OSH1_YEAST	>sp|P35845|OSH1_YEAST Oxysterol-binding protein homolog 1 OS=Saccharomyces cerevisiae (strain ATCC 204508 / S288c) GN=SWH1 PE=1 SV=4	P35845	P35845_T495	495	Saccharomyces cerevisiae (strain ATCC 204508 / S288c)	0.947878			+	+		+	-0.923006	-0.331478	-2.50344	NaN	-0.662842	-2.06906	-1.26062	NaN	-0.566198	NaN	-2.28764	-0.0149364	-1.12867	-0.891905	0.0713911	-0.369089	-0.139637	-0.709929	0.962708	1.56084	1.49007	0.670162	1.17921	Phospho (STY)	T	2	SQSLSEITPGPHSRK	1.29031	0.0313346	-1.92279	0.193164	0.830934	-0.431394	3.29025	0.00363636
Q05050	EIS1	EIS1_YEAST	>sp|Q05050|EIS1_YEAST Eisosome protein 1 OS=Saccharomyces cerevisiae (strain ATCC 204508 / S288c) GN=EIS1 PE=1 SV=1	Q05050	Q05050_Y70	70	Saccharomyces cerevisiae (strain ATCC 204508 / S288c)	0.97181			+			+	-0.908649	-0.510306	-1.6295	-8.29885	-7.45738	-8.95547	-9.52324	-8.45772	-8.67943	-7.32647	-8.21411	-9.03032	-6.89079	-8.25203	-6.77638	-7.12635	-8.30622	-7.68842	-7.27116	-6.93895	-6.90934	-6.55125	-6.87445	Phospho (STY)	Y	1	AKLKYGVYQSPAQSY	1.08158	0.0515817	-1.62665	0.438752	0.664728	-0.809562	2.69111	0.00636677
P46995	SET2	SET2_YEAST	>sp|P46995|SET2_YEAST Histone-lysine N-methyltransferase, H3 lysine-36 specific OS=Saccharomyces cerevisiae (strain ATCC 204508 / S288c) GN=SET2 PE=1 SV=2	P46995	P46995_S585	585	Saccharomyces cerevisiae (strain ATCC 204508 / S288c)	1			+			+	-0.90603	0.43129	1.83184	-2.37421	NaN	-3.9077	-1.27793	NaN	-5.05099	-2.8581	-1.32524	-2.90061	-2.62125	-1.18391	-2.6884	-1.64027	-0.943093	NaN	-3.12463	-4.90447	-4.97981	-4.95506	-3.79498	Phospho (STY)	S	1	KLENERKSVLEDIIA	0.522143	0.228741	-1.02394	0.171802	0.84188	0.401744	1.29372	0.0417048
P31116	HOM6	DHOM_YEAST	>sp|P31116|DHOM_YEAST Homoserine dehydrogenase OS=Saccharomyces cerevisiae (strain ATCC 204508 / S288c) GN=HOM6 PE=1 SV=1	P31116	P31116_S240	240	Saccharomyces cerevisiae (strain ATCC 204508 / S288c)	0.825481			+	+		+	-0.889114	0.173903	1.00115	NaN	-9.25455	-8.78319	-7.94262	-8.34936	-7.95687	-8.46063	-9.95082	-9.02338	-8.38997	-7.41251	-7.70365	-7.64421	-7.99487	-7.71133	-9.69931	-8.99996	-9.78924	-9.79843	-9.63096	Phospho (STY)	S	1	VEVESPTSFPVQSLI	1.88277	0.0097559	-2.40738	0.144158	0.880777	0.30965	1.90388	0.0219378
Q04087	LRS4	LRS4_YEAST	>sp|Q04087|LRS4_YEAST Monopolin complex subunit LRS4 OS=Saccharomyces cerevisiae (strain ATCC 204508 / S288c) GN=LRS4 PE=1 SV=1	Q04087	Q04087_S230	230	Saccharomyces cerevisiae (strain ATCC 204508 / S288c)	1			+	+		+	-0.888472	0.396114	1.19992	-0.20271	-0.666018	-0.197067	-1.40234	-0.989009	-1.17435	-0.736658	-1.88848	-1.01874	-0.619486	-0.165169	-0.090498	0.309842	0.321291	0.609748	-2.68429	-2.15289	-1.48875	-0.964577	-2.16624	Phospho (STY)	S	1	RLSALQKSPELRKER	1.93495	0.00908188	-2.38218	0.595863	0.611456	0.938636	1.87745	0.0197838
P53289	RTS3	RTS3_YEAST	>sp|P53289|RTS3_YEAST Protein phosphatase type 2A regulatory subunit RTS3 OS=Saccharomyces cerevisiae (strain ATCC 204508 / S288c) GN=RTS3 PE=1 SV=1	P53289	P53289_S49	49	Saccharomyces cerevisiae (strain ATCC 204508 / S288c)	0.999008			+	+		+	-0.88688	NaN	1.0181	3.75033	3.10195	2.83161	3.83018	2.92422	NaN	NaN	NaN	NaN	NaN	4.31981	4.20323	4.09995	4.36323	3.88647	2.22725	2.5864	2.40381	1.82406	2.30626	Phospho (STY)	S	5	DPRRLSTSSSPSSSP	2.34855	0.00471173	-2.71358	NaN	NaN	NaN	2.49437	0.0113123
P43639	CKB1	CSK2B_YEAST	>sp|P43639|CSK2B_YEAST Casein kinase II subunit beta OS=Saccharomyces cerevisiae (strain ATCC 204508 / S288c) GN=CKB1 PE=1 SV=1	P43639	P43639_T261	261	Saccharomyces cerevisiae (strain ATCC 204508 / S288c)	0.934014			+	+		+	-0.886326	0.0812119	1.25876	-3.16434	-1.86698	-1.67456	-2.57327	-3.04681	-2.12086	-2.6782	-2.79851	-2.78035	-2.3541	-2.15863	-1.27424	-1.18501	-1.09746	-2.17898	-3.58414	-3.78726	-4.51079	-3.12013	-3.61744	Phospho (STY)	T	1	WLRQYPSTEEDWEEF	1.28975	0.0330622	-1.81942	0.0906058	0.928603	0.188949	1.9902	0.016301
P53278	YGR130C	YG3A_YEAST	>sp|P53278|YG3A_YEAST Uncharacterized protein YGR130C OS=Saccharomyces cerevisiae (strain ATCC 204508 / S288c) GN=YGR130C PE=1 SV=1	P53278	P53278_T401	401	Saccharomyces cerevisiae (strain ATCC 204508 / S288c)	0.959245			+			+	-0.885243	-1.07317	-1.07935	-8.54192	-7.66474	-7.32188	-6.79977	-7.32289	-5.38706	-6.54013	-7.33616	-6.55824	-6.46372	-7.28988	-7.85158	-6.27125	-5.87186	-5.94042	-5.56016	-5.95702	-6.33216	-7.42813	-6.97696	Phospho (STY)	T	1	APSNPVATPENPELI	0.969149	0.0691205	-1.50496	1.45327	0.2915	-2.04782	1.38532	0.046373
P07264	LEU1	LEUC_YEAST	>sp|P07264|LEUC_YEAST 3-isopropylmalate dehydratase OS=Saccharomyces cerevisiae (strain ATCC 204508 / S288c) GN=LEU1 PE=1 SV=3	P07264	P07264_Y506	506	Saccharomyces cerevisiae (strain ATCC 204508 / S288c)	0.966243			+	+		+	-0.881786	1.08806	1.11554	NaN	-3.66459	-3.51472	-3.97714	-4.39354	-4.35108	NaN	-5.09317	-5.51156	-4.94641	-3.12295	-3.09085	-3.15688	-2.68423	-2.97365	-4.7153	-4.36543	-4.86822	-6.08457	-4.98167	Phospho (STY)	Y	1	KELESAAYDHAEPVQ	2.54588	0.00343368	-2.9734	1.90394	0.221389	2.66121	1.70904	0.0264299
P07264	LEU1	LEUC_YEAST	>sp|P07264|LEUC_YEAST 3-isopropylmalate dehydratase OS=Saccharomyces cerevisiae (strain ATCC 204508 / S288c) GN=LEU1 PE=1 SV=3	P07264	P07264_S503	503	Saccharomyces cerevisiae (strain ATCC 204508 / S288c)	0.999983			+	+		+	-0.879289	1.32706	1.00638	NaN	-3.66458	-3.5131	-3.97715	-4.36283	-4.34501	-6.2337	-4.98612	-5.51507	-4.95246	-3.12829	-3.08087	-3.12659	-2.69059	-2.97431	-4.71549	-4.40462	-4.86822	-5.55969	-4.88095	Phospho (STY)	S	1	EDEKELESAAYDHAE	2.6245	0.00309528	-3.03656	1.91668	0.210936	2.67998	2.12739	0.0163825
P08018	PBS2	PBS2_YEAST	>sp|P08018|PBS2_YEAST MAP kinase kinase PBS2 OS=Saccharomyces cerevisiae (strain ATCC 204508 / S288c) GN=PBS2 PE=1 SV=4	P08018	P08018_S112	112	Saccharomyces cerevisiae (strain ATCC 204508 / S288c)	0.987731			+	+		+	-0.878335	-0.303123	-1.23063	NaN	-5.15588	-4.63544	-5.166	-5.79108	-5.29071	-4.19263	-4.91035	-5.45908	-4.5671	-4.37843	-4.158	-4.2987	-4.52721	-4.18149	-4.49885	-3.41107	-3.74454	-4.55297	-3.57492	Phospho (STY)	S	1	KVSQRMSSQVVQASS	2.26719	0.00529775	-2.73329	0.402713	0.714082	-0.696827	2.06383	0.015139
P32350	KNS1	KNS1_YEAST	>sp|P32350|KNS1_YEAST Dual specificity protein kinase KNS1 OS=Saccharomyces cerevisiae (strain ATCC 204508 / S288c) GN=KNS1 PE=1 SV=2	P32350	P32350_T183	183	Saccharomyces cerevisiae (strain ATCC 204508 / S288c)	0.974109			+			+	-0.872921	0.349576	1.59199	-6.39285	NaN	-5.95213	-3.79981	-5.42012	-5.11181	-5.86409	-6.06297	-5.93992	-5.72523	-3.83975	-5.26366	-4.79604	-4.48007	-4.21202	-6.47767	-7.39401	-8.10876	-6.81531	-6.12031	Phospho (STY)	T	1	KKFKKQRTISLPQLP	0.772129	0.115267	-1.30444	0.273871	0.775033	0.552956	1.38637	0.0370696
P47029	ALY2	ALY2_YEAST	>sp|P47029|ALY2_YEAST Arrestin-related trafficking adapter 3 OS=Saccharomyces cerevisiae (strain ATCC 204508 / S288c) GN=ALY2 PE=1 SV=2	P47029	P47029_S6	6	Saccharomyces cerevisiae (strain ATCC 204508 / S288c)	0.790925			+	+		+	-0.870968	0.67952	1.42207	1.90697	0.0872774	1.49942	1.27366	0.552289	1.307	0.325979	0.863275	0.32912	-0.903362	1.70276	1.374	1.88124	2.19736	2.51909	0.619034	-0.274364	-0.463395	-1.01124	-0.66079	Phospho (STY)	S	1	__MPMDQSISSPLFP	1.27736	0.0344413	-1.80137	0.683459	0.543241	1.14159	1.98254	0.0153127
Q12071	VPS54	VPS54_YEAST	>sp|Q12071|VPS54_YEAST Vacuolar protein sorting-associated protein 54 OS=Saccharomyces cerevisiae (strain ATCC 204508 / S288c) GN=VPS54 PE=1 SV=1	Q12071	Q12071_S69	69	Saccharomyces cerevisiae (strain ATCC 204508 / S288c)	0.999976			+			+	-0.868213	-1.94667	-2.43761	-3.18015	-2.28315	-2.12128	-2.76254	-1.17382	-2.21313	0.0873375	-0.364866	0.47186	0.231175	-0.847629	-1.17404	-1.05438	-0.829234	-3.27461	2.24012	0.865434	0.0277138	-2.698	0.231834	Phospho (STY)	S	2	ARRSSRLSLDSITPR	0.771884	0.115852	-1.28744	1.96343	0.180592	-2.82079	1.62578	0.0199474
P25558	BUD3	BUD3_YEAST	>sp|P25558|BUD3_YEAST Bud site selection protein 3 OS=Saccharomyces cerevisiae (strain ATCC 204508 / S288c) GN=BUD3 PE=1 SV=2	P25558	P25558_T1448	1448	Saccharomyces cerevisiae (strain ATCC 204508 / S288c)	0.980546			+	+		+	-0.865888	0.122932	1.20412	0.215052	NaN	-0.148822	0.0104351	-0.616134	0.184317	0.0479927	-0.953052	-0.536726	-0.0315285	0.345176	0.618599	0.907969	0.999583	0.783778	-0.915734	-0.857416	-1.83072	-1.6409	-1.45015	Phospho (STY)	T	1	PRSINVTTSNNKSTD	2.4256	0.0042306	-2.85463	0.167015	0.876727	0.318076	2.53441	0.00937153
P34072	MKS1	MKS1_YEAST	>sp|P34072|MKS1_YEAST Negative regulator of RAS-cAMP pathway OS=Saccharomyces cerevisiae (strain ATCC 204508 / S288c) GN=MKS1 PE=1 SV=2	P34072	P34072_T509	509	Saccharomyces cerevisiae (strain ATCC 204508 / S288c)	0.847253			+	+		+	-0.853409	-0.0109884	-1.13006	-4.21155	-4.71215	-4.68456	-5.60062	-5.04338	-4.84241	-4.60005	-4.96373	-4.31849	-5.47262	-3.99082	-4.10127	-3.90396	-3.90778	-4.08138	-3.55841	-3.53182	-3.59723	-4.04896	-3.8655	Phospho (STY)	T	1	AIATGSNTRHRFSRR	2.19154	0.00627562	-2.55975	0.0124775	0.978775	-0.0274717	2.69901	0.00854224
Q12433	AHC1	AHC1_YEAST	>sp|Q12433|AHC1_YEAST Protein AHC1 OS=Saccharomyces cerevisiae (strain ATCC 204508 / S288c) GN=AHC1 PE=1 SV=1	Q12433	Q12433_S508	508	Saccharomyces cerevisiae (strain ATCC 204508 / S288c)	0.998358			+			+	-0.851874	-0.284756	1.08022	1.12862	1.73557	-0.164629	1.16793	0.572383	1.05086	0.831387	1.48942	1.21694	1.27505	0.936866	2.55197	1.48458	1.56393	2.16189	0.157753	0.259899	-0.577017	-0.613349	-0.18854	Phospho (STY)	S	1	KRKLSLNSSTPMEDL	1.09183	0.0526794	-1.61749	0.370519	0.734233	-0.647784	1.72267	0.0266377
P37370	VRP1	VRP1_YEAST	>sp|P37370|VRP1_YEAST Verprolin OS=Saccharomyces cerevisiae (strain ATCC 204508 / S288c) GN=VRP1 PE=1 SV=2	P37370	P37370_S627	627	Saccharomyces cerevisiae (strain ATCC 204508 / S288c)	1			+	+		+	-0.844119	0.550391	1.59656	-2.43377	-3.2504	-2.60196	-2.69962	-3.03939	-3.16077	-3.58141	-3.6159	-3.32156	-3.09746	-2.03881	-1.9297	-1.80395	-1.63051	-2.40158	-3.75326	-4.03643	-4.43903	-5.60492	-4.1743	Phospho (STY)	S	2	PPVLSDDSKNNVPAA	2.56977	0.00361663	-2.83935	1.77546	0.314204	1.94656	2.70849	0.00630591
Q12433	AHC1	AHC1_YEAST	>sp|Q12433|AHC1_YEAST Protein AHC1 OS=Saccharomyces cerevisiae (strain ATCC 204508 / S288c) GN=AHC1 PE=1 SV=1	Q12433	Q12433_S505	505	Saccharomyces cerevisiae (strain ATCC 204508 / S288c)	0.999216			+			+	-0.844039	-0.237117	1.13937	1.43104	2.27094	0.137804	1.47058	0.874815	1.35329	1.12878	1.79185	1.51937	1.57748	1.29968	2.87954	1.78673	1.95938	2.48005	0.485219	0.465397	-0.287048	-0.438674	0.263456	Phospho (STY)	S	1	LLRKRKLSLNSSTPM	1.01707	0.0634561	-1.54095	0.267389	0.795038	-0.503767	1.65245	0.0288085
P06634	DED1	DED1_YEAST	>sp|P06634|DED1_YEAST ATP-dependent RNA helicase DED1 OS=Saccharomyces cerevisiae (strain ATCC 204508 / S288c) GN=DED1 PE=1 SV=2	P06634	P06634_S190	190	Saccharomyces cerevisiae (strain ATCC 204508 / S288c)	0.873057			+	+		+	-0.842461	-0.164171	1.47146	-8.8617	-8.67337	-9.00587	-8.78278	-8.99004	NaN	-8.53312	-9.02439	-10.4262	-6.81064	NaN	-7.37981	-9.0444	-7.63667	NaN	-9.49417	-11.5882	-9.88055	-11.0953	-9.61284	Phospho (STY)	S	1	MACAQTGSGKTGGFL	1.14035	0.0472384	-1.7298	0.091247	0.919101	-0.216216	2.05338	0.0136762
P43565	RIM15	RIM15_YEAST	>sp|P43565|RIM15_YEAST Serine/threonine-protein kinase RIM15 OS=Saccharomyces cerevisiae (strain ATCC 204508 / S288c) GN=RIM15 PE=1 SV=1	P43565	P43565_T1478	1478	Saccharomyces cerevisiae (strain ATCC 204508 / S288c)	0.756563			+	+		+	-0.828368	1.04822	1.44081	-1.44625	-1.78756	-1.15489	-0.704721	-2.18701	-2.47522	-2.41465	-3.40215	-2.70996	-1.51955	-0.746285	-0.670458	-1.23267	-0.508301	0.0191193	-3.65223	-3.19764	-2.16008	-2.97642	-2.49809	Phospho (STY)	T	1	SSDGSVSTPGSNASN	1.46489	0.0244358	-1.94857	1.53457	0.277278	2.11598	2.36956	0.00980519
P26570	PPZ1	PPZ1_YEAST	>sp|P26570|PPZ1_YEAST Serine/threonine-protein phosphatase PP-Z1 OS=Saccharomyces cerevisiae (strain ATCC 204508 / S288c) GN=PPZ1 PE=1 SV=5	P26570	P26570_S52	52	Saccharomyces cerevisiae (strain ATCC 204508 / S288c)	0.848936			+	+		+	-0.823124	0.713457	1.31043	3.72267	2.94713	3.10598	2.63551	2.06855	2.55297	2.48815	1.64076	2.10566	2.12501	3.86844	4.26832	3.19574	3.86437	3.39859	1.29818	1.35676	1.54411	1.93086	1.79778	Phospho (STY)	S	1	RSRRSLPSSSTTNTN	1.41853	0.0270156	-1.90544	1.26116	0.378797	1.70893	2.63393	0.00786347
P39523	YMR124W	YM11_YEAST	>sp|P39523|YM11_YEAST Uncharacterized protein YMR124W OS=Saccharomyces cerevisiae (strain ATCC 204508 / S288c) GN=YMR124W PE=1 SV=2	P39523	P39523_T210	210	Saccharomyces cerevisiae (strain ATCC 204508 / S288c)	0.929834			+	+		+	-0.821868	-0.771012	-1.29571	NaN	NaN	-4.78381	-3.84004	-3.94474	-2.76607	-4.33652	-3.46524	-3.18562	-3.33913	-4.07602	-3.43385	-3.12999	-3.28003	-2.91841	-2.54961	-3.32496	-2.9132	-2.78943	-2.89191	Phospho (STY)	T	1	YGYGGDSTPIIPTLV	1.27976	0.0354955	-1.86408	0.969749	0.446927	-1.51981	2.48317	0.00911161
Q08157	YOL019W	YOL19_YEAST	>sp|Q08157|YOL19_YEAST Uncharacterized membrane protein YOL019W OS=Saccharomyces cerevisiae (strain ATCC 204508 / S288c) GN=YOL019W PE=1 SV=1	Q08157	Q08157_T541	541	Saccharomyces cerevisiae (strain ATCC 204508 / S288c)	0.884676			+			+	-0.819411	0.177782	1.70517	-2.2467	-3.24854	-3.28981	-3.65619	-3.56796	-3.12349	-3.19081	-3.94435	-4.20573	-2.43373	-1.42656	-2.46893	-2.02489	-1.88728	-4.10449	-3.77489	-4.87114	-7.09535	-5.05327	-3.74039	Phospho (STY)	T	1	NKNLPRATTSLNNPY	0.802656	0.109723	-1.31008	0.173056	0.861163	0.352929	1.4885	0.0297071
P39001	UME6	UME6_YEAST	>sp|P39001|UME6_YEAST Transcriptional regulatory protein UME6 OS=Saccharomyces cerevisiae (strain ATCC 204508 / S288c) GN=UME6 PE=1 SV=2	P39001	P39001_T157	157	Saccharomyces cerevisiae (strain ATCC 204508 / S288c)	0.958914			+			+	-0.818151	-0.113255	-1.07763	-3.81106	-1.80882	-3.68939	-3.10786	-3.10816	-3.04498	-3.66818	-3.17295	-3.15793	-1.91498	-2.578	-2.25114	-3.10228	-1.99105	-1.51206	-2.74646	-2.35148	-1.52932	-1.84492	-1.66495	Phospho (STY)	T	2	SPLAPSNTPSDPKSL	0.986249	0.0696855	-1.50144	0.0909626	0.924431	-0.202864	1.47038	0.0402705
P35201	MIF2	MIF2_YEAST	>sp|P35201|MIF2_YEAST Protein MIF2 OS=Saccharomyces cerevisiae (strain ATCC 204508 / S288c) GN=MIF2 PE=1 SV=1	P35201	P35201_Y153	153	Saccharomyces cerevisiae (strain ATCC 204508 / S288c)	0.978943			+			+	-0.810606	0.227478	1.37957	3.52221	1.9571	2.47756	2.06075	2.65796	1.49132	3.21015	1.72124	2.41635	2.69912	5.92708	2.62013	2.68475	3.06341	2.43323	0.306637	2.15604	1.06495	2.30698	-0.0568867	Phospho (STY)	Y	1	KRKYSTRYSLDTSES	0.542423	0.22206	-1.00036	0.219301	0.824236	0.43677	1.43425	0.0366275
P35201	MIF2	MIF2_YEAST	>sp|P35201|MIF2_YEAST Protein MIF2 OS=Saccharomyces cerevisiae (strain ATCC 204508 / S288c) GN=MIF2 PE=1 SV=1	P35201	P35201_S154	154	Saccharomyces cerevisiae (strain ATCC 204508 / S288c)	0.999789			+			+	-0.806605	0.23208	1.38336	3.53481	1.9571	2.47701	2.06914	2.65839	1.49207	3.20945	1.72116	2.41649	2.69687	5.92693	2.61924	2.68479	3.06717	2.43134	0.307507	2.15669	1.06502	2.307	-0.056591	Phospho (STY)	S	1	RKYSTRYSLDTSESP	0.538445	0.224717	-0.994598	0.22401	0.821042	0.444942	1.43663	0.0364181
P32047	MLF3	MLF3_YEAST	>sp|P32047|MLF3_YEAST Protein MLF3 OS=Saccharomyces cerevisiae (strain ATCC 204508 / S288c) GN=MLF3 PE=1 SV=2	P32047	P32047_S301	301	Saccharomyces cerevisiae (strain ATCC 204508 / S288c)	1			+	+		+	-0.797244	0.402662	1.17738	1.86499	1.75891	2.15124	1.9039	1.5489	1.57731	1.60356	1.21512	1.44003	1.37862	2.49988	2.46731	2.63439	3.04627	2.56632	1.01007	1.0061	0.541771	0.227104	0.555983	Phospho (STY)	S	3	PYVSPQQSARQYSNN	3.2669	0.00182021	-3.27217	1.98285	0.341272	1.82231	3.74678	0.00444193
Q08157	YOL019W	YOL19_YEAST	>sp|Q08157|YOL19_YEAST Uncharacterized membrane protein YOL019W OS=Saccharomyces cerevisiae (strain ATCC 204508 / S288c) GN=YOL019W PE=1 SV=1	Q08157	Q08157_T542	542	Saccharomyces cerevisiae (strain ATCC 204508 / S288c)	0.86082			+			+	-0.797068	0.206453	1.10363	-2.2467	-3.13637	-3.29011	-3.65619	-3.56796	-3.15464	-3.1911	-3.94435	-4.20547	-2.43403	-1.42627	-2.46892	-2.0252	-1.88711	-4.10449	-3.77489	-4.87143	-3.97549	-5.05327	-3.74039	Phospho (STY)	T	1	KNLPRATTSLNNPYG	0.775263	0.119756	-1.27434	0.206185	0.836304	0.410686	1.71734	0.0265087
P15992	HSP26	HSP26_YEAST	>sp|P15992|HSP26_YEAST Heat shock protein 26 OS=Saccharomyces cerevisiae (strain ATCC 204508 / S288c) GN=HSP26 PE=1 SV=3	P15992	P15992_S133	133	Saccharomyces cerevisiae (strain ATCC 204508 / S288c)	0.99972			+	+		+	-0.796604	-0.438569	1.60564	-9.36701	-8.40704	-10.5509	-10.1665	-9.6294	-8.84322	-9.9398	-8.43786	-8.7316	-9.97554	-8.83217	-8.95484	-8.94773	-8.46105	-8.94204	-9.61576	-11.9968	-11.9481	-10.6571	-11.9313	Phospho (STY)	S	1	NKNQILVSGEIPSTL	1.16137	0.0476191	-1.66173	0.402675	0.693008	-0.745029	1.54761	0.027463
P53274	YGR126W	YG36_YEAST	>sp|P53274|YG36_YEAST Uncharacterized protein YGR126W OS=Saccharomyces cerevisiae (strain ATCC 204508 / S288c) GN=YGR126W PE=1 SV=1	P53274	P53274_S106	106	Saccharomyces cerevisiae (strain ATCC 204508 / S288c)	0.999992			+			+	-0.790808	-0.354562	1.09838	-4.24329	-3.98389	-3.82514	-2.97095	-4.05151	-3.22285	-3.31779	-3.55886	-3.69152	-3.51095	-5.66496	-4.70252	-5.09947	1.75174	-1.40554	-4.48981	-4.45695	-4.80311	-5.14671	-5.67014	Phospho (STY)	S	2	GNSETVDSLKEDGLN	0.226485	0.556173	-0.519192	0.762159	0.571226	-1.05229	2.07157	0.0163848
Q06839	YPR097W	YP097_YEAST	>sp|Q06839|YP097_YEAST PX domain-containing protein YPR097W OS=Saccharomyces cerevisiae (strain ATCC 204508 / S288c) GN=YPR097W PE=1 SV=2	Q06839	Q06839_S451	451	Saccharomyces cerevisiae (strain ATCC 204508 / S288c)	0.99998			+			+	-0.789926	-1.22686	-1.53926	-5.37943	-5.07646	-5.16838	-6.13128	-5.29581	-4.73186	-3.3941	-3.68855	-4.31077	-4.79177	-4.11816	-4.494	-4.28398	-3.56645	-6.63916	-3.65587	-3.65332	NaN	-4.8194	-3.35545	Phospho (STY)	S	1	EEGEGEESDFDEYKD	0.707678	0.143359	-1.1969	2.18785	0.181486	-2.81345	2.46547	0.0082516
Q06315	SKG3	SKG3_YEAST	>sp|Q06315|SKG3_YEAST Protein SKG3 OS=Saccharomyces cerevisiae (strain ATCC 204508 / S288c) GN=SKG3 PE=1 SV=1	Q06315	Q06315_T812	812	Saccharomyces cerevisiae (strain ATCC 204508 / S288c)	0.902113			+	+		+	-0.787268	0.478695	1.21481	0.686687	0.383186	0.458327	0.373937	-0.367738	0.244681	0.0810747	-0.211642	-0.695172	-0.278018	1.16102	1.08142	1.10391	0.94479	1.1796	-1.16941	-0.778136	-0.479759	-1.10525	-1.0071	Phospho (STY)	T	1	TNRTVTETLSASDRN	2.58891	0.00406344	-2.78566	1.08767	0.465495	1.40586	3.27909	0.00529056
Q04279	SEG1	SEG1_YEAST	>sp|Q04279|SEG1_YEAST Eisosome protein SEG1 OS=Saccharomyces cerevisiae (strain ATCC 204508 / S288c) GN=SEG1 PE=1 SV=1	Q04279	Q04279_S412	412	Saccharomyces cerevisiae (strain ATCC 204508 / S288c)	0.956576			+			+	-0.784723	-1.39975	-2.36649	NaN	-9.40947	NaN	-10.4149	NaN	NaN	-9.28244	-6.8108	-9.9687	-7.98779	-9.96897	-8.42043	NaN	-7.87863	-10.2418	-7.15343	-7.78366	NaN	NaN	-7.7	Phospho (STY)	S	1	EAEVDDKSVEQLNNI	0.354798	0.385601	-0.769286	0.568445	0.559294	-1.17175	1.86425	0.0135644
P40089	LSM5	LSM5_YEAST	>sp|P40089|LSM5_YEAST U6 snRNA-associated Sm-like protein LSm5 OS=Saccharomyces cerevisiae (strain ATCC 204508 / S288c) GN=LSM5 PE=1 SV=1	P40089	P40089_S2	2	Saccharomyces cerevisiae (strain ATCC 204508 / S288c)	1			+	+		+	-0.777356	0.417586	1.38486	-4.74235	-5.22199	-5.38852	-5.52004	-5.14996	-5.61665	-5.02664	-6.09615	-5.89614	-5.47521	-4.29265	-4.32649	-4.64057	-4.07862	-4.79773	-6.3435	-6.46568	-6.5524	-6.94615	-6.63944	Phospho (STY)	S	1	______MSLPEILPL	2.52752	0.004577	-2.72969	0.989255	0.502721	1.27887	4.47415	0.00279828
Q08831	VTS1	VTS1_YEAST	>sp|Q08831|VTS1_YEAST Protein VTS1 OS=Saccharomyces cerevisiae (strain ATCC 204508 / S288c) GN=VTS1 PE=1 SV=1	Q08831	Q08831_S30	30	Saccharomyces cerevisiae (strain ATCC 204508 / S288c)	1			+	+		+	-0.764683	0.350442	1.32016	4.47769	5.01177	4.58855	4.80563	4.13484	5.30042	4.3097	3.58414	3.90816	4.16385	4.80741	5.25317	5.65906	5.25653	5.86572	3.89551	3.69536	3.31083	2.89257	2.62342	Phospho (STY)	S	1	HPGAVLLSPQSSAIN	1.92386	0.0115218	-2.27468	0.504584	0.658483	0.823784	2.8131	0.00661333
P43565	RIM15	RIM15_YEAST	>sp|P43565|RIM15_YEAST Serine/threonine-protein kinase RIM15 OS=Saccharomyces cerevisiae (strain ATCC 204508 / S288c) GN=RIM15 PE=1 SV=1	P43565	P43565_S1565	1565	Saccharomyces cerevisiae (strain ATCC 204508 / S288c)	0.97842			+			+	-0.751322	-0.267152	1.20878	-2.67627	-0.491872	-1.86624	-0.963785	-1.7558	-1.34078	-1.12589	-1.74963	-1.35843	-0.843483	-0.758245	-1.11888	-1.33306	-0.489992	-0.297183	-2.86202	-1.99061	-2.31701	-3.42817	-3.20005	Phospho (STY)	S	1	PTMTKFKSPLSPANT	0.939345	0.0823809	-1.43139	0.275442	0.784227	-0.526558	1.50212	0.0353003
P38165	RTG3	RTG3_YEAST	>sp|P38165|RTG3_YEAST Retrograde regulation protein 3 OS=Saccharomyces cerevisiae (strain ATCC 204508 / S288c) GN=RTG3 PE=1 SV=2	P38165	P38165_S229	229	Saccharomyces cerevisiae (strain ATCC 204508 / S288c)	0.999961			+			+	-0.749409	1.41204	1.66448	-4.07518	-2.4422	-0.279678	-0.420897	-2.6842	-2.42129	-4.36265	-3.10101	-3.84791	-3.22947	-1.75166	-0.752661	-1.12465	-1.4671	-1.05904	-4.04107	-3.44564	-3.20195	-3.94968	-3.58621	Phospho (STY)	S	1	SPKVRSPSSSFRAGS	0.465716	0.280946	-0.889806	0.9453	0.420377	1.57858	1.2655	0.0462798
P40463	VHS2	VHS2_YEAST	>sp|P40463|VHS2_YEAST Protein VHS2 OS=Saccharomyces cerevisiae (strain ATCC 204508 / S288c) GN=VHS2 PE=1 SV=1	P40463	P40463_S301	301	Saccharomyces cerevisiae (strain ATCC 204508 / S288c)	1			+	+		+	-0.749301	0.301564	1.03714	0.676487	0.471207	0.613295	0.479458	0.25581	0.459475	0.268661	-0.106686	0.23465	0.132336	1.08246	1.26767	1.32561	1.34647	1.22054	-0.230167	-0.255936	-0.743446	-0.83226	-0.627653	Phospho (STY)	S	1	TGAALSRSPSNQQYL	4.61599	0.000486255	-4.02097	1.47561	0.473224	1.38571	4.03034	0.00425112
P38691	KSP1	KSP1_YEAST	>sp|P38691|KSP1_YEAST Serine/threonine-protein kinase KSP1 OS=Saccharomyces cerevisiae (strain ATCC 204508 / S288c) GN=KSP1 PE=1 SV=1	P38691	P38691_S631	631	Saccharomyces cerevisiae (strain ATCC 204508 / S288c)	0.938711			+			+	-0.744813	-1.5821	-1.22301	0.637666	3.56614	2.06842	2.24458	2.0367	3.30383	2.61009	3.85094	3.82451	4.87464	1.9924	3.45824	2.90316	3.33801	2.58576	2.67	3.3025	3.46962	3.20629	4.02018	Phospho (STY)	S	1	STTTVQHSPGAYIPP	0.695677	0.151444	-1.17251	1.54041	0.245929	-2.27702	1.35434	0.045447
P38167	ECM21	ECM21_YEAST	>sp|P38167|ECM21_YEAST Protein ECM21 OS=Saccharomyces cerevisiae (strain ATCC 204508 / S288c) GN=ECM21 PE=1 SV=2	P38167	P38167_S490	490	Saccharomyces cerevisiae (strain ATCC 204508 / S288c)	0.80101			+			+	-0.741795	0.79589	-1.19516	-1.31136	-0.660546	-2.0443	-0.534825	-2.28772	-2.68913	-2.15081	-2.26986	-1.69904	-2.00936	-0.581816	-1.14843	-0.61132	-0.209238	-0.578973	-0.317907	0.00268841	-0.231483	-0.323737	0.00749683	Phospho (STY)	S	1	KGFYRQDSNSPQPIV	1.04762	0.0648141	-1.53201	1.12464	0.402211	1.62717	1.96896	0.0173438
P25558	BUD3	BUD3_YEAST	>sp|P25558|BUD3_YEAST Bud site selection protein 3 OS=Saccharomyces cerevisiae (strain ATCC 204508 / S288c) GN=BUD3 PE=1 SV=2	P25558	P25558_S1449	1449	Saccharomyces cerevisiae (strain ATCC 204508 / S288c)	0.913419			+	+		+	-0.741077	0.133978	1.20445	0.215168	NaN	-0.148822	0.0104351	-0.616261	0.18411	0.0488653	-1.0216	-0.535871	-0.0197506	0.276977	0.581277	0.704108	0.985153	0.483519	-0.915742	-0.858593	-1.83072	-1.6409	-1.45064	Phospho (STY)	S	1	RSINVTTSNNKSTDD	2.06861	0.00933544	-2.43088	0.176118	0.868603	0.336604	2.5359	0.00934215
P24276	SSD1	SSD1_YEAST	>sp|P24276|SSD1_YEAST Protein SSD1 OS=Saccharomyces cerevisiae (strain ATCC 204508 / S288c) GN=SSD1 PE=1 SV=1	P24276	P24276_S489	489	Saccharomyces cerevisiae (strain ATCC 204508 / S288c)	1			+	+		+	-0.738158	0.325332	1.06309	0.683134	-0.329613	0.784934	-0.215461	-0.449372	0.755636	-0.452338	0.109174	-0.88055	-0.68496	0.575474	1.0696	0.671566	0.805393	1.04238	-1.75104	-0.549457	-0.985983	-1.54876	-0.00660706	Phospho (STY)	S	3	TINNDSDSLSSPTKS	1.51337	0.0253191	-1.93351	0.35965	0.730942	0.653855	1.47402	0.0404143
P53289	RTS3	RTS3_YEAST	>sp|P53289|RTS3_YEAST Protein phosphatase type 2A regulatory subunit RTS3 OS=Saccharomyces cerevisiae (strain ATCC 204508 / S288c) GN=RTS3 PE=1 SV=1	P53289	P53289_S241	241	Saccharomyces cerevisiae (strain ATCC 204508 / S288c)	1			+	+		+	-0.73416	NaN	1.03341	2.51586	1.20334	1.75398	2.67388	1.67035	NaN	NaN	NaN	NaN	NaN	2.64819	2.88638	2.49318	2.93395	2.52651	1.1459	1.19506	0.862879	0.725336	0.721199	Phospho (STY)	S	2	RRRSSNYSLDGSNSL	1.45363	0.0284929	-1.88229	NaN	NaN	NaN	2.10505	0.0165867
P53955	SLM2	SLM2_YEAST	>sp|P53955|SLM2_YEAST Phosphatidylinositol 4,5-bisphosphate-binding protein SLM2 OS=Saccharomyces cerevisiae (strain ATCC 204508 / S288c) GN=SLM2 PE=1 SV=1	P53955	P53955_S603	603	Saccharomyces cerevisiae (strain ATCC 204508 / S288c)	0.806205			+			+	-0.730204	-0.787723	-1.37606	-2.13473	NaN	NaN	-2.5021	-3.23788	-3.1277	-2.47315	-1.72183	-0.834669	-1.02855	-2.18369	-2.47759	-2.25466	-1.45689	-1.10066	-1.66922	-0.201694	-1.93761	-1.30124	-1.13444	Phospho (STY)	S	1	HTRYDDVSSSNFPLN	0.871258	0.0981451	-1.3981	0.596352	0.567629	-1.08879	1.6099	0.0265518
Q01448	HPC2	HPC2_YEAST	>sp|Q01448|HPC2_YEAST Histone promoter control protein 2 OS=Saccharomyces cerevisiae (strain ATCC 204508 / S288c) GN=HPC2 PE=1 SV=2	Q01448	Q01448_S507	507	Saccharomyces cerevisiae (strain ATCC 204508 / S288c)	0.932611			+	+		+	-0.701692	0.528997	1.05776	-3.18875	-3.25486	-4.05723	-3.61903	-3.31798	-4.81761	-3.37789	-3.68297	-4.70658	-3.49779	-2.74903	-2.48017	-3.3091	-2.15752	-3.23356	-3.68914	-4.68423	-5.0836	-4.21286	-5.05682	Phospho (STY)	S	1	RNLLMQLSDHSNGSL	1.48749	0.028186	-1.88713	0.77775	0.529879	1.18117	2.03295	0.0177079
P04050	RPO21	RPB1_YEAST	>sp|P04050|RPB1_YEAST DNA-directed RNA polymerase II subunit RPB1 OS=Saccharomyces cerevisiae (strain ATCC 204508 / S288c) GN=RPO21 PE=1 SV=2	P04050	P04050_S1293	1293	Saccharomyces cerevisiae (strain ATCC 204508 / S288c)	0.999217			+	+		+	-0.701502	0.022393	1.41258	-2.50265	-3.53354	-3.1693	-3.10033	-3.31497	-2.19312	-3.09462	-3.75735	-3.15985	-3.52783	-2.8387	-2.66177	-2.15756	-2.48425	-1.971	-3.46669	-4.03026	-5.11603	-5.48483	-4.58587	Phospho (STY)	S	1	KYDRKVPSPTGEYVK	1.76081	0.0175071	-2.09622	0.0242929	0.971738	0.0535643	2.10175	0.0131774
P47136	BUD4	BUD4_YEAST	>sp|P47136|BUD4_YEAST Bud site selection protein 4 OS=Saccharomyces cerevisiae (strain ATCC 204508 / S288c) GN=BUD4 PE=1 SV=2	P47136	P47136_S387	387	Saccharomyces cerevisiae (strain ATCC 204508 / S288c)	0.999988			+			+	-0.701119	-0.898453	-1.10097	-2.89307	-0.490691	-1.59598	-1.37191	-1.54299	-0.273346	-0.78964	-0.99519	-1.34919	0.00498581	-0.136769	-0.68196	-1.01625	-1.02401	-1.53005	-0.621964	-0.0230589	-0.229307	-0.767475	-0.747991	Phospho (STY)	S	3	QEFSQEDSLAHSEPK	0.806905	0.118042	-1.28006	1.07563	0.40515	-1.61741	1.54692	0.0349293
P32618	YEL043W	YEF3_YEAST	>sp|P32618|YEF3_YEAST Uncharacterized protein YEL043W OS=Saccharomyces cerevisiae (strain ATCC 204508 / S288c) GN=YEL043W PE=1 SV=1	P32618	P32618_S898	898	Saccharomyces cerevisiae (strain ATCC 204508 / S288c)	0.969517			+			+	-0.698246	-0.032373	1.40327	2.03615	1.5011	1.91399	0.777105	0.453139	1.9652	1.0152	1.15876	1.25923	1.44496	2.12685	1.99325	2.14959	2.71778	1.18525	0.673253	-0.273916	-0.801501	-0.723869	0.791173	Phospho (STY)	S	2	KRNQSNSSISSAWSK	0.932576	0.0877725	-1.40443	0.0319389	0.96646	-0.0715328	1.79888	0.0198633
P04050	RPO21	RPB1_YEAST	>sp|P04050|RPB1_YEAST DNA-directed RNA polymerase II subunit RPB1 OS=Saccharomyces cerevisiae (strain ATCC 204508 / S288c) GN=RPO21 PE=1 SV=2	P04050	P04050_T1295	1295	Saccharomyces cerevisiae (strain ATCC 204508 / S288c)	0.822537			+	+		+	-0.698089	0.101574	1.91914	-3.42291	-3.51329	-3.29969	-3.3897	-3.44829	-2.45057	-3.44368	-4.01453	-4.0017	-3.67127	-3.15282	-2.96865	-2.50384	-2.73676	-2.22137	-3.61678	-4.18291	-5.35662	-5.8521	-7.66116	Phospho (STY)	T	1	DRKVPSPTGEYVKEP	2.48582	0.0058183	-2.59758	0.13397	0.901263	0.260925	1.57844	0.0238363
P39705	NUP60	NUP60_YEAST	>sp|P39705|NUP60_YEAST Nucleoporin NUP60 OS=Saccharomyces cerevisiae (strain ATCC 204508 / S288c) GN=NUP60 PE=1 SV=1	P39705	P39705_S249	249	Saccharomyces cerevisiae (strain ATCC 204508 / S288c)	1			+	+		+	-0.686677	-0.423981	-1.03247	-3.26037	-1.89766	-3.48223	-3.35154	-2.79249	-2.82947	-2.77133	-2.37895	-2.84899	-1.83565	-2.49714	-2.33756	-2.21129	-1.80946	-2.49546	-1.82425	-1.72042	-2.0362	-2.21579	-1.82531	Phospho (STY)	S	3	TANTSAQSIASAKSV	1.21158	0.0487978	-1.65122	0.587902	0.608832	-0.94558	2.03617	0.0180527
P39705	NUP60	NUP60_YEAST	>sp|P39705|NUP60_YEAST Nucleoporin NUP60 OS=Saccharomyces cerevisiae (strain ATCC 204508 / S288c) GN=NUP60 PE=1 SV=1	P39705	P39705_Y241	241	Saccharomyces cerevisiae (strain ATCC 204508 / S288c)	0.998164			+	+		+	-0.682799	-0.381996	-1.144	-4.1233	-3.10792	-4.5607	-3.90188	-4.11604	-3.98605	-3.94813	-3.21462	-3.8911	-2.85995	-3.39128	-3.17812	-3.17469	-2.90424	-3.74752	-2.75716	-2.86171	-2.7744	-2.93398	-2.76257	Phospho (STY)	Y	3	AKKIPDTYTANTSAQ	1.4086	0.0337594	-1.811	0.550214	0.63272	-0.886428	2.83414	0.00755991
P42846	KRI1	KRI1_YEAST	>sp|P42846|KRI1_YEAST Protein KRI1 OS=Saccharomyces cerevisiae (strain ATCC 204508 / S288c) GN=KRI1 PE=1 SV=1	P42846	P42846_S486	486	Saccharomyces cerevisiae (strain ATCC 204508 / S288c)	1			+			+	-0.681807	-0.600045	1.43792	3.59487	3.30447	1.17206	4.06838	3.35934	6.38878	3.22476	2.19574	3.2558	3.43426	2.58493	1.79296	2.50463	5.86942	6.1562	1.66096	1.51156	1.65016	1.88943	1.5974	Phospho (STY)	S	2	KFRYREVSPESFGLT	0.272397	0.493939	-0.593199	0.294197	0.745733	-0.621246	1.66869	0.0238417
P38065	APL3	AP2A_YEAST	>sp|P38065|AP2A_YEAST AP-2 complex subunit alpha OS=Saccharomyces cerevisiae (strain ATCC 204508 / S288c) GN=APL3 PE=1 SV=1	P38065	P38065_S684	684	Saccharomyces cerevisiae (strain ATCC 204508 / S288c)	0.922115			+			+	-0.680929	2.7321	2.56592	NaN	1.58705	0.446045	NaN	0.231884	NaN	NaN	-2.55859	-2.09281	-1.27992	0.780223	2.37053	0.437489	2.36015	1.23121	-1.54718	-2.80575	-1.85989	-1.28559	-1.55625	Phospho (STY)	S	1	RLGSLPASAGSTTLI	0.507584	0.255942	-0.95208	2.08087	0.154413	4.12343	2.8127	0.0045872
Q06407	RGA2	RGA2_YEAST	>sp|Q06407|RGA2_YEAST Rho-type GTPase-activating protein 2 OS=Saccharomyces cerevisiae (strain ATCC 204508 / S288c) GN=RGA2 PE=1 SV=1	Q06407	Q06407_S197	197	Saccharomyces cerevisiae (strain ATCC 204508 / S288c)	0.977246			+			+	-0.677048	1.89917	3.01146	-0.679693	1.9241	-2.30613	NaN	-0.391416	-0.288845	NaN	-2.3602	-2.79818	-3.60257	0.282804	0.876433	0.426014	0.332204	-0.348639	NaN	-6.01165	-3.21294	-2.4084	-1.86599	Phospho (STY)	S	1	LTPQVLVSQERDESS	0.373032	0.372598	-0.75493	0.84973	0.436962	1.55468	1.25837	0.0385525
P38881	NVJ1	NVJ1_YEAST	>sp|P38881|NVJ1_YEAST Nucleus-vacuole junction protein 1 OS=Saccharomyces cerevisiae (strain ATCC 204508 / S288c) GN=NVJ1 PE=1 SV=1	P38881	P38881_T271	271	Saccharomyces cerevisiae (strain ATCC 204508 / S288c)	0.920928			+	+		+	-0.676373	-0.0204905	1.01733	-1.32885	-1.57211	-1.55765	-1.64413	-1.81431	-0.645527	-1.20931	-1.76127	-1.84188	-2.35662	-1.34517	-1.17808	-0.998052	-0.0934181	-0.920469	-1.65023	-2.16994	-2.8886	-3.86399	-2.43095	Phospho (STY)	T	1	TSSLKSSTSFPISFK	1.72802	0.019366	-2.04931	0.023308	0.973087	-0.050843	1.54246	0.0371729
Q05580	HEL2	HEL2_YEAST	>sp|Q05580|HEL2_YEAST E3 ubiquitin-protein ligase HEL2 OS=Saccharomyces cerevisiae (strain ATCC 204508 / S288c) GN=HEL2 PE=1 SV=1	Q05580	Q05580_S505	505	Saccharomyces cerevisiae (strain ATCC 204508 / S288c)	0.770253			+	+		+	-0.673192	0.40658	1.02043	-6.06939	-6.46007	-6.08337	-6.0225	-6.42304	-6.27842	-6.54795	-6.64449	-6.8413	-6.7791	-5.81359	-5.54593	-5.50006	-5.50975	-5.32307	-7.18824	-7.01311	-7.30295	-7.38977	-7.26646	Phospho (STY)	S	1	LPTLKSPSASYDPFA	3.22408	0.00263005	-3.01678	1.74576	0.377386	1.71523	4.71542	0.00359207
Q05580	HEL2	HEL2_YEAST	>sp|Q05580|HEL2_YEAST E3 ubiquitin-protein ligase HEL2 OS=Saccharomyces cerevisiae (strain ATCC 204508 / S288c) GN=HEL2 PE=1 SV=1	Q05580	Q05580_S503	503	Saccharomyces cerevisiae (strain ATCC 204508 / S288c)	0.999968			+	+		+	-0.666549	0.470662	1.08219	-6.15702	-6.64318	-6.27562	-6.16924	-6.62887	-6.5515	-6.75212	-6.85962	-7.06403	-6.99994	-6.0111	-5.72691	-5.69029	-5.59804	-5.51483	-7.40622	-7.22275	-7.62162	-7.57605	-7.4582	Phospho (STY)	S	1	KNLPTLKSPSASYDP	2.89453	0.00385208	-2.80669	1.9742	0.314542	1.94519	4.49951	0.00335584
P34077	NIC96	NIC96_YEAST	>sp|P34077|NIC96_YEAST Nucleoporin NIC96 OS=Saccharomyces cerevisiae (strain ATCC 204508 / S288c) GN=NIC96 PE=1 SV=2	P34077	P34077_S174	174	Saccharomyces cerevisiae (strain ATCC 204508 / S288c)	0.999989			+	+		+	-0.652761	0.705136	1.11804	1.85937	1.67516	1.52875	1.42511	1.04205	-0.266881	1.14311	0.873916	0.772329	1.48229	2.14766	2.05326	2.32089	2.37103	1.9014	0.741514	0.485907	0.365281	0.364355	-0.0167971	Phospho (STY)	S	1	KTVDHKKSISSLDPK	2.42178	0.00724871	-2.49181	1.21178	0.39156	1.66185	3.53097	0.0047681
P41940	PSA1	MPG1_YEAST	>sp|P41940|MPG1_YEAST Mannose-1-phosphate guanyltransferase OS=Saccharomyces cerevisiae (strain ATCC 204508 / S288c) GN=PSA1 PE=1 SV=2	P41940	P41940_T12	12	Saccharomyces cerevisiae (strain ATCC 204508 / S288c)	0.755643			+			+	-0.652736	0.2312	1.34567	-11.3587	-12.8855	NaN	-11.0595	-12.6589	NaN	-12.5249	-12.1222	-12.125	-12.1154	-11.6164	-11.2726	-11.1328	-10.9042	-11.7635	-12.9023	-13.372	-13.7313	-13.2264	-13.4497	Phospho (STY)	T	1	ILVGGYGTRLRPLTL	0.741767	0.143478	-1.20949	0.194253	0.840379	0.406526	1.77657	0.0209209
P18899	DDR48	DDR48_YEAST	>sp|P18899|DDR48_YEAST Stress protein DDR48 OS=Saccharomyces cerevisiae (strain ATCC 204508 / S288c) GN=DDR48 PE=1 SV=4	P18899	P18899_S353	353	Saccharomyces cerevisiae (strain ATCC 204508 / S288c)	0.999868			+			+	-0.65229	1.13116	1.3555	-5.20536	-5.06921	-5.38331	-4.24883	-5.97182	-6.49011	-6.37077	-6.34843	-6.46708	-5.85793	-4.88771	-4.42706	-4.83739	-3.72643	-4.73849	-6.82649	-6.64301	-6.54786	-7.1773	-5.46135	Phospho (STY)	S	2	YGSNNDDSYGSSNKK	0.997658	0.0796643	-1.4449	2.25311	0.179734	2.81922	2.01801	0.0150844
P41697	BUD6	BUD6_YEAST	>sp|P41697|BUD6_YEAST Bud site selection protein 6 OS=Saccharomyces cerevisiae (strain ATCC 204508 / S288c) GN=BUD6 PE=1 SV=1	P41697	P41697_S689	689	Saccharomyces cerevisiae (strain ATCC 204508 / S288c)	1			+	+		+	-0.641476	-0.179659	1.25225	0.211465	0.530101	-0.0543232	-0.641736	-0.376184	0.310315	0.0924854	-0.198618	-0.0763874	0.439824	0.566649	0.561843	0.390233	0.807882	0.550097	-1.22405	-0.599595	-1.37329	-1.93313	-1.46184	Phospho (STY)	S	1	KNPSRSKSNPILPIM	1.73076	0.0208356	-2.01802	0.324984	0.783032	-0.530482	2.51689	0.00928502
P08678	CYR1	CYAA_YEAST	>sp|P08678|CYAA_YEAST Adenylate cyclase OS=Saccharomyces cerevisiae (strain ATCC 204508 / S288c) GN=CYR1 PE=1 SV=2	P08678	P08678_T287	287	Saccharomyces cerevisiae (strain ATCC 204508 / S288c)	0.95359			+	+		+	-0.636798	0.458709	1.30889	1.31365	2.0043	1.71558	1.51498	1.20756	1.56332	1.91161	0.92701	0.131504	0.92909	2.05956	1.91954	2.33987	2.43358	2.18753	0.724961	0.68797	0.0557137	-0.190032	-0.0669641	Phospho (STY)	T	2	KSFLLGSTSSSSSRR	2.24317	0.00955454	-2.35583	0.675312	0.572584	1.04844	3.21129	0.00531309
P38261	EXO84	EXO84_YEAST	>sp|P38261|EXO84_YEAST Exocyst complex component EXO84 OS=Saccharomyces cerevisiae (strain ATCC 204508 / S288c) GN=EXO84 PE=1 SV=1	P38261	P38261_T496	496	Saccharomyces cerevisiae (strain ATCC 204508 / S288c)	0.999657			+	+		+	-0.631941	0.137058	1.15673	0.843446	1.17148	0.930166	0.839087	0.67091	0.960155	0.825709	0.344236	0.965153	0.674542	1.1919	1.45074	1.58979	1.73102	1.65135	-0.295165	-0.233465	0.0281754	-0.19131	-0.636816	Phospho (STY)	T	2	RSMGGSITPGRNVTG	3.007	0.00383246	-2.80824	0.442637	0.76871	0.567696	4.57309	0.00290554
P25558	BUD3	BUD3_YEAST	>sp|P25558|BUD3_YEAST Bud site selection protein 3 OS=Saccharomyces cerevisiae (strain ATCC 204508 / S288c) GN=BUD3 PE=1 SV=2	P25558	P25558_S1276	1276	Saccharomyces cerevisiae (strain ATCC 204508 / S288c)	0.999998			+			+	-0.619314	0.842409	1.4307	0.996027	0.298872	0.532831	0.0976038	-0.46151	-2.43863	-0.0584183	-0.813718	-0.0281172	0.590661	-0.0833941	1.03038	1.22264	1.18995	1.20082	-1.66488	-1.50777	-0.607296	-0.491367	-1.41837	Phospho (STY)	S	1	DAAIINKSQDDAKAE	0.947073	0.0923831	-1.38258	0.742274	0.509618	1.24815	2.50676	0.0084657
P22211	NPR1	NPR1_YEAST	>sp|P22211|NPR1_YEAST Nitrogen permease reactivator protein OS=Saccharomyces cerevisiae (strain ATCC 204508 / S288c) GN=NPR1 PE=1 SV=2	P22211	P22211_T27	27	Saccharomyces cerevisiae (strain ATCC 204508 / S288c)	0.829554			+			+	-0.618638	0.964507	6.73809	2.65765	1.54764	2.79085	2.20844	1.95718	0.849029	1.03374	0.928478	1.77375	1.75422	3.25762	2.12983	3.96204	2.05447	NaN	-4.08498	NaN	NaN	-4.68995	-4.74228	Phospho (STY)	T	1	SPRTSADTLTTTPES	0.621787	0.196377	-1.06561	1.86611	0.233749	2.37416	5.96605	0.004
P53955	SLM2	SLM2_YEAST	>sp|P53955|SLM2_YEAST Phosphatidylinositol 4,5-bisphosphate-binding protein SLM2 OS=Saccharomyces cerevisiae (strain ATCC 204508 / S288c) GN=SLM2 PE=1 SV=1	P53955	P53955_S611	611	Saccharomyces cerevisiae (strain ATCC 204508 / S288c)	0.997823			+			+	-0.617494	-0.984174	-1.28355	-2.84798	NaN	NaN	-2.95923	-3.36895	NaN	-3.20581	-2.41699	-1.31496	-1.36041	-1.88288	-5.00359	-1.78274	-1.98735	-1.54956	-2.05949	-0.625209	-2.32628	-1.80789	-2.05697	Phospho (STY)	S	1	SSNFPLNSIPKLDNL	0.298241	0.464862	-0.638356	0.866352	0.458643	-1.50393	1.67123	0.0249731
P34163	TGL1	TGL1_YEAST	>sp|P34163|TGL1_YEAST Sterol esterase TGL1 OS=Saccharomyces cerevisiae (strain ATCC 204508 / S288c) GN=TGL1 PE=1 SV=1	P34163	P34163_S469	469	Saccharomyces cerevisiae (strain ATCC 204508 / S288c)	0.993525			+			+	-0.613762	-1.61394	-1.7416	-4.74416	NaN	NaN	NaN	-4.85566	-3.70209	-3.30691	-3.6778	-2.24432	-2.99876	NaN	NaN	-4.37618	-3.0492	-5.13309	-2.64164	-2.39262	-3.58475	NaN	-3.61425	Phospho (STY)	S	1	SADRSPLSVQADEAD	0.307585	0.454479	-0.691684	1.79976	0.213695	-2.93075	1.66503	0.0210059
Q05812	MSC3	MSC3_YEAST	>sp|Q05812|MSC3_YEAST Meiotic sister-chromatid recombination protein 3 OS=Saccharomyces cerevisiae (strain ATCC 204508 / S288c) GN=MSC3 PE=1 SV=1	Q05812	Q05812_S74	74	Saccharomyces cerevisiae (strain ATCC 204508 / S288c)	0.99821			+			+	-0.611185	0.432172	1.5053	-6.35107	-6.24647	-5.8869	NaN	-6.42831	-7.10644	-6.51934	-6.36607	-7.81016	-5.49979	-5.52246	-6.23534	-5.90338	-4.80682	NaN	-8.16134	-7.66843	-7.64829	NaN	-7.45587	Phospho (STY)	S	1	RQRSSVKSPGRRLST	0.947353	0.0925959	-1.42352	0.433449	0.677043	0.786134	3.63963	0.00387266
P43579	IES1	IES1_YEAST	>sp|P43579|IES1_YEAST Ino eighty subunit 1 OS=Saccharomyces cerevisiae (strain ATCC 204508 / S288c) GN=IES1 PE=1 SV=1	P43579	P43579_S555	555	Saccharomyces cerevisiae (strain ATCC 204508 / S288c)	0.849109			+	+		+	-0.607623	0.493506	1.83823	-1.09299	-1.1191	-1.5869	-0.292925	-1.04223	-0.484987	-0.335544	-2.1052	-2.63027	-2.04567	-0.656617	-0.305215	-0.713337	-0.12658	-0.294274	-1.64321	-2.34584	-3.98648	NaN	-3.48471	Phospho (STY)	S	1	ETEEEITSAAIIDKN	1.47628	0.0343119	-1.80352	0.4424	0.664655	0.809736	2.00544	0.0127869
P04050	RPO21	RPB1_YEAST	>sp|P04050|RPB1_YEAST DNA-directed RNA polymerase II subunit RPB1 OS=Saccharomyces cerevisiae (strain ATCC 204508 / S288c) GN=RPO21 PE=1 SV=2	P04050	P04050_Y1298	1298	Saccharomyces cerevisiae (strain ATCC 204508 / S288c)	0.903191			+	+		+	-0.60173	0.0939099	1.4455	NaN	-3.53376	-3.31832	-3.3914	-3.46919	-2.50216	-3.42586	-3.96908	-4.02132	-3.69197	-3.16939	-3.03873	-2.4957	-3.00347	-2.4249	-3.89084	-4.30685	-5.39492	-5.87247	-4.90326	Phospho (STY)	Y	1	VPSPTGEYVKEPEWV	1.93394	0.0164891	-2.16726	0.110712	0.915698	0.225726	2.02764	0.0141189
P39705	NUP60	NUP60_YEAST	>sp|P39705|NUP60_YEAST Nucleoporin NUP60 OS=Saccharomyces cerevisiae (strain ATCC 204508 / S288c) GN=NUP60 PE=1 SV=1	P39705	P39705_S232	232	Saccharomyces cerevisiae (strain ATCC 204508 / S288c)	1			+			+	-0.601273	0.544553	-1.13472	NaN	-5.43897	-7.26472	-6.19781	-6.82539	-6.50063	-8.83353	-7.64905	-7.1486	-4.74956	-5.63097	-5.78414	-5.58083	-6.26219	-5.89411	-5.97522	-5.64445	-4.63852	-5.21828	-5.00854	Phospho (STY)	S	1	KTTVYRYSAAKKIPD	0.816489	0.125948	-1.26668	0.269209	0.766061	0.57862	1.44245	0.0405737
Q07824	TPO1	TPO1_YEAST	>sp|Q07824|TPO1_YEAST Polyamine transporter 1 OS=Saccharomyces cerevisiae (strain ATCC 204508 / S288c) GN=TPO1 PE=1 SV=1	Q07824	Q07824_T68	68	Saccharomyces cerevisiae (strain ATCC 204508 / S288c)	0.993742			+			+	-0.599689	0.0200272	-1.72779	0.491429	0.703625	1.06033	2.04022	0.923352	0.91793	1.21158	1.23212	0.0485926	1.7086	1.3807	1.82553	1.17825	1.70223	2.1307	1.6765	1.72393	1.4216	5.08618	3.9497	Phospho (STY)	T	4	DLAIQRTTTMNSAAE	1.02844	0.0798302	-1.44408	0.0179049	0.975003	0.0414386	1.23178	0.0488238
P04147	PAB1	PABP_YEAST	>sp|P04147|PABP_YEAST Polyadenylate-binding protein, cytoplasmic and nuclear OS=Saccharomyces cerevisiae (strain ATCC 204508 / S288c) GN=PAB1 PE=1 SV=4	P04147	P04147_S247	247	Saccharomyces cerevisiae (strain ATCC 204508 / S288c)	0.989604			+	+		+	-0.599673	0.279906	1.00982	-8.38636	-8.49475	-8.10547	-8.401	-8.01649	-9.3561	-8.06636	-8.84241	-8.27384	-8.26489	-7.9256	-7.85653	-7.50303	-7.43481	-7.68574	-9.16342	-9.59116	-8.8687	-9.22688	-9.60303	Phospho (STY)	S	1	AKFGPIVSASLEKDA	2.69945	0.00613463	-2.57136	0.517302	0.672654	0.788979	3.51192	0.00532986
Q02100	SKO1	SKO1_YEAST	>sp|Q02100|SKO1_YEAST CRE-binding bZIP protein SKO1 OS=Saccharomyces cerevisiae (strain ATCC 204508 / S288c) GN=SKO1 PE=1 SV=1	Q02100	Q02100_T113	113	Saccharomyces cerevisiae (strain ATCC 204508 / S288c)	1			+			+	-0.595251	0.0754965	1.21996	0.253889	2.19512	2.15398	1.78299	1.77638	2.36332	1.63651	0.990671	1.48688	1.30749	2.35185	1.72708	1.45047	2.47649	3.13274	0.609246	1.17285	-0.113732	0.152042	0.242134	Phospho (STY)	T	2	IISPPILTPGGSKRL	0.630154	0.195572	-1.05768	0.0641151	0.942348	0.144382	1.70581	0.0249103
Q03361	JIP4	JIP4_YEAST	>sp|Q03361|JIP4_YEAST Uncharacterized protein JIP4 OS=Saccharomyces cerevisiae (strain ATCC 204508 / S288c) GN=JIP4 PE=1 SV=2	Q03361	Q03361_S775	775	Saccharomyces cerevisiae (strain ATCC 204508 / S288c)	1			+			+	-0.595107	0.428327	1.14857	0.788137	1.83451	0.873405	0.648052	0.28508	1.18222	0.56749	-0.0725241	0.210641	0.399727	1.08536	1.28004	1.85224	1.39261	1.79447	-0.186728	0.0900173	-0.212892	-0.42533	-0.578713	Phospho (STY)	S	1	HRDTDQLSVPGLPHL	1.09519	0.0703262	-1.49781	0.631638	0.593109	0.990606	2.45084	0.0106062
P34237	COY1	CASP_YEAST	>sp|P34237|CASP_YEAST Protein CASP OS=Saccharomyces cerevisiae (strain ATCC 204508 / S288c) GN=COY1 PE=1 SV=2	P34237	P34237_T448	448	Saccharomyces cerevisiae (strain ATCC 204508 / S288c)	0.994039			+			+	-0.577269	0.486193	-1.00857	-4.19775	-4.70106	-3.0752	-3.69932	-3.90723	-6.73976	-3.58151	-3.30533	-4.78246	-3.60247	-3.6007	-3.67993	-3.23864	-2.75987	-3.41508	-2.62148	-1.94845	-2.91312	-3.69679	-3.35788	Phospho (STY)	T	2	VSPHFNETASMMSGV	0.981695	0.0906582	-1.39071	0.299138	0.748676	0.613952	1.42678	0.0452082
P36166	PXL1	PXL1_YEAST	>sp|P36166|PXL1_YEAST Paxillin-like protein 1 OS=Saccharomyces cerevisiae (strain ATCC 204508 / S288c) GN=PXL1 PE=1 SV=3	P36166	P36166_T57	57	Saccharomyces cerevisiae (strain ATCC 204508 / S288c)	0.993663			+	+		+	-0.573324	0.386241	1.05388	0.881185	1.10367	0.783322	0.286062	0.405356	0.267011	0.287505	-0.0530691	0.334772	0.692172	1.0759	1.28461	1.47722	1.10167	1.38682	-0.360581	-0.124836	-0.0941811	-0.754066	-0.476141	Phospho (STY)	T	4	SVKSPPITRQRNVSA	2.00123	0.0165554	-2.11739	1.09829	0.489718	1.32038	3.20176	0.0060314
P53742	NOG2	NOG2_YEAST	>sp|P53742|NOG2_YEAST Nucleolar GTP-binding protein 2 OS=Saccharomyces cerevisiae (strain ATCC 204508 / S288c) GN=NOG2 PE=1 SV=1	P53742	P53742_S60	60	Saccharomyces cerevisiae (strain ATCC 204508 / S288c)	1			+	+		+	-0.57166	-0.0637491	1.22143	0.638804	0.149872	0.652681	0.211377	-0.153534	0.813547	0.618917	0.0783081	0.0516901	0.255484	0.719284	0.967658	0.540078	1.1425	0.987986	-0.84794	-0.592752	-1.73728	-0.716708	-0.713258	Phospho (STY)	S	1	GNLIRAASFQDSTIP	1.79801	0.022412	-1.9871	0.110462	0.924691	-0.201727	2.82305	0.00706712
P22696	ESS1	ESS1_YEAST	>sp|P22696|ESS1_YEAST Peptidyl-prolyl cis-trans isomerase ESS1 OS=Saccharomyces cerevisiae (strain ATCC 204508 / S288c) GN=ESS1 PE=1 SV=3	P22696	P22696_T107	107	Saccharomyces cerevisiae (strain ATCC 204508 / S288c)	0.84641		+	+	+	+	+	-0.570813	1.67036	2.70266	-2.27893	-2.94524	-2.23551	-2.32493	-2.90691	-3.80485	-4.24415	-4.42891	-4.31802	-4.2474	-2.16438	-2.07021	-2.01967	-1.79618	-1.787	-4.99368	-5.38356	-5.30462	-5.19652	-5.32643	Phospho (STY)	T	1	RLDDDSKTNSFEALA	1.92672	0.0185915	-2.06774	4.63496	0.0328571	5.73331	6.54503	0.00276923
Q12675	DNF2	ATC4_YEAST	>sp|Q12675|ATC4_YEAST Phospholipid-transporting ATPase DNF2 OS=Saccharomyces cerevisiae (strain ATCC 204508 / S288c) GN=DNF2 PE=1 SV=1	Q12675	Q12675_S69	69	Saccharomyces cerevisiae (strain ATCC 204508 / S288c)	0.999949			+			+	-0.565969	0.4786	1.14873	2.075	2.3049	2.00671	1.38389	1.15511	1.45769	1.47623	0.982055	1.5692	1.04743	2.74059	2.0531	2.61076	2.17885	2.17215	0.553991	0.631008	1.02733	0.357233	0.612409	Phospho (STY)	S	2	SKPMKDISTPDLSKV	1.22517	0.0575756	-1.58111	1.03448	0.477487	1.36577	2.80697	0.00765532
P33748	MSN2	MSN2_YEAST	>sp|P33748|MSN2_YEAST Zinc finger protein MSN2 OS=Saccharomyces cerevisiae (strain ATCC 204508 / S288c) GN=MSN2 PE=1 SV=1	P33748	P33748_S194	194	Saccharomyces cerevisiae (strain ATCC 204508 / S288c)	1			+	+		+	-0.563484	0.98069	1.44516	-0.651234	NaN	-0.915414	-1.18722	-1.24851	-1.3785	-1.40722	-1.89291	-1.67752	-3.55026	-0.637982	-0.675261	-0.486674	-0.359835	-0.0257921	-1.47472	-3.48283	-1.48851	-3.33697	NaN	Phospho (STY)	S	1	PRAQQHTSIKDNRLS	1.78698	0.0229209	-2.01725	1.11443	0.384275	1.7115	1.34251	0.0419843
P00549	CDC19	KPYK1_YEAST	>sp|P00549|KPYK1_YEAST Pyruvate kinase 1 OS=Saccharomyces cerevisiae (strain ATCC 204508 / S288c) GN=CDC19 PE=1 SV=2	P00549	P00549_S62	62	Saccharomyces cerevisiae (strain ATCC 204508 / S288c)	1			+			+	-0.563001	0.066715	1.73299	-9.11964	NaN	-9.90868	-10.4628	-9.888	-9.87478	-9.69089	-9.99197	-9.95048	-10.0494	-9.10876	-9.96605	-8.92571	-9.22593	-9.18248	-11.0059	NaN	-11.4144	-11.0997	-12.7912	Phospho (STY)	S	1	GSYEYHKSVIDNARK	0.928673	0.1028	-1.35391	0.0973844	0.928639	0.189329	1.8836	0.0154027
P40535	CST6	ACA2_YEAST	>sp|P40535|ACA2_YEAST ATF/CREB activator 2 OS=Saccharomyces cerevisiae (strain ATCC 204508 / S288c) GN=CST6 PE=1 SV=1	P40535	P40535_S309	309	Saccharomyces cerevisiae (strain ATCC 204508 / S288c)	1			+			+	-0.562958	-0.200885	-1.22488	-2.90201	-3.49393	-3.31535	-4.42674	-5.54107	-3.5789	-3.61468	-3.4186	-5.01835	-3.04414	-3.55341	-3.28117	-3.33262	-3.23934	-3.45777	-2.48812	-2.69846	-3.00547	-2.5728	-2.78985	Phospho (STY)	S	1	LSQTRNVSNKPVFNQ	0.566973	0.233239	-0.977089	0.131915	0.887155	-0.29538	1.46367	0.0373095
P46683	YAR1	YAR1_YEAST	>sp|P46683|YAR1_YEAST Ankyrin repeat-containing protein YAR1 OS=Saccharomyces cerevisiae (strain ATCC 204508 / S288c) GN=YAR1 PE=1 SV=1	P46683	P46683_S78	78	Saccharomyces cerevisiae (strain ATCC 204508 / S288c)	1			+			+	-0.555808	-0.110504	1.88619	-4.72983	-5.0249	-5.49416	-6.40194	-6.41035	-6.01292	-5.01574	-5.35801	-6.13374	-4.98827	-5.275	-4.56252	-5.25697	-4.61336	-5.57431	-8.78108	-6.36345	-7.59829	NaN	-7.25092	Phospho (STY)	S	1	ETVSRANSAEDLKAF	0.695121	0.173299	-1.11237	0.0966226	0.921121	-0.21127	1.82232	0.0161046
P07283	SEC53	PMM_YEAST	>sp|P07283|PMM_YEAST Phosphomannomutase OS=Saccharomyces cerevisiae (strain ATCC 204508 / S288c) GN=SEC53 PE=1 SV=1	P07283	P07283_S2	2	Saccharomyces cerevisiae (strain ATCC 204508 / S288c)	0.999997			+	+		+	-0.553936	0.596174	1.52923	-5.45258	-5.39655	-4.98969	-5.31704	-5.26142	-5.83202	-5.83491	-6.17918	-5.81504	-5.737	-4.73851	-4.60372	-4.5194	-4.98421	-4.80175	-6.90807	-6.64186	-6.79759	-6.85228	-6.86361	Phospho (STY)	S	1	______MSIAEFAYK	2.90298	0.00592628	-2.58972	3.16676	0.181159	2.82126	6.73415	0.0024
P20449	DBP5	DBP5_YEAST	>sp|P20449|DBP5_YEAST ATP-dependent RNA helicase DBP5 OS=Saccharomyces cerevisiae (strain ATCC 204508 / S288c) GN=DBP5 PE=1 SV=2	P20449	P20449_S86	86	Saccharomyces cerevisiae (strain ATCC 204508 / S288c)	1			+			+	-0.534513	0.101917	1.00473	-2.55079	-3.0529	-2.8241	-3.61687	-3.70152	-2.92334	-2.99569	-3.53097	-3.3877	-3.41808	-2.69038	-2.65317	-2.5862	-2.40806	-2.7358	-3.7554	-3.79465	-4.231	-4.83205	-4.15675	Phospho (STY)	S	1	DIQADPNSPLYSAKS	1.31008	0.0526849	-1.61749	0.155409	0.890996	0.287579	2.02621	0.0188712
P80210	ADE12	PURA_YEAST	>sp|P80210|PURA_YEAST Adenylosuccinate synthetase OS=Saccharomyces cerevisiae (strain ATCC 204508 / S288c) GN=ADE12 PE=1 SV=3	P80210	P80210_S122	122	Saccharomyces cerevisiae (strain ATCC 204508 / S288c)	1			+			+	-0.531468	0.48797	1.38325	-5.35555	-6.82064	-5.87604	-6.63999	-5.73964	-5.92038	-6.28248	-6.67523	-6.79713	-7.19649	-5.64331	-5.62133	-5.48214	-5.2691	-5.75864	-7.45767	-6.85116	-7.24142	-7.98691	-7.81093	Phospho (STY)	S	1	KLRELELSGRSKDGK	0.981015	0.097214	-1.36186	0.687848	0.56392	1.07522	2.4181	0.0096263
P40021	ZRG8	ZRG8_YEAST	>sp|P40021|ZRG8_YEAST Zinc-regulated protein 8 OS=Saccharomyces cerevisiae (strain ATCC 204508 / S288c) GN=ZRG8 PE=1 SV=1	P40021	P40021_S130	130	Saccharomyces cerevisiae (strain ATCC 204508 / S288c)	0.996694			+			+	-0.530998	0.0967762	1.27189	-2.13069	-2.1441	NaN	NaN	-1.34688	-0.311353	NaN	-3.52395	-2.61409	-1.43327	-1.72449	-0.843013	-2.19228	NaN	-0.611794	NaN	-3.19814	-3.31048	NaN	-2.92874	Phospho (STY)	S	1	LPPPLFPSSSTSSFS	0.482734	0.293517	-0.89816	0.0388552	0.958237	0.101195	1.94364	0.01649
Q06336	GGA1	GGA1_YEAST	>sp|Q06336|GGA1_YEAST ADP-ribosylation factor-binding protein GGA1 OS=Saccharomyces cerevisiae (strain ATCC 204508 / S288c) GN=GGA1 PE=1 SV=1	Q06336	Q06336_S378	378	Saccharomyces cerevisiae (strain ATCC 204508 / S288c)	0.999996			+			+	-0.525817	-0.218445	1.04106	-1.43518	-0.0462303	-0.60374	-0.624816	-1.49507	-0.198437	-0.392452	-0.457223	-0.875289	-1.18941	-0.453387	0.430507	-0.582658	0.0583572	-1.02877	-1.94195	-1.81218	-1.95634	-2.42139	-1.27849	Phospho (STY)	S	2	VSLSSPKSPQENDTV	0.702586	0.175391	-1.10722	0.279828	0.792668	-0.50955	1.86644	0.022509
P53104	ATG1	ATG1_YEAST	>sp|P53104|ATG1_YEAST Serine/threonine-protein kinase ATG1 OS=Saccharomyces cerevisiae (strain ATCC 204508 / S288c) GN=ATG1 PE=1 SV=1	P53104	P53104_S515	515	Saccharomyces cerevisiae (strain ATCC 204508 / S288c)	0.900828			+			+	-0.522944	1.00889	1.38368	NaN	0.512977	NaN	1.79939	-0.330861	NaN	-0.560737	-0.833623	0.34918	NaN	0.321498	0.734562	2.47713	1.48583	0.8982	-0.348512	-0.867126	-0.695496	-0.882116	-0.822643	Phospho (STY)	S	1	SLVDRRLSISSLNPS	0.331115	0.434949	-0.676683	0.636099	0.541171	1.23766	1.58366	0.0276926
Q04279	SEG1	SEG1_YEAST	>sp|Q04279|SEG1_YEAST Eisosome protein SEG1 OS=Saccharomyces cerevisiae (strain ATCC 204508 / S288c) GN=SEG1 PE=1 SV=1	Q04279	Q04279_S875	875	Saccharomyces cerevisiae (strain ATCC 204508 / S288c)	1			+			+	-0.522473	0.187875	1.04309	2.88923	2.82643	2.98216	2.95351	2.61482	3.1172	2.74114	2.24206	2.59201	2.63436	3.5902	3.61704	1.55133	3.99383	4.1261	1.94791	1.96366	1.89629	1.59208	1.65075	Phospho (STY)	S	2	VVSPGVSSPNHTTTD	0.521609	0.267566	-0.91277	0.584581	0.695375	0.736549	5.1409	0.00278838
Q07653	HBT1	HBT1_YEAST	>sp|Q07653|HBT1_YEAST Protein HBT1 OS=Saccharomyces cerevisiae (strain ATCC 204508 / S288c) GN=HBT1 PE=1 SV=1	Q07653	Q07653_S1034	1034	Saccharomyces cerevisiae (strain ATCC 204508 / S288c)	1			+	+		+	-0.514028	0.748183	1.2711	2.60399	2.19261	2.42066	2.44976	1.90861	2.04665	1.57432	1.26737	1.44686	1.49952	2.61339	2.73324	2.89756	2.97014	2.93143	1.20744	1.24166	0.934507	1.02311	0.813421	Phospho (STY)	S	2	FMGRVRKSISGGTFG	2.22558	0.0151625	-2.15509	2.52893	0.201583	2.6938	4.63377	0.00278632
P38086	RDH54	RDH54_YEAST	>sp|P38086|RDH54_YEAST DNA repair and recombination protein RDH54 OS=Saccharomyces cerevisiae (strain ATCC 204508 / S288c) GN=RDH54 PE=1 SV=4	P38086	P38086_S85	85	Saccharomyces cerevisiae (strain ATCC 204508 / S288c)	0.998494			+	+		+	-0.511561	-0.110575	1.04716	-0.142659	-0.635182	-0.341366	-0.766269	-0.687767	0.335862	-0.374556	-0.573885	-0.663192	-0.744596	-0.000146866	-0.207613	0.139248	0.294364	-0.241288	-0.722688	-1.1203	-1.81443	-2.73661	-1.41504	Phospho (STY)	S	1	VNLKRSISAGPTLNL	1.95776	0.0216999	-2.00229	0.193691	0.867892	-0.337477	1.6892	0.0290168
P25087	ERG6	ERG6_YEAST	>sp|P25087|ERG6_YEAST Sterol 24-C-methyltransferase OS=Saccharomyces cerevisiae (strain ATCC 204508 / S288c) GN=ERG6 PE=1 SV=4	P25087	P25087_S2	2	Saccharomyces cerevisiae (strain ATCC 204508 / S288c)	1			+	+		+	-0.510439	0.301401	1.04394	-1.92567	-2.10109	-2.02306	-2.1709	-2.85921	-2.14942	-2.52578	-2.83992	-2.47328	-2.59854	-1.83015	-1.79529	-1.81518	-1.47191	-1.61521	-3.21988	-2.94939	-3.43126	-3.37019	-3.32892	Phospho (STY)	S	1	______MSETELRKR	1.65728	0.0328242	-1.82226	0.769858	0.585459	1.0053	3.29273	0.00576119
P18899	DDR48	DDR48_YEAST	>sp|P18899|DDR48_YEAST Stress protein DDR48 OS=Saccharomyces cerevisiae (strain ATCC 204508 / S288c) GN=DDR48 PE=1 SV=4	P18899	P18899_Y346	346	Saccharomyces cerevisiae (strain ATCC 204508 / S288c)	0.999999			+			+	-0.509974	0.662393	1.18839	-3.70586	-4.36072	-4.06707	-3.42127	-5.06035	-4.595	-4.41162	-5.5358	-4.31976	-5.06505	-4.1849	-3.78267	-3.83569	-2.67557	-3.58656	-5.07445	-5.86167	-5.04655	-5.80261	-4.77196	Phospho (STY)	Y	2	GSSNNDSYGSNNDDS	0.664459	0.19346	-1.06221	0.976054	0.456896	1.42993	1.97569	0.0172315
Q99247	YOL087C	YO087_YEAST	>sp|Q99247|YO087_YEAST Uncharacterized WD repeat-containing protein YOL087C OS=Saccharomyces cerevisiae (strain ATCC 204508 / S288c) GN=YOL087C PE=1 SV=1	Q99247	Q99247_S649	649	Saccharomyces cerevisiae (strain ATCC 204508 / S288c)	0.999999			+			+	-0.508363	-0.325097	-1.53397	-1.46309	-0.254309	-0.440021	NaN	-2.35694	-0.144265	-1.1185	-1.2911	-0.781157	-0.682446	-0.453031	-0.491817	-0.820148	-0.812237	-0.523908	0.448684	0.494741	-0.063838	0.812199	0.335101	Phospho (STY)	S	1	SDKAIDDSLELVQPL	0.546308	0.254591	-0.944198	0.281139	0.774263	-0.556549	1.91241	0.0158906
P38266	AIM3	AIM3_YEAST	>sp|P38266|AIM3_YEAST Altered inheritance of mitochondria protein 3 OS=Saccharomyces cerevisiae (strain ATCC 204508 / S288c) GN=AIM3 PE=1 SV=3	P38266	P38266_S463	463	Saccharomyces cerevisiae (strain ATCC 204508 / S288c)	1			+			+	-0.506897	-0.0479482	-1.52838	NaN	-5.24193	-6.93674	-6.58811	-5.51118	-6.90654	-6.60271	-5.50373	-6.32398	-4.77077	-4.82972	-5.56762	-5.50989	-6.96359	-4.94215	-4.19737	-4.30822	-4.51847	-4.67397	-5.00755	Phospho (STY)	S	1	VHQEPAPSGKIQPNT	0.401541	0.364459	-0.766225	0.0290158	0.966522	-0.0715124	2.2126	0.0108421
P05453	SUP35	ERF3_YEAST	>sp|P05453|ERF3_YEAST Eukaryotic peptide chain release factor GTP-binding subunit OS=Saccharomyces cerevisiae (strain ATCC 204508 / S288c) GN=SUP35 PE=1 SV=1	P05453	P05453_T570	570	Saccharomyces cerevisiae (strain ATCC 204508 / S288c)	0.948637			+	+		+	-0.505594	0.995013	1.1506	-1.73439	-2.41502	-1.71814	-1.75217	-2.32724	-2.20473	-1.83194	-2.83999	-5.85125	-2.19411	-1.65287	-1.63267	-1.58999	-1.25253	-1.29093	-3.01189	-3.43999	-3.216	-3.03786	-2.99424	Phospho (STY)	T	1	ISPGFVLTSPKNPIK	1.64795	0.0338147	-1.8103	0.653679	0.533274	1.16875	3.70828	0.00435897
Q03834	MSH6	MSH6_YEAST	>sp|Q03834|MSH6_YEAST DNA mismatch repair protein MSH6 OS=Saccharomyces cerevisiae (strain ATCC 204508 / S288c) GN=MSH6 PE=1 SV=1	Q03834	Q03834_T153	153	Saccharomyces cerevisiae (strain ATCC 204508 / S288c)	0.986154			+	+		+	-0.505545	0.241074	1.3233	0.908096	0.914773	0.750563	0.268993	0.453856	0.504923	0.641807	0.0400286	0.138161	0.76599	1.00124	1.27012	0.975049	1.62384	0.953763	0.142994	-0.443692	-0.895526	-1.69269	-0.431311	Phospho (STY)	T	3	DDDDSDTTFTAKRKK	1.62433	0.0349266	-1.79563	0.61522	0.656913	0.828309	2.39964	0.010048
P40468	TAO3	TAO3_YEAST	>sp|P40468|TAO3_YEAST Cell morphogenesis protein PAG1 OS=Saccharomyces cerevisiae (strain ATCC 204508 / S288c) GN=TAO3 PE=1 SV=1	P40468	P40468_S213	213	Saccharomyces cerevisiae (strain ATCC 204508 / S288c)	1			+			+	-0.497367	0.931439	2.00081	-0.379313	0.116966	0.134789	-2.03821	-1.31234	NaN	-0.782129	-2.10696	-1.49179	-2.12737	-0.363936	0.382305	-0.180719	0.626225	-1.45515	-2.70588	-2.09873	-2.31901	-3.66211	NaN	Phospho (STY)	S	1	SFDEIIKSLGHIAKK	0.398115	0.369171	-0.754343	0.856751	0.469045	1.41529	2.004	0.0123445
P25373	GRX1	GLRX1_YEAST	>sp|P25373|GLRX1_YEAST Glutaredoxin-1 OS=Saccharomyces cerevisiae (strain ATCC 204508 / S288c) GN=GRX1 PE=1 SV=1	P25373	P25373_T6	6	Saccharomyces cerevisiae (strain ATCC 204508 / S288c)	0.999937			+			+	-0.496711	0.143833	1.17423	-8.36636	-8.8134	-8.82966	-8.72542	-9.27857	-8.66376	-8.89936	-9.26129	-9.38012	-8.52805	-8.04516	-8.19414	-7.70883	-8.05346	-9.52827	-10.4607	-9.67661	-9.63991	-9.78966	-10.3176	Phospho (STY)	T	1	__MVSQETIKHVKDL	0.718878	0.174464	-1.10936	0.274417	0.818148	0.44947	3.09466	0.0060043
Q04739	GAL83	GAL83_YEAST	>sp|Q04739|GAL83_YEAST SNF1 protein kinase subunit beta-3 OS=Saccharomyces cerevisiae (strain ATCC 204508 / S288c) GN=GAL83 PE=1 SV=1	Q04739	Q04739_T182	182	Saccharomyces cerevisiae (strain ATCC 204508 / S288c)	0.877449			+			+	-0.49478	-0.485411	1.16689	-3.92253	-3.10696	-3.90733	-4.60518	-3.30343	-3.61923	-3.04309	-3.58809	-3.2637	-2.90424	-3.33303	-3.68725	-3.39527	-2.83827	-3.11768	-4.74621	-6.1271	-4.29265	-5.15311	-4.3608	Phospho (STY)	T	1	VYVTGSFTGWRKMIG	0.860993	0.130703	-1.2369	0.839382	0.518116	-1.2124	1.59022	0.0311703
P57744	TIM8	TIM8_YEAST	>sp|P57744|TIM8_YEAST Mitochondrial import inner membrane translocase subunit TIM8 OS=Saccharomyces cerevisiae (strain ATCC 204508 / S288c) GN=TIM8 PE=1 SV=1	P57744	P57744_S11	11	Saccharomyces cerevisiae (strain ATCC 204508 / S288c)	1			+			+	-0.487808	0.408191	1.53146	-6.28726	-6.46138	-6.10387	-6.22355	-6.9397	-6.61638	-6.95355	-7.11333	-6.77517	-6.59828	-6.3626	-6.07958	-5.92622	-5.50253	-5.70579	-8.4934	-7.69965	-7.71294	-7.93275	-7.83431	Phospho (STY)	S	1	LSTSDLASLDDTSKK	1.32515	0.0574503	-1.58212	1.30605	0.446995	1.47657	4.12421	0.00297842
P15703	BGL2	BGL2_YEAST	>sp|P15703|BGL2_YEAST Glucan 1,3-beta-glucosidase OS=Saccharomyces cerevisiae (strain ATCC 204508 / S288c) GN=BGL2 PE=1 SV=1	P15703	P15703_S151	151	Saccharomyces cerevisiae (strain ATCC 204508 / S288c)	0.863299			+			+	-0.485662	0.93986	1.91309	-11.4169	-12.206	-11.7988	-14.1915	-12.4014	-13.3281	-12.7715	-13.317	-12.9735	-14.3238	-11.9575	-11.9831	-11.9793	-11.3971	-12.2692	-13.3393	-14.5885	-14.9011	-15.8209	-12.9302	Phospho (STY)	S	1	RSVVADISDSDGKSY	0.44504	0.33095	-0.81084	0.904697	0.452716	1.45091	1.55937	0.0245889
P15703	BGL2	BGL2_YEAST	>sp|P15703|BGL2_YEAST Glucan 1,3-beta-glucosidase OS=Saccharomyces cerevisiae (strain ATCC 204508 / S288c) GN=BGL2 PE=1 SV=1	P15703	P15703_S153	153	Saccharomyces cerevisiae (strain ATCC 204508 / S288c)	0.978991			+			+	-0.485662	0.93986	1.91309	-11.4169	-12.206	-11.7988	-14.1915	-12.4014	-13.3281	-12.7715	-13.317	-12.9735	-14.3238	-11.9575	-11.9831	-11.9793	-11.3971	-12.2692	-13.3393	-14.5885	-14.9011	-15.8209	-12.9302	Phospho (STY)	S	1	VVADISDSDGKSYSG	0.44504	0.330923	-0.81084	0.904697	0.452553	1.45091	1.55937	0.0245836
P53834	HCH1	HCH1_YEAST	>sp|P53834|HCH1_YEAST Hsp90 co-chaperone HCH1 OS=Saccharomyces cerevisiae (strain ATCC 204508 / S288c) GN=HCH1 PE=1 SV=1	P53834	P53834_S49	49	Saccharomyces cerevisiae (strain ATCC 204508 / S288c)	0.958744			+			+	-0.481958	0.0268913	1.63173	-8.52823	-8.64941	-8.69432	-7.83234	-10.0167	-8.02224	-9.06221	-8.67664	-8.63593	-9.45846	-8.47002	-8.89256	-8.22569	-7.73759	-7.98538	-11.9648	NaN	-9.64668	-8.93038	-10.9618	Phospho (STY)	S	1	IELTQVSSITGDSNV	0.569216	0.246092	-0.951802	0.0216462	0.973036	0.0509847	1.24408	0.0485506
Q08269	ALR1	ALR1_YEAST	>sp|Q08269|ALR1_YEAST Magnesium transporter ALR1 OS=Saccharomyces cerevisiae (strain ATCC 204508 / S288c) GN=ALR1 PE=1 SV=1	Q08269	Q08269_S173	173	Saccharomyces cerevisiae (strain ATCC 204508 / S288c)	0.852011			+			+	-0.476479	0.117909	1.0395	0.216865	0.388066	-0.00572395	0.327209	-0.428836	-0.31813	0.0901222	0.257392	-0.342487	0.221137	0.0393486	0.946322	-0.180562	0.512329	1.56254	-1.84699	-0.916241	-0.338368	-0.845701	-0.752625	Phospho (STY)	S	2	KSKLSASSSASPITK	0.683085	0.192264	-1.06496	0.246584	0.841918	0.396491	2.1555	0.0157854
Q02100	SKO1	SKO1_YEAST	>sp|Q02100|SKO1_YEAST CRE-binding bZIP protein SKO1 OS=Saccharomyces cerevisiae (strain ATCC 204508 / S288c) GN=SKO1 PE=1 SV=1	Q02100	Q02100_T105	105	Saccharomyces cerevisiae (strain ATCC 204508 / S288c)	0.993225			+			+	-0.475291	0.322902	1.24897	1.29862	0.829885	0.995524	0.682026	0.795807	1.42278	0.589805	-0.0434294	0.435868	0.582329	1.47994	0.801082	0.792811	1.58825	2.31624	-0.0349083	0.376225	-0.742066	-0.420974	-0.821263	Phospho (STY)	T	2	LPGQQRPTIISPPIL	0.808163	0.149399	-1.17898	0.6043	0.627969	0.898026	2.99238	0.00602065
P05453	SUP35	ERF3_YEAST	>sp|P05453|ERF3_YEAST Eukaryotic peptide chain release factor GTP-binding subunit OS=Saccharomyces cerevisiae (strain ATCC 204508 / S288c) GN=SUP35 PE=1 SV=1	P05453	P05453_S571	571	Saccharomyces cerevisiae (strain ATCC 204508 / S288c)	0.997254			+	+		+	-0.474436	1.10125	1.11202	-1.701	-2.31878	-1.61979	-1.71878	-2.25682	-2.14459	-1.76387	-3.29367	-5.81101	-2.10827	-1.57203	-1.56996	-1.52889	-1.29687	-1.27523	-3.05353	-2.94003	-3.21599	-2.97859	-2.98713	Phospho (STY)	S	1	SPGFVLTSPKNPIKS	1.69202	0.0350031	-1.79445	0.734394	0.501224	1.28352	3.9669	0.0041868
Q12263	GIN4	GIN4_YEAST	>sp|Q12263|GIN4_YEAST Serine/threonine-protein kinase GIN4 OS=Saccharomyces cerevisiae (strain ATCC 204508 / S288c) GN=GIN4 PE=1 SV=1	Q12263	Q12263_S689	689	Saccharomyces cerevisiae (strain ATCC 204508 / S288c)	1			+			+	-0.473915	-0.178774	2.33494	1.16475	0.393492	1.12443	0.631225	1.00724	1.62761	0.766397	0.897785	0.877347	1.04587	1.08815	1.0585	1.22157	1.68895	1.63354	-0.893862	-0.0519972	-1.19058	-1.28968	-3.92746	Phospho (STY)	S	1	SSPTEEVSPVEPKRT	1.32543	0.0595252	-1.56741	0.36754	0.768617	-0.568239	2.08695	0.0102791
Q04660	ERB1	ERB1_YEAST	>sp|Q04660|ERB1_YEAST Ribosome biogenesis protein ERB1 OS=Saccharomyces cerevisiae (strain ATCC 204508 / S288c) GN=ERB1 PE=1 SV=1	Q04660	Q04660_S347	347	Saccharomyces cerevisiae (strain ATCC 204508 / S288c)	1			+	+		+	-0.460817	0.602119	1.28295	NaN	-2.95008	-2.55544	-2.92245	-2.76045	-3.05033	-3.56725	-3.30893	-4.17639	-2.89322	-2.30677	-2.39649	-2.24216	-2.02366	-2.71235	-3.62141	-4.12098	-4.23305	-5.0533	-3.37152	Phospho (STY)	S	1	PPEEYLLSPEEKEAW	1.74074	0.0339236	-1.84111	1.22575	0.408151	1.63633	2.16668	0.0130108
P15992	HSP26	HSP26_YEAST	>sp|P15992|HSP26_YEAST Heat shock protein 26 OS=Saccharomyces cerevisiae (strain ATCC 204508 / S288c) GN=HSP26 PE=1 SV=3	P15992	P15992_S211	211	Saccharomyces cerevisiae (strain ATCC 204508 / S288c)	1			+	+		+	-0.448255	0.199606	1.37785	-2.76166	-2.90495	-2.85029	-2.96194	-3.15895	-2.91817	-3.0675	-3.31869	-3.12867	-3.20281	-2.47408	-2.56407	-2.4363	-2.18623	-2.73585	-4.10956	-4.03185	-4.41246	-4.73893	-4.23422	Phospho (STY)	S	3	IEVSSQESWGN____	2.41152	0.0165534	-2.1175	1.17074	0.578202	1.02658	4.9613	0.00219178
P38080	AKL1	AKL1_YEAST	>sp|P38080|AKL1_YEAST Serine/threonine-protein kinase AKL1 OS=Saccharomyces cerevisiae (strain ATCC 204508 / S288c) GN=AKL1 PE=1 SV=1	P38080	P38080_S458	458	Saccharomyces cerevisiae (strain ATCC 204508 / S288c)	1			+	+		+	-0.448056	0.380944	1.04369	2.15311	1.96047	2.06304	2.18569	1.83063	2.00724	1.59108	1.30825	1.66565	1.71601	2.4025	2.22308	2.40526	2.67967	2.72271	0.910265	1.13008	1.09866	0.843176	0.99231	Phospho (STY)	S	1	QEINTIQSPGIEDKS	2.3567	0.0176992	-2.0917	1.7247	0.394112	1.65781	5.75143	0.00225503
P38970	HAL5	HAL5_YEAST	>sp|P38970|HAL5_YEAST Serine/threonine-protein kinase HAL5 OS=Saccharomyces cerevisiae (strain ATCC 204508 / S288c) GN=HAL5 PE=1 SV=2	P38970	P38970_S97	97	Saccharomyces cerevisiae (strain ATCC 204508 / S288c)	0.951279			+			+	-0.441406	0.738666	1.80392	-4.95884	-5.55293	-3.64169	-3.61636	-4.79805	-5.06864	-5.48293	-5.80321	NaN	-4.65418	-3.80511	-4.2413	-3.62099	-4.523	-4.17044	NaN	NaN	-5.62359	-6.0457	-7.2832	Phospho (STY)	S	1	AKLSLSPSREPSLNS	0.497141	0.300565	-0.857448	0.763787	0.510377	1.26072	1.55215	0.0252872
Q06616	YPR174C	YP174_YEAST	>sp|Q06616|YP174_YEAST Nuclear envelope protein YPR174C OS=Saccharomyces cerevisiae (strain ATCC 204508 / S288c) GN=YPR174C PE=1 SV=1	Q06616	Q06616_S179	179	Saccharomyces cerevisiae (strain ATCC 204508 / S288c)	0.937567			+			+	-0.439023	0.309662	1.10152	3.17472	3.19701	2.90285	2.57862	2.23717	2.635	2.73477	2.46928	2.63716	2.06584	3.3138	3.24845	3.33284	3.36118	3.0292	1.80453	2.21187	1.44682	1.4636	1.65594	Phospho (STY)	S	2	IHMSPLQSRQRPVSS	1.28027	0.0701591	-1.49866	0.712225	0.601489	0.972548	2.85157	0.00764562
P22696	ESS1	ESS1_YEAST	>sp|P22696|ESS1_YEAST Peptidyl-prolyl cis-trans isomerase ESS1 OS=Saccharomyces cerevisiae (strain ATCC 204508 / S288c) GN=ESS1 PE=1 SV=3	P22696	P22696_S109	109	Saccharomyces cerevisiae (strain ATCC 204508 / S288c)	1		+	+	+	+	+	-0.437458	1.67308	2.7211	-1.09345	-1.47835	-0.993797	-1.10596	-1.763	-2.40267	-2.89812	-3.34925	-3.1929	-2.95701	-1.03202	-0.932095	-0.900227	-0.699696	-0.683228	-3.92145	-3.90926	-4.09947	-4.06738	-4.0425	Phospho (STY)	S	2	DDDSKTNSFEALAKE	1.59003	0.0454189	-1.68234	4.24843	0.0383158	5.28202	7.05864	0.004
P46672	ARC1	ARC1_YEAST	>sp|P46672|ARC1_YEAST tRNA-aminoacylation cofactor ARC1 OS=Saccharomyces cerevisiae (strain ATCC 204508 / S288c) GN=ARC1 PE=1 SV=2	P46672	P46672_T21	21	Saccharomyces cerevisiae (strain ATCC 204508 / S288c)	0.816188			+			+	-0.434299	-0.00798092	1.46314	-8.89309	-9.7546	-8.87517	-10.1057	-10.8789	-10.663	-9.77486	-9.61643	-9.37427	-9.03901	-8.87615	-8.78864	-9.05589	-8.81903	-10.7963	-11.4382	-10.8384	-11.3569	-11.1679	-11.0217	Phospho (STY)	T	1	SKYPVSFTKEQSAQA	0.351313	0.426446	-0.677487	0.00577145	0.982667	-0.0140624	2.21872	0.0112212
P38837	NSG1	NSG1_YEAST	>sp|P38837|NSG1_YEAST Protein NSG1 OS=Saccharomyces cerevisiae (strain ATCC 204508 / S288c) GN=NSG1 PE=1 SV=1	P38837	P38837_T41	41	Saccharomyces cerevisiae (strain ATCC 204508 / S288c)	0.779541			+			+	-0.427588	-0.999724	1.01127	-0.717064	0.0795755	-0.115936	-0.450367	-0.211489	1.18319	0.975307	0.0770826	0.675916	0.671844	-0.317509	0.0874376	0.0394669	0.407579	0.505687	-1.19232	-1.22368	-1.47912	-1.07308	-1.50344	Phospho (STY)	T	1	KLGSASFTAINTLTK	1.17974	0.0845565	-1.42039	2.58578	0.159429	-3.00955	3.61092	0.00520426
P35817	BDF1	BDF1_YEAST	>sp|P35817|BDF1_YEAST Bromodomain-containing factor 1 OS=Saccharomyces cerevisiae (strain ATCC 204508 / S288c) GN=BDF1 PE=1 SV=3	P35817	P35817_S630	630	Saccharomyces cerevisiae (strain ATCC 204508 / S288c)	1			+	+		+	-0.418643	0.208984	1.19838	-0.0596189	-0.583944	-0.18187	-0.254236	-0.650747	-0.162719	-0.399528	-0.917689	-0.529236	-0.766168	-0.0797176	0.109278	0.0293083	0.110744	0.193184	-1.0627	-3.0948	-1.17732	-1.19757	-1.18995	Phospho (STY)	S	1	KRRSKALSQEEQSRQ	2.00719	0.0295928	-1.86599	0.568787	0.688409	0.756335	1.73969	0.0240603
P53104	ATG1	ATG1_YEAST	>sp|P53104|ATG1_YEAST Serine/threonine-protein kinase ATG1 OS=Saccharomyces cerevisiae (strain ATCC 204508 / S288c) GN=ATG1 PE=1 SV=1	P53104	P53104_S365	365	Saccharomyces cerevisiae (strain ATCC 204508 / S288c)	0.9999			+			+	-0.413954	0.569589	1.95437	NaN	0.371922	NaN	1.80977	0.229226	NaN	-0.180358	-0.0338316	0.916339	NaN	0.408931	0.793591	2.72398	1.49405	0.667408	-0.35906	-0.561732	-2.20275	-2.43515	-0.194944	Phospho (STY)	S	1	YLSKQPKSPNSNLAG	0.253453	0.545077	-0.53944	0.393861	0.685457	0.801461	1.41322	0.032019
P39956	RPH1	RPH1_YEAST	>sp|P39956|RPH1_YEAST DNA damage-responsive transcriptional repressor RPH1 OS=Saccharomyces cerevisiae (strain ATCC 204508 / S288c) GN=RPH1 PE=1 SV=1	P39956	P39956_S555	555	Saccharomyces cerevisiae (strain ATCC 204508 / S288c)	0.999802			+			+	-0.413904	-0.287614	-1.18481	0.679846	1.17004	-1.23753	0.231038	-0.162389	0.817683	-0.378325	-0.0435295	0.514738	1.20851	0.611422	0.839475	0.221274	0.407087	0.671269	0.658272	0.924467	1.45141	1.62887	1.94204	Phospho (STY)	S	2	NKNISGISHSAPHSP	0.447813	0.343714	-0.791239	0.236121	0.804561	-0.479732	1.44169	0.0397233
Q02100	SKO1	SKO1_YEAST	>sp|Q02100|SKO1_YEAST CRE-binding bZIP protein SKO1 OS=Saccharomyces cerevisiae (strain ATCC 204508 / S288c) GN=SKO1 PE=1 SV=1	Q02100	Q02100_S108	108	Saccharomyces cerevisiae (strain ATCC 204508 / S288c)	1			+			+	-0.406589	0.421798	1.59704	0.513455	2.02362	1.6076	1.60812	1.42468	1.93848	0.939557	0.655441	0.949836	0.585186	1.78989	1.29015	1.28782	2.10397	2.7386	0.401193	0.496483	-0.645747	-0.727121	-0.332518	Phospho (STY)	S	2	QQRPTIISPPILTPG	0.51691	0.296213	-0.864528	0.583364	0.611263	0.939966	2.66334	0.00655786
Q03533	TDA1	TDA1_YEAST	>sp|Q03533|TDA1_YEAST Serine/threonine-protein kinase TDA1 OS=Saccharomyces cerevisiae (strain ATCC 204508 / S288c) GN=TDA1 PE=1 SV=1	Q03533	Q03533_S449	449	Saccharomyces cerevisiae (strain ATCC 204508 / S288c)	0.999932			+			+	-0.406219	-0.558848	1.25678	1.98177	2.5436	2.05385	1.74153	1.77068	2.89255	2.2825	1.9938	2.60384	3.11298	2.46294	1.48572	2.87696	2.51607	2.78083	0.225424	0.710429	0.493839	1.56871	0.809154	Phospho (STY)	S	1	DTLKKTLSMTSLKPA	0.712871	0.198119	-1.05157	1.26489	0.410202	-1.60551	2.81032	0.00709438
P14682	CDC34	UBC3_YEAST	>sp|P14682|UBC3_YEAST Ubiquitin-conjugating enzyme E2-34 kDa OS=Saccharomyces cerevisiae (strain ATCC 204508 / S288c) GN=CDC34 PE=1 SV=1	P14682	P14682_T179	179	Saccharomyces cerevisiae (strain ATCC 204508 / S288c)	0.789925			+			+	-0.405234	0.601896	1.48217	-0.328587	-0.962564	-0.904793	-0.865389	-1.33287	-1.13593	-1.32996	-1.62662	-1.59791	-1.71326	-0.241005	-2.61586	-0.0798931	0.261751	0.306969	-2.94131	-1.61865	-1.86494	-2.14358	-3.2366	Phospho (STY)	T	1	PKGFIMPTSESAYIS	0.304285	0.483322	-0.606131	1.8425	0.291436	2.05198	2.53652	0.00786565
P08678	CYR1	CYAA_YEAST	>sp|P08678|CYAA_YEAST Adenylate cyclase OS=Saccharomyces cerevisiae (strain ATCC 204508 / S288c) GN=CYR1 PE=1 SV=2	P08678	P08678_Y62	62	Saccharomyces cerevisiae (strain ATCC 204508 / S288c)	0.844274			+			+	-0.405186	0.747097	1.5099	0.34746	0.46491	0.307125	0.0189486	-0.208901	0.165751	-0.53046	-1.13825	-0.392407	-0.910576	0.0231485	0.411061	0.957185	0.90469	0.659385	-0.847597	-0.686574	-1.53416	-2.0985	-1.45313	Phospho (STY)	Y	1	KSRRNSAYSYYSPRS	1.03776	0.112191	-1.30088	1.71013	0.282856	2.09594	3.16086	0.00474655
P15992	HSP26	HSP26_YEAST	>sp|P15992|HSP26_YEAST Heat shock protein 26 OS=Saccharomyces cerevisiae (strain ATCC 204508 / S288c) GN=HSP26 PE=1 SV=3	P15992	P15992_S208	208	Saccharomyces cerevisiae (strain ATCC 204508 / S288c)	1			+	+		+	-0.404832	0.221429	1.34395	-2.51309	-2.67294	-2.55858	-2.67817	-2.90885	-2.67373	-2.815	-3.07385	-2.89462	-2.98158	-2.26669	-2.3653	-2.19868	-1.98633	-2.49047	-3.83025	-3.75324	-4.09021	-4.41261	-3.9651	Phospho (STY)	S	3	VKKIEVSSQESWGN_	2.23064	0.0250761	-1.93834	1.28325	0.548715	1.12328	5.06387	0.00205714
P32583	SRP40	SRP40_YEAST	>sp|P32583|SRP40_YEAST Suppressor protein SRP40 OS=Saccharomyces cerevisiae (strain ATCC 204508 / S288c) GN=SRP40 PE=1 SV=2	P32583	P32583_S133	133	Saccharomyces cerevisiae (strain ATCC 204508 / S288c)	1			+			+	-0.398639	0.868803	3.16735	1.06408	1.7251	0.0847721	0.360716	-0.0669231	0.950325	0.347515	-0.260021	0.307968	-2.52206	1.83458	0.102501	0.922659	1.43284	0.868361	-0.509655	-3.82316	-2.86172	-5.29755	-0.176931	Phospho (STY)	S	1	TKKRARESDNEDAKE	0.402372	0.386001	-0.732196	0.613885	0.55726	1.10018	1.81325	0.0134251
P15992	HSP26	HSP26_YEAST	>sp|P15992|HSP26_YEAST Heat shock protein 26 OS=Saccharomyces cerevisiae (strain ATCC 204508 / S288c) GN=HSP26 PE=1 SV=3	P15992	P15992_S207	207	Saccharomyces cerevisiae (strain ATCC 204508 / S288c)	1			+	+		+	-0.398064	0.22223	1.35194	-2.56385	-2.73138	-2.60616	-2.72799	-2.95787	-2.72072	-2.87856	-3.12263	-2.94099	-3.03551	-2.33344	-2.41666	-2.25031	-2.03954	-2.557	-3.89211	-3.80844	-4.16036	-4.46983	-4.01625	Phospho (STY)	S	3	HVKKIEVSSQESWGN	2.16177	0.0277843	-1.8929	1.28989	0.546474	1.12772	5.07338	0.00210219
P47029	ALY2	ALY2_YEAST	>sp|P47029|ALY2_YEAST Arrestin-related trafficking adapter 3 OS=Saccharomyces cerevisiae (strain ATCC 204508 / S288c) GN=ALY2 PE=1 SV=2	P47029	P47029_S162	162	Saccharomyces cerevisiae (strain ATCC 204508 / S288c)	0.999754			+			+	-0.396411	0.701181	1.12568	2.9057	2.82258	2.57313	2.33466	1.93781	2.06533	1.99414	1.72963	1.71718	1.56169	2.80063	2.62508	2.90904	3.16061	3.06058	1.73706	1.60974	1.22515	1.10432	1.26923	Phospho (STY)	S	2	SDNETITSRKNSISG	1.0863	0.106277	-1.32417	2.10751	0.239229	2.34503	3.12812	0.00600279
P47029	ALY2	ALY2_YEAST	>sp|P47029|ALY2_YEAST Arrestin-related trafficking adapter 3 OS=Saccharomyces cerevisiae (strain ATCC 204508 / S288c) GN=ALY2 PE=1 SV=2	P47029	P47029_S9	9	Saccharomyces cerevisiae (strain ATCC 204508 / S288c)	0.999998			+			+	-0.392854	1.09472	1.92083	2.14294	1.98012	1.58512	1.29182	0.844773	1.40317	0.74892	0.729515	0.359	-0.869435	1.70082	1.50205	1.87444	2.19002	2.54171	0.511471	-0.177939	-0.432515	-0.99498	-0.665427	Phospho (STY)	S	1	PMDQSISSPLFPMEK	0.650088	0.228356	-0.987189	1.41353	0.297585	2.01662	3.26777	0.00414673
P38283	SLI15	SLI15_YEAST	>sp|P38283|SLI15_YEAST Inner centromere protein-related protein SLI15 OS=Saccharomyces cerevisiae (strain ATCC 204508 / S288c) GN=SLI15 PE=1 SV=1	P38283	P38283_T309	309	Saccharomyces cerevisiae (strain ATCC 204508 / S288c)	0.852168			+			+	-0.391712	-0.294181	1.11877	-2.0463	-1.79888	-2.74184	-2.65744	-2.38248	-1.81685	-1.97847	-2.34527	-2.21919	-1.79626	-1.72725	-1.89529	-2.0666	-2.11497	-1.86426	-2.61097	-3.08128	-4.17075	-3.84322	-3.51458	Phospho (STY)	T	1	DRLSSIPTKSFENKI	1.11725	0.102516	-1.33896	0.702537	0.60758	-0.949715	2.03143	0.0168616
P14682	CDC34	UBC3_YEAST	>sp|P14682|UBC3_YEAST Ubiquitin-conjugating enzyme E2-34 kDa OS=Saccharomyces cerevisiae (strain ATCC 204508 / S288c) GN=CDC34 PE=1 SV=1	P14682	P14682_Y184	184	Saccharomyces cerevisiae (strain ATCC 204508 / S288c)	0.993841			+			+	-0.390362	0.721698	1.48122	-0.399628	-1.08378	-1.04103	-0.979198	-1.42062	-1.74225	-1.47164	-1.72004	-1.74366	-1.85516	-0.391499	-2.63072	-0.216818	0.111616	0.154959	-3.06965	-3.00574	-2.0128	-2.2918	-1.95038	Phospho (STY)	Y	1	MPTSESAYISQSKLD	0.306242	0.483918	-0.605419	2.45234	0.211678	2.60689	3.019	0.00532524
P02557	TUB2	TBB_YEAST	>sp|P02557|TBB_YEAST Tubulin beta chain OS=Saccharomyces cerevisiae (strain ATCC 204508 / S288c) GN=TUB2 PE=1 SV=2	P02557	P02557_T290	290	Saccharomyces cerevisiae (strain ATCC 204508 / S288c)	0.954875			+			+	-0.388478	NaN	3.00737	-6.65532	-5.9402	NaN	-8.57293	NaN	NaN	NaN	-7.71666	NaN	NaN	-6.93888	-6.39646	NaN	NaN	NaN	NaN	-9.36349	-10.6657	NaN	-10.1614	Phospho (STY)	T	1	SLTVPELTQQMFDAK	0.135319	0.729486	-0.342379	NaN	NaN	NaN	1.58267	0.0197004
P47035	NET1	NET1_YEAST	>sp|P47035|NET1_YEAST Nucleolar protein NET1 OS=Saccharomyces cerevisiae (strain ATCC 204508 / S288c) GN=NET1 PE=1 SV=1	P47035	P47035_T1017	1017	Saccharomyces cerevisiae (strain ATCC 204508 / S288c)	1			+			+	-0.387677	-0.186237	1.15454	-0.653158	-0.724743	-0.703869	-0.579216	-0.891336	0.400293	-0.398941	-1.16216	-0.761808	-0.698519	-0.584236	-0.597452	-0.130955	-0.384705	0.0834103	-1.09718	-1.55455	-1.72248	-2.39508	-2.55576	Phospho (STY)	T	1	ARRVVVNTPREPVRS	1.58856	0.0546096	-1.60242	0.297514	0.793204	-0.508509	2.51801	0.0100067
Q12159	YRA1	YRA1_YEAST	>sp|Q12159|YRA1_YEAST RNA annealing protein YRA1 OS=Saccharomyces cerevisiae (strain ATCC 204508 / S288c) GN=YRA1 PE=1 SV=2	Q12159	Q12159_S211	211	Saccharomyces cerevisiae (strain ATCC 204508 / S288c)	1			+	+		+	-0.387153	0.0844196	1.16713	-5.51978	-5.6427	-5.70883	-5.69776	-6.05394	-5.35839	-5.67853	-6.09141	-5.99825	-5.91853	-5.43733	-5.20908	-5.34542	-5.22144	-5.47398	-6.87125	-6.42124	-6.95352	-7.33954	-6.87313	Phospho (STY)	S	1	REKPAKKSLEDLDKE	2.23081	0.027539	-1.89694	0.214729	0.873008	0.325923	3.87252	0.00415335
P20676	NUP1	NUP1_YEAST	>sp|P20676|NUP1_YEAST Nucleoporin NUP1 OS=Saccharomyces cerevisiae (strain ATCC 204508 / S288c) GN=NUP1 PE=1 SV=1	P20676	P20676_S586	586	Saccharomyces cerevisiae (strain ATCC 204508 / S288c)	0.864185			+			+	-0.36506	-1.05986	-1.06497	-8.1156	-9.41581	-9.26991	-8.34558	-8.27411	-7.16058	-7.36573	-8.2547	-7.17222	-8.16846	-8.27383	-7.5066	-8.88601	-8.53267	-8.3966	-7.54307	-8.2618	-7.27439	-7.5577	-7.45922	Phospho (STY)	S	1	ENKISEGSAKPTFSF	0.476513	0.3364	-0.802433	1.70391	0.246669	-2.27936	1.98052	0.0189591
P25441	RPC53	RPC4_YEAST	>sp|P25441|RPC4_YEAST DNA-directed RNA polymerase III subunit RPC4 OS=Saccharomyces cerevisiae (strain ATCC 204508 / S288c) GN=RPC53 PE=1 SV=2	P25441	P25441_S116	116	Saccharomyces cerevisiae (strain ATCC 204508 / S288c)	0.978391			+			+	-0.364579	-0.442111	1.01091	-4.7696	-4.97037	-4.60195	-5.00406	-5.02736	-3.85552	-4.26435	-4.92826	-4.51841	-4.59624	-4.44001	-5.49986	-4.21257	-4.27147	-4.12653	NaN	-5.47635	NaN	-6.27265	-5.90773	Phospho (STY)	S	1	LRRGFIKSEGSGSSL	0.683541	0.223554	-0.996979	1.25954	0.443604	-1.48884	2.62811	0.00998913
P08678	CYR1	CYAA_YEAST	>sp|P08678|CYAA_YEAST Adenylate cyclase OS=Saccharomyces cerevisiae (strain ATCC 204508 / S288c) GN=CYR1 PE=1 SV=2	P08678	P08678_S60	60	Saccharomyces cerevisiae (strain ATCC 204508 / S288c)	1			+			+	-0.363036	0.758072	1.52589	0.439198	0.465985	0.307152	0.0444956	-0.201911	0.183748	-0.513978	-1.13873	-0.392527	-0.87396	0.0144663	0.418103	0.957531	0.873224	0.606774	-0.844257	-0.686049	-1.53417	-2.05652	-1.45354	Phospho (STY)	S	1	GHKSRRNSAYSYYSP	0.902009	0.154607	-1.16324	1.72002	0.278595	2.11223	3.22364	0.00454214
P25040	TSR4	TSR4_YEAST	>sp|P25040|TSR4_YEAST 20S rRNA accumulation protein 4 OS=Saccharomyces cerevisiae (strain ATCC 204508 / S288c) GN=TSR4 PE=1 SV=2	P25040	P25040_S142	142	Saccharomyces cerevisiae (strain ATCC 204508 / S288c)	0.997478			+			+	-0.359655	0.383046	1.11489	-1.4163	-1.7802	-1.29936	-1.42205	-2.09839	-1.5322	-1.91067	-2.25475	-2.26968	-1.96423	-1.73612	-1.60093	-1.62802	-0.658604	-0.594359	-2.65795	-2.64109	-2.80595	-2.4662	-3.01954	Phospho (STY)	S	1	KKNKNVDSLSEKMAS	0.59396	0.266371	-0.914876	1.0361	0.504361	1.27608	3.67647	0.00447754
Q06315	SKG3	SKG3_YEAST	>sp|Q06315|SKG3_YEAST Protein SKG3 OS=Saccharomyces cerevisiae (strain ATCC 204508 / S288c) GN=SKG3 PE=1 SV=1	Q06315	Q06315_S684	684	Saccharomyces cerevisiae (strain ATCC 204508 / S288c)	0.999988			+			+	-0.353697	0.261559	1.01361	3.8602	3.59347	3.72652	3.1747	3.05885	3.29355	3.25079	3.13684	3.12331	3.30145	3.89314	3.92869	3.83819	3.82502	3.69717	2.57458	2.8384	2.41415	1.72688	2.7917	Phospho (STY)	S	1	TINTSLSSPLRVEDS	1.22483	0.0990144	-1.3539	0.845402	0.587389	1.0024	2.39406	0.01254
Q12427	STB3	STB3_YEAST	>sp|Q12427|STB3_YEAST Protein STB3 OS=Saccharomyces cerevisiae (strain ATCC 204508 / S288c) GN=STB3 PE=1 SV=1	Q12427	Q12427_S141	141	Saccharomyces cerevisiae (strain ATCC 204508 / S288c)	0.967004			+			+	-0.352177	0.649616	1.17112	-4.18838	-4.28271	-4.91448	-5.80706	-4.52697	-4.75821	-5.46638	-5.65082	-5.01871	-6.07354	-4.26011	-5.09645	-4.41893	-3.90384	-4.27938	-6.36197	-5.18615	-5.27638	-6.62923	-6.12146	Phospho (STY)	S	1	KDLISQESQRRKSNN	0.458743	0.353333	-0.777319	0.916946	0.478396	1.3689	1.65618	0.0279415
Q06681	YSP2	YSP2_YEAST	>sp|Q06681|YSP2_YEAST Membrane-anchored lipid-binding protein YSP2 OS=Saccharomyces cerevisiae (strain ATCC 204508 / S288c) GN=YSP2 PE=1 SV=1	Q06681	Q06681_S570	570	Saccharomyces cerevisiae (strain ATCC 204508 / S288c)	0.999906			+	+		+	-0.350839	0.385154	1.01052	-0.370808	-0.648056	-0.670721	-0.481014	-0.818115	-0.80995	-1.01059	-1.25853	-0.959318	-0.876093	-0.150896	-0.358536	-0.25547	-0.239277	-0.230341	-1.8371	-1.62014	-1.86567	-1.1597	-1.55873	Phospho (STY)	S	2	KKFLNRRSFSPSNLG	2.48765	0.0274098	-1.89905	2.10204	0.338442	1.83773	3.85286	0.00450764
P41940	PSA1	MPG1_YEAST	>sp|P41940|MPG1_YEAST Mannose-1-phosphate guanyltransferase OS=Saccharomyces cerevisiae (strain ATCC 204508 / S288c) GN=PSA1 PE=1 SV=2	P41940	P41940_Y10	10	Saccharomyces cerevisiae (strain ATCC 204508 / S288c)	0.922584			+			+	-0.343938	0.50365	1.82187	-11.2757	NaN	NaN	-11.1514	-12.6655	NaN	-12.3125	-12.2148	-12.2045	-12.073	-11.7934	-11.3812	-11.1786	-10.8301	-11.5847	-13.2842	-13.3721	-14.0559	-13.5262	-13.3587	Phospho (STY)	Y	1	GLILVGGYGTRLRPL	0.354508	0.444607	-0.663981	0.562	0.607471	0.987168	2.40969	0.007768
P32582	CYS4	CBS_YEAST	>sp|P32582|CBS_YEAST Cystathionine beta-synthase OS=Saccharomyces cerevisiae (strain ATCC 204508 / S288c) GN=CYS4 PE=1 SV=1	P32582	P32582_T357	357	Saccharomyces cerevisiae (strain ATCC 204508 / S288c)	0.926514			+			+	-0.342055	-0.379049	1.47453	-5.53318	-5.49837	-4.11987	-4.31822	-5.12235	-4.04767	-4.04383	-5.11219	-4.75215	-4.74089	-5.06046	-4.953	-4.91051	-4.69102	-3.26672	-6.16136	-5.97425	-6.05933	-6.55175	-7.21794	Phospho (STY)	T	3	SSKLEASTTKYADVF	0.332834	0.466305	-0.627013	0.483323	0.660911	-0.816287	2.36752	0.00968548
P41697	BUD6	BUD6_YEAST	>sp|P41697|BUD6_YEAST Bud site selection protein 6 OS=Saccharomyces cerevisiae (strain ATCC 204508 / S288c) GN=BUD6 PE=1 SV=1	P41697	P41697_S172	172	Saccharomyces cerevisiae (strain ATCC 204508 / S288c)	0.963994			+			+	-0.336057	0.455513	1.44177	-1.15247	-1.1762	-1.89943	-2.19376	-1.57352	-2.43566	-1.87401	-1.90487	-2.50177	-1.55664	-1.80413	-1.16127	-1.30514	-0.914305	-1.13027	-2.5759	-3.23153	-3.22894	-3.33226	-2.83559	Phospho (STY)	S	1	TREGTPLSSRKSSIV	0.660448	0.24412	-0.955553	0.880941	0.514294	1.22715	3.39014	0.00434227
P06786	TOP2	TOP2_YEAST	>sp|P06786|TOP2_YEAST DNA topoisomerase 2 OS=Saccharomyces cerevisiae (strain ATCC 204508 / S288c) GN=TOP2 PE=1 SV=2	P06786	P06786_S329	329	Saccharomyces cerevisiae (strain ATCC 204508 / S288c)	1			+			+	-0.335873	1.2797	1.31905	NaN	1.59451	2.32926	1.60167	1.25376	1.34458	0.329796	NaN	0.363574	-0.37756	2.08108	1.06112	3.22846	1.74025	2.04247	0.418957	0.854094	0.282113	NaN	-0.0521688	Phospho (STY)	S	1	DQIVKKISEILKKKK	0.323479	0.477881	-0.616515	1.6454	0.242416	2.46042	2.37947	0.0100189
P43594	MIC19	MIC19_YEAST	>sp|P43594|MIC19_YEAST MICOS complex subunit MIC19 OS=Saccharomyces cerevisiae (strain ATCC 204508 / S288c) GN=MIC19 PE=1 SV=1	P43594	P43594_T132	132	Saccharomyces cerevisiae (strain ATCC 204508 / S288c)	0.999099			+			+	-0.33155	1.02222	1.40952	-3.50343	-3.57088	-3.19583	-3.58506	-3.6944	-4.7748	-5.03853	-5.38076	-4.02674	-3.43988	-3.32291	-3.62369	-3.23946	-3.06521	-2.64058	-6.82771	-5.16628	-4.25056	-3.86001	-4.49263	Phospho (STY)	T	1	KGKSDKKTDNGSISI	0.970651	0.151231	-1.17311	1.64864	0.253721	2.2109	1.54361	0.0298247
P23248	RPS1B	RS3A2_YEAST	>sp|P23248|RS3A2_YEAST 40S ribosomal protein S1-B OS=Saccharomyces cerevisiae (strain ATCC 204508 / S288c) GN=RPS1B PE=1 SV=3	P23248	P23248_S169	169	Saccharomyces cerevisiae (strain ATCC 204508 / S288c)	0.999843			+			+	-0.323682	0.614247	1.33086	NaN	-11.72	NaN	-11.5113	NaN	-12.2194	-11.924	-12.1494	-13.4246	-11.4321	-11.0113	-11.4797	-10.9802	-10.8623	-12.1263	-13.1814	-13.1426	-12.2345	-12.9458	-13.2282	Phospho (STY)	S	1	RAIRKVISEILTREV	0.347107	0.458483	-0.654078	0.498457	0.623867	0.940398	2.09027	0.013569
P25558	BUD3	BUD3_YEAST	>sp|P25558|BUD3_YEAST Bud site selection protein 3 OS=Saccharomyces cerevisiae (strain ATCC 204508 / S288c) GN=BUD3 PE=1 SV=2	P25558	P25558_S1549	1549	Saccharomyces cerevisiae (strain ATCC 204508 / S288c)	0.999999			+			+	-0.31315	0.511068	1.11947	4.12856	3.83473	4.12918	3.89922	3.10331	3.27825	3.45012	2.72327	3.40176	3.68624	3.84541	4.0621	4.53995	4.14294	4.07034	2.62209	2.90537	2.3869	2.79751	2.7858	Phospho (STY)	S	1	KDEPIWVSPSKIDFA	0.715605	0.232554	-0.978495	1.13749	0.447325	1.47042	3.16633	0.00600579
P25294	SIS1	SIS1_YEAST	>sp|P25294|SIS1_YEAST Protein SIS1 OS=Saccharomyces cerevisiae (strain ATCC 204508 / S288c) GN=SIS1 PE=1 SV=1	P25294	P25294_S284	284	Saccharomyces cerevisiae (strain ATCC 204508 / S288c)	0.956768			+			+	-0.312096	0.0704084	1.16137	-7.89382	-8.66724	-8.34149	-8.04515	-8.70232	-8.26046	-8.28939	-8.58283	-8.32484	-8.54454	-8.35963	-8.24633	-7.6734	-7.79084	-8.01935	-9.16002	-9.23316	-9.57631	-10.1474	-9.34	Phospho (STY)	S	1	KESLLGFSKTIQTID	0.765988	0.215435	-1.01417	0.155723	0.904282	0.255627	2.8793	0.00707604
P41697	BUD6	BUD6_YEAST	>sp|P41697|BUD6_YEAST Bud site selection protein 6 OS=Saccharomyces cerevisiae (strain ATCC 204508 / S288c) GN=BUD6 PE=1 SV=1	P41697	P41697_S173	173	Saccharomyces cerevisiae (strain ATCC 204508 / S288c)	0.977792			+			+	-0.309004	0.538982	1.47864	-1.34523	-1.32811	-1.89604	-2.3116	-1.85405	-2.73172	-2.40846	-2.19607	NaN	-1.80771	-1.99595	-1.4535	-1.40412	-1.00932	-1.32712	-2.89779	-3.25685	-3.39006	-3.49728	-3.08626	Phospho (STY)	S	1	REGTPLSSRKSSIVR	0.615603	0.277196	-0.896301	1.06172	0.456351	1.45397	3.9054	0.00341414
Q02805	ROD1	ROD1_YEAST	>sp|Q02805|ROD1_YEAST Protein ROD1 OS=Saccharomyces cerevisiae (strain ATCC 204508 / S288c) GN=ROD1 PE=1 SV=1	Q02805	Q02805_S684	684	Saccharomyces cerevisiae (strain ATCC 204508 / S288c)	0.997643			+			+	-0.308825	-0.143194	1.09133	3.70053	3.8867	5.31668	4.22899	3.96512	5.69095	3.89719	3.75749	4.66267	3.8057	4.12208	4.51929	5.12626	4.56494	4.30958	3.12074	3.14826	3.17616	3.18626	3.00996	Phospho (STY)	S	1	PQILHHKSTSSLLPL	0.418931	0.400262	-0.712883	0.11473	0.905632	-0.251731	2.26736	0.0132262
P38070	YPK3	YPK3_YEAST	>sp|P38070|YPK3_YEAST AGC kinase YPK3 OS=Saccharomyces cerevisiae (strain ATCC 204508 / S288c) GN=YPK3 PE=1 SV=1	P38070	P38070_T82	82	Saccharomyces cerevisiae (strain ATCC 204508 / S288c)	0.999986			+			+	-0.306611	0.179068	1.12697	2.43158	2.6304	3.18076	2.85971	2.78147	3.251	2.97551	2.33859	2.7043	1.71919	2.44296	2.99782	3.19823	3.2904	3.48757	2.28481	1.76295	1.58281	1.4428	1.17573	Phospho (STY)	T	1	YSKFPILTPPNTRRF	0.706407	0.239108	-0.965197	0.252146	0.815625	0.454312	3.00088	0.00646059
Q02208	TOF2	TOF2_YEAST	>sp|Q02208|TOF2_YEAST Topoisomerase 1-associated factor 2 OS=Saccharomyces cerevisiae (strain ATCC 204508 / S288c) GN=TOF2 PE=1 SV=1	Q02208	Q02208_S397	397	Saccharomyces cerevisiae (strain ATCC 204508 / S288c)	1			+			+	-0.301613	0.430492	1.19616	1.50529	0.946348	1.04937	1.00754	0.312263	0.535686	0.7105	0.385074	0.288442	0.748651	0.979047	1.46113	1.08964	1.58773	1.21133	0.130789	0.0853128	-0.359819	-0.686693	-0.329589	Phospho (STY)	S	2	CRRIEAFSDEEDFNE	0.675207	0.254377	-0.936821	1.1239	0.473029	1.38605	2.92272	0.0065339
P32618	YEL043W	YEF3_YEAST	>sp|P32618|YEF3_YEAST Uncharacterized protein YEL043W OS=Saccharomyces cerevisiae (strain ATCC 204508 / S288c) GN=YEL043W PE=1 SV=1	P32618	P32618_S928	928	Saccharomyces cerevisiae (strain ATCC 204508 / S288c)	0.999743			+			+	-0.297462	0.531723	1.12506	5.47531	5.13514	5.58583	5.05304	4.39448	5.03732	4.62888	4.19835	4.60347	4.51715	6.6487	4.20506	6.98872	5.02174	4.26689	3.75787	4.3191	4.29645	3.94627	3.69883	Phospho (STY)	S	3	IQDSSTPSTSPSGRR	0.189254	0.651774	-0.410379	1.18891	0.432374	1.52613	2.73461	0.00826902
P08678	CYR1	CYAA_YEAST	>sp|P08678|CYAA_YEAST Adenylate cyclase OS=Saccharomyces cerevisiae (strain ATCC 204508 / S288c) GN=CYR1 PE=1 SV=2	P08678	P08678_S562	562	Saccharomyces cerevisiae (strain ATCC 204508 / S288c)	0.999998			+			+	-0.294606	-0.127647	1.33858	1.88898	2.09277	0.81905	0.764114	0.4018	0.156881	2.0169	1.2765	1.53469	1.61998	1.39806	0.850043	1.42499	2.10021	1.66643	0.702458	0.360738	-0.105388	-0.158112	-1.52588	Phospho (STY)	S	2	NLAMSPPSIRYAPSN	0.324604	0.48926	-0.599092	0.10339	0.914749	-0.228201	1.52973	0.0315366
P32047	MLF3	MLF3_YEAST	>sp|P32047|MLF3_YEAST Protein MLF3 OS=Saccharomyces cerevisiae (strain ATCC 204508 / S288c) GN=MLF3 PE=1 SV=2	P32047	P32047_S78	78	Saccharomyces cerevisiae (strain ATCC 204508 / S288c)	0.993752			+			+	-0.288025	0.119139	1.01709	3.76254	3.40331	3.66382	3.38677	3.15317	3.7394	3.47407	3.0655	3.2659	3.22903	3.71311	3.69965	3.70811	4.03471	3.65416	2.73331	2.80088	2.43699	1.89939	2.41356	Phospho (STY)	S	2	RKNSNNVSSPLDNVI	1.25782	0.123592	-1.26076	0.323668	0.81316	0.460343	3.12619	0.0065348
Q07653	HBT1	HBT1_YEAST	>sp|Q07653|HBT1_YEAST Protein HBT1 OS=Saccharomyces cerevisiae (strain ATCC 204508 / S288c) GN=HBT1 PE=1 SV=1	Q07653	Q07653_S769	769	Saccharomyces cerevisiae (strain ATCC 204508 / S288c)	0.936707			+			+	-0.287074	0.472715	1.36838	-4.87179	-4.99344	-4.92477	-4.96456	-5.95065	-5.09769	-5.42172	-6.2451	-5.62953	-5.67475	-5.01259	-4.2388	-5.80497	-4.35951	NaN	-6.26922	-6.34567	-7.57693	-6.20568	-6.14962	Phospho (STY)	S	1	AKSKTFSSNPFDDSK	0.312595	0.503657	-0.584476	0.899038	0.509837	1.25423	2.43885	0.00942043
P26783	RPS5	RS5_YEAST	>sp|P26783|RS5_YEAST 40S ribosomal protein S5 OS=Saccharomyces cerevisiae (strain ATCC 204508 / S288c) GN=RPS5 PE=1 SV=3	P26783	P26783_S47	47	Saccharomyces cerevisiae (strain ATCC 204508 / S288c)	1			+			+	-0.284855	1.223	1.5144	-7.97638	-8.17092	-7.77461	NaN	-8.88013	-9.95819	-9.84332	-10.2032	-9.09383	-8.01902	-7.84041	-8.07442	-7.74883	-7.71461	-8.20001	-11.5844	-10.0538	-8.88977	-9.18499	-8.86163	Phospho (STY)	S	1	IKLFNKWSFEEVEVK	0.570851	0.312281	-0.845059	1.36167	0.298519	2.04784	1.34891	0.0408847
P38741	RIM4	RIM4_YEAST	>sp|P38741|RIM4_YEAST Meiotic activator RIM4 OS=Saccharomyces cerevisiae (strain ATCC 204508 / S288c) GN=RIM4 PE=1 SV=1	P38741	P38741_S525	525	Saccharomyces cerevisiae (strain ATCC 204508 / S288c)	1			+			+	-0.282951	0.175299	1.09305	6.43804	5.97922	5.89123	6.02376	5.7821	5.41758	6.14573	6.32545	5.49407	5.85502	NaN	7.28792	5.25909	NaN	6.37045	4.66222	5.14256	4.63344	5.09449	5.11636	Phospho (STY)	S	1	MMPLRRKSMPNSWSS	0.255195	0.568956	-0.511185	0.369826	0.769156	0.566626	3.86235	0.00446047
P32790	SLA1	SLA1_YEAST	>sp|P32790|SLA1_YEAST Actin cytoskeleton-regulatory complex protein SLA1 OS=Saccharomyces cerevisiae (strain ATCC 204508 / S288c) GN=SLA1 PE=1 SV=1	P32790	P32790_S785	785	Saccharomyces cerevisiae (strain ATCC 204508 / S288c)	0.999924			+			+	-0.27928	-0.172932	1.08233	-3.37151	-3.13905	-2.88618	-3.46613	-3.40489	-3.03556	-2.80814	-3.16049	-3.14985	-3.24906	-2.69827	-2.91775	-3.02066	-2.85237	-3.38231	-4.45499	-3.55255	-4.01806	-5.44642	-4.20737	Phospho (STY)	S	1	TVKPASKSESNLLSK	0.94637	0.183283	-1.0867	0.647891	0.69186	-0.746972	1.93627	0.0198681
P47006	RPA34	RPA34_YEAST	>sp|P47006|RPA34_YEAST DNA-directed RNA polymerase I subunit RPA34 OS=Saccharomyces cerevisiae (strain ATCC 204508 / S288c) GN=RPA34 PE=1 SV=1	P47006	P47006_S60	60	Saccharomyces cerevisiae (strain ATCC 204508 / S288c)	0.999936			+			+	-0.263846	-1.2139	1.28263	-4.93001	-4.09796	-6.38082	-4.64722	-4.13974	-2.87747	-2.89295	-5.12348	-3.50069	-3.73168	-5.60484	-3.70558	-4.36283	-4.35614	-4.84714	-6.22112	-6.2005	-6.55655	-6.37548	-5.25523	Phospho (STY)	S	1	VWLIKFPSNVDISKL	0.202949	0.639248	-0.424381	1.14644	0.358776	-1.77401	1.57405	0.0300074
P53165	SGF73	SGF73_YEAST	>sp|P53165|SGF73_YEAST SAGA-associated factor 73 OS=Saccharomyces cerevisiae (strain ATCC 204508 / S288c) GN=SGF73 PE=1 SV=1	P53165	P53165_S184	184	Saccharomyces cerevisiae (strain ATCC 204508 / S288c)	0.996577			+			+	-0.255945	0.131566	1.15597	-0.238285	-0.376695	-0.381079	-0.222213	-0.374097	0.285407	0.0774488	-1.06328	-0.509927	-1.03985	-0.19855	0.277308	-0.129754	-0.331339	0.0696907	-1.16732	-1.26772	-1.72042	-1.97193	-1.24482	Phospho (STY)	S	1	NPLKRSTSMESANTP	1.27634	0.141457	-1.20291	0.186105	0.864626	0.34584	4.00959	0.00394265
P32618	YEL043W	YEF3_YEAST	>sp|P32618|YEF3_YEAST Uncharacterized protein YEL043W OS=Saccharomyces cerevisiae (strain ATCC 204508 / S288c) GN=YEL043W PE=1 SV=1	P32618	P32618_S895	895	Saccharomyces cerevisiae (strain ATCC 204508 / S288c)	1			+			+	-0.255504	0.0738403	1.08012	1.92612	1.77208	1.96048	1.38054	1.24085	2.13496	1.0604	1.31187	1.68628	1.71736	2.1535	1.94836	2.19665	2.55772	0.701375	1.06357	0.254213	NaN	NaN	0.409896	Phospho (STY)	S	1	PSHKRNQSNSSISSA	0.313132	0.514606	-0.567732	0.118219	0.917805	0.220218	2.17716	0.014537
P00924;SWISS-PROT:P00924	ENO1;	ENO1_YEAST;	>sp|P00924|ENO1_YEAST Enolase 1 OS=Saccharomyces cerevisiae (strain ATCC 204508 / S288c) GN=ENO1 PE=1 SV=3;>IPI:CON_ENO1|SWISS-PROT:P00924 Enolase 1 - Saccharomyces cerevisiae (Baker's yeast).	P00924	P00924_T352	352	Saccharomyces cerevisiae (strain ATCC 204508 / S288c)	0.890497			+			+	-0.244228	0.115049	1.71977	-12.9598	-13.2425	-12.8839	-13.6792	-13.6832	-12.7645	-12.9998	-13.898	-13.5985	-13.7631	-14.1246	-12.4027	-12.3274	-14.5624	-11.8105	-14.3474	-14.5388	-14.1471	-15.6637	-16.3504	Phospho (STY)	T	1	LKVNQIGTLSESIKA	0.167683	0.693408	-0.364428	0.160086	0.883395	0.30295	2.24839	0.00998997
P00924;SWISS-PROT:P00924	ENO1;	ENO1_YEAST;	>sp|P00924|ENO1_YEAST Enolase 1 OS=Saccharomyces cerevisiae (strain ATCC 204508 / S288c) GN=ENO1 PE=1 SV=3;>IPI:CON_ENO1|SWISS-PROT:P00924 Enolase 1 - Saccharomyces cerevisiae (Baker's yeast).	SWISS-PROT:P00924	SWISS-PROT:P00924_T352	352	Saccharomyces cerevisiae (strain ATCC 204508 / S288c)	0.890497			+			+	-0.244228	0.115049	1.71977	-12.9598	-13.2425	-12.8839	-13.6792	-13.6832	-12.7645	-12.9998	-13.898	-13.5985	-13.7631	-14.1246	-12.4027	-12.3274	-14.5624	-11.8105	-14.3474	-14.5388	-14.1471	-15.6637	-16.3504	Phospho (STY)	T	1	LKVNQIGTLSESIKA	0.167683	0.693456	-0.364428	0.160086	0.883465	0.30295	2.24839	0.0099858
Q02805	ROD1	ROD1_YEAST	>sp|Q02805|ROD1_YEAST Protein ROD1 OS=Saccharomyces cerevisiae (strain ATCC 204508 / S288c) GN=ROD1 PE=1 SV=1	Q02805	Q02805_S637	637	Saccharomyces cerevisiae (strain ATCC 204508 / S288c)	0.995677			+			+	-0.24396	-1.0839	-2.03476	NaN	NaN	1.19659	NaN	0.270477	6.71165	-0.204942	-1.05442	NaN	NaN	1.26495	1.66702	1.48683	1.28711	-0.818453	2.98566	3.30416	3.04576	1.90224	2.60364	Phospho (STY)	S	2	DLELTDLSRVPSYDK	0.112046	0.779526	-0.271166	0.121082	0.879146	-0.329079	2.10274	0.0105135
P47136	BUD4	BUD4_YEAST	>sp|P47136|BUD4_YEAST Bud site selection protein 4 OS=Saccharomyces cerevisiae (strain ATCC 204508 / S288c) GN=BUD4 PE=1 SV=2	P47136	P47136_T242	242	Saccharomyces cerevisiae (strain ATCC 204508 / S288c)	0.998323			+			+	-0.243711	-0.00530605	1.50066	-1.00954	-1.83523	-1.63361	-2.47954	-2.19088	-1.60023	-1.70188	-2.27795	-1.823	-1.7192	-1.80266	-2.02252	-2.14574	-1.64281	-0.316513	-2.74681	-2.60657	-3.91974	-4.68042	-2.69857	Phospho (STY)	T	3	SDTSVDSTGRELDTK	0.242294	0.595333	-0.474058	0.00645763	0.982646	-0.0140363	1.83137	0.0180118
P25579	LRE1	LRE1_YEAST	>sp|P25579|LRE1_YEAST Laminarase-resistance protein LRE1 OS=Saccharomyces cerevisiae (strain ATCC 204508 / S288c) GN=LRE1 PE=1 SV=2	P25579	P25579_S356	356	Saccharomyces cerevisiae (strain ATCC 204508 / S288c)	1			+			+	-0.24134	0.105671	2.38095	-2.00914	-1.55695	-2.30632	-3.14503	-2.40208	-2.61624	-2.25429	-2.29362	-2.39416	NaN	-1.43567	-0.383396	-2.02296	NaN	-4.32824	-2.09756	-3.56213	NaN	-6.03614	-6.96357	Phospho (STY)	S	1	QLNRVLDSDKRQDFS	0.11416	0.775923	-0.271199	0.131668	0.901818	0.261473	1.27487	0.0398197
P36165	TGL4	TGL4_YEAST	>sp|P36165|TGL4_YEAST Lipase 4 OS=Saccharomyces cerevisiae (strain ATCC 204508 / S288c) GN=TGL4 PE=1 SV=1	P36165	P36165_Y721	721	Saccharomyces cerevisiae (strain ATCC 204508 / S288c)	0.83681			+			+	-0.237315	0.500335	1.05146	2.32543	4.26923	3.41619	3.20987	3.10005	2.24599	2.40482	3.02584	4.1061	2.03634	3.62683	3.94358	3.31856	3.4963	3.12207	2.22763	2.32959	2.60369	1.39287	2.50971	Phospho (STY)	Y	1	PSGFRPRYSITSASL	0.295138	0.540386	-0.537473	0.476013	0.646062	0.852537	1.61777	0.0322215
P32618	YEL043W	YEF3_YEAST	>sp|P32618|YEF3_YEAST Uncharacterized protein YEL043W OS=Saccharomyces cerevisiae (strain ATCC 204508 / S288c) GN=YEL043W PE=1 SV=1	P32618	P32618_S900	900	Saccharomyces cerevisiae (strain ATCC 204508 / S288c)	0.932954			+			+	-0.229672	0.885057	1.7257	1.81366	1.42953	0.26795	1.22482	-0.846309	-0.676041	-0.334605	0.36734	-1.0654	1.17306	0.906091	1.87352	0.0169487	1.68913	0.552316	-0.969876	-0.127987	-0.801517	-2.41336	-0.426125	Phospho (STY)	S	2	NQSNSSISSAWSKFK	0.149875	0.722043	-0.331912	0.714544	0.514538	1.2248	1.62086	0.0233231
P25558	BUD3	BUD3_YEAST	>sp|P25558|BUD3_YEAST Bud site selection protein 3 OS=Saccharomyces cerevisiae (strain ATCC 204508 / S288c) GN=BUD3 PE=1 SV=2	P25558	P25558_S1589	1589	Saccharomyces cerevisiae (strain ATCC 204508 / S288c)	1			+			+	-0.224693	0.510357	1.46367	0.79145	0.549893	0.716803	0.702987	0.0447416	0.665282	0.328592	-0.332544	0.257512	-0.664754	0.546607	1.25367	0.693335	0.653519	0.782207	-1.92257	-0.243443	-0.665711	-0.218745	-1.46199	Phospho (STY)	S	1	YKYTGEGSIGNMTNM	0.596376	0.341127	-0.79528	0.994212	0.480302	1.35827	2.40442	0.00923159
P33419	SPC29	SPC29_YEAST	>sp|P33419|SPC29_YEAST Spindle pole component 29 OS=Saccharomyces cerevisiae (strain ATCC 204508 / S288c) GN=SPC29 PE=1 SV=1	P33419	P33419_T18	18	Saccharomyces cerevisiae (strain ATCC 204508 / S288c)	1			+			+	-0.218706	0.549009	1.04226	2.06525	1.43786	2.11014	1.82687	1.45725	1.46241	1.39923	0.866856	1.2135	1.21034	1.40935	2.28232	2.12294	1.86827	2.30802	0.574677	1.02145	0.645343	0.738281	0.706317	Phospho (STY)	T	1	SKKFQDDTLNRVRKE	0.456337	0.422276	-0.683049	1.83096	0.305179	1.97957	3.67966	0.00478186
Q06681	YSP2	YSP2_YEAST	>sp|Q06681|YSP2_YEAST Membrane-anchored lipid-binding protein YSP2 OS=Saccharomyces cerevisiae (strain ATCC 204508 / S288c) GN=YSP2 PE=1 SV=1	Q06681	Q06681_S628	628	Saccharomyces cerevisiae (strain ATCC 204508 / S288c)	0.996765			+			+	-0.214693	0.985574	2.05311	-8.0323	-7.20949	-7.92043	-8.76335	-8.19434	-9.18418	-8.98106	-7.86765	-9.06742	-9.94746	-8.42728	-7.33634	-7.56877	-7.02704	-8.68701	-11.4839	NaN	-11.0356	-9.79029	-7.9986	Phospho (STY)	S	1	HAIMGLDSGNDDFKL	0.213789	0.639238	-0.424351	1.34222	0.322716	1.90847	1.55718	0.0238982
Q05584	GLO2	GLO2_YEAST	>sp|Q05584|GLO2_YEAST Hydroxyacylglutathione hydrolase, cytoplasmic isozyme OS=Saccharomyces cerevisiae (strain ATCC 204508 / S288c) GN=GLO2 PE=1 SV=1	Q05584	Q05584_S257	257	Saccharomyces cerevisiae (strain ATCC 204508 / S288c)	0.951394			+			+	-0.213608	0.424111	1.45074	-6.19593	-6.83471	-5.54677	-6.14033	-6.81066	-6.12713	-6.47589	-7.79355	-7.67338	-5.579	NaN	-7.03121	NaN	NaN	-5.15294	-8.06188	-7.73864	-7.60672	-7.19495	-8.1799	Phospho (STY)	S	1	AAGDTNNSWDRAQIM	0.123995	0.763814	-0.289153	0.379281	0.706302	0.711366	2.91721	0.0056702
P53739	FPK1	FPK1_YEAST	>sp|P53739|FPK1_YEAST Flippase kinase 1 OS=Saccharomyces cerevisiae (strain ATCC 204508 / S288c) GN=FPK1 PE=1 SV=1	P53739	P53739_S339	339	Saccharomyces cerevisiae (strain ATCC 204508 / S288c)	0.997518			+			+	-0.206717	-0.059458	1.19945	1.57858	1.37182	0.932751	0.788894	1.0668	1.5476	1.5049	1.04416	0.820591	1.11889	1.2853	1.52548	1.52604	1.32293	1.11267	0.460979	0.601665	-0.274347	-0.126018	-0.920707	Phospho (STY)	S	1	LKDTLNGSPSRGSSK	0.612658	0.350103	-0.781946	0.110924	0.926009	-0.197723	2.32648	0.0115728
P10961	HSF1	HSF_YEAST	>sp|P10961|HSF_YEAST Heat shock factor protein OS=Saccharomyces cerevisiae (strain ATCC 204508 / S288c) GN=HSF1 PE=1 SV=1	P10961	P10961_S450	450	Saccharomyces cerevisiae (strain ATCC 204508 / S288c)	0.998055			+			+	-0.206006	-0.656319	1.02645	-3.61783	-3.85828	-3.60355	-4.03292	-4.21277	-2.92099	-3.29597	-3.42863	-3.30008	-3.09806	-4.03939	-3.39097	-3.68672	-3.40659	-3.77163	-5.01278	-4.38119	-4.37823	-5.24231	-5.44309	Phospho (STY)	S	1	DELKSNDSFINDDRN	0.588374	0.361438	-0.765351	2.66109	0.206311	-2.64661	2.47262	0.011392
P23201	SPA2	SPA2_YEAST	>sp|P23201|SPA2_YEAST Protein SPA2 OS=Saccharomyces cerevisiae (strain ATCC 204508 / S288c) GN=SPA2 PE=1 SV=1	P23201	P23201_S1076	1076	Saccharomyces cerevisiae (strain ATCC 204508 / S288c)	1			+			+	-0.191041	0.303251	1.01024	2.56946	2.23194	2.63398	2.57172	2.04332	2.56821	2.1053	1.78954	1.93879	2.13235	2.44311	2.43984	2.58238	2.79928	2.74103	1.59835	1.65934	1.41663	1.11606	1.20884	Phospho (STY)	S	2	SGLPEPNSQIVSPEL	0.694358	0.335162	-0.804413	0.917968	0.556009	1.10397	3.69872	0.00478997
Q07442	BDF2	BDF2_YEAST	>sp|Q07442|BDF2_YEAST Bromodomain-containing factor 2 OS=Saccharomyces cerevisiae (strain ATCC 204508 / S288c) GN=BDF2 PE=1 SV=1	Q07442	Q07442_S273	273	Saccharomyces cerevisiae (strain ATCC 204508 / S288c)	0.998091			+			+	-0.184957	-0.303351	1.54547	1.60035	2.53539	NaN	2.1733	2.00391	3.17948	2.08617	1.5246	3.17077	1.94692	3.1152	1.80082	2.22937	2.12672	2.04386	0.592225	0.772582	0.770858	-0.21349	0.741683	Phospho (STY)	S	1	LVIRRSVSTTNDNIG	0.247946	0.614169	-0.455212	0.308151	0.762982	-0.585265	3.10407	0.00476289
P23201	SPA2	SPA2_YEAST	>sp|P23201|SPA2_YEAST Protein SPA2 OS=Saccharomyces cerevisiae (strain ATCC 204508 / S288c) GN=SPA2 PE=1 SV=1	P23201	P23201_S1080	1080	Saccharomyces cerevisiae (strain ATCC 204508 / S288c)	1			+			+	-0.172864	0.307805	1.03698	2.9543	2.60853	3.00975	2.98211	2.42614	2.95699	2.48331	2.16702	2.32827	2.50622	2.81737	2.80635	2.94729	3.17015	3.104	1.94576	2.00487	1.76811	1.49983	1.57738	Phospho (STY)	S	2	EPNSQIVSPELAKNS	0.604561	0.392419	-0.72355	0.920378	0.554352	1.11144	3.83571	0.00438164
P12754	GCD2	EI2BD_YEAST	>sp|P12754|EI2BD_YEAST Translation initiation factor eIF-2B subunit delta OS=Saccharomyces cerevisiae (strain ATCC 204508 / S288c) GN=GCD2 PE=1 SV=1	P12754	P12754_S130	130	Saccharomyces cerevisiae (strain ATCC 204508 / S288c)	0.992018			+			+	-0.17216	-0.0473422	1.38495	NaN	-0.38728	-0.756765	-1.18162	-2.18323	-1.19679	-0.469148	-1.32621	-1.16777	-1.23949	-1.41817	-0.967322	-1.05348	-0.414206	-0.922137	-4.08362	-2.57941	-1.94817	-2.04592	-1.90374	Phospho (STY)	S	1	LALTSAVSSPKTSRI	0.174403	0.704411	-0.354052	0.0432881	0.958952	-0.0979901	1.32324	0.0447626
Q08422	TMC1	TMC1_YEAST	>sp|Q08422|TMC1_YEAST AN1-type zinc finger protein TMC1 OS=Saccharomyces cerevisiae (strain ATCC 204508 / S288c) GN=TMC1 PE=1 SV=1	Q08422	Q08422_S61	61	Saccharomyces cerevisiae (strain ATCC 204508 / S288c)	0.999972			+			+	-0.168642	1.76597	1.5062	1.54755	1.64242	1.9013	1.55036	1.29988	1.63944	-2.09923	-2.76741	1.27252	1.06635	1.84617	1.454	1.33801	2.16468	1.98187	0.349228	0.796661	0.32762	-1.38244	0.319469	Phospho (STY)	S	2	SRSSSNSSVTSTGQS	0.412406	0.493969	-0.593204	1.01753	0.379447	1.70386	2.32365	0.00999749
[truncated: 20,696 more rows]
[truncated: 2 more columns]
