# Supplementary material for: The nitrogen starvation-induced inhibitor Rts3 restrains Sit4/PP6 to gate quiescence downstream of TORC1
Source: Nat Commun. 2026 Feb 26;17:3256. doi: 10.1038/s41467-026-69693-6 (PMC13062003; doi:10.1038/s41467-026-69693-6)
Supplement: Supplementary file 6 — Supplementary Data 4 [file 41467_2026_69693_MOESM6_ESM.xlsx]

## Sheet: PP2523_filteredAllstringent_sta
Supplementary Data 4: Expression proteomics analyses. Normalized and log2-transformed protein abundances of WT, RTS3-OE, sit4∆, rts3∆, and sit4∆rts3∆ cells starved for 3 h of nitrogen are shown (n = 4 biol. repl. each; columns S-AL). Student's t-tests (FDR < 0.05) are used to determine significant differences (columns AO-AZ) and respective sites are marked by a "+" in columns K-N. Sites with an F…
PG.ProteinAccessions	PG.Genes	PG.UniProtIds	PG.FastaHeaders	PG.Organisms	PG.NrOfPrecursorsIdentified (Experiment-wide)	Significant AND 2fold rts3oe_3hNst_wt_3hNst	Significant AND 2fold sit4d_3hNst_wt_3hNst	Significant AND 2fold rts3d_3hNst_wt_3hNst	Significant AND 2fold dm_3hNst_wt_3hNst	Significant rts3oe_3hNst_wt_3hNst	Significant sit4d_3hNst_wt_3hNst	Significant rts3d_3hNst_wt_3hNst	Significant dm_3hNst_wt_3hNst	Difference rts3oe_3hNst_wt_3hNst	Difference sit4d_3hNst_wt_3hNst	Difference rts3d_3hNst_wt_3hNst	Difference dm_3hNst_wt_3hNst	wt_3hNst_1	wt_3hNst_2	wt_3hNst_3	wt_3hNst_4	rts3oe_3hNst_1	rts3oe_3hNst_2	rts3oe_3hNst_3	rts3oe_3hNst_4	sit4d_3hNst_1	sit4d_3hNst_2	sit4d_3hNst_3	sit4d_3hNst_4	rts3d_3hNst_1	rts3d_3hNst_2	rts3d_3hNst_3	rts3d_3hNst_4	dm_3hNst_1	dm_3hNst_2	dm_3hNst_3	dm_3hNst_4	PG.MolecularWeight	PG.Qvalue	-Log Student's T-test p-value rts3oe_3hNst_wt_3hNst	Student's T-test q-value rts3oe_3hNst_wt_3hNst	Student's T-test Test statistic rts3oe_3hNst_wt_3hNst	-Log Student's T-test p-value sit4d_3hNst_wt_3hNst	Student's T-test q-value sit4d_3hNst_wt_3hNst	Student's T-test Test statistic sit4d_3hNst_wt_3hNst	-Log Student's T-test p-value rts3d_3hNst_wt_3hNst	Student's T-test q-value rts3d_3hNst_wt_3hNst	Student's T-test Test statistic rts3d_3hNst_wt_3hNst	-Log Student's T-test p-value dm_3hNst_wt_3hNst
A5Z2X5	YPR010C-A	A5Z2X5	>sp|A5Z2X5|YP010_YEAST UPF0495 protein YPR010C-A OS=Saccharomyces cerevisiae (strain ATCC 204508 / S288c) GN=YPR010C-A PE=3 SV=1	Saccharomyces cerevisiae (strain ATCC 204508 / S288c)	4		+			+	+	+	+	0.348728	1.3456	0.338922	0.807036	14.1676	14.2271	14.1356	14.34	14.7279	14.6042	14.4677	14.4654	15.4439	15.5792	15.6214	15.608	14.6888	14.3614	14.6093	14.5664	15.1131	14.8531	15.0768	15.0553	7902.19	0	2.39137	0.00825688	1.9666	6.26021	0	8.37499	2.18748	0.0219167	1.85156	4.46266
D6VTK4	STE2	D6VTK4	>sp|D6VTK4|STE2_YEAST Pheromone alpha factor receptor OS=Saccharomyces cerevisiae (strain ATCC 204508 / S288c) GN=STE2 PE=1 SV=2	Saccharomyces cerevisiae (strain ATCC 204508 / S288c)	8									NaN	NaN	NaN	NaN	NaN	NaN	NaN	NaN	NaN	NaN	NaN	NaN	NaN	NaN	NaN	NaN	10.2609	10.7677	10.4311	10.84	10.7422	10.8139	10.8727	10.8066	47848.7	0.00175219	NaN	NaN	NaN	NaN	NaN	NaN	NaN	NaN	NaN	NaN
O13297	CET1	O13297	>sp|O13297|CET1_YEAST mRNA-capping enzyme subunit beta OS=Saccharomyces cerevisiae (strain ATCC 204508 / S288c) GN=CET1 PE=1 SV=2	Saccharomyces cerevisiae (strain ATCC 204508 / S288c)	46						+		+	-0.0107365	-0.350999	-0.0143154	-0.215577	12.3122	12.2544	12.2598	12.2078	12.2516	12.2366	12.2074	12.2957	11.9172	11.8249	11.9581	11.9301	12.2349	12.2625	12.2196	12.2599	12.0922	12.1358	11.9535	11.9904	61849.8	0	0.144812	0.778588	-0.0837524	4.18177	0.000277296	-2.58287	0.245519	0.745523	-0.115713	2.39645
O13329	FOB1	O13329	>sp|O13329|FOB1_YEAST DNA replication fork-blocking protein FOB1 OS=Saccharomyces cerevisiae (strain ATCC 204508 / S288c) GN=FOB1 PE=1 SV=2	Saccharomyces cerevisiae (strain ATCC 204508 / S288c)	6					+			+	-0.601438	-0.120213	0.0196413	0.286603	8.94203	8.6205	8.74522	8.61975	8.26352	8.16516	7.65637	8.43671	NaN	7.83816	8.93279	9.06404	NaN	8.53921	8.57635	9.13899	9.01068	8.92648	8.98084	9.15591	65318.5	0.00481717	1.76686	0.00547368	-2.11689	0.133054	0.264267	-0.274876	0.0362934	0.847714	0.068776	1.71351
O13516	RPS9A	O13516	>sp|O13516|RS9A_YEAST 40S ribosomal protein S9-A OS=Saccharomyces cerevisiae (strain ATCC 204508 / S288c) GN=RPS9A PE=1 SV=3	Saccharomyces cerevisiae (strain ATCC 204508 / S288c)	35						+			-0.083169	-0.214044	-0.0962849	-0.00400686	19.3068	19.2443	19.2596	19.29	19.2046	19.201	19.1898	19.1725	19.1078	19.0483	19.0252	19.0632	19.1946	19.1447	19.1828	19.1934	19.3214	19.263	19.2312	19.2689	22442.8	0	2.70666	0.117341	-0.717502	4.11735	0.00217711	-1.74775	2.70991	0.145509	-0.813236	0.060464
O13525	COQ4	O13525	>sp|O13525|COQ4_YEAST Ubiquinone biosynthesis protein COQ4, mitochondrial OS=Saccharomyces cerevisiae (strain ATCC 204508 / S288c) GN=COQ4 PE=1 SV=2	Saccharomyces cerevisiae (strain ATCC 204508 / S288c)	16					+	+		+	-0.165878	-0.740258	-0.017596	-0.502096	11.9546	11.9061	12.0354	12.0241	11.8238	11.745	11.8368	11.851	11.3144	11.1864	11.2024	11.256	12.0314	11.8913	11.9923	11.9348	11.4626	11.4955	11.4867	11.4671	38627.2	0	2.29226	0.03962	-1.19689	5.66792	0	-5.21225	0.155427	0.731086	-0.122714	5.41674
O13535	TY1B-H	O13535	>sp|O13535|YH11B_YEAST Transposon Ty1-H Gag-Pol polyprotein OS=Saccharomyces cerevisiae (strain ATCC 204508 / S288c) GN=TY1B-H PE=3 SV=1	Saccharomyces cerevisiae (strain ATCC 204508 / S288c)	1					+	+		+	-0.385937	0.258906	-0.262769	-0.23622	11.5807	11.5396	11.7192	11.4854	11.1914	11.2278	11.2015	11.1604	11.8359	12.0191	11.6924	11.813	11.5913	11.1458	11.3921	11.1446	11.5752	11.206	11.377	11.2219	202817	0.000835613	3.51737	0.00242857	-2.54109	1.66677	0.00554077	1.40757	1.15943	0.0741934	-1.2	1.26002
O13539	THP2	O13539	>sp|O13539|THP2_YEAST THO complex subunit THP2 OS=Saccharomyces cerevisiae (strain ATCC 204508 / S288c) GN=THP2 PE=1 SV=1	Saccharomyces cerevisiae (strain ATCC 204508 / S288c)	11		+			+	+		+	0.317771	1.17601	0.19226	0.446596	10.9773	11.0503	10.9037	10.8661	11.3491	11.2737	11.1909	11.2547	12.1157	12.1259	12.1512	12.1086	11.0771	11.0838	11.1648	11.2406	11.3104	11.3986	11.4432	11.4315	30299.2	0	3.04751	0.00570127	2.08746	6.87064	0	8.28959	1.85168	0.0685228	1.23127	3.92633
O13547	CCW14	O13547	>sp|O13547|CCW14_YEAST Covalently-linked cell wall protein 14 OS=Saccharomyces cerevisiae (strain ATCC 204508 / S288c) GN=CCW14 PE=1 SV=1	Saccharomyces cerevisiae (strain ATCC 204508 / S288c)	11	+	+			+	+		+	0.98988	2.67879	0.530057	0.718881	8.32911	8.04592	8.65752	9.2843	9.84944	9.12108	9.67877	9.62709	10.9861	11.3593	11.1657	11.521	8.56179	9.12956	9.40302	9.34271	9.16788	9.73232	9.13843	9.15374	23268.1	0	1.73304	0.00302473	2.42091	4.03795	0	6.86135	0.803444	0.0671767	1.23839	1.25682
O13563	RPN13	O13563	>sp|O13563|RPN13_YEAST 26S proteasome regulatory subunit RPN13 OS=Saccharomyces cerevisiae (strain ATCC 204508 / S288c) GN=RPN13 PE=1 SV=1	Saccharomyces cerevisiae (strain ATCC 204508 / S288c)	9						+		+	0.116905	0.267476	0.0159025	-0.206916	14.7915	14.6569	14.7821	14.7477	14.8572	14.7478	14.862	14.9788	15.0146	15.0654	14.9348	15.0333	14.7647	14.7644	14.7361	14.7766	14.4936	14.5547	14.5437	14.5586	17902	0	1.08036	0.109596	0.747991	3.18429	0.00150386	1.89127	0.196774	0.735384	0.120583	3.03612
O13577	DIF1	O13577	>sp|O13577|DIF1_YEAST Damage-regulated import facilitator 1 OS=Saccharomyces cerevisiae (strain ATCC 204508 / S288c) GN=DIF1 PE=1 SV=1	Saccharomyces cerevisiae (strain ATCC 204508 / S288c)	5					+	+			0.670652	0.716361	0.491379	-0.290356	12.2222	NaN	11.8169	NaN	NaN	NaN	12.7622	12.6182	NaN	12.8023	13.0372	12.3683	12.7851	12.5831	NaN	12.1647	11.388	NaN	12.0056	11.794	15165	0.00347463	1.04918	0.0172232	2.12847	1.03062	0.00344875	1.81541	0.750461	0.0774803	1.29281	0.427431
O13585	YPR089W	O13585	>sp|O13585|YP089_YEAST Dilute domain-containing protein YPR089W OS=Saccharomyces cerevisiae (strain ATCC 204508 / S288c) GN=YPR089W PE=1 SV=2	Saccharomyces cerevisiae (strain ATCC 204508 / S288c)	22									-0.0916207	0.0386822	-0.0871143	0.0620809	11.964	11.9013	11.9208	11.8312	11.779	11.86	11.8018	11.8101	11.9792	11.8969	11.944	11.9519	11.7634	11.8818	11.8095	11.8142	11.9919	11.9795	11.9086	11.9857	102579	0	1.51716	0.124792	-0.691466	0.553897	0.243695	0.291874	1.25152	0.199011	-0.63651	0.935785
O14455	RPL36B	O14455	>sp|O14455|RL36B_YEAST 60S ribosomal protein L36-B OS=Saccharomyces cerevisiae (strain ATCC 204508 / S288c) GN=RPL36B PE=1 SV=3	Saccharomyces cerevisiae (strain ATCC 204508 / S288c)	20						+			-0.130883	-0.141505	-0.0923924	-0.0893564	18.8001	18.757	18.789	18.8386	18.6217	18.6469	18.6711	18.7213	18.7004	18.6721	18.6213	18.6249	18.6498	18.7025	18.7159	18.7468	18.7363	18.6826	18.678	18.7302	11135.2	0	2.5363	0.0572105	-1.0298	2.84089	0.012578	-1.12768	1.89735	0.166909	-0.731415	2.1084
O14467	MBF1	O14467	>sp|O14467|MBF1_YEAST Multiprotein-bridging factor 1 OS=Saccharomyces cerevisiae (strain ATCC 204508 / S288c) GN=MBF1 PE=1 SV=2	Saccharomyces cerevisiae (strain ATCC 204508 / S288c)	29					+	+			0.272216	0.63865	0.155717	0.0499649	17.8658	17.7951	17.8221	17.8276	18.0896	18.0642	18.1196	18.1261	18.5055	18.4914	18.4288	18.4395	17.9744	17.9914	17.9822	17.9855	17.8744	17.8631	17.8881	17.8848	16403.6	0	4.95752	0.00435152	2.26053	6.74499	0	5.15593	4.33052	0.0554525	1.3541	1.729
O14468	YOR304C-A	O14468	>sp|O14468|YO304_YEAST Uncharacterized protein YOR304C-A OS=Saccharomyces cerevisiae (strain ATCC 204508 / S288c) GN=YOR304C-A PE=1 SV=1	Saccharomyces cerevisiae (strain ATCC 204508 / S288c)	4									NaN	NaN	NaN	NaN	NaN	NaN	NaN	NaN	NaN	NaN	NaN	NaN	NaN	NaN	8.33782	NaN	NaN	NaN	NaN	NaN	NaN	7.32023	6.64002	NaN	8617.49	0	NaN	NaN	NaN	NaN	NaN	NaN	NaN	NaN	NaN	NaN
O43137	YBR085C-A	O43137	>sp|O43137|YB085_YEAST Uncharacterized protein YBR085C-A OS=Saccharomyces cerevisiae (strain ATCC 204508 / S288c) GN=YBR085C-A PE=1 SV=1	Saccharomyces cerevisiae (strain ATCC 204508 / S288c)	13					+	+	+		0.384888	0.562095	0.305007	0.125107	14.9451	14.8195	14.9369	15.0102	15.3697	15.2938	15.232	15.3556	15.458	15.4366	15.5076	15.5578	15.3871	15.1889	15.114	15.2416	15.0926	15.1359	14.9007	15.0827	9404.52	0	3.56544	0.00245783	2.55391	4.629	4.15094e-05	3.79698	2.31974	0.0236567	1.79401	0.980772
O60200	MDM35	O60200	>sp|O60200|MDM35_YEAST Mitochondrial distribution and morphology protein 35 OS=Saccharomyces cerevisiae (strain ATCC 204508 / S288c) GN=MDM35 PE=1 SV=3	Saccharomyces cerevisiae (strain ATCC 204508 / S288c)	4									NaN	NaN	NaN	NaN	NaN	NaN	NaN	NaN	9.20176	8.1429	9.28835	NaN	NaN	9.99013	9.93096	9.96823	8.37004	8.71024	8.97238	NaN	NaN	9.62891	8.74232	9.04691	9711.96	0	NaN	NaN	NaN	NaN	NaN	NaN	NaN	NaN	NaN	NaN
O74700	TIM9	O74700	>sp|O74700|TIM9_YEAST Mitochondrial import inner membrane translocase subunit TIM9 OS=Saccharomyces cerevisiae (strain ATCC 204508 / S288c) GN=TIM9 PE=1 SV=1	Saccharomyces cerevisiae (strain ATCC 204508 / S288c)	10		+			+	+	+	+	0.448588	1.01865	0.299625	0.287657	11.9847	11.8846	11.9885	11.9651	12.5445	12.3222	12.3701	12.3803	12.9418	12.8426	12.974	13.139	12.2389	12.2951	12.3458	12.1415	12.1995	12.2883	12.2223	12.2632	10201.6	0	3.77523	0.00147486	2.90982	5.32228	0	6.12909	3.01033	0.0189851	1.99677	4.0198
O75012	MRP10	O75012	>sp|O75012|MRP10_YEAST 37S ribosomal protein MRP10, mitochondrial OS=Saccharomyces cerevisiae (strain ATCC 204508 / S288c) GN=MRP10 PE=1 SV=1	Saccharomyces cerevisiae (strain ATCC 204508 / S288c)	6		+			+	+		+	0.253602	1.11088	0.230356	0.374047	10.5994	10.6102	10.8743	10.6226	10.7889	10.9409	10.8483	11.1428	11.8681	11.9779	11.5973	11.7068	10.8255	10.983	10.9756	10.8439	11.0029	11.0271	11.1833	10.9893	10690.5	0	1.3271	0.0346542	1.2567	4.32653	0	5.36249	1.58832	0.0599264	1.2924	2.47041
O94742	SEM1	O94742	>sp|O94742|SEM1_YEAST 26S proteasome complex subunit SEM1 OS=Saccharomyces cerevisiae (strain ATCC 204508 / S288c) GN=SEM1 PE=1 SV=1	Saccharomyces cerevisiae (strain ATCC 204508 / S288c)	10					+	+			0.303525	0.620851	0.234455	0.12508	12.6002	13.0778	12.8298	12.8975	13.1371	13.1256	13.0319	13.3248	13.4456	13.4523	13.3747	13.6161	13.0699	13.1603	13.1062	13.0068	12.9033	12.8944	12.9117	13.1962	10386.1	0	1.39749	0.025424	1.40373	2.85395	0.000170155	2.94021	1.18866	0.0802932	1.15012	0.457921
P00044	CYC1	P00044	>sp|P00044|CYC1_YEAST Cytochrome c iso-1 OS=Saccharomyces cerevisiae (strain ATCC 204508 / S288c) GN=CYC1 PE=1 SV=2	Saccharomyces cerevisiae (strain ATCC 204508 / S288c)	21		+		+	+	+	+	+	0.222668	1.94989	0.350443	1.8763	13.8906	13.9263	13.9758	13.9042	14.1237	14.148	14.0644	14.2515	15.897	15.8245	15.8271	15.9478	14.3435	14.2631	14.1578	14.3342	15.8296	15.7812	15.7753	15.8159	12182	0	2.67241	0.0183559	1.55407	8.63827	0	14.4288	3.53348	0.00820513	2.38738	9.65375
P00045	CYC7	P00045	>sp|P00045|CYC7_YEAST Cytochrome c iso-2 OS=Saccharomyces cerevisiae (strain ATCC 204508 / S288c) GN=CYC7 PE=1 SV=1	Saccharomyces cerevisiae (strain ATCC 204508 / S288c)	23							+	+	0.0895271	-0.104054	0.264595	0.124616	15.7759	15.7437	15.697	15.6584	15.902	15.786	15.7916	15.7535	15.4795	15.7333	15.557	15.6889	16.0209	15.9781	15.9907	15.9436	15.9278	15.8855	15.8506	15.7095	12532.3	0	1.13217	0.144424	0.6332	0.809072	0.0684151	-0.634401	3.89774	0.0185027	2.02946	1.2211
P00127	QCR6	P00127	>sp|P00127|QCR6_YEAST Cytochrome b-c1 complex subunit 6 OS=Saccharomyces cerevisiae (strain ATCC 204508 / S288c) GN=QCR6 PE=1 SV=2	Saccharomyces cerevisiae (strain ATCC 204508 / S288c)	8		+				+		+	0.0812752	1.22222	-0.149503	0.408445	9.92133	9.88268	9.68358	9.62538	9.98172	10.0441	9.77576	9.63645	11.0637	10.8058	11.2496	10.8827	10.12	9.34953	9.24166	9.80372	10.0948	10.3022	10.0801	10.2696	17257.1	0	0.284331	0.298539	0.371371	4.22149	0	5.48085	0.287324	0.284466	-0.472069	2.33704
P00128	QCR7	P00128	>sp|P00128|QCR7_YEAST Cytochrome b-c1 complex subunit 7 OS=Saccharomyces cerevisiae (strain ATCC 204508 / S288c) GN=QCR7 PE=1 SV=2	Saccharomyces cerevisiae (strain ATCC 204508 / S288c)	17		+			+	+		+	0.242966	1.09245	0.160998	0.673203	13.8402	13.855	13.8239	13.8046	14.0176	14.0654	14.1198	14.0929	14.8615	14.8881	14.9094	15.0345	14.0042	13.9837	13.9383	14.0415	14.5048	14.4693	14.5141	14.5282	14564.8	0	4.23205	0.00851818	1.95394	6.80929	0	7.81304	3.26631	0.0590118	1.29762	7.82607
P00175	CYB2	P00175	>sp|P00175|CYB2_YEAST Cytochrome b2, mitochondrial OS=Saccharomyces cerevisiae (strain ATCC 204508 / S288c) GN=CYB2 PE=1 SV=1	Saccharomyces cerevisiae (strain ATCC 204508 / S288c)	18					+	+		+	0.341663	0.467472	0.074019	0.656995	12.7309	12.8435	13.0999	12.9675	13.0633	13.4984	13.0881	13.3587	13.4154	13.1324	13.5069	13.4569	13.0633	13.0814	12.6783	13.1148	13.545	13.7204	13.4211	13.5832	65539.4	0	1.37929	0.02198	1.47006	2.16875	0.000658892	2.16796	0.22969	0.408844	0.322073	3.21076
P00330;SWISS-PROT:P00330	ADH1;	P00330;SWISS-PROT:P00330	>sp|P00330|ADH1_YEAST Alcohol dehydrogenase 1 OS=Saccharomyces cerevisiae (strain ATCC 204508 / S288c) GN=ADH1 PE=1 SV=5;>IPI:CON_ADH|SWISS-PROT:P00330 Alcohol dehydrogenase 1 - Saccharomyces cerevisiae (Baker's yeast).	Saccharomyces cerevisiae (strain ATCC 204508 / S288c)	45					+	+	+	+	-0.176417	0.18521	-0.2112	0.258403	20.511	20.5076	20.5393	20.5519	20.3487	20.3051	20.3566	20.3937	20.7359	20.7258	20.6877	20.7012	20.3815	20.281	20.2974	20.3051	20.7603	20.7935	20.7783	20.8113	36849.17;SWISS-PROT:36849.17	0	3.7912	0.0227628	-1.45606	4.68733	0.00305711	1.60404	3.84221	0.0282701	-1.69222	5.55548
P00331	ADH2	P00331	>sp|P00331|ADH2_YEAST Alcohol dehydrogenase 2 OS=Saccharomyces cerevisiae (strain ATCC 204508 / S288c) GN=ADH2 PE=1 SV=3	Saccharomyces cerevisiae (strain ATCC 204508 / S288c)	12		+	+	+	+	+	+	+	0.611613	4.48072	1.34893	3.86403	9.36801	NaN	10.2895	NaN	10.6187	10.7052	10.1744	10.2632	14.3	14.2571	14.3355	14.3453	11.1255	11.202	11.17	11.2131	13.6131	13.6726	13.7794	13.706	36731.9	0	0.825587	0.0313929	1.37964	4.02714	0	11.6767	2.04884	0.00228571	3.51585	3.75491
P00358	TDH2	P00358	>sp|P00358|G3P2_YEAST Glyceraldehyde-3-phosphate dehydrogenase 2 OS=Saccharomyces cerevisiae (strain ATCC 204508 / S288c) GN=TDH2 PE=1 SV=3	Saccharomyces cerevisiae (strain ATCC 204508 / S288c)	90						+		+	-0.0551586	0.310432	-0.0911078	0.431139	22.7529	22.6667	22.6934	22.7062	22.6192	22.6003	22.6729	22.7062	23.0823	22.9626	22.969	23.047	22.592	22.5886	22.6026	22.6715	23.2498	23.0828	23.1009	23.1103	35846.8	0	0.926853	0.255698	-0.423389	3.97449	0.000612539	2.3074	1.85508	0.169593	-0.719893	4.27856
P00359	TDH3	P00359	>sp|P00359|G3P3_YEAST Glyceraldehyde-3-phosphate dehydrogenase 3 OS=Saccharomyces cerevisiae (strain ATCC 204508 / S288c) GN=TDH3 PE=1 SV=3	Saccharomyces cerevisiae (strain ATCC 204508 / S288c)	28						+		+	-0.0949259	-0.180681	-0.179113	0.116303	20.3263	20.2583	20.3966	20.4055	20.0805	20.2121	20.4229	20.2915	20.3673	20.0855	20.0971	20.1142	20.2041	20.0512	20.0995	20.3155	20.502	20.383	20.4707	20.4962	35746.7	0	0.556194	0.190753	-0.528661	1.26726	0.018128	-1.0289	1.40933	0.0924701	-1.06579	1.41537
P00360	TDH1	P00360	>sp|P00360|G3P1_YEAST Glyceraldehyde-3-phosphate dehydrogenase 1 OS=Saccharomyces cerevisiae (strain ATCC 204508 / S288c) GN=TDH1 PE=1 SV=3	Saccharomyces cerevisiae (strain ATCC 204508 / S288c)	63					+	+			0.232789	-0.482414	-0.142804	0.0674148	19.8463	19.6935	19.7637	19.8075	19.9992	20.0021	19.9528	20.088	19.3778	19.1918	19.2696	19.3421	19.6317	19.5871	19.5846	19.7364	19.8827	19.8338	19.827	19.8371	35749.9	0	2.77299	0.0153498	1.62535	4.02221	0.000152269	-3.16054	1.59497	0.109565	-0.962886	0.985198
P00401	COX1	P00401	>sp|P00401|COX1_YEAST Cytochrome c oxidase subunit 1 OS=Saccharomyces cerevisiae (strain ATCC 204508 / S288c) GN=COX1 PE=3 SV=2	Saccharomyces cerevisiae (strain ATCC 204508 / S288c)	12						+		+	0.135318	0.109635	-0.164737	0.472415	13.3072	13.3001	13.264	13.2804	13.3796	13.4003	13.4081	13.5049	13.3902	13.4	13.3009	13.4991	13.0402	13.0489	13.1677	13.236	13.8946	13.7446	13.7469	13.6553	58798.1	0	2.42377	0.0555149	1.04458	1.408	0.0432812	0.773748	1.83615	0.0857973	-1.10918	4.07137
P00410	COX2	P00410	>sp|P00410|COX2_YEAST Cytochrome c oxidase subunit 2 OS=Saccharomyces cerevisiae (strain ATCC 204508 / S288c) GN=COX2 PE=1 SV=1	Saccharomyces cerevisiae (strain ATCC 204508 / S288c)	14								+	0.10177	0.0488079	-0.117295	0.447568	15.9111	15.8386	15.8177	15.8723	15.9266	15.942	16.0526	15.9256	16.0121	15.868	15.8867	15.8681	15.7933	15.7049	15.7275	15.7448	16.3467	16.2837	16.2895	16.31	28567.2	0	1.48945	0.111052	0.744297	0.566091	0.193399	0.347835	2.25784	0.115819	-0.918133	5.7179
P00420	COX3	P00420	>sp|P00420|COX3_YEAST Cytochrome c oxidase subunit 3 OS=Saccharomyces cerevisiae (strain ATCC 204508 / S288c) GN=COX3 PE=3 SV=3	Saccharomyces cerevisiae (strain ATCC 204508 / S288c)	4					+	+		+	0.366056	0.265161	0.102929	0.548903	11.1034	10.9522	11.0176	11.048	11.3192	11.5717	11.3836	11.311	11.4897	11.4846	10.825	11.3827	11.1162	11.247	11.0423	11.1274	11.7567	11.5668	11.4484	11.5449	30359.7	1.54e-05	2.76089	0.00457459	2.17448	0.816737	0.0191738	1.01259	1.00346	0.185195	0.673561	3.58228
P00424	COX5A	P00424	>sp|P00424|COX5A_YEAST Cytochrome c oxidase polypeptide 5A, mitochondrial OS=Saccharomyces cerevisiae (strain ATCC 204508 / S288c) GN=COX5A PE=1 SV=1	Saccharomyces cerevisiae (strain ATCC 204508 / S288c)	13					+	+		+	0.174986	0.734035	0.0598023	0.703672	13.71	13.6331	13.7837	13.877	13.9443	13.9477	13.8744	13.9374	14.4734	14.3795	14.5458	14.5414	13.9442	13.7648	13.7761	13.7581	14.3111	14.4805	14.3892	14.6376	17140.5	0	1.72498	0.0455917	1.12999	4.54114	5.49313e-05	4.44952	0.380289	0.376884	0.354786	3.70851
P00425	COX5B	P00425	>sp|P00425|COX5B_YEAST Cytochrome c oxidase polypeptide 5B, mitochondrial OS=Saccharomyces cerevisiae (strain ATCC 204508 / S288c) GN=COX5B PE=1 SV=3	Saccharomyces cerevisiae (strain ATCC 204508 / S288c)	11		+		+	+	+		+	-0.210456	-1.47549	-0.0320461	-1.18675	14.9769	15.0378	14.9931	14.9913	14.7633	14.7894	14.8146	14.79	13.477	13.5527	13.6007	13.4668	14.951	14.9857	14.9583	14.9759	13.8167	13.8178	13.7673	13.8503	17196.7	0	4.79662	0.0111985	-1.80144	7.96323	0	-10.9725	1.08456	0.462748	-0.277746	8.61256
P00427	COX6	P00427	>sp|P00427|COX6_YEAST Cytochrome c oxidase subunit 6, mitochondrial OS=Saccharomyces cerevisiae (strain ATCC 204508 / S288c) GN=COX6 PE=1 SV=1	Saccharomyces cerevisiae (strain ATCC 204508 / S288c)	19		+			+	+		+	0.274369	1.09776	0.124936	0.48073	13.7928	13.7823	13.782	13.9079	14.17	14.0889	14.0515	14.0521	14.7929	14.9469	14.9242	14.9919	14.0661	13.9103	13.8794	13.9089	14.2147	14.3243	14.2001	14.4487	17341.6	0	3.24348	0.00836607	1.94003	6.10425	0	7.19449	1.26962	0.143994	0.820907	3.49225
P00431	CCP1	P00431	>sp|P00431|CCPR_YEAST Cytochrome c peroxidase, mitochondrial OS=Saccharomyces cerevisiae (strain ATCC 204508 / S288c) GN=CCP1 PE=1 SV=2	Saccharomyces cerevisiae (strain ATCC 204508 / S288c)	38					+	+		+	0.186804	0.519068	0.0933809	0.158016	15.4693	15.4674	15.507	15.497	15.644	15.6376	15.6933	15.713	15.9975	15.9458	16.0011	16.0726	15.5555	15.5604	15.5693	15.629	15.6425	15.6601	15.6255	15.6447	40353	0	3.95145	0.0191464	1.5441	5.81024	4.63646e-05	4.05916	2.49207	0.154454	0.779882	4.88769
P00445	SOD1	P00445	>sp|P00445|SODC_YEAST Superoxide dismutase [Cu-Zn] OS=Saccharomyces cerevisiae (strain ATCC 204508 / S288c) GN=SOD1 PE=1 SV=2	Saccharomyces cerevisiae (strain ATCC 204508 / S288c)	30		+			+	+		+	0.245325	1.12309	0.171625	0.195848	17.4992	17.6584	17.6066	17.7056	17.9895	17.8131	17.8053	17.8432	18.7341	18.7812	18.7477	18.6991	17.9197	17.7641	17.7723	17.7002	17.7236	17.8579	17.7395	17.9322	15854.6	0	2.13382	0.0198926	1.5166	6.42792	0	7.61676	1.43388	0.0959524	1.04535	1.58703
P00447	SOD2	P00447	>sp|P00447|SODM_YEAST Superoxide dismutase [Mn], mitochondrial OS=Saccharomyces cerevisiae (strain ATCC 204508 / S288c) GN=SOD2 PE=1 SV=1	Saccharomyces cerevisiae (strain ATCC 204508 / S288c)	17					+	+		+	0.137807	0.125565	-0.141756	0.344805	16.3694	16.3168	16.3635	16.4176	16.5089	16.5235	16.4805	16.5058	16.558	16.4824	16.4286	16.5006	16.1982	16.2277	16.2438	16.2306	16.7524	16.6637	16.7191	16.7114	25774.2	0	3.06738	0.0456239	1.12538	2.00974	0.0245995	0.93918	3.10359	0.0795942	-1.15496	4.79822
P00498	HIS1	P00498	>sp|P00498|HIS1_YEAST ATP phosphoribosyltransferase OS=Saccharomyces cerevisiae (strain ATCC 204508 / S288c) GN=HIS1 PE=1 SV=1	Saccharomyces cerevisiae (strain ATCC 204508 / S288c)	33					+			+	-0.162426	-0.0621138	-0.017333	-0.21005	16.0295	16.0271	16.0412	16.0384	15.8742	15.8428	15.8668	15.9028	15.9854	15.9678	15.9419	15.9928	16.0002	16.0202	16.0185	16.0281	15.8631	15.7838	15.8269	15.8222	32266.4	0	4.83049	0.0232688	-1.43978	2.71806	0.0888405	-0.55546	1.3592	0.651444	-0.162282	4.82901
P00546	CDC28	P00546	>sp|P00546|CDK1_YEAST Cyclin-dependent kinase 1 OS=Saccharomyces cerevisiae (strain ATCC 204508 / S288c) GN=CDC28 PE=1 SV=1	Saccharomyces cerevisiae (strain ATCC 204508 / S288c)	31						+		+	-0.0633364	-0.751096	-0.0231338	-0.621278	14.6754	14.6416	14.6236	14.6506	14.5773	14.5863	14.5539	14.6204	13.9313	13.9206	13.8762	13.8588	14.6082	14.6155	14.6313	14.6437	14.0554	13.9876	14.0368	14.0264	34061.5	0	1.95522	0.185052	-0.539069	7.56603	0	-6.23586	0.868923	0.575397	-0.203986	7.4194
P00549	CDC19	P00549	>sp|P00549|KPYK1_YEAST Pyruvate kinase 1 OS=Saccharomyces cerevisiae (strain ATCC 204508 / S288c) GN=CDC19 PE=1 SV=2	Saccharomyces cerevisiae (strain ATCC 204508 / S288c)	117						+		+	-0.0874662	0.280735	-0.0744205	0.340277	21.4748	21.3818	21.4626	21.4481	21.336	21.304	21.3827	21.3948	21.7018	21.7153	21.7185	21.7546	21.371	21.3551	21.3535	21.39	21.8014	21.7512	21.7942	21.7816	54544.6	0	1.59763	0.130121	-0.675199	4.66995	0.000602934	2.27125	1.79619	0.213397	-0.607958	5.16658
P00560	PGK1	P00560	>sp|P00560|PGK_YEAST Phosphoglycerate kinase OS=Saccharomyces cerevisiae (strain ATCC 204508 / S288c) GN=PGK1 PE=1 SV=2	Saccharomyces cerevisiae (strain ATCC 204508 / S288c)	87						+		+	0.0535693	0.215224	-0.117013	0.320769	20.9881	20.9436	20.9802	20.9966	20.9913	21.0264	21.064	21.0412	21.1898	21.1735	21.1936	21.2126	20.8669	20.8246	20.8571	20.8919	21.333	21.266	21.2874	21.3052	44738.4	0	1.50096	0.236583	0.449421	5.28924	0.0015	1.88513	3.17988	0.105508	-0.990311	5.6445
P00572	CDC8	P00572	>sp|P00572|KTHY_YEAST Thymidylate kinase OS=Saccharomyces cerevisiae (strain ATCC 204508 / S288c) GN=CDC8 PE=1 SV=2	Saccharomyces cerevisiae (strain ATCC 204508 / S288c)	6						+			0.0601742	-0.262194	-0.0759807	-0.0616484	11.7438	11.5355	11.5234	11.5803	11.599	11.6426	11.659	11.7231	11.5154	11.3479	11.1556	11.3153	11.426	11.1699	11.7878	11.6953	11.5307	11.6468	11.6092	11.3496	24687.4	0.00053749	0.479357	0.288247	0.383316	1.57871	0.0058383	-1.3831	0.202499	0.427453	-0.305668	0.312
P00635	PHO5	P00635	>sp|P00635|PPA5_YEAST Repressible acid phosphatase OS=Saccharomyces cerevisiae (strain ATCC 204508 / S288c) GN=PHO5 PE=1 SV=2	Saccharomyces cerevisiae (strain ATCC 204508 / S288c)	8					+	+	+		0.590538	-0.392129	0.780427	NaN	9.98134	9.631	9.53351	9.63536	10.638	10.3056	9.98572	10.214	9.38456	NaN	8.85914	9.66581	10.2613	10.5294	10.5667	10.5455	NaN	8.53418	NaN	NaN	52858.6	0	1.90895	0.00426437	2.21027	0.829558	0.0111894	-1.19048	3.1684	0.00233333	3.52013	NaN
P00724	SUC2	P00724	>sp|P00724|INV2_YEAST Invertase 2 OS=Saccharomyces cerevisiae (strain ATCC 204508 / S288c) GN=SUC2 PE=1 SV=1	Saccharomyces cerevisiae (strain ATCC 204508 / S288c)	28						+	+	+	0.0500655	0.448257	0.250965	0.203538	12.9033	12.9734	12.8752	13.0023	12.9309	13.0058	13.0841	12.9337	13.3805	13.3254	13.3835	13.4579	13.1928	13.2181	13.1772	13.1701	13.1082	13.1147	13.1687	13.1768	60639.3	0	0.486914	0.326144	0.341035	4.50708	8.32714e-05	3.19684	3.68325	0.0203423	1.9088	2.97283
P00729	PRC1	P00729	>sp|P00729|CBPY_YEAST Carboxypeptidase Y OS=Saccharomyces cerevisiae (strain ATCC 204508 / S288c) GN=PRC1 PE=1 SV=1	Saccharomyces cerevisiae (strain ATCC 204508 / S288c)	19						+		+	0.0971751	0.270406	0.0837045	-0.152131	16.3624	16.3599	16.2682	16.3209	16.4398	16.3763	16.3412	16.5427	16.6048	16.4933	16.5666	16.7283	16.4915	16.4824	16.3151	16.3572	16.1373	16.2036	16.2113	16.1507	59802.1	0	1.01435	0.138292	0.650425	2.62002	0.00213073	1.75769	0.84685	0.234732	0.559621	2.72815
P00812	CAR1	P00812	>sp|P00812|ARGI_YEAST Arginase OS=Saccharomyces cerevisiae (strain ATCC 204508 / S288c) GN=CAR1 PE=1 SV=1	Saccharomyces cerevisiae (strain ATCC 204508 / S288c)	30						+		+	-0.0447199	0.403863	0.11536	0.193281	15.6511	15.5921	15.6272	15.6523	15.5466	15.5675	15.5929	15.6367	16.0344	16.0339	16.0532	16.0165	15.7811	15.7003	15.7256	15.777	15.8201	15.777	15.8373	15.8613	35661.9	0	0.952798	0.307452	-0.360699	6.59895	3.6454e-05	3.48248	2.50015	0.114087	0.928152	3.84446
P00815	HIS4	P00815	>sp|P00815|HIS2_YEAST Histidine biosynthesis trifunctional protein OS=Saccharomyces cerevisiae (strain ATCC 204508 / S288c) GN=HIS4 PE=1 SV=3	Saccharomyces cerevisiae (strain ATCC 204508 / S288c)	66					+			+	-0.273754	-0.0850387	-0.00456285	-0.509416	16.5995	16.5567	16.5688	16.5796	16.3141	16.2857	16.2851	16.3246	16.5256	16.4547	16.4899	16.4942	16.5894	16.5573	16.5713	16.5682	16.0538	16.0667	16.0624	16.0839	87721.2	0	6.02527	0.00300351	-2.41147	2.5962	0.0505845	-0.726081	0.155285	0.906417	-0.0410105	8.15205
P00817	IPP1	P00817	>sp|P00817|IPYR_YEAST Inorganic pyrophosphatase OS=Saccharomyces cerevisiae (strain ATCC 204508 / S288c) GN=IPP1 PE=1 SV=4	Saccharomyces cerevisiae (strain ATCC 204508 / S288c)	44						+		+	-0.0820293	0.123887	0.0329347	-0.189409	18.8864	18.867	18.8809	18.8456	18.7848	18.7655	18.8081	18.7935	19.0217	18.9859	18.9733	18.9946	18.9169	18.9198	18.8569	18.9182	18.6571	18.6524	18.6794	18.7334	32299.6	0	3.18056	0.11443	-0.727694	3.98454	0.0140689	1.08934	0.940843	0.461095	0.279459	4.01974
P00830	ATP2	P00830	>sp|P00830|ATPB_YEAST ATP synthase subunit beta, mitochondrial OS=Saccharomyces cerevisiae (strain ATCC 204508 / S288c) GN=ATP2 PE=1 SV=2	Saccharomyces cerevisiae (strain ATCC 204508 / S288c)	57						+		+	0.0832157	0.624115	-0.0465226	0.794844	18.0162	17.9753	18.0242	18.0314	18.0336	18.0969	18.0905	18.1589	18.6443	18.6455	18.6237	18.6301	18.0084	17.9673	17.9322	17.9531	18.7926	18.8372	18.8003	18.7964	54793.8	0	1.57222	0.139458	0.647393	8.13448	0	5.49149	1.20173	0.349186	-0.386371	8.30994
P00890	CIT1	P00890	>sp|P00890|CISY1_YEAST Citrate synthase, mitochondrial OS=Saccharomyces cerevisiae (strain ATCC 204508 / S288c) GN=CIT1 PE=1 SV=2	Saccharomyces cerevisiae (strain ATCC 204508 / S288c)	40						+	+	+	0.0533957	0.782134	0.186634	0.818435	17.0058	17.019	16.9893	16.9641	17.0604	17.0433	16.9998	17.0883	17.7891	17.8052	17.7484	17.764	17.2122	17.1827	17.1484	17.1815	17.7983	17.832	17.7891	17.8326	53360.1	0	1.29075	0.244053	0.437748	8.09854	0	6.66519	4.38164	0.0345817	1.58691	8.36645
P00899	TRP2	P00899	>sp|P00899|TRPE_YEAST Anthranilate synthase component 1 OS=Saccharomyces cerevisiae (strain ATCC 204508 / S288c) GN=TRP2 PE=1 SV=4	Saccharomyces cerevisiae (strain ATCC 204508 / S288c)	48						+			-0.105346	0.244017	0.00827837	0.0899787	14.6523	14.6005	14.6267	14.6059	14.5271	14.502	14.5118	14.5231	14.8759	14.9007	14.8506	14.8343	14.6331	14.6154	14.6421	14.628	14.7293	14.6863	14.7062	14.7236	56767.6	0	3.70859	0.0705918	-0.931644	4.90039	0.00117538	2.05533	0.26081	0.835312	0.0732436	2.97913
P00912	TRP1	P00912	>sp|P00912|TRPF_YEAST N-(5'-phosphoribosyl)anthranilate isomerase OS=Saccharomyces cerevisiae (strain ATCC 204508 / S288c) GN=TRP1 PE=1 SV=2	Saccharomyces cerevisiae (strain ATCC 204508 / S288c)	6						+		+	0.0513215	0.540476	0.00442576	0.238739	11.8699	11.9142	11.8853	11.9441	11.8016	11.9501	12.0565	12.0105	12.4515	12.3508	12.4376	12.5355	11.9038	11.9353	11.7926	11.9996	12.0933	11.9961	12.2712	12.2079	24144.5	0	0.388192	0.341902	0.325147	4.91669	4.20248e-05	3.82757	0.0329622	0.930131	0.0302578	2.03651
P00925;SWISS-PROT:P00925	ENO2;	P00925;SWISS-PROT:P00925	>sp|P00925|ENO2_YEAST Enolase 2 OS=Saccharomyces cerevisiae (strain ATCC 204508 / S288c) GN=ENO2 PE=1 SV=2;>IPI:CON_ENO2|SWISS-PROT:P00925 Enolase 2 - Saccharomyces cerevisiae (Baker's yeast).	Saccharomyces cerevisiae (strain ATCC 204508 / S288c)	69						+		+	-0.0448613	0.490442	-0.0392756	0.280885	20.9443	20.8952	20.8416	20.8778	20.8222	20.8134	20.885	20.8588	21.4136	21.3746	21.3062	21.4263	20.788	20.7979	20.9364	20.8795	21.2183	21.1003	21.1664	21.1975	46914.17;SWISS-PROT:46914.17	0	0.829187	0.313932	-0.353124	5.12554	3.89381e-05	3.6482	0.423548	0.462364	-0.278184	3.80853
P00927	ILV1	P00927	>sp|P00927|THDH_YEAST Threonine dehydratase, mitochondrial OS=Saccharomyces cerevisiae (strain ATCC 204508 / S288c) GN=ILV1 PE=1 SV=2	Saccharomyces cerevisiae (strain ATCC 204508 / S288c)	57					+	+			-0.155316	-0.150694	-0.118008	-0.000421762	15.2531	15.2196	15.2506	15.2184	15.0777	15.0701	15.0814	15.0912	15.1108	15.0694	15.048	15.1107	15.1133	15.1157	15.0923	15.1484	15.2553	15.218	15.2223	15.2444	63831.2	0	5.23158	0.0252818	-1.40609	3.7605	0.00795084	-1.27376	3.65208	0.0991792	-1.02621	0.0108963
P00931	TRP5	P00931	>sp|P00931|TRP_YEAST Tryptophan synthase OS=Saccharomyces cerevisiae (strain ATCC 204508 / S288c) GN=TRP5 PE=1 SV=1	Saccharomyces cerevisiae (strain ATCC 204508 / S288c)	81						+		+	-0.0847087	0.308342	0.0238495	0.16463	16.1996	16.1547	16.1935	16.1874	16.0681	16.0889	16.0936	16.1458	16.5374	16.4674	16.4607	16.503	16.2284	16.1706	16.2067	16.2249	16.3624	16.3464	16.3418	16.3431	76626.1	0	2.33218	0.119131	-0.709885	5.28251	0.000274129	2.56197	0.697014	0.574739	0.204535	5.23264
P00937	TRP3	P00937	>sp|P00937|TRPG_YEAST Multifunctional tryptophan biosynthesis protein OS=Saccharomyces cerevisiae (strain ATCC 204508 / S288c) GN=TRP3 PE=1 SV=2	Saccharomyces cerevisiae (strain ATCC 204508 / S288c)	42						+		+	-0.116762	-0.184071	-0.0534654	-0.177635	15.1469	15.0724	15.1362	15.0968	15.0022	14.9523	15.0098	15.0208	14.9341	14.9147	14.9272	14.9401	15.0803	15.0273	15.0369	15.094	14.9581	14.9047	14.9521	14.9269	53489.4	0	2.64203	0.0677315	-0.949172	4.27022	0.0034983	-1.55777	1.18482	0.311255	-0.432041	3.79935
P00942	TPI1	P00942	>sp|P00942|TPIS_YEAST Triosephosphate isomerase OS=Saccharomyces cerevisiae (strain ATCC 204508 / S288c) GN=TPI1 PE=1 SV=2	Saccharomyces cerevisiae (strain ATCC 204508 / S288c)	29						+		+	0.0396299	0.365908	0.000545025	0.324461	20.0026	19.9832	19.9987	20.0015	20.0223	20.0335	20.0488	20.0399	20.3534	20.3122	20.302	20.4819	20.0399	20.0073	19.9379	20.003	20.3239	20.309	20.2984	20.3525	26795.5	0	2.82733	0.299507	0.369749	3.92105	0.000277617	2.58393	0.00837802	0.986367	0.00447354	6.65124
P00950	GPM1	P00950	>sp|P00950|PMG1_YEAST Phosphoglycerate mutase 1 OS=Saccharomyces cerevisiae (strain ATCC 204508 / S288c) GN=GPM1 PE=1 SV=3	Saccharomyces cerevisiae (strain ATCC 204508 / S288c)	36						+		+	-0.0200152	0.42931	-0.0630784	0.133269	20.9446	20.9169	20.8841	20.9021	20.8735	20.8973	20.8932	20.9038	21.3606	21.3473	21.3177	21.3394	20.8685	20.8277	20.8328	20.8665	21.0641	21.0032	21.071	21.0426	27608.6	0	0.672271	0.567788	-0.175027	6.8132	4.00364e-05	3.71291	2.03173	0.244459	-0.540358	3.26938
P00958	MES1	P00958	>sp|P00958|SYMC_YEAST Methionine--tRNA ligase, cytoplasmic OS=Saccharomyces cerevisiae (strain ATCC 204508 / S288c) GN=MES1 PE=1 SV=4	Saccharomyces cerevisiae (strain ATCC 204508 / S288c)	75						+		+	-0.0528426	0.248029	-0.116861	0.372038	15.4966	15.4235	15.4371	15.491	15.4005	15.4133	15.404	15.419	15.7264	15.6965	15.709	15.7083	15.3399	15.3221	15.3574	15.3613	15.8489	15.8424	15.8205	15.8246	85678.1	0	1.49003	0.239724	-0.443808	4.82864	0.00103461	2.07416	2.8831	0.108554	-0.968572	5.83205
P01094	PAI3	P01094	>sp|P01094|IPA3_YEAST Protease A inhibitor 3 OS=Saccharomyces cerevisiae (strain ATCC 204508 / S288c) GN=PAI3 PE=1 SV=1	Saccharomyces cerevisiae (strain ATCC 204508 / S288c)	20					+	+		+	0.824409	-0.341479	0.0351307	0.351065	12.2938	12.4149	12.436	12.4316	13.4635	13.1471	13.2268	13.0364	12.0651	12.0476	12.009	12.0886	12.5241	12.3821	12.6278	12.1827	12.5288	12.8257	12.658	12.968	7707.45	0	3.84787	0	4.1932	3.99537	0.000303769	-2.48043	0.129287	0.627931	0.173826	1.86597
P01097	INH1	P01097	>sp|P01097|ATIF_YEAST ATPase inhibitor, mitochondrial OS=Saccharomyces cerevisiae (strain ATCC 204508 / S288c) GN=INH1 PE=1 SV=2	Saccharomyces cerevisiae (strain ATCC 204508 / S288c)	18		+			+	+	+	+	0.435704	1.39326	0.26903	0.8453	15.5011	15.5111	15.5512	15.4703	15.92	15.9179	15.9783	15.9603	16.9412	16.8216	16.9113	16.9327	15.7356	15.8296	15.7059	15.8387	16.3596	16.3581	16.388	16.3092	9870.16	0	5.91886	0.000533333	3.5588	7.99859	0	10.5461	3.44442	0.0195407	1.95956	7.52665
P01098	STF1	P01098	>sp|P01098|STF1_YEAST ATPase-stabilizing factor 9 kDa, mitochondrial OS=Saccharomyces cerevisiae (strain ATCC 204508 / S288c) GN=STF1 PE=1 SV=2	Saccharomyces cerevisiae (strain ATCC 204508 / S288c)	9					+			+	0.278141	0.0489666	0.140859	-0.355546	14.3444	14.2816	14.3649	14.3502	14.6437	14.4752	14.72	14.6148	14.4583	14.3576	14.4287	14.2924	14.434	14.6066	14.3857	14.4782	13.9348	13.9784	13.9979	14.0079	10062.5	0	2.66108	0.0112197	1.80207	0.548742	0.194842	0.346062	1.48916	0.113033	0.933758	5.17315
P01119	RAS1	P01119	>sp|P01119|RAS1_YEAST Ras-like protein 1 OS=Saccharomyces cerevisiae (strain ATCC 204508 / S288c) GN=RAS1 PE=1 SV=2	Saccharomyces cerevisiae (strain ATCC 204508 / S288c)	22						+		+	0.0556078	0.358173	0.0223253	0.305005	12.5543	12.399	12.5194	12.6061	12.5662	12.5434	12.5257	12.6659	12.7311	12.85	12.9525	12.9779	12.6208	12.502	12.4144	12.6309	12.783	12.812	12.8257	12.8781	34346.6	0	0.464818	0.307246	0.361066	2.6183	0.00101784	2.09001	0.123067	0.709565	0.133023	3.13339
P01120	RAS2	P01120	>sp|P01120|RAS2_YEAST Ras-like protein 2 OS=Saccharomyces cerevisiae (strain ATCC 204508 / S288c) GN=RAS2 PE=1 SV=4	Saccharomyces cerevisiae (strain ATCC 204508 / S288c)	35						+		+	-0.0322642	-0.143723	-0.00221729	-0.187132	14.9223	14.9169	14.9236	14.954	14.8314	14.9321	14.8716	14.9526	14.7545	14.7765	14.8462	14.7646	14.9297	14.9	14.8941	14.984	14.7988	14.6873	14.7149	14.7673	34705.2	0	0.510153	0.437651	-0.250054	3.17258	0.0110089	-1.17447	0.0344813	0.955579	-0.0181457	3.39197
P01123	YPT1	P01123	>sp|P01123|YPT1_YEAST GTP-binding protein YPT1 OS=Saccharomyces cerevisiae (strain ATCC 204508 / S288c) GN=YPT1 PE=1 SV=2	Saccharomyces cerevisiae (strain ATCC 204508 / S288c)	27								+	-0.107381	0.0656695	-0.0701995	0.0903573	16.3874	16.386	16.416	16.3912	16.2715	16.3199	16.2806	16.279	16.5224	16.4554	16.4525	16.4129	16.3384	16.3427	16.2967	16.3219	16.5017	16.4972	16.4518	16.4913	23214.2	0	3.77426	0.0675503	-0.95052	1.48466	0.0975115	0.530557	2.85588	0.205424	-0.623674	3.28056
P01149	MF(ALPHA)1	P01149	>sp|P01149|MFAL1_YEAST Mating factor alpha-1 OS=Saccharomyces cerevisiae (strain ATCC 204508 / S288c) GN=MF(ALPHA)1 PE=1 SV=1	Saccharomyces cerevisiae (strain ATCC 204508 / S288c)	10					+	+			-0.412011	-0.480729	NaN	NaN	12.6693	12.6786	12.6876	12.423	12.2541	12.1407	12.2879	12.1277	12.195	12.1195	12.209	12.0121	NaN	NaN	NaN	NaN	NaN	NaN	NaN	NaN	18642.1	0.00053749	2.80067	0.00344156	-2.34694	3.06854	0.000219512	-2.69634	NaN	NaN	NaN	NaN
P02293	HTB1	P02293	>sp|P02293|H2B1_YEAST Histone H2B.1 OS=Saccharomyces cerevisiae (strain ATCC 204508 / S288c) GN=HTB1 PE=1 SV=2	Saccharomyces cerevisiae (strain ATCC 204508 / S288c)	26					+	+	+	+	-0.149417	0.611153	0.253075	0.172268	19.2178	19.2069	19.2625	19.2325	19.0645	19.0409	19.1182	19.0985	19.8214	19.8845	19.8383	19.8203	19.534	19.4788	19.4366	19.4828	19.4592	19.3149	19.4032	19.4317	14252.3	0	3.40592	0.0363027	-1.23433	7.18482	0	5.12403	4.44239	0.0174945	2.05248	2.66962
P02294	HTB2	P02294	>sp|P02294|H2B2_YEAST Histone H2B.2 OS=Saccharomyces cerevisiae (strain ATCC 204508 / S288c) GN=HTB2 PE=1 SV=2	Saccharomyces cerevisiae (strain ATCC 204508 / S288c)	8					+	+	+	+	-0.159941	0.87213	0.238919	0.395023	14.0509	14.0387	14.0883	14.0135	13.8514	13.879	13.962	13.8592	14.8856	14.9974	14.9017	14.8952	14.2798	14.338	14.1459	14.3834	14.4948	14.2321	14.5437	14.5009	14237.3	0	2.76689	0.036276	-1.2324	6.93136	0	6.69181	2.3582	0.0384147	1.55314	2.79007
P02309	HHF1	P02309	>sp|P02309|H4_YEAST Histone H4 OS=Saccharomyces cerevisiae (strain ATCC 204508 / S288c) GN=HHF1 PE=1 SV=2	Saccharomyces cerevisiae (strain ATCC 204508 / S288c)	19					+			+	-0.240613	0.0641212	0.113637	0.159282	18.4652	18.3373	18.4302	18.4162	18.1435	18.1903	18.1593	18.1935	18.4664	18.4953	18.44	18.5038	18.5246	18.5232	18.518	18.5375	18.5917	18.5537	18.5337	18.607	11368.3	0	3.72905	0.0100321	-1.8564	1.08885	0.113055	0.490722	2.22542	0.12245	0.892512	2.61184
P02381	VAR1	P02381	>sp|P02381|RMAR_YEAST Ribosomal protein VAR1, mitochondrial OS=Saccharomyces cerevisiae (strain ATCC 204508 / S288c) GN=VAR1 PE=1 SV=3	Saccharomyces cerevisiae (strain ATCC 204508 / S288c)	22						+		+	0.118438	0.229412	-0.00878978	0.623728	11.407	11.4583	11.4509	11.574	11.5304	11.5779	11.5924	11.6632	11.7647	11.6467	11.6842	11.7122	11.4476	11.3836	11.5175	11.5063	12.1533	12.0501	12.0386	12.1431	47123.1	0	1.40837	0.0921709	0.816641	2.72798	0.00307116	1.59897	0.0664197	0.867236	-0.0597436	4.9629
P02400	RPP2B	P02400	>sp|P02400|RLA4_YEAST 60S acidic ribosomal protein P2-beta OS=Saccharomyces cerevisiae (strain ATCC 204508 / S288c) GN=RPP2B PE=1 SV=2	Saccharomyces cerevisiae (strain ATCC 204508 / S288c)	16								+	-0.0575509	0.0154362	-0.144916	-0.194362	17.9012	18.1093	17.868	18.0625	17.9063	17.9518	18.0447	17.8079	17.897	18.1568	17.8915	18.0574	17.9561	17.9575	17.8771	17.5706	17.7356	17.7697	17.8381	17.8201	11050.1	0	0.315824	0.341893	-0.325083	0.0624019	0.648322	0.082214	0.632355	0.178879	-0.69236	1.64746
P02406	RPL28	P02406	>sp|P02406|RL28_YEAST 60S ribosomal protein L28 OS=Saccharomyces cerevisiae (strain ATCC 204508 / S288c) GN=RPL28 PE=1 SV=3	Saccharomyces cerevisiae (strain ATCC 204508 / S288c)	21						+			-0.070672	-0.147166	-0.0422897	-0.0198913	19.349	19.3148	19.3738	19.3424	19.3001	19.2689	19.2479	19.2802	19.2162	19.1949	19.1657	19.2144	19.3121	19.3277	19.3266	19.2444	19.356	19.2915	19.3431	19.3098	16721.5	0	2.31019	0.155006	-0.607679	3.90163	0.00826513	-1.25924	0.929107	0.386933	-0.343353	0.469348
P02407;P14127	RPS17A;RPS17B	P02407;P14127	>sp|P02407|RS17A_YEAST 40S ribosomal protein S17-A OS=Saccharomyces cerevisiae (strain ATCC 204508 / S288c) GN=RPS17A PE=1 SV=1;>sp|P14127|RS17B_YEAST 40S ribosomal protein S17-B OS=Saccharomyces cerevisiae (strain ATCC 204508 / S288c) GN=RPS17B PE=1 SV=1	Saccharomyces cerevisiae (strain ATCC 204508 / S288c)	22						+		+	-0.101758	-0.150569	-0.0434332	-0.110386	18.943	18.7873	18.8519	18.8528	18.7395	18.7075	18.7891	18.7919	18.6782	18.7398	18.6768	18.7379	18.8215	18.7633	18.8489	18.8275	18.7883	18.7035	18.7772	18.7244	15788.34;15803.31	0	1.43762	0.11247	-0.737587	2.20528	0.0136398	-1.10252	0.547781	0.413957	-0.317354	1.56735
P02557	TUB2	P02557	>sp|P02557|TBB_YEAST Tubulin beta chain OS=Saccharomyces cerevisiae (strain ATCC 204508 / S288c) GN=TUB2 PE=1 SV=2	Saccharomyces cerevisiae (strain ATCC 204508 / S288c)	35					+	+		+	-0.148431	-0.496537	-0.0854201	-0.145394	16.416	16.3378	16.4181	16.4145	16.229	16.2078	16.2851	16.2709	15.8817	15.8878	15.9086	15.9222	16.3249	16.321	16.2738	16.3251	16.2604	16.204	16.2678	16.2727	50922.7	0	2.85081	0.0420877	-1.17232	6.33602	4.68085e-05	-4.0787	1.98081	0.178738	-0.692929	2.9198
P02829	HSP82	P02829	>sp|P02829|HSP82_YEAST ATP-dependent molecular chaperone HSP82 OS=Saccharomyces cerevisiae (strain ATCC 204508 / S288c) GN=HSP82 PE=1 SV=1	Saccharomyces cerevisiae (strain ATCC 204508 / S288c)	114								+	0.0795422	0.0302181	0.0645208	0.137018	19.3181	19.3035	19.2985	19.3329	19.3797	19.3772	19.4183	19.396	19.32	19.3498	19.3596	19.3445	19.3515	19.3805	19.3775	19.4017	19.4423	19.4358	19.4682	19.4549	81406.4	0	3.19958	0.119511	0.708689	1.41156	0.265754	0.271099	2.61303	0.228744	0.571544	4.88999
P02992	TUF1	P02992	>sp|P02992|EFTU_YEAST Elongation factor Tu, mitochondrial OS=Saccharomyces cerevisiae (strain ATCC 204508 / S288c) GN=TUF1 PE=1 SV=1	Saccharomyces cerevisiae (strain ATCC 204508 / S288c)	52						+		+	-0.00517702	0.3778	-0.0599518	0.633435	15.2639	15.1575	15.21	15.2095	15.2005	15.196	15.196	15.2278	15.6014	15.5844	15.5817	15.5848	15.1605	15.1522	15.151	15.1374	15.8528	15.7989	15.8465	15.8765	47972.1	0	0.0811719	0.890888	-0.042083	5.58235	0.000148465	3.09227	1.44646	0.271892	-0.49045	6.39331
P02994	TEF1	P02994	>sp|P02994|EF1A_YEAST Elongation factor 1-alpha OS=Saccharomyces cerevisiae (strain ATCC 204508 / S288c) GN=TEF1 PE=1 SV=1	Saccharomyces cerevisiae (strain ATCC 204508 / S288c)	94						+			-0.0763512	-0.176565	-0.106863	-0.0271697	21.911	21.878	21.8791	21.8699	21.7874	21.782	21.8268	21.8365	21.7699	21.6982	21.6967	21.6669	21.7658	21.7608	21.7707	21.8133	21.877	21.8264	21.8442	21.8818	50032.7	0	2.44998	0.136451	-0.655586	3.52228	0.00531077	-1.42753	3.40243	0.114078	-0.928611	0.847521
P03069	GCN4	P03069	>sp|P03069|GCN4_YEAST General control protein GCN4 OS=Saccharomyces cerevisiae (strain ATCC 204508 / S288c) GN=GCN4 PE=1 SV=1	Saccharomyces cerevisiae (strain ATCC 204508 / S288c)	4						+	+		NaN	0.230961	0.656132	NaN	7.65397	7.53127	NaN	7.30211	NaN	NaN	NaN	NaN	7.81434	7.85015	7.51575	NaN	8.09953	7.96151	8.24615	8.30047	NaN	NaN	NaN	NaN	31310.2	0.00347463	NaN	NaN	NaN	0.713629	0.0285976	0.931743	2.47903	0.00468421	2.91728	NaN
P03871	REP1	P03871	>sp|P03871|REP1_YEAST Partitioning protein REP1 OS=Saccharomyces cerevisiae (strain ATCC 204508 / S288c) GN=REP1 PE=1 SV=1	Saccharomyces cerevisiae (strain ATCC 204508 / S288c)	21					+				-0.389787	NaN	-0.134449	0.03865	12.1076	11.9437	12.0226	12.0795	11.7081	11.6935	11.5324	11.6603	NaN	NaN	NaN	NaN	11.9375	11.9086	11.7824	11.9871	12.0113	12.0572	12.1086	12.131	43231.1	0	3.44942	0.00241897	-2.53247	NaN	NaN	NaN	1.25713	0.133245	-0.858191	0.373075
P03872	REP2	P03872	>sp|P03872|REP2_YEAST Partitioning protein REP2 OS=Saccharomyces cerevisiae (strain ATCC 204508 / S288c) GN=REP2 PE=1 SV=1	Saccharomyces cerevisiae (strain ATCC 204508 / S288c)	15					+			+	-0.469862	NaN	-0.0311971	-0.176294	12.2397	12.2171	12.2721	12.197	11.7497	11.7111	11.7342	11.8515	NaN	NaN	NaN	NaN	12.2816	12.2113	12.1453	12.163	12.0644	12.082	11.9866	12.0878	33196	0	4.98205	0.000509091	-3.48281	NaN	NaN	NaN	0.397465	0.529733	-0.231984	3.09401
P03874	CBP2	P03874	>sp|P03874|CBP2_YEAST Cytochrome B pre-mRNA-processing protein 2 OS=Saccharomyces cerevisiae (strain ATCC 204508 / S288c) GN=CBP2 PE=1 SV=2	Saccharomyces cerevisiae (strain ATCC 204508 / S288c)	17						+		+	0.113553	0.126279	-0.0434332	0.409905	10.387	10.3592	10.3689	10.332	10.3983	10.5177	10.5588	10.4265	10.5414	10.3691	10.5972	10.4446	10.4318	10.3264	10.2002	10.315	10.7436	10.7863	10.7198	10.8371	73861	0	1.55171	0.0926462	0.814384	1.29186	0.0358575	0.831126	0.390391	0.443385	-0.292043	5.17492
P03878	AI4	P03878	>sp|P03878|SCE2_YEAST Intron-encoded DNA endonuclease aI4 OS=Saccharomyces cerevisiae (strain ATCC 204508 / S288c) GN=AI4 PE=1 SV=3	Saccharomyces cerevisiae (strain ATCC 204508 / S288c)	3						+	+	+	0.00490379	0.465798	-0.438741	0.581278	9.71516	9.82639	9.88603	9.522	NaN	NaN	9.58716	9.89744	10.2947	10.2202	9.92009	10.3778	9.10731	NaN	9.45483	9.33383	10.193	10.395	10.5396	10.1471	63311.4	0.00175219	0.0105569	0.949514	0.0193738	1.96662	0.00119078	2.04415	1.73601	0.0217436	-1.92929	2.51801
P03879	BI4	P03879	>sp|P03879|MBI4_YEAST Intron-encoded RNA maturase bI4 OS=Saccharomyces cerevisiae (strain ATCC 204508 / S288c) GN=BI4 PE=1 SV=2	Saccharomyces cerevisiae (strain ATCC 204508 / S288c)	6					+	+		+	0.380301	0.464214	-0.0601156	0.830485	12.9079	12.743	13.0603	12.8323	13.2094	13.3241	13.1926	13.3386	13.2876	13.3284	13.3117	13.4726	12.6288	12.9059	12.8381	12.9302	13.83	13.5962	13.7247	13.7145	74580.1	0.00175219	2.57994	0.00509485	2.14686	2.96603	0.000278584	2.59224	0.256517	0.426362	-0.30682	4.25437
P03962	URA3	P03962	>sp|P03962|PYRF_YEAST Orotidine 5'-phosphate decarboxylase OS=Saccharomyces cerevisiae (strain ATCC 204508 / S288c) GN=URA3 PE=1 SV=2	Saccharomyces cerevisiae (strain ATCC 204508 / S288c)	41	+	+		+	+	+	+	+	-1.21753	-1.6753	-0.567488	-1.42501	17.6428	17.5984	17.6306	17.6167	16.3728	16.3809	16.409	16.4558	16.0049	15.9186	15.9348	15.9291	17.0902	17.0338	17.0067	17.0879	16.2522	16.1648	16.1829	16.1887	29239.5	0	8.74965	0	-10.0604	9.48135	0	-13.7505	6.56671	0	-4.62419	9.12416
P03965	CPA2	P03965	>sp|P03965|CARB_YEAST Carbamoyl-phosphate synthase arginine-specific large chain OS=Saccharomyces cerevisiae (strain ATCC 204508 / S288c) GN=CPA2 PE=1 SV=1	Saccharomyces cerevisiae (strain ATCC 204508 / S288c)	101						+			0.048722	0.573998	0.125475	-0.0831347	16.0347	15.9726	16.0027	16.028	16.0378	16.0401	16.0566	16.0983	16.5864	16.5578	16.5899	16.5999	16.1493	16.1072	16.1223	16.1611	15.9416	15.9141	15.9211	15.9287	123915	0	1.30339	0.268449	0.406426	7.38519	0	4.91629	3.2708	0.0943307	1.05686	2.79561
P04037	COX4	P04037	>sp|P04037|COX4_YEAST Cytochrome c oxidase subunit 4, mitochondrial OS=Saccharomyces cerevisiae (strain ATCC 204508 / S288c) GN=COX4 PE=1 SV=1	Saccharomyces cerevisiae (strain ATCC 204508 / S288c)	22		+			+	+		+	0.303203	1.13506	0.190119	0.669469	13.9783	14.033	13.9597	14.0868	14.3861	14.2055	14.2973	14.3818	15.1341	15.1593	15.148	15.1567	14.2472	14.2387	14.2486	14.0838	14.6149	14.7281	14.6172	14.7755	17142.6	0	2.97821	0.00726066	2.00301	7.70929	0	8.78241	2.06884	0.062546	1.27188	4.99294
P04039	COX8	P04039	>sp|P04039|COX8_YEAST Cytochrome c oxidase polypeptide VIII, mitochondrial OS=Saccharomyces cerevisiae (strain ATCC 204508 / S288c) GN=COX8 PE=1 SV=2	Saccharomyces cerevisiae (strain ATCC 204508 / S288c)	1						+		+	0.133859	0.410693	0.0427303	0.415995	15.8423	15.8508	15.7433	15.7513	15.7411	15.9861	15.9587	16.0372	16.2113	16.1814	16.2796	16.1582	15.8906	15.7757	15.8245	15.8678	NaN	16.2821	16.1443	16.2123	8906.66	0	0.959782	0.0992185	0.781253	4.36619	0.000170963	2.95485	0.512085	0.423928	0.308909	3.48849
P04046	ADE4	P04046	>sp|P04046|PUR1_YEAST Amidophosphoribosyltransferase OS=Saccharomyces cerevisiae (strain ATCC 204508 / S288c) GN=ADE4 PE=1 SV=2	Saccharomyces cerevisiae (strain ATCC 204508 / S288c)	49						+		+	-0.0717256	-0.505322	-0.0973566	-0.517001	15.0067	14.9885	14.9969	14.9755	14.9493	14.901	14.8804	14.95	14.5079	14.4371	14.501	14.5004	14.8979	14.8802	14.8814	14.9185	14.4425	14.4551	14.4736	14.5283	56719.4	0	2.06141	0.156663	-0.604065	6.89031	5.09259e-05	-4.28772	3.90796	0.127395	-0.876056	6.65123
P04050	RPO21	P04050	>sp|P04050|RPB1_YEAST DNA-directed RNA polymerase II subunit RPB1 OS=Saccharomyces cerevisiae (strain ATCC 204508 / S288c) GN=RPO21 PE=1 SV=2	Saccharomyces cerevisiae (strain ATCC 204508 / S288c)	114						+		+	-0.0581365	-0.14715	-0.0543931	0.110744	14.075	14.0343	14.0329	14.0333	13.9656	13.9822	13.9842	14.011	13.9202	13.8648	13.8741	13.9278	13.992	13.9765	13.9775	14.012	14.1781	14.1531	14.1437	14.1437	191612	0	2.2225	0.201111	-0.509975	3.61134	0.00898215	-1.23637	2.19243	0.279206	-0.480101	3.80832
P04051	RPO31	P04051	>sp|P04051|RPC1_YEAST DNA-directed RNA polymerase III subunit RPC1 OS=Saccharomyces cerevisiae (strain ATCC 204508 / S288c) GN=RPO31 PE=1 SV=1	Saccharomyces cerevisiae (strain ATCC 204508 / S288c)	68						+	+	+	-0.1159	-0.86631	-0.172125	-0.360555	11.695	11.6284	11.6474	11.6876	11.569	11.5497	11.5113	11.5647	10.85	10.865	10.7554	10.7228	11.4779	11.4808	11.5024	11.5087	11.3287	11.2942	11.2921	11.3012	162301	0	2.8633	0.0660741	-0.960511	6.30183	0	-6.25793	4.16435	0.0445055	-1.46207	5.98899
P04076	ARG4	P04076	>sp|P04076|ARLY_YEAST Argininosuccinate lyase OS=Saccharomyces cerevisiae (strain ATCC 204508 / S288c) GN=ARG4 PE=1 SV=2	Saccharomyces cerevisiae (strain ATCC 204508 / S288c)	45					+	+	+	+	-0.17759	0.32584	0.181546	-0.23147	16.195	16.1384	16.1963	16.2094	15.9851	16.0058	15.9846	16.0533	16.5793	16.4984	16.5023	16.4624	16.3723	16.3624	16.3354	16.3952	15.9563	15.9734	15.9632	15.9203	51989.1	0	3.65072	0.0231661	-1.44879	4.50748	0.000308038	2.52138	3.99072	0.0421995	1.51207	4.65833
P04147	PAB1	P04147	>sp|P04147|PABP_YEAST Polyadenylate-binding protein, cytoplasmic and nuclear OS=Saccharomyces cerevisiae (strain ATCC 204508 / S288c) GN=PAB1 PE=1 SV=4	Saccharomyces cerevisiae (strain ATCC 204508 / S288c)	71						+			0.0383687	0.143137	0.0276594	0.025784	17.4623	17.4488	17.4755	17.486	17.497	17.482	17.5317	17.5154	17.5916	17.6368	17.6001	17.6167	17.4808	17.4968	17.5061	17.4996	17.5104	17.4815	17.4783	17.5056	64344.2	0	1.53036	0.329618	0.338049	4.51053	0.00809543	1.26866	1.53534	0.498541	0.252131	1.17849
P04161	ADE8	P04161	>sp|P04161|PUR3_YEAST Phosphoribosylglycinamide formyltransferase OS=Saccharomyces cerevisiae (strain ATCC 204508 / S288c) GN=ADE8 PE=1 SV=1	Saccharomyces cerevisiae (strain ATCC 204508 / S288c)	15						+		+	-0.0926282	-0.512699	-0.0671742	-0.658009	12.9822	12.8479	12.9245	12.9106	12.7856	12.8197	12.8322	12.8572	12.445	12.3701	12.3897	12.4096	12.8265	12.8033	12.8662	12.9005	12.2442	12.2349	12.2642	12.2897	23540.2	0	1.59493	0.120168	-0.70528	5.43626	4.31796e-05	-3.88811	0.987508	0.268596	-0.4978	6.22121
P04173	LEU2	P04173	>sp|P04173|LEU3_YEAST 3-isopropylmalate dehydrogenase OS=Saccharomyces cerevisiae (strain ATCC 204508 / S288c) GN=LEU2 PE=1 SV=4	Saccharomyces cerevisiae (strain ATCC 204508 / S288c)	57		+		+	+	+	+	+	-0.659349	-1.3764	-0.465506	-1.75644	18.262	18.2087	18.2452	18.2191	17.5351	17.5892	17.5642	17.6092	16.87	16.8206	16.8322	16.9065	17.7697	17.7547	17.7534	17.7952	16.4977	16.4485	16.4765	16.4865	38952.9	0	7.27151	0	-5.48963	8.83899	0	-11.1937	7.03414	0.00336	-4.02833	10.3993
P04386	GAL4	P04386	>sp|P04386|GAL4_YEAST Regulatory protein GAL4 OS=Saccharomyces cerevisiae (strain ATCC 204508 / S288c) GN=GAL4 PE=1 SV=2	Saccharomyces cerevisiae (strain ATCC 204508 / S288c)	1									NaN	NaN	NaN	NaN	NaN	NaN	NaN	NaN	NaN	NaN	NaN	NaN	NaN	NaN	NaN	NaN	NaN	NaN	NaN	NaN	NaN	NaN	NaN	NaN	99402.8	0.00765306	NaN	NaN	NaN	NaN	NaN	NaN	NaN	NaN	NaN	NaN
P04387	GAL80	P04387	>sp|P04387|GAL80_YEAST Galactose/lactose metabolism regulatory protein GAL80 OS=Saccharomyces cerevisiae (strain ATCC 204508 / S288c) GN=GAL80 PE=1 SV=2	Saccharomyces cerevisiae (strain ATCC 204508 / S288c)	6					+			+	-0.453861	-0.114706	-0.378452	0.2622	9.73858	9.74357	9.86628	9.84186	9.32688	9.26775	9.17475	9.60546	9.82291	9.97583	9.48553	9.44719	9.27475	9.18746	9.26806	9.94619	10.283	10.0433	9.84195	10.0709	48323.3	0.00266215	2.43836	0.00382609	-2.28759	0.374349	0.112773	-0.491812	1.09679	0.0554697	-1.35227	1.46571
P04449	RPL24A	P04449	>sp|P04449|RL24A_YEAST 60S ribosomal protein L24-A OS=Saccharomyces cerevisiae (strain ATCC 204508 / S288c) GN=RPL24A PE=1 SV=1	Saccharomyces cerevisiae (strain ATCC 204508 / S288c)	20						+			-0.112922	-0.303177	-0.124528	-0.103203	18.1504	18.0123	18.078	18.0528	17.8736	17.965	17.9903	18.013	17.841	17.7344	17.7567	17.7487	17.981	17.9509	17.8516	18.0119	17.9575	17.9383	17.9677	18.0172	17613.5	0	1.43707	0.0964227	-0.794437	3.70538	0.000644018	-2.20205	1.47898	0.133659	-0.857363	1.66286
P04456	RPL25	P04456	>sp|P04456|RL25_YEAST 60S ribosomal protein L25 OS=Saccharomyces cerevisiae (strain ATCC 204508 / S288c) GN=RPL25 PE=1 SV=4	Saccharomyces cerevisiae (strain ATCC 204508 / S288c)	21						+			-0.0791149	-0.301485	-0.0940328	-0.0650868	19.309	19.2932	19.2695	19.3677	19.1613	19.228	19.2722	19.2615	19.0027	18.9743	19.0608	18.9956	19.2075	19.1796	19.1666	19.3096	19.31	19.2313	19.1706	19.2672	15757.6	0	1.29003	0.159677	-0.596731	4.42772	0.000471451	-2.35676	1.29628	0.184066	-0.678663	0.914225
P04650	RPL39	P04650	>sp|P04650|RL39_YEAST 60S ribosomal protein L39 OS=Saccharomyces cerevisiae (strain ATCC 204508 / S288c) GN=RPL39 PE=1 SV=3	Saccharomyces cerevisiae (strain ATCC 204508 / S288c)	3					+	+		+	-0.313027	-0.65843	-0.212905	-0.317867	15.5074	15.4119	15.556	15.4441	15.0646	15.0678	15.2213	15.3136	15.0691	14.7626	14.6951	14.7588	15.271	15.2402	15.0819	15.4747	NaN	15.2924	15.037	15.1565	6341.57	0	2.40206	0.00997206	-1.85164	3.47882	3.62438e-05	-3.46627	1.30301	0.0821419	-1.1392	2.14598
P04710	AAC1	P04710	>sp|P04710|ADT1_YEAST ADP,ATP carrier protein 1 OS=Saccharomyces cerevisiae (strain ATCC 204508 / S288c) GN=AAC1 PE=1 SV=1	Saccharomyces cerevisiae (strain ATCC 204508 / S288c)	21						+		+	-0.00506926	0.21291	-0.197976	0.249338	14.4418	14.4647	14.5795	14.4391	14.433	14.4846	14.543	14.4441	14.5921	14.7516	14.7035	14.7295	14.2874	14.3791	14.2662	14.2003	14.6541	14.8356	14.7214	14.7112	34120.5	0	0.0424573	0.906789	-0.0358141	2.33193	0.00513297	1.43293	2.13933	0.0571083	-1.32248	2.58318
P04786	TOP1	P04786	>sp|P04786|TOP1_YEAST DNA topoisomerase 1 OS=Saccharomyces cerevisiae (strain ATCC 204508 / S288c) GN=TOP1 PE=1 SV=2	Saccharomyces cerevisiae (strain ATCC 204508 / S288c)	46					+	+		+	-0.198843	-0.633837	-0.0501184	-0.273017	12.049	12.1541	12.1239	11.9905	11.9807	11.8467	11.7954	11.8994	11.5313	11.3787	11.3808	11.4913	12.0351	11.9979	11.9982	12.0858	11.856	11.694	11.791	11.8845	89995.5	0	1.98232	0.0327805	-1.29006	4.65532	4.75162e-05	-4.12645	0.550163	0.379897	-0.351998	2.5513
P04801	THS1	P04801	>sp|P04801|SYTC_YEAST Threonine--tRNA ligase, cytoplasmic OS=Saccharomyces cerevisiae (strain ATCC 204508 / S288c) GN=THS1 PE=1 SV=2	Saccharomyces cerevisiae (strain ATCC 204508 / S288c)	103						+		+	-0.106188	0.24821	-0.111922	0.351951	16.2708	16.2242	16.2496	16.2551	16.1393	16.125	16.1328	16.1779	16.5077	16.4756	16.5055	16.5038	16.1465	16.1304	16.106	16.169	16.5958	16.6026	16.6005	16.6087	84520.4	0	3.36228	0.0724866	-0.921453	6.01879	0.000646565	2.21042	3.30788	0.109358	-0.961207	7.43907
P04802	DPS1	P04802	>sp|P04802|SYDC_YEAST Aspartate--tRNA ligase, cytoplasmic OS=Saccharomyces cerevisiae (strain ATCC 204508 / S288c) GN=DPS1 PE=1 SV=3	Saccharomyces cerevisiae (strain ATCC 204508 / S288c)	72								+	-0.0812569	0.0248232	-0.0183477	0.0977273	17.2389	17.2181	17.2252	17.2158	17.1321	17.1306	17.1422	17.168	17.2727	17.2552	17.2639	17.2055	17.2255	17.2019	17.1777	17.2195	17.3481	17.3069	17.3048	17.3291	63515.5	0	3.71003	0.112386	-0.738166	0.770271	0.341707	0.21416	0.758174	0.647869	-0.163944	3.84242
P04803	MSW1	P04803	>sp|P04803|SYWM_YEAST Tryptophan--tRNA ligase, mitochondrial OS=Saccharomyces cerevisiae (strain ATCC 204508 / S288c) GN=MSW1 PE=1 SV=2	Saccharomyces cerevisiae (strain ATCC 204508 / S288c)	14						+			-0.0467899	-0.122987	-0.100274	0.0713525	11.0867	10.9919	11.0358	10.9789	11.0401	10.9567	10.8261	11.0831	10.9047	10.8293	10.8788	10.9884	10.864	10.9405	10.859	11.0286	11.1188	10.966	11.0659	11.2278	43015.4	0	0.322114	0.38221	-0.289535	1.60894	0.0315244	-0.870653	1.12244	0.182781	-0.683495	0.556845
P04806	HXK1	P04806	>sp|P04806|HXKA_YEAST Hexokinase-1 OS=Saccharomyces cerevisiae (strain ATCC 204508 / S288c) GN=HXK1 PE=1 SV=2	Saccharomyces cerevisiae (strain ATCC 204508 / S288c)	73					+	+		+	0.249295	0.438876	-0.0785971	0.150846	17.9019	17.8179	17.8815	17.8534	18.1488	18.0939	18.0585	18.1506	18.3207	18.3158	18.3002	18.2735	17.7717	17.7574	17.8022	17.8089	18.0457	17.9886	18.0088	18.0149	53738.4	0	3.87692	0.00847473	1.93452	6.09764	3.86304e-05	3.62478	1.93422	0.196416	-0.644497	3.3559
P04807	HXK2	P04807	>sp|P04807|HXKB_YEAST Hexokinase-2 OS=Saccharomyces cerevisiae (strain ATCC 204508 / S288c) GN=HXK2 PE=1 SV=4	Saccharomyces cerevisiae (strain ATCC 204508 / S288c)	60						+		+	-0.0458236	0.9495	-0.0810895	0.893467	18.3784	18.3588	18.3548	18.387	18.3253	18.3157	18.3253	18.3295	19.3523	19.3069	19.3274	19.2905	18.3242	18.2656	18.2649	18.2999	19.3035	19.266	19.2516	19.2318	53942.5	0	2.83961	0.255604	-0.423284	8.91012	0	8.22696	2.59353	0.177616	-0.696973	8.49609
P04817	CAN1	P04817	>sp|P04817|CAN1_YEAST Arginine permease OS=Saccharomyces cerevisiae (strain ATCC 204508 / S288c) GN=CAN1 PE=1 SV=2	Saccharomyces cerevisiae (strain ATCC 204508 / S288c)	21					+			+	-0.532872	-0.0392606	0.0422204	-0.150164	14.2816	14.2525	14.3085	14.2688	13.727	13.7664	13.7676	13.7188	14.265	14.2249	14.2162	14.2482	14.2997	14.3445	14.2968	14.3392	14.1277	14.1286	14.1213	14.1331	65785.5	0	7.08688	0	-4.53699	1.28688	0.201001	-0.33786	1.29615	0.37224	0.359895	4.78556
P04819	CDC9	P04819	>sp|P04819|DNLI1_YEAST DNA ligase 1 OS=Saccharomyces cerevisiae (strain ATCC 204508 / S288c) GN=CDC9 PE=1 SV=2	Saccharomyces cerevisiae (strain ATCC 204508 / S288c)	38					+	+			-0.163728	-0.118212	0.00437903	-0.0204227	11.9021	11.8715	11.839	11.8657	11.76	11.7059	11.6646	11.6929	11.7276	11.7005	11.8239	11.7534	11.915	11.8642	11.8467	11.8699	11.8295	11.902	11.7715	11.8936	84828.3	0	3.33025	0.0302475	-1.3223	2.15269	0.0269324	-0.912995	0.081188	0.916298	0.0366546	0.25138
P04821	CDC25	P04821	>sp|P04821|CDC25_YEAST Cell division control protein 25 OS=Saccharomyces cerevisiae (strain ATCC 204508 / S288c) GN=CDC25 PE=1 SV=1	Saccharomyces cerevisiae (strain ATCC 204508 / S288c)	42									-0.0507567	-0.0667455	-0.0488656	0.106458	11.1505	11.1085	11.1974	11.172	11.0842	11.0612	11.0982	11.1817	11.1042	11.136	11.094	11.0272	11.19	11.0419	11.0917	11.1093	11.2647	11.1474	11.3006	11.3414	179092	0	0.777166	0.288017	-0.383674	1.18608	0.103443	-0.514924	0.64937	0.372597	-0.359142	1.22824
P04840	POR1	P04840	>sp|P04840|VDAC1_YEAST Mitochondrial outer membrane protein porin 1 OS=Saccharomyces cerevisiae (strain ATCC 204508 / S288c) GN=POR1 PE=1 SV=4	Saccharomyces cerevisiae (strain ATCC 204508 / S288c)	42						+		+	0.0254016	0.325752	-0.0311427	0.554051	19.4844	19.4847	19.5096	19.5133	19.5197	19.4787	19.5505	19.5446	19.8217	19.8314	19.8098	19.832	19.4865	19.4447	19.4797	19.4565	20.0393	20.0296	20.0475	20.0917	30428.5	0	0.678682	0.495082	0.215128	7.42248	0.000172603	2.97836	1.32561	0.46347	-0.27679	7.45046
P04911;P04912	HTA1;HTA2	P04911;P04912	>sp|P04911|H2A1_YEAST Histone H2A.1 OS=Saccharomyces cerevisiae (strain ATCC 204508 / S288c) GN=HTA1 PE=1 SV=2;>sp|P04912|H2A2_YEAST Histone H2A.2 OS=Saccharomyces cerevisiae (strain ATCC 204508 / S288c) GN=HTA2 PE=1 SV=2	Saccharomyces cerevisiae (strain ATCC 204508 / S288c)	9						+	+	+	-0.117044	0.605333	0.231914	0.2561	18.7252	18.7124	18.7283	18.6741	18.5538	18.582	18.5456	18.6905	19.3277	19.2524	19.2705	19.4107	19.0213	18.7596	18.9528	19.034	19.0659	18.8752	18.9762	18.947	13989.16;13989.16	0	1.7745	0.0828888	-0.862673	5.42849	5.35932e-05	4.39492	1.94101	0.0497048	1.4095	3.08644
P05030	PMA1	P05030	>sp|P05030|PMA1_YEAST Plasma membrane ATPase 1 OS=Saccharomyces cerevisiae (strain ATCC 204508 / S288c) GN=PMA1 PE=1 SV=2	Saccharomyces cerevisiae (strain ATCC 204508 / S288c)	117					+				-0.129025	-0.063777	-0.0447645	0.0804391	19.9919	19.9695	19.9951	19.9889	19.8493	19.8305	19.8675	19.882	19.9278	19.9407	19.8971	19.9247	19.9471	19.9471	19.9315	19.9408	20.0904	20.0379	20.0579	20.081	99619.4	0	4.29998	0.0442395	-1.14607	2.97172	0.0836652	-0.575412	3.21324	0.319871	-0.418958	3.05873
P05066	PHR1	P05066	>sp|P05066|PHR_YEAST Deoxyribodipyrimidine photo-lyase, mitochondrial OS=Saccharomyces cerevisiae (strain ATCC 204508 / S288c) GN=PHR1 PE=1 SV=1	Saccharomyces cerevisiae (strain ATCC 204508 / S288c)	16						+			-0.183288	-0.631383	-0.115094	0.0593786	9.96081	9.78311	10.0267	9.77147	9.61164	9.85149	9.76842	9.57741	9.12935	9.2018	9.32308	9.36234	9.73046	9.69088	9.77311	9.88729	9.77165	10.0968	10.0199	9.89126	66274	0	1.04166	0.0662628	-0.959225	3.5533	3.59477e-05	-3.43885	0.734268	0.19294	-0.651165	0.252475
P05150	ARG3	P05150	>sp|P05150|OTC_YEAST Ornithine carbamoyltransferase OS=Saccharomyces cerevisiae (strain ATCC 204508 / S288c) GN=ARG3 PE=1 SV=1	Saccharomyces cerevisiae (strain ATCC 204508 / S288c)	24		+		+	+	+		+	-0.310544	-1.26078	0.0149882	-2.27226	14.6048	14.51	14.6106	14.6088	14.2812	14.262	14.2414	14.3073	13.313	13.3052	13.3495	13.3234	14.5736	14.5816	14.6447	14.5942	12.2859	12.206	12.4171	12.336	37845.2	0	4.47094	0.00304626	-2.42104	8.25057	0	-9.97665	0.202738	0.745345	0.115938	8.08653
P05316	FUR4	P05316	>sp|P05316|FUR4_YEAST Uracil permease OS=Saccharomyces cerevisiae (strain ATCC 204508 / S288c) GN=FUR4 PE=3 SV=2	Saccharomyces cerevisiae (strain ATCC 204508 / S288c)	8									NaN	NaN	NaN	NaN	NaN	NaN	NaN	NaN	NaN	NaN	NaN	NaN	NaN	NaN	8.74569	NaN	NaN	NaN	NaN	NaN	NaN	NaN	NaN	NaN	71735.9	0	NaN	NaN	NaN	NaN	NaN	NaN	NaN	NaN	NaN	NaN
P05317	RPP0	P05317	>sp|P05317|RLA0_YEAST 60S acidic ribosomal protein P0 OS=Saccharomyces cerevisiae (strain ATCC 204508 / S288c) GN=RPP0 PE=1 SV=2	Saccharomyces cerevisiae (strain ATCC 204508 / S288c)	29						+			-0.0666013	-0.123771	-0.094079	-0.0621734	19.5921	19.4939	19.5405	19.5288	19.458	19.4572	19.477	19.4966	19.4021	19.4019	19.4107	19.4455	19.437	19.4341	19.4189	19.4891	19.5036	19.4609	19.4681	19.474	33717.2	0	1.60621	0.182615	-0.544222	2.78739	0.0194603	-1.00764	1.99358	0.162103	-0.749864	1.49216
P05318	RPP1A	P05318	>sp|P05318|RLA1_YEAST 60S acidic ribosomal protein P1-alpha OS=Saccharomyces cerevisiae (strain ATCC 204508 / S288c) GN=RPP1A PE=1 SV=4	Saccharomyces cerevisiae (strain ATCC 204508 / S288c)	4									-0.152408	-0.121971	-0.0280623	-0.138129	17.2461	17.4475	17.4931	17.4264	17.1774	17.2219	17.4375	17.1667	17.1705	17.2424	17.4173	17.295	18.0906	17.1578	17.0737	17.1788	16.923	17.3675	17.2574	17.5127	10907.9	0.00053749	0.930676	0.0892618	-0.831138	0.807858	0.0551209	-0.696431	0.0396438	0.81779	-0.0811988	0.454412
P05319	RPP2A	P05319	>sp|P05319|RLA2_YEAST 60S acidic ribosomal protein P2-alpha OS=Saccharomyces cerevisiae (strain ATCC 204508 / S288c) GN=RPP2A PE=1 SV=1	Saccharomyces cerevisiae (strain ATCC 204508 / S288c)	8						+			-0.149422	-0.419694	-0.221888	-0.0533457	18.0698	18.2641	18.2078	18.148	18.1362	17.9837	17.9661	18.0061	17.9189	17.8527	17.4988	17.7405	18.1524	18.0537	17.8642	17.7319	17.8653	18.313	18.1055	18.1925	10745.8	0	1.4099	0.0672213	-0.953224	2.2188	0.00101546	-2.0855	1.12632	0.08825	-1.09281	0.20452
P05373	HEM2	P05373	>sp|P05373|HEM2_YEAST Delta-aminolevulinic acid dehydratase OS=Saccharomyces cerevisiae (strain ATCC 204508 / S288c) GN=HEM2 PE=1 SV=2	Saccharomyces cerevisiae (strain ATCC 204508 / S288c)	29						+		+	0.065309	0.373693	-0.0202184	0.582694	14.2221	14.1996	14.1829	14.1964	14.279	14.2846	14.2372	14.2616	14.5985	14.5786	14.5579	14.5609	14.2254	14.15	14.148	14.1968	14.8122	14.7329	14.8071	14.7797	37740.2	0	2.55575	0.167501	0.575929	7.05222	8.8189e-05	3.3246	0.440007	0.640371	-0.167724	6.9796
P05374	CHO2	P05374	>sp|P05374|CHO2_YEAST Phosphatidylethanolamine N-methyltransferase OS=Saccharomyces cerevisiae (strain ATCC 204508 / S288c) GN=CHO2 PE=1 SV=1	Saccharomyces cerevisiae (strain ATCC 204508 / S288c)	54					+	+		+	-0.165502	-0.664336	-0.12124	-0.610127	13.2098	13.1574	13.1953	13.1595	13.0188	12.996	13.0245	13.0207	12.568	12.4326	12.5403	12.5237	13.0418	13.0484	13.0612	13.0856	12.6068	12.5587	12.5651	12.5509	101204	0	4.55277	0.0230747	-1.44441	6.08251	0	-5.02935	3.52327	0.0964043	-1.04286	7.34506
P05375	OPI3	P05375	>sp|P05375|PEM2_YEAST Phosphatidyl-N-methylethanolamine N-methyltransferase OS=Saccharomyces cerevisiae (strain ATCC 204508 / S288c) GN=OPI3 PE=1 SV=1	Saccharomyces cerevisiae (strain ATCC 204508 / S288c)	7						+		+	-0.00851059	-0.299656	0.0185144	-0.159377	15.3723	15.0941	15.3293	15.1395	15.0954	15.1964	15.2279	15.3815	14.9375	14.9793	14.8661	14.9537	15.2947	15.1579	15.3176	15.239	15.2232	14.951	15.0523	15.0711	23150.3	0	0.032297	0.885549	-0.0446181	2.20168	0.00229008	-1.73305	0.0867833	0.770161	0.104374	0.910936
P05453	SUP35	P05453	>sp|P05453|ERF3_YEAST Eukaryotic peptide chain release factor GTP-binding subunit OS=Saccharomyces cerevisiae (strain ATCC 204508 / S288c) GN=SUP35 PE=1 SV=1	Saccharomyces cerevisiae (strain ATCC 204508 / S288c)	110									-0.0352085	-0.0817037	-0.0754311	0.0184102	15.1175	15.0919	15.0198	15.0875	15.0418	15.0164	15.0419	15.076	15.014	14.9392	14.9826	15.0542	15.0299	15.0039	14.9907	14.9906	15.0828	15.0714	15.1211	15.1152	76550.9	0	0.708082	0.389594	-0.283495	1.36021	0.07217	-0.618636	1.78649	0.210945	-0.614069	0.323582
P05626	ATP4	P05626	>sp|P05626|ATPF_YEAST ATP synthase subunit 4, mitochondrial OS=Saccharomyces cerevisiae (strain ATCC 204508 / S288c) GN=ATP4 PE=1 SV=2	Saccharomyces cerevisiae (strain ATCC 204508 / S288c)	23		+			+	+	+	+	0.254875	1.27441	0.21307	0.450648	16.3206	16.3128	16.3219	16.2779	16.5701	16.5564	16.5556	16.5706	17.6148	17.5896	17.5518	17.5746	16.556	16.5025	16.53	16.4971	16.7453	16.7564	16.7663	16.7678	26925.1	0	6.34443	0.00385	2.29364	9.45519	0	10.913	4.79142	0.0227717	1.82001	7.72016
P05694	MET6	P05694	>sp|P05694|METE_YEAST 5-methyltetrahydropteroyltriglutamate--homocysteine methyltransferase OS=Saccharomyces cerevisiae (strain ATCC 204508 / S288c) GN=MET6 PE=1 SV=4	Saccharomyces cerevisiae (strain ATCC 204508 / S288c)	105				+	+	+		+	-0.262818	-0.812496	-0.0711517	-1.33594	19.295	19.2558	19.2658	19.2731	19.0118	18.9961	19.0197	19.0107	18.4673	18.471	18.4478	18.4536	19.1916	19.1996	19.1817	19.2321	17.968	17.942	17.9105	17.9254	85859.9	0	6.78719	0.00298258	-2.3966	9.63479	0	-7.38739	2.68817	0.204035	-0.625617	9.89113
P05737	RPL7A	P05737	>sp|P05737|RL7A_YEAST 60S ribosomal protein L7-A OS=Saccharomyces cerevisiae (strain ATCC 204508 / S288c) GN=RPL7A PE=1 SV=3	Saccharomyces cerevisiae (strain ATCC 204508 / S288c)	30						+			-0.0763235	-0.314927	-0.0750194	-0.0331869	19.6428	19.6183	19.6332	19.6562	19.5449	19.5483	19.5694	19.5827	19.3668	19.313	19.2797	19.3314	19.583	19.551	19.5604	19.5561	19.6186	19.6016	19.6039	19.5937	27638.2	0	3.15104	0.127967	-0.681508	5.39986	0.000283019	-2.62761	3.3863	0.184266	-0.677942	1.88367
P05738	RPL9A	P05738	>sp|P05738|RL9A_YEAST 60S ribosomal protein L9-A OS=Saccharomyces cerevisiae (strain ATCC 204508 / S288c) GN=RPL9A PE=1 SV=2	Saccharomyces cerevisiae (strain ATCC 204508 / S288c)	24						+			-0.126267	-0.360682	-0.139453	-0.0865331	18.7251	18.637	18.7426	18.706	18.514	18.573	18.5943	18.6244	18.3679	18.3406	18.3267	18.3327	18.5347	18.5634	18.5098	18.6451	18.5806	18.6227	18.6247	18.6366	21569	0	2.06888	0.0675312	-0.950376	5.17334	0.000237154	-2.88888	2.01077	0.101056	-1.01492	1.78883
P05739	RPL6B	P05739	>sp|P05739|RL6B_YEAST 60S ribosomal protein L6-B OS=Saccharomyces cerevisiae (strain ATCC 204508 / S288c) GN=RPL6B PE=1 SV=4	Saccharomyces cerevisiae (strain ATCC 204508 / S288c)	21						+			-0.0393343	-0.321846	-0.0855665	-0.0288882	19.1773	19.1125	19.1213	19.1823	19.095	19.0951	19.1425	19.1034	18.8441	18.8021	18.8178	18.842	19.0714	19.0666	19.019	19.0942	19.1314	19.1092	19.1204	19.1169	19986.5	0	0.930841	0.342693	-0.323702	5.32663	0.000215957	-2.66252	1.91385	0.180707	-0.689164	0.753587
P05740	RPL17A	P05740	>sp|P05740|RL17A_YEAST 60S ribosomal protein L17-A OS=Saccharomyces cerevisiae (strain ATCC 204508 / S288c) GN=RPL17A PE=1 SV=4	Saccharomyces cerevisiae (strain ATCC 204508 / S288c)	22						+			-0.123679	-0.35257	-0.153282	-0.0554304	18.7224	18.7441	18.7311	18.7829	18.6122	18.6231	18.5702	18.6802	18.4012	18.417	18.4433	18.3087	18.5853	18.5731	18.5721	18.6367	18.7013	18.6506	18.6892	18.7175	20549.4	0	2.47739	0.0641289	-0.979071	4.46494	0.000216476	-2.66752	3.55448	0.0622107	-1.27431	1.52793
P05743	RPL26A	P05743	>sp|P05743|RL26A_YEAST 60S ribosomal protein L26-A OS=Saccharomyces cerevisiae (strain ATCC 204508 / S288c) GN=RPL26A PE=1 SV=3	Saccharomyces cerevisiae (strain ATCC 204508 / S288c)	23						+			-0.0700631	-0.303236	-0.0490088	-0.0259409	18.6195	18.5955	18.6416	18.6528	18.5577	18.5346	18.5616	18.5752	18.2554	18.326	18.3396	18.3755	18.5195	18.5907	18.6159	18.5873	18.6457	18.5806	18.5821	18.5973	14233.7	0	2.43271	0.154759	-0.608022	4.41792	0.000474183	-2.3654	1.04891	0.342216	-0.394569	0.622395
P05744	RPL33A	P05744	>sp|P05744|RL33A_YEAST 60S ribosomal protein L33-A OS=Saccharomyces cerevisiae (strain ATCC 204508 / S288c) GN=RPL33A PE=1 SV=3	Saccharomyces cerevisiae (strain ATCC 204508 / S288c)	11						+			-0.0883775	-0.31748	-0.0845442	-0.0905972	19.0959	19.0109	19.0005	18.9872	19.0336	18.8891	18.9197	18.8986	18.7565	18.6932	18.6618	18.713	18.9467	18.9199	18.9183	18.9714	18.9773	18.9239	18.9137	18.9172	12154.1	0	1.11325	0.147466	-0.624743	4.25086	0.000294465	-2.41296	1.65418	0.19005	-0.662508	1.70389
P05745	RPL36A	P05745	>sp|P05745|RL36A_YEAST 60S ribosomal protein L36-A OS=Saccharomyces cerevisiae (strain ATCC 204508 / S288c) GN=RPL36A PE=1 SV=3	Saccharomyces cerevisiae (strain ATCC 204508 / S288c)	6					+				-0.174919	0.0246649	-0.134936	0.0641136	15.0559	15.1742	15.1341	15.0193	14.8889	14.9132	14.9421	14.9397	15.1493	15.1742	15.0875	15.0712	14.9486	14.9947	14.9498	14.9507	15.2061	15.1494	15.1373	15.1471	11124.2	0	2.45681	0.0339259	-1.27128	0.230566	0.41475	0.172339	1.9591	0.106467	-0.983573	0.827252
P05747	RPL29	P05747	>sp|P05747|RL29_YEAST 60S ribosomal protein L29 OS=Saccharomyces cerevisiae (strain ATCC 204508 / S288c) GN=RPL29 PE=1 SV=3	Saccharomyces cerevisiae (strain ATCC 204508 / S288c)	4					+	+		+	-0.383083	-0.402092	-0.020443	-0.464154	13.8496	13.8298	13.9484	14.1226	13.3901	13.4748	13.6669	13.6863	13.6366	13.3446	13.6904	13.4704	13.8959	14.0166	13.7048	14.0514	13.6904	13.0952	13.5581	13.5501	6668.79	0	2.08681	0.00854148	-1.92717	2.09001	0.00122267	-1.97577	0.0710117	0.777539	-0.100728	1.71516
P05748	RPL15A	P05748	>sp|P05748|RL15A_YEAST 60S ribosomal protein L15-A OS=Saccharomyces cerevisiae (strain ATCC 204508 / S288c) GN=RPL15A PE=1 SV=3	Saccharomyces cerevisiae (strain ATCC 204508 / S288c)	20						+			-0.109959	-0.314006	-0.143109	-0.0645566	18.7233	18.7024	18.7326	18.7227	18.5876	18.571	18.637	18.6456	18.3993	18.4008	18.4546	18.3703	18.5685	18.6133	18.5653	18.5614	18.6904	18.6226	18.6282	18.6815	24422.2	0	2.8883	0.0725194	-0.921023	5.54449	0.000285375	-2.64525	4.34512	0.0638167	-1.25863	1.86285
P05749	RPL22A	P05749	>sp|P05749|RL22A_YEAST 60S ribosomal protein L22-A OS=Saccharomyces cerevisiae (strain ATCC 204508 / S288c) GN=RPL22A PE=1 SV=3	Saccharomyces cerevisiae (strain ATCC 204508 / S288c)	7						+			-0.0129833	0.110803	0.0644493	-0.0973525	17.2121	17.3502	17.1749	17.2392	17.2862	17.1351	17.2407	17.2625	17.3404	17.3272	17.3119	17.4401	17.286	17.3212	17.3357	17.2913	17.1041	17.2095	17.1128	17.1607	13693.4	0	0.094104	0.771533	-0.0863456	1.23046	0.0467008	0.750693	0.810441	0.291459	0.461682	1.13458
P05750	RPS3	P05750	>sp|P05750|RS3_YEAST 40S ribosomal protein S3 OS=Saccharomyces cerevisiae (strain ATCC 204508 / S288c) GN=RPS3 PE=1 SV=5	Saccharomyces cerevisiae (strain ATCC 204508 / S288c)	46						+			-0.0915084	-0.188762	-0.126231	-0.0287776	19.9118	19.8438	19.887	19.9172	19.7671	19.8038	19.7953	19.8276	19.6733	19.7011	19.7188	19.7115	19.7506	19.7637	19.7655	19.7751	19.8733	19.8632	19.857	19.8512	26502.8	0	2.33257	0.106866	-0.75705	4.15995	0.00332521	-1.57993	3.44703	0.0904411	-1.07451	0.826874
P05755	RPS9B	P05755	>sp|P05755|RS9B_YEAST 40S ribosomal protein S9-B OS=Saccharomyces cerevisiae (strain ATCC 204508 / S288c) GN=RPS9B PE=1 SV=4	Saccharomyces cerevisiae (strain ATCC 204508 / S288c)	3						+		+	-0.0524547	-0.178249	-0.165399	-0.153525	15.6805	15.8244	15.5669	15.6355	15.6426	15.5897	15.7907	15.4744	15.4228	15.5663	15.58	15.4252	15.3918	15.5627	15.6016	15.4896	15.4036	15.5356	15.6089	15.5451	22298.7	0	0.250947	0.389945	-0.283099	1.37064	0.0165206	-1.05174	1.22414	0.109278	-0.965093	1.16076
P05756	RPS13	P05756	>sp|P05756|RS13_YEAST 40S ribosomal protein S13 OS=Saccharomyces cerevisiae (strain ATCC 204508 / S288c) GN=RPS13 PE=1 SV=3	Saccharomyces cerevisiae (strain ATCC 204508 / S288c)	15						+			-0.0776706	-0.209615	-0.0890927	0.0318341	19.4248	19.363	19.4232	19.4066	19.2972	19.2981	19.3604	19.3513	19.2148	19.1714	19.195	19.1981	19.306	19.3467	19.3019	19.3067	19.4264	19.4271	19.4485	19.4431	17028.9	0	1.891	0.143787	-0.63559	4.7679	0.00196613	-1.79232	2.6089	0.159635	-0.756106	1.07021
P05759	RPS31	P05759	>sp|P05759|RS27A_YEAST Ubiquitin-40S ribosomal protein S31 OS=Saccharomyces cerevisiae (strain ATCC 204508 / S288c) GN=RPS31 PE=1 SV=3	Saccharomyces cerevisiae (strain ATCC 204508 / S288c)	9									0.0217805	0.0876656	0.134506	0.0597591	18.0529	17.9678	18.0268	18.0674	18.0066	18.0199	18.0591	18.1164	18.0776	18.1235	18.1056	18.1589	18.1764	18.0857	18.2085	18.1824	18.1673	18.0092	18.0838	18.0937	17216.1	0	0.272471	0.587969	0.163738	1.70415	0.0571412	0.685894	2.09025	0.103494	0.99914	0.751644
P05986	TPK3	P05986	>sp|P05986|KAPC_YEAST cAMP-dependent protein kinase type 3 OS=Saccharomyces cerevisiae (strain ATCC 204508 / S288c) GN=TPK3 PE=1 SV=2	Saccharomyces cerevisiae (strain ATCC 204508 / S288c)	12						+		+	-0.0501645	-0.33418	-0.117074	-0.108582	12.0685	12.1005	12.1219	12.1191	12.0032	12.0535	12.0101	12.1425	11.7672	11.8858	11.704	11.7162	11.9211	11.9675	11.9592	12.0939	12.0255	11.9819	11.9873	11.9808	45977.3	0.00053749	0.711563	0.296653	-0.373435	3.60656	0.000523636	-2.33243	1.59962	0.13947	-0.839274	3.2631
P06100	CDC36	P06100	>sp|P06100|NOT2_YEAST General negative regulator of transcription subunit 2 OS=Saccharomyces cerevisiae (strain ATCC 204508 / S288c) GN=CDC36 PE=1 SV=1	Saccharomyces cerevisiae (strain ATCC 204508 / S288c)	7						+		+	-0.000656366	-0.351509	-0.0325778	-0.471482	12.5439	12.4965	12.648	12.6729	12.5774	12.6242	12.5098	12.6473	12.1249	12.2301	12.2213	12.3789	12.6073	12.5302	12.6378	12.4557	12.019	12.2328	12.0893	12.1342	22362.5	0	0.0042364	0.986653	-0.00432514	2.71033	0.000930628	-2.10295	0.223213	0.57333	-0.20546	3.59491
P06101	CDC37	P06101	>sp|P06101|CDC37_YEAST Hsp90 co-chaperone Cdc37 OS=Saccharomyces cerevisiae (strain ATCC 204508 / S288c) GN=CDC37 PE=1 SV=2	Saccharomyces cerevisiae (strain ATCC 204508 / S288c)	69		+			+	+		+	0.382596	1.1928	0.158492	0.290001	15.3979	15.3797	15.3661	15.3801	15.7821	15.7412	15.7407	15.7902	16.5608	16.5394	16.6024	16.5924	15.5842	15.5123	15.4823	15.5789	15.6436	15.6684	15.6811	15.6907	58385	0	6.67464	0.000920635	3.33585	9.42594	0	10.2933	3.05704	0.0637161	1.25846	6.46206
P06102	NOT3	P06102	>sp|P06102|NOT3_YEAST General negative regulator of transcription subunit 3 OS=Saccharomyces cerevisiae (strain ATCC 204508 / S288c) GN=NOT3 PE=1 SV=2	Saccharomyces cerevisiae (strain ATCC 204508 / S288c)	61						+		+	-0.045023	-0.111914	-0.0141761	-0.192164	12.5276	12.5004	12.5665	12.5646	12.502	12.4665	12.4928	12.5178	12.4904	12.3457	12.3873	12.4881	12.5399	12.4912	12.5158	12.5556	12.2973	12.3851	12.3796	12.3286	94403.1	0	1.24133	0.292836	-0.377738	1.51497	0.03959	-0.800785	0.2762	0.743234	-0.116921	3.46767
P06103	PRT1	P06103	>sp|P06103|EIF3B_YEAST Eukaryotic translation initiation factor 3 subunit B OS=Saccharomyces cerevisiae (strain ATCC 204508 / S288c) GN=PRT1 PE=1 SV=1	Saccharomyces cerevisiae (strain ATCC 204508 / S288c)	74						+			-0.0124276	-0.236183	-0.0828063	-0.0711899	15.3741	15.3745	15.4287	15.4204	15.3795	15.3835	15.3877	15.3973	15.1568	15.1601	15.161	15.175	15.3365	15.32	15.2884	15.3216	15.3212	15.3154	15.321	15.3554	88129.9	0	0.355054	0.71524	-0.107987	5.3575	0.00117484	-2.0513	2.46128	0.175444	-0.703186	2.21309
P06104	RAD6	P06104	>sp|P06104|UBC2_YEAST Ubiquitin-conjugating enzyme E2 2 OS=Saccharomyces cerevisiae (strain ATCC 204508 / S288c) GN=RAD6 PE=1 SV=1	Saccharomyces cerevisiae (strain ATCC 204508 / S288c)	4								+	0.200248	0.30347	-0.479609	0.201624	12.3961	11.8875	12.2512	12.2854	12.3546	12.4471	12.2511	12.5684	13.5047	12.8215	11.527	12.1809	11.8244	11.8274	10.7559	12.4941	12.4193	12.1352	12.4093	12.6629	19705.7	0	0.763319	0.0809961	0.873254	0.288403	0.0870844	0.563572	0.603243	0.102535	-1.00749	0.62163
P06105	SCP160	P06105	>sp|P06105|SC160_YEAST Protein SCP160 OS=Saccharomyces cerevisiae (strain ATCC 204508 / S288c) GN=SCP160 PE=1 SV=3	Saccharomyces cerevisiae (strain ATCC 204508 / S288c)	149					+	+		+	-0.125907	-0.233464	-0.06037	-0.0904441	16.2104	16.1597	16.1905	16.1814	16.0445	16.0537	16.0505	16.0897	15.9667	15.9323	15.95	15.9591	16.142	16.0927	16.0944	16.1714	16.0872	16.0925	16.087	16.1136	134810	0	3.86173	0.0482043	-1.098	5.74362	0.00115191	-2.06848	1.48203	0.269673	-0.495273	3.4955
P06106	MET17	P06106	>sp|P06106|MET17_YEAST Protein MET17 OS=Saccharomyces cerevisiae (strain ATCC 204508 / S288c) GN=MET17 PE=1 SV=3	Saccharomyces cerevisiae (strain ATCC 204508 / S288c)	41					+	+		+	-0.294613	-0.238379	-0.0975904	-0.820755	19.2078	19.0856	19.1409	19.1152	18.8662	18.8213	18.8097	18.8738	18.9192	18.8873	18.8891	18.9004	19.0737	19.0378	19.0172	19.0304	18.3304	18.2932	18.3332	18.3096	48671.7	0	4.14625	0.00431231	-2.25644	3.92566	0.00154056	-1.87617	1.83788	0.159664	-0.758179	7.00915
P06115	CTT1	P06115	>sp|P06115|CATT_YEAST Catalase T OS=Saccharomyces cerevisiae (strain ATCC 204508 / S288c) GN=CTT1 PE=1 SV=3	Saccharomyces cerevisiae (strain ATCC 204508 / S288c)	62					+	+	+	+	0.324887	-0.784319	-0.187968	0.52801	15.3914	15.3723	15.3802	15.3911	15.7253	15.6983	15.6876	15.7234	14.5682	14.5832	14.6116	14.6348	15.2021	15.1674	15.1888	15.225	15.929	15.8742	15.9292	15.9148	64583.3	0	7.14123	0.00120231	2.94232	8.39359	0	-6.78898	5.17945	0.0300497	-1.66461	7.67754
P06168	ILV5	P06168	>sp|P06168|ILV5_YEAST Ketol-acid reductoisomerase, mitochondrial OS=Saccharomyces cerevisiae (strain ATCC 204508 / S288c) GN=ILV5 PE=1 SV=1	Saccharomyces cerevisiae (strain ATCC 204508 / S288c)	51								+	-0.137885	-0.042963	-0.0243936	-0.232361	18.5383	18.5188	18.5529	18.6145	18.4088	18.3826	18.4123	18.4693	18.5373	18.4648	18.4997	18.5509	18.5296	18.5132	18.5121	18.572	18.3104	18.3239	18.3404	18.3205	44368.4	0	2.60948	0.0506169	-1.08069	0.743086	0.203834	-0.334685	0.436023	0.589402	-0.195188	4.41919
P06169	PDC1	P06169	>sp|P06169|PDC1_YEAST Pyruvate decarboxylase isozyme 1 OS=Saccharomyces cerevisiae (strain ATCC 204508 / S288c) GN=PDC1 PE=1 SV=7	Saccharomyces cerevisiae (strain ATCC 204508 / S288c)	86					+	+			-0.133461	-0.275028	-0.112038	-0.0857258	21.6153	21.556	21.5552	21.5457	21.4465	21.4327	21.4108	21.4483	21.3517	21.257	21.256	21.3074	21.4444	21.4665	21.4373	21.4758	21.5002	21.4957	21.4634	21.47	61495.4	0	3.49299	0.0455905	-1.12983	4.20027	0.000780723	-2.15007	3.05962	0.110088	-0.94693	2.46304
P06174	HEM4	P06174	>sp|P06174|HEM4_YEAST Uroporphyrinogen-III synthase OS=Saccharomyces cerevisiae (strain ATCC 204508 / S288c) GN=HEM4 PE=1 SV=2	Saccharomyces cerevisiae (strain ATCC 204508 / S288c)	15						+		+	-0.112441	-0.290041	0.0145695	-0.127093	11.5763	11.5399	11.5823	11.5071	11.3518	11.4301	11.5263	11.4477	11.1927	11.2525	11.2583	11.3419	11.5025	11.5663	11.6707	11.5243	11.3774	11.3575	11.4538	11.5086	30911.6	0	1.51936	0.0944909	-0.804103	3.75448	0.000779221	-2.14334	0.133159	0.772585	0.103157	1.75965
P06182	CYC3	P06182	>sp|P06182|CCHL_YEAST Cytochrome c heme lyase OS=Saccharomyces cerevisiae (strain ATCC 204508 / S288c) GN=CYC3 PE=1 SV=1	Saccharomyces cerevisiae (strain ATCC 204508 / S288c)	14					+				-0.187236	0.0808585	0.102906	-0.0195379	12.5233	12.4312	12.4881	12.5047	12.2504	12.3189	12.3343	12.2949	12.5651	12.598	12.5817	12.526	12.4975	12.7154	12.6059	12.5403	12.4408	12.4261	12.4722	12.5302	30080.8	0	3.34868	0.0220125	-1.47398	1.7367	0.0653497	0.645943	1.03418	0.183801	0.679453	0.263752
P06197	PIS1	P06197	>sp|P06197|PIS_YEAST CDP-diacylglycerol--inositol 3-phosphatidyltransferase OS=Saccharomyces cerevisiae (strain ATCC 204508 / S288c) GN=PIS1 PE=1 SV=1	Saccharomyces cerevisiae (strain ATCC 204508 / S288c)	10									-0.0170052	-0.0822546	0.0219185	0.0238907	14.1143	14.0621	14.2177	14.1407	14.1441	14.1202	14.0683	14.1342	14.0653	14.0681	14.0006	14.0719	14.2194	14.0793	14.2229	14.1009	14.2007	14.158	14.137	14.1347	24823.7	0	0.181752	0.67521	-0.124547	1.18196	0.0762667	-0.60208	0.169662	0.682358	0.146099	0.275775
P06208	LEU4	P06208	>sp|P06208|LEU1_YEAST 2-isopropylmalate synthase OS=Saccharomyces cerevisiae (strain ATCC 204508 / S288c) GN=LEU4 PE=1 SV=1	Saccharomyces cerevisiae (strain ATCC 204508 / S288c)	55					+	+		+	-0.137223	-0.55113	0.0767457	-0.523737	16.0285	15.9558	15.9911	16.0292	15.8514	15.8466	15.8717	15.8859	15.4858	15.4137	15.4348	15.4657	16.0542	16.0834	16.0756	16.0984	15.4881	15.4616	15.4783	15.4817	68408.9	0	3.3528	0.044168	-1.14569	6.37832	5.50688e-05	-4.45405	2.0849	0.197223	0.640569	6.90174
P06242	KIN28	P06242	>sp|P06242|KIN28_YEAST Serine/threonine-protein kinase KIN28 OS=Saccharomyces cerevisiae (strain ATCC 204508 / S288c) GN=KIN28 PE=1 SV=1	Saccharomyces cerevisiae (strain ATCC 204508 / S288c)	7						+		+	-0.2353	-0.842368	-0.0524893	-0.296487	11.6187	11.8102	11.882	11.8136	11.5798	11.6713	11.1691	11.7631	11.2039	10.5786	11.0426	10.93	11.7642	11.7532	11.6494	11.7478	11.7701	11.4455	11.3606	11.3623	35246.9	0.00245339	0.822916	0.0651924	-0.96937	2.95587	3.60952e-05	-3.45033	0.362932	0.408578	-0.322899	1.41161
P06244	TPK1	P06244	>sp|P06244|KAPA_YEAST cAMP-dependent protein kinase type 1 OS=Saccharomyces cerevisiae (strain ATCC 204508 / S288c) GN=TPK1 PE=1 SV=3	Saccharomyces cerevisiae (strain ATCC 204508 / S288c)	14		+				+		+	-0.0136113	-0.981167	-0.0985386	-0.438401	12.1979	12.0674	12.2909	12.1304	12.1208	12.2433	12.1026	12.1655	11.2397	11.0395	11.1047	11.3781	12.0966	12.1055	12.026	12.0643	11.6658	11.7865	11.764	11.7166	46075.8	0	0.0862599	0.771076	-0.0865805	4.47688	0	-5.18852	0.990118	0.192542	-0.651961	3.68948
P06245	TPK2	P06245	>sp|P06245|KAPB_YEAST cAMP-dependent protein kinase type 2 OS=Saccharomyces cerevisiae (strain ATCC 204508 / S288c) GN=TPK2 PE=1 SV=2	Saccharomyces cerevisiae (strain ATCC 204508 / S288c)	24		+				+		+	-0.0430658	-1.03969	-0.0569909	-0.552626	14.3266	14.2925	14.3181	14.317	14.2687	14.2699	14.3065	14.2369	13.3069	13.3016	13.2565	13.2304	14.2169	14.2457	14.2617	14.3019	13.761	13.7863	13.7059	13.7905	44219.5	0	1.44293	0.298565	-0.371222	8.49792	0	-8.6804	1.60222	0.280703	-0.478129	6.72509
P06367	RPS14A	P06367	>sp|P06367|RS14A_YEAST 40S ribosomal protein S14-A OS=Saccharomyces cerevisiae (strain ATCC 204508 / S288c) GN=RPS14A PE=1 SV=5	Saccharomyces cerevisiae (strain ATCC 204508 / S288c)	28						+			-0.027914	-0.314183	-0.0515299	-0.0353494	19.2323	19.1438	19.2444	19.2559	19.1665	19.1254	19.2653	19.2076	18.8153	18.9111	18.9207	18.9726	19.1339	19.1299	19.2117	19.1948	19.2106	19.1337	19.177	19.2138	14536.6	0	0.297342	0.519623	-0.200377	3.55473	0.000648488	-2.21917	0.770474	0.348684	-0.387387	0.513282
P06633	HIS3	P06633	>sp|P06633|HIS7_YEAST Imidazoleglycerol-phosphate dehydratase OS=Saccharomyces cerevisiae (strain ATCC 204508 / S288c) GN=HIS3 PE=1 SV=2	Saccharomyces cerevisiae (strain ATCC 204508 / S288c)	15		+		+	+	+	+	+	-0.600206	-1.23002	-0.313615	-1.74507	16.769	16.5765	16.5751	16.5847	15.9897	15.9867	16.0304	16.0977	15.4488	15.3748	15.4037	15.3579	16.3303	16.3024	16.2988	16.3193	14.9691	14.7662	14.909	14.8808	23833.2	0	4.49279	0	-3.89337	6.44739	0	-8.11482	3.2041	0.017503	-2.11674	6.8005
P06634	DED1	P06634	>sp|P06634|DED1_YEAST ATP-dependent RNA helicase DED1 OS=Saccharomyces cerevisiae (strain ATCC 204508 / S288c) GN=DED1 PE=1 SV=2	Saccharomyces cerevisiae (strain ATCC 204508 / S288c)	66						+			-0.119581	-0.240427	-0.0673132	-0.0640554	16.3866	16.3563	16.4047	16.414	16.275	16.2564	16.2617	16.2901	16.1471	16.1118	16.156	16.185	16.3309	16.2885	16.3504	16.3225	16.3405	16.3342	16.3036	16.3271	65552.8	0	3.72008	0.0557685	-1.0419	4.73181	0.00119184	-2.00818	2.00295	0.229418	-0.569831	2.27317
P06700	SIR2	P06700	>sp|P06700|SIR2_YEAST NAD-dependent histone deacetylase SIR2 OS=Saccharomyces cerevisiae (strain ATCC 204508 / S288c) GN=SIR2 PE=1 SV=1	Saccharomyces cerevisiae (strain ATCC 204508 / S288c)	13					+	+			-0.332096	-0.651712	0.0144429	-0.0417631	10.2709	10.5453	10.2935	10.5343	10.1181	10.2084	9.91423	10.075	10.0476	9.61207	9.64425	9.73332	10.4834	10.4515	10.2275	10.5395	10.3309	10.2231	10.4812	10.4418	63261.9	0	1.8579	0.013391	-1.68872	2.7141	0.000239203	-2.90573	0.050033	0.838756	0.0717849	0.171223
P06701	SIR3	P06701	>sp|P06701|SIR3_YEAST Regulatory protein SIR3 OS=Saccharomyces cerevisiae (strain ATCC 204508 / S288c) GN=SIR3 PE=1 SV=6	Saccharomyces cerevisiae (strain ATCC 204508 / S288c)	32					+	+		+	-0.165605	-0.530281	-0.0988111	-0.111263	10.8938	10.782	10.8527	10.894	10.6206	10.7611	10.7505	10.6279	10.2798	10.3443	10.1437	10.5336	10.7773	10.7564	10.7698	10.7238	10.7117	10.7308	10.7544	10.7807	111360	0	1.93193	0.0454224	-1.13189	3.09894	0.000235294	-2.86293	1.84814	0.157522	-0.766496	1.98151
P06704	CDC31	P06704	>sp|P06704|CDC31_YEAST Cell division control protein 31 OS=Saccharomyces cerevisiae (strain ATCC 204508 / S288c) GN=CDC31 PE=1 SV=2	Saccharomyces cerevisiae (strain ATCC 204508 / S288c)	8					+	+		+	0.202917	0.889831	0.0606043	0.488436	11.1792	11.2777	11.2552	11.1895	11.506	11.4607	11.4036	11.343	12.1223	12.0423	12.3168	11.9795	11.39	11.3017	11.1961	11.2563	11.5829	11.7929	11.6597	11.8199	18751	0	2.49517	0.0236802	1.42072	4.5919	0	5.02221	0.603623	0.327265	0.410896	3.69509
P06738	GPH1	P06738	>sp|P06738|PHSG_YEAST Glycogen phosphorylase OS=Saccharomyces cerevisiae (strain ATCC 204508 / S288c) GN=GPH1 PE=1 SV=4	Saccharomyces cerevisiae (strain ATCC 204508 / S288c)	100		+			+	+		+	-0.129879	-1.28827	-0.129066	-0.799334	16.4949	16.507	16.504	16.5175	16.3527	16.3482	16.3877	16.4153	15.2318	15.1959	15.1859	15.2567	16.3588	16.3601	16.3925	16.3958	15.7263	15.6987	15.6908	15.7103	103275	0	3.65393	0.0467413	-1.11493	9.45117	0	-11.0121	4.61854	0.0786488	-1.16196	9.85877
P06773	DCD1	P06773	>sp|P06773|DCTD_YEAST Deoxycytidylate deaminase OS=Saccharomyces cerevisiae (strain ATCC 204508 / S288c) GN=DCD1 PE=1 SV=2	Saccharomyces cerevisiae (strain ATCC 204508 / S288c)	11									-0.0515425	-0.0125093	-0.131334	0.111403	10.837	10.6285	10.7949	10.6384	10.667	10.6203	10.6955	10.7099	10.7435	10.6886	10.7027	10.7141	10.6514	10.5559	10.5077	10.6585	10.8692	10.7588	10.9153	10.8011	35646.1	0	0.397425	0.338646	-0.328359	0.0826671	0.651934	-0.0808677	1.04749	0.150623	-0.796206	0.881541
P06774	HAP2	P06774	>sp|P06774|HAP2_YEAST Transcriptional activator HAP2 OS=Saccharomyces cerevisiae (strain ATCC 204508 / S288c) GN=HAP2 PE=1 SV=1	Saccharomyces cerevisiae (strain ATCC 204508 / S288c)	11					+		+	+	-0.315676	0.133247	0.412654	-0.339499	9.14822	9.08967	9.02731	8.92254	8.96071	8.73658	8.46465	8.7631	9.16729	9.02188	9.06474	9.46682	9.34768	9.68003	9.51422	9.29643	8.76518	8.57106	8.62626	8.86724	29867.2	0.00347463	1.50534	0.0211822	-1.48336	0.558464	0.0694842	0.630594	2.22085	0.0175543	2.06902	2.20003
P06775	HIP1	P06775	>sp|P06775|HIP1_YEAST Histidine permease OS=Saccharomyces cerevisiae (strain ATCC 204508 / S288c) GN=HIP1 PE=1 SV=2	Saccharomyces cerevisiae (strain ATCC 204508 / S288c)	14		+		+	+	+		+	-0.379701	1.58617	-0.314629	1.05958	8.3321	8.15581	8.42644	8.80069	8.53623	8.25758	7.69844	7.70399	9.87398	10.0256	10.1021	10.0581	8.69009	7.92868	8.50544	7.33231	9.70797	9.28286	9.57882	9.38369	66006.4	0	0.748678	0.0494084	-1.08746	4.46379	0	6.47938	0.414687	0.169097	-0.722054	3.15387
P06776	PDE2	P06776	>sp|P06776|PDE2_YEAST 3',5'-cyclic-nucleotide phosphodiesterase 2 OS=Saccharomyces cerevisiae (strain ATCC 204508 / S288c) GN=PDE2 PE=1 SV=2	Saccharomyces cerevisiae (strain ATCC 204508 / S288c)	13						+			-0.0767319	-0.294121	-0.0129614	-0.0478599	11.0404	10.9823	11.0374	10.9924	10.9803	10.8681	10.9609	10.9363	10.7788	10.5538	10.6996	10.8439	11.0141	10.9049	11.0065	11.0751	11.1216	10.8751	10.977	10.8873	60999.8	0.00053749	1.43228	0.16006	-0.596097	2.42197	0.00200082	-1.79049	0.126831	0.793744	-0.093702	0.349941
P06777	RAD1	P06777	>sp|P06777|RAD1_YEAST DNA repair protein RAD1 OS=Saccharomyces cerevisiae (strain ATCC 204508 / S288c) GN=RAD1 PE=1 SV=1	Saccharomyces cerevisiae (strain ATCC 204508 / S288c)	16						+			-0.0578032	-0.175236	-0.217444	0.175446	9.81166	9.27608	9.79333	9.64781	9.40617	9.68036	9.57831	9.63282	9.316	9.55493	9.55175	9.40524	9.46614	9.49046	8.88325	9.81925	9.90223	9.78288	9.8661	9.67944	126370	0.00053749	0.16135	0.4492	-0.242974	0.603522	0.0485646	-0.73832	0.417178	0.190901	-0.657149	0.624267
P06778	RAD52	P06778	>sp|P06778|RAD52_YEAST DNA repair and recombination protein RAD52 OS=Saccharomyces cerevisiae (strain ATCC 204508 / S288c) GN=RAD52 PE=1 SV=2	Saccharomyces cerevisiae (strain ATCC 204508 / S288c)	26						+			-0.00658774	0.160509	-0.0639286	0.0674286	11.0871	11.1436	11.1437	11.1824	11.1131	11.0366	11.1597	11.221	11.219	11.2147	11.3964	11.3687	11.0669	11.0809	11.1128	11.0405	11.2274	11.3041	11.1668	11.1282	52403.6	0	0.0531678	0.881474	-0.0458853	1.66728	0.01628	1.05583	1.38216	0.259051	-0.51254	0.772726
P06779	RAD7	P06779	>sp|P06779|RAD7_YEAST DNA repair protein RAD7 OS=Saccharomyces cerevisiae (strain ATCC 204508 / S288c) GN=RAD7 PE=1 SV=3	Saccharomyces cerevisiae (strain ATCC 204508 / S288c)	12						+			-0.0748839	-0.251347	0.111481	-0.0557909	10.3919	9.96399	10.1293	10.1897	10.1834	10.1792	9.88298	10.1298	9.85433	9.99349	9.82997	9.99172	10.1886	10.4382	10.3317	10.1624	10.1309	10.2429	10.2347	9.84323	63777.4	0	0.272341	0.316232	-0.350625	1.36111	0.00818256	-1.26559	0.459024	0.248829	0.532378	0.167738
P06780	RHO1	P06780	>sp|P06780|RHO1_YEAST GTP-binding protein RHO1 OS=Saccharomyces cerevisiae (strain ATCC 204508 / S288c) GN=RHO1 PE=1 SV=3	Saccharomyces cerevisiae (strain ATCC 204508 / S288c)	13						+		+	-0.0822558	-0.42131	-0.0347819	-0.384683	16.9225	16.7933	16.8494	16.8523	16.7561	16.6954	16.7798	16.857	16.4863	16.3618	16.4039	16.4802	16.8251	16.7491	16.8446	16.8595	16.4946	16.4752	16.4944	16.4145	23152.5	0	0.992003	0.167181	-0.576741	4.3548	0.000174033	-3.00547	0.429418	0.49293	-0.255634	4.65484
P06781	RHO2	P06781	>sp|P06781|RHO2_YEAST GTP-binding protein RHO2 OS=Saccharomyces cerevisiae (strain ATCC 204508 / S288c) GN=RHO2 PE=1 SV=2	Saccharomyces cerevisiae (strain ATCC 204508 / S288c)	7					+	+		+	-0.196673	-0.251982	-0.0950692	-0.229101	12.2181	12.1977	12.1299	12.3819	12.1031	12.0486	11.9413	12.0479	11.8336	11.8736	12.0305	12.182	12.2008	12.22	11.9639	12.1626	12.0055	11.9592	12.0014	12.0451	21478.8	0	1.68013	0.0390218	-1.2046	1.4067	0.00773004	-1.28622	0.557642	0.249806	-0.529606	2.1835
P06782	SNF1	P06782	>sp|P06782|SNF1_YEAST Carbon catabolite-derepressing protein kinase OS=Saccharomyces cerevisiae (strain ATCC 204508 / S288c) GN=SNF1 PE=1 SV=1	Saccharomyces cerevisiae (strain ATCC 204508 / S288c)	37									-0.0561459	-0.0917652	-0.0616632	0.0589409	13.684	13.6657	13.699	13.6433	13.577	13.6503	13.6051	13.635	13.6621	13.4981	13.5728	13.5919	13.5858	13.599	13.632	13.6285	13.7258	13.7239	13.7174	13.7606	72045.4	0	1.49344	0.225046	-0.467047	1.36998	0.0592016	-0.675811	2.01686	0.249635	-0.52936	2.05381
P06783	STE3	P06783	>sp|P06783|STE3_YEAST Pheromone a factor receptor OS=Saccharomyces cerevisiae (strain ATCC 204508 / S288c) GN=STE3 PE=1 SV=1	Saccharomyces cerevisiae (strain ATCC 204508 / S288c)	8					+				-0.449565	NaN	NaN	NaN	10.1674	10.0965	10.1719	10.3564	9.92705	NaN	NaN	9.56992	NaN	NaN	9.91567	NaN	NaN	NaN	NaN	NaN	NaN	NaN	NaN	NaN	53708.2	0	1.51193	0.0121566	-1.89332	NaN	NaN	NaN	NaN	NaN	NaN	NaN
P06784	STE7	P06784	>sp|P06784|STE7_YEAST Serine/threonine-protein kinase STE7 OS=Saccharomyces cerevisiae (strain ATCC 204508 / S288c) GN=STE7 PE=1 SV=1	Saccharomyces cerevisiae (strain ATCC 204508 / S288c)	11									-0.0575042	-0.100333	-0.155011	0.0830088	10.1049	9.99422	10.0418	9.8188	10.0393	10.0965	9.71756	9.87634	9.93483	9.88016	9.73811	10.0053	9.75842	9.87099	9.71751	9.9928	10.1293	9.66434	10.3918	10.1064	57708.9	0.000771803	0.218624	0.393685	-0.280189	0.560865	0.091918	-0.546728	0.901309	0.14163	-0.828389	0.201772
P06785	CDC21	P06785	>sp|P06785|TYSY_YEAST Thymidylate synthase OS=Saccharomyces cerevisiae (strain ATCC 204508 / S288c) GN=CDC21 PE=1 SV=1	Saccharomyces cerevisiae (strain ATCC 204508 / S288c)	23						+			-0.0320213	0.159326	-0.0127549	0.092231	13.3527	13.3361	13.4218	13.4326	13.36	13.2813	13.4042	13.3694	13.584	13.5522	13.5149	13.5293	13.362	13.382	13.3774	13.3707	13.4961	13.4397	13.5324	13.4439	35047.2	0	0.395833	0.460138	-0.2363	2.85215	0.00889174	1.23942	0.205447	0.774405	-0.102342	1.50923
P06786	TOP2	P06786	>sp|P06786|TOP2_YEAST DNA topoisomerase 2 OS=Saccharomyces cerevisiae (strain ATCC 204508 / S288c) GN=TOP2 PE=1 SV=2	Saccharomyces cerevisiae (strain ATCC 204508 / S288c)	91					+	+		+	-0.156164	-0.944607	-0.037379	-0.513482	12.1254	12.1001	12.1055	12.1387	11.9628	12.0198	11.9606	11.9019	11.1529	11.184	11.1551	11.1994	12.0589	12.0986	12.0728	12.0899	11.6568	11.5709	11.5984	11.5896	164215	0	3.04738	0.0353005	-1.24267	9.06911	0	-8.25525	1.60468	0.398033	-0.332047	6.56516
P06787	CMD1	P06787	>sp|P06787|CALM_YEAST Calmodulin OS=Saccharomyces cerevisiae (strain ATCC 204508 / S288c) GN=CMD1 PE=1 SV=1	Saccharomyces cerevisiae (strain ATCC 204508 / S288c)	17					+	+		+	0.226686	0.371762	0.195181	-0.278414	13.8526	14.1187	14.0264	14.0968	14.3258	14.2449	14.2074	14.2232	14.2922	14.4483	14.4244	14.4167	14.3026	14.1957	14.2154	14.1616	13.5845	13.8475	13.6726	13.8762	16134.9	0	1.86255	0.0278613	1.36715	2.74956	0.000641176	2.18987	1.56125	0.0779703	1.16604	1.62757
P06838	RAD10	P06838	>sp|P06838|RAD10_YEAST DNA repair protein RAD10 OS=Saccharomyces cerevisiae (strain ATCC 204508 / S288c) GN=RAD10 PE=1 SV=1	Saccharomyces cerevisiae (strain ATCC 204508 / S288c)	5						+			-0.00285125	-0.211619	-0.191037	-0.0378168	9.655	9.78052	9.71316	9.51505	9.43148	9.77811	9.96365	9.47909	NaN	9.3803	9.39982	9.58282	8.93289	9.60116	9.55489	9.81065	9.60667	9.74897	9.35732	9.7995	24311.3	0.00450146	0.00691101	0.967123	-0.0119682	1.24472	0.0130364	-1.13852	0.431456	0.196581	-0.642591	0.124115
P06839	RAD3	P06839	>sp|P06839|RAD3_YEAST DNA repair helicase RAD3 OS=Saccharomyces cerevisiae (strain ATCC 204508 / S288c) GN=RAD3 PE=1 SV=1	Saccharomyces cerevisiae (strain ATCC 204508 / S288c)	31						+			-0.0975003	-0.421379	-0.0935624	-0.0317492	10.9601	10.9919	11.1454	11.0389	10.9499	10.9167	10.9531	10.9266	10.6761	10.6108	10.5121	10.6518	10.8054	10.9587	10.9826	11.0152	11.0481	10.9776	10.9925	10.9911	89786.1	0	1.24551	0.125027	-0.689364	3.62003	0.000223187	-2.73159	0.745168	0.225445	-0.578845	0.308136
P06843	SPT2	P06843	>sp|P06843|SPT2_YEAST Protein SPT2 OS=Saccharomyces cerevisiae (strain ATCC 204508 / S288c) GN=SPT2 PE=1 SV=1	Saccharomyces cerevisiae (strain ATCC 204508 / S288c)	14					+	+			-0.222567	0.360005	0.0903008	-0.0449805	10.8646	10.8061	10.8585	10.7086	10.5344	10.5039	10.5099	10.7994	11.2021	11.2986	11.1886	10.9886	10.9532	11.0995	10.8565	10.6899	10.7097	10.6568	10.8823	10.8093	38551.3	0.00053749	1.50044	0.0359638	-1.23798	2.53952	0.00114977	2.06407	0.431601	0.287769	0.467319	0.305079
P06844	SPT3	P06844	>sp|P06844|SPT3_YEAST Protein SPT3 OS=Saccharomyces cerevisiae (strain ATCC 204508 / S288c) GN=SPT3 PE=1 SV=1	Saccharomyces cerevisiae (strain ATCC 204508 / S288c)	6					+	+			-0.176463	-0.63479	-0.101152	-0.125663	10.2963	10.3319	10.4038	10.2305	10.1143	10.1631	10.054	10.2252	9.77179	9.44119	9.74908	9.76127	10.2898	10.1944	10.1871	10.1865	10.2163	10.3279	10.1524	10.0632	38800	0	1.86244	0.0424127	-1.16684	3.44985	8.96e-05	-3.38033	1.21236	0.175423	-0.702294	0.969961
P07143	CYT1	P07143	>sp|P07143|CY1_YEAST Cytochrome c1, heme protein, mitochondrial OS=Saccharomyces cerevisiae (strain ATCC 204508 / S288c) GN=CYT1 PE=1 SV=1	Saccharomyces cerevisiae (strain ATCC 204508 / S288c)	20					+	+		+	0.166004	0.552899	0.0822766	0.655453	15.8412	15.7786	15.7954	15.7938	16.0105	15.9191	15.9515	15.9919	16.3909	16.3019	16.4076	16.3202	15.8701	15.8883	15.8936	15.8861	16.4417	16.4602	16.4634	16.4655	34054.6	0	3.29222	0.0298802	1.33287	5.8465	5.05166e-05	4.27688	2.90092	0.170021	0.719039	8.09314
P07149	FAS1	P07149	>sp|P07149|FAS1_YEAST Fatty acid synthase subunit beta OS=Saccharomyces cerevisiae (strain ATCC 204508 / S288c) GN=FAS1 PE=1 SV=2	Saccharomyces cerevisiae (strain ATCC 204508 / S288c)	219						+		+	-0.078784	-0.312474	-0.0758648	-0.173628	18.049	18.0234	18.049	18.0349	17.9516	17.9365	17.9696	17.9836	17.7425	17.7024	17.7136	17.748	17.9448	17.9486	17.96	17.9995	17.8816	17.8558	17.8612	17.8633	228691	0	3.22104	0.120833	-0.703363	6.53403	0.0002267	-2.77335	2.79242	0.189132	-0.665694	6.09345
P07170	ADK1	P07170	>sp|P07170|KAD2_YEAST Adenylate kinase OS=Saccharomyces cerevisiae (strain ATCC 204508 / S288c) GN=ADK1 PE=1 SV=2	Saccharomyces cerevisiae (strain ATCC 204508 / S288c)	41						+		+	0.100836	0.606859	0.035779	0.14902	16.7082	16.8037	16.7955	16.8706	16.9641	16.8859	16.8951	16.8361	17.368	17.4317	17.4339	17.3719	16.9169	16.8042	16.7741	16.8258	16.8835	16.9826	16.8785	17.0294	24254.8	0	1.25785	0.119562	0.707733	5.42009	5.37897e-05	4.39898	0.337124	0.507085	0.246165	1.60721
P07172	HIS5	P07172	>sp|P07172|HIS8_YEAST Histidinol-phosphate aminotransferase OS=Saccharomyces cerevisiae (strain ATCC 204508 / S288c) GN=HIS5 PE=3 SV=2	Saccharomyces cerevisiae (strain ATCC 204508 / S288c)	29					+	+		+	-0.179867	-0.344236	0.0662544	-0.557636	14.6657	14.6655	14.6634	14.704	14.4807	14.5074	14.5021	14.4888	14.3304	14.3967	14.2876	14.3069	14.7291	14.7188	14.7737	14.742	14.1758	14.0728	14.0991	14.1203	42646.1	0	5.3527	0.0158537	-1.61243	4.96813	0.000223881	-2.73819	2.28891	0.228241	0.573933	6.38256
P07213	TOM70	P07213	>sp|P07213|TOM70_YEAST Mitochondrial import receptor subunit TOM70 OS=Saccharomyces cerevisiae (strain ATCC 204508 / S288c) GN=TOM70 PE=1 SV=2	Saccharomyces cerevisiae (strain ATCC 204508 / S288c)	73						+		+	0.0945909	0.239522	-0.0125401	0.11917	15.1774	15.1798	15.1796	15.2018	15.2643	15.2505	15.2752	15.327	15.4104	15.4344	15.4314	15.4204	15.1728	15.1741	15.1489	15.1926	15.3091	15.2918	15.2904	15.3239	70123.2	0	2.76119	0.0944674	0.803952	7.05369	0.000648167	2.21893	0.548397	0.751207	-0.113349	4.72657
P07236	MST1	P07236	>sp|P07236|SYTM_YEAST Threonine--tRNA ligase, mitochondrial OS=Saccharomyces cerevisiae (strain ATCC 204508 / S288c) GN=MST1 PE=1 SV=2	Saccharomyces cerevisiae (strain ATCC 204508 / S288c)	18						+			-0.0531342	-0.418426	0.00535965	-0.0481489	10.9861	10.8687	10.9758	10.9845	10.9318	10.9841	10.781	10.9056	10.5754	10.5605	10.534	10.4713	11.0107	10.8996	10.9157	11.0104	10.9243	10.8501	10.9357	10.9124	54092	0.00175219	0.464556	0.31645	-0.350416	4.573	0.000177841	-3.0639	0.0453267	0.912968	0.0379415	0.678732
P07244	ADE5,7	P07244	>sp|P07244|PUR2_YEAST Bifunctional purine biosynthetic protein ADE5,7 OS=Saccharomyces cerevisiae (strain ATCC 204508 / S288c) GN=ADE5,7 PE=1 SV=1	Saccharomyces cerevisiae (strain ATCC 204508 / S288c)	68						+		+	-0.0447052	0.188156	-0.115537	0.146386	15.8593	15.8271	15.8688	15.8618	15.7873	15.7684	15.8264	15.8561	16.0405	16.0283	16.0478	16.053	15.7389	15.7217	15.7299	15.7643	16.0257	15.9812	16.0115	15.9842	86068	0	1.06857	0.301702	-0.367243	5.65984	0.00231939	1.69947	3.93168	0.0996948	-1.02171	4.31034
P07245	ADE3	P07245	>sp|P07245|C1TC_YEAST C-1-tetrahydrofolate synthase, cytoplasmic OS=Saccharomyces cerevisiae (strain ATCC 204508 / S288c) GN=ADE3 PE=1 SV=1	Saccharomyces cerevisiae (strain ATCC 204508 / S288c)	90					+	+		+	-0.159818	-0.225601	-0.0274539	-0.162613	16.0854	15.9942	16.044	16.0472	15.8519	15.8907	15.8869	15.9022	15.8443	15.7981	15.8064	15.8197	16.021	15.9948	16.0117	16.0336	15.8958	15.8616	15.8789	15.8842	102205	0	3.50313	0.0306426	-1.31416	4.38614	0.00169903	-1.86068	0.643774	0.535622	-0.228012	3.73019
P07246	ADH3	P07246	>sp|P07246|ADH3_YEAST Alcohol dehydrogenase 3, mitochondrial OS=Saccharomyces cerevisiae (strain ATCC 204508 / S288c) GN=ADH3 PE=1 SV=2	Saccharomyces cerevisiae (strain ATCC 204508 / S288c)	28					+	+		+	-0.192151	-0.18183	-0.176549	0.234307	15.9613	15.8142	15.8693	15.8421	15.7071	15.6671	15.6652	15.6789	15.736	15.6608	15.6775	15.6852	15.7338	15.6658	15.6581	15.7229	16.1648	16.1202	16.0574	16.0815	40369.5	0	2.92499	0.0231053	-1.44114	2.64567	0.00654355	-1.33916	2.4922	0.0605347	-1.28573	2.98315
P07248	ADR1	P07248	>sp|P07248|ADR1_YEAST Regulatory protein ADR1 OS=Saccharomyces cerevisiae (strain ATCC 204508 / S288c) GN=ADR1 PE=1 SV=2	Saccharomyces cerevisiae (strain ATCC 204508 / S288c)	48		+		+	+	+		+	0.509861	1.92544	0.18427	1.93807	9.18831	9.05207	9.11166	9.26569	9.71041	9.70122	9.61674	9.62881	11.1106	11.0368	11.0468	11.1253	9.34497	9.34987	9.26116	9.39882	11.1252	11.0374	11.1246	11.0828	150941	0	4.17346	0.00095082	3.34738	7.61321	0	12.7113	1.82907	0.0753684	1.19279	7.66041
P07249	ARG80	P07249	>sp|P07249|ARGR1_YEAST Arginine metabolism regulation protein I OS=Saccharomyces cerevisiae (strain ATCC 204508 / S288c) GN=ARG80 PE=1 SV=2	Saccharomyces cerevisiae (strain ATCC 204508 / S288c)	1									NaN	NaN	NaN	NaN	NaN	NaN	NaN	5.72002	NaN	6.95643	NaN	NaN	NaN	8.34832	8.05224	8.17919	NaN	NaN	NaN	NaN	NaN	6.66135	NaN	NaN	19487.5	0.00102749	NaN	NaN	NaN	NaN	NaN	NaN	NaN	NaN	NaN	NaN
P07250	ARG82	P07250	>sp|P07250|IPMK_YEAST Inositol polyphosphate multikinase OS=Saccharomyces cerevisiae (strain ATCC 204508 / S288c) GN=ARG82 PE=1 SV=1	Saccharomyces cerevisiae (strain ATCC 204508 / S288c)	8						+		+	-0.134018	0.590431	-0.178495	0.523124	10.0606	10.0032	10.1222	10.0051	9.58965	10.1213	9.90733	10.0368	10.5375	10.6898	10.4986	10.8271	9.79032	9.95415	9.82317	9.90955	10.5134	10.5777	10.7346	10.4579	40353	0.00053749	0.513141	0.154343	-0.609163	3.48777	8.62866e-05	3.27362	2.03933	0.0727273	-1.21287	3.66554
P07251	ATP1	P07251	>sp|P07251|ATPA_YEAST ATP synthase subunit alpha, mitochondrial OS=Saccharomyces cerevisiae (strain ATCC 204508 / S288c) GN=ATP1 PE=1 SV=5	Saccharomyces cerevisiae (strain ATCC 204508 / S288c)	66						+		+	0.0818014	0.528528	-0.0236073	0.795853	18.5655	18.4995	18.5244	18.5271	18.6063	18.5808	18.6238	18.6328	19.0657	19.0389	19.0566	19.0695	18.5066	18.4955	18.4797	18.5402	19.3326	19.3082	19.3188	19.3404	58608	0	2.4303	0.12386	0.694388	7.41609	0	4.58614	0.595458	0.583528	-0.198868	8.45327
P07253	CBP6	P07253	>sp|P07253|CBP6_YEAST Cytochrome B pre-mRNA-processing protein 6 OS=Saccharomyces cerevisiae (strain ATCC 204508 / S288c) GN=CBP6 PE=1 SV=1	Saccharomyces cerevisiae (strain ATCC 204508 / S288c)	23		+			+	+	+	+	0.37302	1.35284	0.331009	0.532661	12.6067	12.6245	12.6606	12.611	12.983	12.9717	12.9844	13.0559	14.0086	13.9589	13.9561	13.9907	12.9538	13.0094	12.9328	12.9309	13.1336	13.1719	13.1329	13.1951	18678.7	0	5.47762	0.00131646	3.03737	9.47841	0	11.4986	5.2607	0.00521519	2.71236	6.78909
P07255	COX9	P07255	>sp|P07255|COX9_YEAST Cytochrome c oxidase subunit 7A OS=Saccharomyces cerevisiae (strain ATCC 204508 / S288c) GN=COX9 PE=1 SV=2	Saccharomyces cerevisiae (strain ATCC 204508 / S288c)	6								+	0.032305	-0.0672116	-0.122183	0.273742	15.2475	14.9145	15.1658	15.2511	15.1558	15.2577	15.0158	15.2788	14.8145	15.6042	15.1947	14.6966	15.0825	14.995	14.7807	15.2319	15.4128	15.469	15.2855	15.5066	6963.21	0	0.121308	0.591827	0.161983	0.113341	0.348488	-0.210038	0.444352	0.240899	-0.547522	1.59141
P07256	COR1	P07256	>sp|P07256|QCR1_YEAST Cytochrome b-c1 complex subunit 1, mitochondrial OS=Saccharomyces cerevisiae (strain ATCC 204508 / S288c) GN=COR1 PE=1 SV=1	Saccharomyces cerevisiae (strain ATCC 204508 / S288c)	49		+		+	+	+		+	0.145187	1.21289	0.0187058	1.33276	16.3439	16.3112	16.3216	16.3405	16.465	16.4691	16.4919	16.4721	17.5529	17.5378	17.5236	17.5546	16.36	16.3407	16.3502	16.3412	17.6705	17.6501	17.6562	17.6716	50227.8	0	5.22676	0.0302782	1.32234	10.5149	0	10.9635	1.08129	0.632076	0.171612	11.0771
P07257	QCR2	P07257	>sp|P07257|QCR2_YEAST Cytochrome b-c1 complex subunit 2, mitochondrial OS=Saccharomyces cerevisiae (strain ATCC 204508 / S288c) GN=QCR2 PE=1 SV=1	Saccharomyces cerevisiae (strain ATCC 204508 / S288c)	53		+		+	+	+		+	0.164166	1.13759	0.115286	0.95967	17.008	16.9569	16.9901	17.0103	17.1454	17.1208	17.1631	17.1928	18.1138	18.1334	18.1143	18.1542	17.0745	17.1206	17.1273	17.1041	17.9395	17.916	17.9683	17.9802	40478.1	0	3.8119	0.0275132	1.37349	9.34885	0	9.84062	3.29536	0.10593	0.985146	8.39261
P07258	CPA1	P07258	>sp|P07258|CARA_YEAST Carbamoyl-phosphate synthase arginine-specific small chain OS=Saccharomyces cerevisiae (strain ATCC 204508 / S288c) GN=CPA1 PE=1 SV=1	Saccharomyces cerevisiae (strain ATCC 204508 / S288c)	30		+			+	+		+	-0.265396	1.45334	-0.0947087	-0.108425	12.5025	12.5056	12.4982	12.5006	12.2604	12.2304	12.2046	12.2499	13.9597	13.9594	13.9419	13.9592	12.4147	12.3874	12.3846	12.4414	12.4233	12.3671	12.3678	12.415	45361.6	0	6.17383	0.00286288	-2.36173	13.143	0	13.8883	3.39196	0.140024	-0.835009	3.43532
P07259	URA2	P07259	>sp|P07259|PYR1_YEAST Protein URA2 OS=Saccharomyces cerevisiae (strain ATCC 204508 / S288c) GN=URA2 PE=1 SV=5	Saccharomyces cerevisiae (strain ATCC 204508 / S288c)	247					+	+		+	0.213906	0.244697	0.0286846	0.185237	17.8054	17.7331	17.7803	17.7697	17.9653	17.9688	17.9931	18.0169	18.0213	18.0142	18.0157	18.0161	17.8204	17.7847	17.79	17.8081	17.9726	17.9458	17.9509	17.9601	245041	0	4.50376	0.0113582	1.79424	5.45864	0.000818312	2.12642	0.839595	0.509503	0.244935	4.58492
P07260	CDC33	P07260	>sp|P07260|IF4E_YEAST Eukaryotic translation initiation factor 4E OS=Saccharomyces cerevisiae (strain ATCC 204508 / S288c) GN=CDC33 PE=1 SV=1	Saccharomyces cerevisiae (strain ATCC 204508 / S288c)	22						+			0.0550306	0.326545	-0.00374246	0.077316	14.7663	14.7088	14.7852	14.7475	14.8216	14.7982	14.7682	14.8399	15.1101	15.0846	15.0509	15.0685	14.7491	14.726	14.7297	14.7881	14.8117	14.8199	14.8342	14.8512	24254.2	0	1.30031	0.236635	0.449226	5.3994	0.000220859	2.70791	0.0612722	0.92951	-0.0307653	2.23861
P07261	GCR1	P07261	>sp|P07261|GCR1_YEAST Glycolytic genes transcriptional activator GCR1 OS=Saccharomyces cerevisiae (strain ATCC 204508 / S288c) GN=GCR1 PE=1 SV=2	Saccharomyces cerevisiae (strain ATCC 204508 / S288c)	14									-0.293301	0.124506	-0.331905	-0.0635304	8.44435	8.94837	NaN	9.07055	8.65821	8.76441	8.46131	8.22722	8.9301	8.6615	8.75553	9.43525	8.5894	8.49276	8.68896	8.18562	8.77088	8.57125	9.10136	8.58675	87728.7	0.00502293	0.644767	0.0722628	-0.937676	0.186	0.197089	0.346331	0.776105	0.0921448	-1.08592	0.107237
P07262	GDH1	P07262	>sp|P07262|DHE4_YEAST NADP-specific glutamate dehydrogenase 1 OS=Saccharomyces cerevisiae (strain ATCC 204508 / S288c) GN=GDH1 PE=1 SV=2	Saccharomyces cerevisiae (strain ATCC 204508 / S288c)	43					+	+		+	-0.222335	-0.563403	0.0157132	-0.821797	17.7506	17.7113	17.7165	17.708	17.5262	17.4665	17.4757	17.5286	17.1493	17.1772	17.15	17.1562	17.7442	17.7183	17.7302	17.7565	16.8977	16.8832	16.9071	16.9111	49569.9	0	4.61772	0.00992229	-1.867	8.24971	0	-5.03987	0.572681	0.697139	0.139231	9.27328
P07263	HTS1	P07263	>sp|P07263|SYH_YEAST Histidine--tRNA ligase, mitochondrial OS=Saccharomyces cerevisiae (strain ATCC 204508 / S288c) GN=HTS1 PE=1 SV=2	Saccharomyces cerevisiae (strain ATCC 204508 / S288c)	60						+		+	-0.0595708	0.241735	-0.0299938	0.153972	15.5169	15.431	15.496	15.454	15.4329	15.3841	15.4044	15.4383	15.7317	15.7087	15.7175	15.7071	15.4842	15.4373	15.41	15.4466	15.6588	15.6267	15.5939	15.6346	59952.6	0	1.36696	0.214697	-0.483225	4.66977	0.00119292	2.009	0.56459	0.517416	-0.240275	3.20073
P07264	LEU1	P07264	>sp|P07264|LEUC_YEAST 3-isopropylmalate dehydratase OS=Saccharomyces cerevisiae (strain ATCC 204508 / S288c) GN=LEU1 PE=1 SV=3	Saccharomyces cerevisiae (strain ATCC 204508 / S288c)	96						+		+	-0.0475307	-0.411289	0.127995	-0.604622	17.7024	17.6397	17.6843	17.6829	17.6105	17.5923	17.6453	17.6711	17.2721	17.2766	17.2463	17.2692	17.7946	17.7946	17.8406	17.7916	17.0896	17.0523	17.0697	17.0792	85794.5	0	1.12585	0.282947	-0.389336	6.82206	3.81282e-05	-3.57894	3.44207	0.0889731	1.08692	7.72492
P07266	MRS1	P07266	>sp|P07266|MRS1_YEAST Mitochondrial RNA-splicing protein MRS1 OS=Saccharomyces cerevisiae (strain ATCC 204508 / S288c) GN=MRS1 PE=1 SV=2	Saccharomyces cerevisiae (strain ATCC 204508 / S288c)	10								+	-0.100794	-0.13232	-0.222614	0.231024	10.1139	10.0127	10.3051	10.166	10.0407	9.82899	10.0998	10.2251	10.1326	10.0312	9.65884	10.2459	9.74614	9.91916	9.96484	10.0772	10.4179	10.3818	10.2845	10.4377	41289.9	0.00465839	0.438643	0.206719	-0.497293	0.415273	0.0908861	-0.548967	1.28738	0.0786187	-1.16038	1.79201
P07267	PEP4	P07267	>sp|P07267|CARP_YEAST Saccharopepsin OS=Saccharomyces cerevisiae (strain ATCC 204508 / S288c) GN=PEP4 PE=1 SV=1	Saccharomyces cerevisiae (strain ATCC 204508 / S288c)	39					+	+	+		0.170786	0.547826	0.218355	0.0109015	17.7883	17.6977	17.7785	17.778	17.8801	17.8553	18.0071	17.9832	18.2453	18.2844	18.2486	18.4555	17.9942	17.9321	17.9894	18.0002	17.803	17.6869	17.7844	17.8117	44499	0	2.13332	0.0401583	1.19426	4.2677	3.74787e-05	3.55473	3.77555	0.0269288	1.72802	0.113327
P07269	PHO2	P07269	>sp|P07269|PHO2_YEAST Regulatory protein PHO2 OS=Saccharomyces cerevisiae (strain ATCC 204508 / S288c) GN=PHO2 PE=1 SV=1	Saccharomyces cerevisiae (strain ATCC 204508 / S288c)	15								+	-0.000287771	0.0972288	-0.0190287	0.253272	11.0345	11.0326	11.0974	11.084	10.9615	11.1153	11.081	11.0895	11.1839	11.0731	11.2614	11.119	10.9955	11.0626	10.9874	11.1269	11.3526	11.2806	11.3103	11.3181	63390.8	0	0.00251837	0.991352	-0.00208383	1.1538	0.0594872	0.674213	0.205956	0.697308	-0.139234	4.54968
P07270	PHO4	P07270	>sp|P07270|PHO4_YEAST Phosphate system positive regulatory protein PHO4 OS=Saccharomyces cerevisiae (strain ATCC 204508 / S288c) GN=PHO4 PE=1 SV=4	Saccharomyces cerevisiae (strain ATCC 204508 / S288c)	12						+	+		0.114985	0.589832	0.304729	0.00235558	9.2316	9.24228	9.05421	9.07636	9.33785	9.15151	9.25826	9.31677	9.82655	9.77273	9.58604	9.77845	9.47329	9.57854	9.23135	9.54019	9.1175	9.05253	9.22043	9.22341	34088.8	0	0.895421	0.123255	0.696945	3.72382	3.56564e-05	3.41441	1.78222	0.0355691	1.58315	0.0122236
P07271	PIF1	P07271	>sp|P07271|PIF1_YEAST ATP-dependent DNA helicase PIF1 OS=Saccharomyces cerevisiae (strain ATCC 204508 / S288c) GN=PIF1 PE=1 SV=2	Saccharomyces cerevisiae (strain ATCC 204508 / S288c)	9								+	-0.263323	-0.0819509	0.0354692	-0.521544	6.72369	7.3635	7.51126	7.82512	7.09704	7.03826	NaN	7.14241	NaN	7.37899	7.16889	NaN	7.38973	7.29187	7.04786	7.836	7.5917	6.34032	6.64652	6.75885	97681.8	0.00666094	0.417135	0.124266	-0.701684	0.0819667	0.406151	-0.180744	0.0434592	0.796611	0.0923052	0.719056
P07273	DST1	P07273	>sp|P07273|TFS2_YEAST Transcription elongation factor S-II OS=Saccharomyces cerevisiae (strain ATCC 204508 / S288c) GN=DST1 PE=1 SV=4	Saccharomyces cerevisiae (strain ATCC 204508 / S288c)	35						+			0.0403292	0.244398	0.13935	-0.076762	13.7029	13.6937	13.7281	13.6158	13.756	13.689	13.7088	13.7479	13.9802	13.9228	13.8827	13.9322	13.8252	13.8082	13.8127	13.8518	13.6456	13.587	13.5923	13.6084	34843.5	0	0.67012	0.355188	0.312626	3.62303	0.00169759	1.8595	2.75031	0.0859059	1.10472	1.49459
P07274	PFY1	P07274	>sp|P07274|PROF_YEAST Profilin OS=Saccharomyces cerevisiae (strain ATCC 204508 / S288c) GN=PFY1 PE=1 SV=2	Saccharomyces cerevisiae (strain ATCC 204508 / S288c)	7					+	+	+		0.603461	0.625175	0.314905	-0.137892	15.9677	15.7986	15.7197	15.6362	16.5435	16.1299	16.2735	16.5892	16.4059	16.6643	16.2718	16.2809	16.1644	15.8693	16.166	16.1822	15.6821	15.3041	15.8961	15.6883	13677.4	0	2.44428	0.00264935	2.61841	2.78277	0.000238411	2.90011	1.64521	0.0391332	1.54827	0.432481
P07275	PUT2	P07275	>sp|P07275|PUT2_YEAST Delta-1-pyrroline-5-carboxylate dehydrogenase, mitochondrial OS=Saccharomyces cerevisiae (strain ATCC 204508 / S288c) GN=PUT2 PE=1 SV=2	Saccharomyces cerevisiae (strain ATCC 204508 / S288c)	39					+	+		+	-0.204026	-0.674916	0.00483537	-0.434887	14.6219	14.6296	14.6477	14.5946	14.419	14.4337	14.4022	14.4229	13.9666	13.9666	13.9276	13.9334	14.6044	14.6412	14.6381	14.6295	14.1783	14.1956	14.1894	14.191	64435.2	0	5.40784	0.0113487	-1.80839	8.05502	0	-5.85758	0.131688	0.903337	0.0424815	7.61469
P07276	RAD2	P07276	>sp|P07276|RAD2_YEAST DNA repair protein RAD2 OS=Saccharomyces cerevisiae (strain ATCC 204508 / S288c) GN=RAD2 PE=1 SV=2	Saccharomyces cerevisiae (strain ATCC 204508 / S288c)	16								+	-0.0830263	0.0133429	0.0567726	0.14758	8.05357	8.07657	7.95743	8.23008	8.04325	8.25259	7.83632	7.85339	8.12733	8.16263	7.93827	8.14279	8.19973	8.18764	8.01798	8.13939	8.33169	8.25025	8.08204	8.24399	117838	0	0.310917	0.282366	-0.390518	0.0616217	0.670369	0.0754861	0.347979	0.396033	0.333811	0.984737
P07277	ERG12	P07277	>sp|P07277|KIME_YEAST Mevalonate kinase OS=Saccharomyces cerevisiae (strain ATCC 204508 / S288c) GN=ERG12 PE=1 SV=1	Saccharomyces cerevisiae (strain ATCC 204508 / S288c)	22								+	0.0330589	0.0600615	-0.0634537	0.255337	11.6113	11.4819	11.4912	11.5968	11.6363	11.4421	11.5616	11.6735	11.5963	11.5651	11.6286	11.6316	11.4046	11.442	11.5175	11.5634	11.7885	11.6812	11.8097	11.9233	48459.5	0	0.214956	0.512229	0.204841	0.794551	0.137183	0.436765	0.606507	0.316246	-0.424349	2.26526
P07278	BCY1	P07278	>sp|P07278|KAPR_YEAST cAMP-dependent protein kinase regulatory subunit OS=Saccharomyces cerevisiae (strain ATCC 204508 / S288c) GN=BCY1 PE=1 SV=4	Saccharomyces cerevisiae (strain ATCC 204508 / S288c)	49					+			+	0.148177	-0.0420339	0.0201688	-0.169572	15.2689	15.2296	15.2425	15.2589	15.38	15.4201	15.3828	15.4098	15.2215	15.2132	15.1966	15.2006	15.2594	15.2714	15.2824	15.2675	15.088	15.0671	15.0795	15.0871	47219.1	0	4.52343	0.0311896	1.30889	2.16141	0.169863	-0.38062	1.05154	0.612006	0.183451	5.58031
P07280;P07281	RPS19A;RPS19B	P07280;P07281	>sp|P07280|RS19A_YEAST 40S ribosomal protein S19-A OS=Saccharomyces cerevisiae (strain ATCC 204508 / S288c) GN=RPS19A PE=1 SV=2;>sp|P07281|RS19B_YEAST 40S ribosomal protein S19-B OS=Saccharomyces cerevisiae (strain ATCC 204508 / S288c) GN=RPS19B PE=1 SV=2	Saccharomyces cerevisiae (strain ATCC 204508 / S288c)	25						+			0.101432	0.694493	0.162122	0.0395455	19.6717	19.6757	19.6694	19.7181	19.7863	19.7323	19.8356	19.7865	20.3456	20.4195	20.3399	20.4078	19.9008	19.8319	19.8405	19.8102	19.7761	19.6667	19.6937	19.7566	15917.1;15891.07	0	2.25357	0.0919176	0.817667	6.9857	0	5.61664	3.43495	0.05721	1.32277	0.676029
P07283	SEC53	P07283	>sp|P07283|PMM_YEAST Phosphomannomutase OS=Saccharomyces cerevisiae (strain ATCC 204508 / S288c) GN=SEC53 PE=1 SV=1	Saccharomyces cerevisiae (strain ATCC 204508 / S288c)	34						+		+	-0.090097	-0.565326	-0.0284743	-0.451131	17.0964	17.0395	17.0529	17.1072	16.9986	16.9371	17.0076	16.9924	16.5265	16.488	16.4792	16.541	17.0226	17.0305	17.0495	17.0797	16.6393	16.5933	16.6328	16.626	29062.9	0	2.11734	0.112874	-0.733256	6.62073	0	-4.62749	0.658827	0.524215	-0.235783	6.38914
P07284	SES1	P07284	>sp|P07284|SYSC_YEAST Serine--tRNA ligase, cytoplasmic OS=Saccharomyces cerevisiae (strain ATCC 204508 / S288c) GN=SES1 PE=1 SV=2	Saccharomyces cerevisiae (strain ATCC 204508 / S288c)	71									-0.0434904	-0.00437737	-0.0627222	0.000806808	16.6809	16.6358	16.6749	16.6482	16.6039	16.5983	16.6213	16.6423	16.6772	16.6226	16.6562	16.6662	16.5749	16.5981	16.5919	16.624	16.6691	16.6608	16.6354	16.6777	53309.6	0	1.60544	0.291603	-0.379431	0.100773	0.822509	-0.037753	2.26368	0.241168	-0.546368	0.019451
P07285	TRP4	P07285	>sp|P07285|TRPD_YEAST Anthranilate phosphoribosyltransferase OS=Saccharomyces cerevisiae (strain ATCC 204508 / S288c) GN=TRP4 PE=1 SV=1	Saccharomyces cerevisiae (strain ATCC 204508 / S288c)	21					+			+	-0.173075	-0.0591683	-0.0261166	-0.12372	13.4656	13.3728	13.3923	13.4	13.2382	13.2269	13.2258	13.2474	13.384	13.3613	13.3346	13.314	13.351	13.4065	13.3622	13.4065	13.335	13.2302	13.2898	13.2807	41374.4	0	3.78933	0.0233514	-1.43302	1.23771	0.120942	-0.472266	0.476352	0.566652	-0.209167	2.24564
P07286	ALG7	P07286	>sp|P07286|GPT_YEAST UDP-N-acetylglucosamine--dolichyl-phosphate N-acetylglucosaminephosphotransferase OS=Saccharomyces cerevisiae (strain ATCC 204508 / S288c) GN=ALG7 PE=3 SV=1	Saccharomyces cerevisiae (strain ATCC 204508 / S288c)	7								+	-0.169243	0.0208292	-0.0471702	0.209843	9.58267	9.45572	9.76531	9.60227	9.49115	9.56396	9.05557	9.61832	9.80952	9.43463	9.49418	9.75095	9.51031	9.66653	9.42917	9.61127	9.72265	9.70849	9.85106	9.96313	50368	0.00128139	0.550211	0.123564	-0.696156	0.0659446	0.595622	0.0980532	0.230108	0.489893	-0.258322	1.27513
P07342	ILV2	P07342	>sp|P07342|ILVB_YEAST Acetolactate synthase catalytic subunit, mitochondrial OS=Saccharomyces cerevisiae (strain ATCC 204508 / S288c) GN=ILV2 PE=1 SV=1	Saccharomyces cerevisiae (strain ATCC 204508 / S288c)	60						+		+	-0.0928748	-0.373525	-0.0413518	-0.441193	15.6947	15.6179	15.6744	15.6561	15.5608	15.5657	15.5566	15.5886	15.3217	15.2592	15.2873	15.2809	15.6299	15.5836	15.6167	15.6475	15.2585	15.2217	15.1885	15.2097	74936.8	0	2.7026	0.0979198	-0.788378	5.7129	0.000148254	-3.09119	1.00596	0.388355	-0.341263	6.00768
P07347	ARD1	P07347	>sp|P07347|ARD1_YEAST N-terminal acetyltransferase A complex catalytic subunit ARD1 OS=Saccharomyces cerevisiae (strain ATCC 204508 / S288c) GN=ARD1 PE=1 SV=2	Saccharomyces cerevisiae (strain ATCC 204508 / S288c)	18						+			-0.0772245	-0.155424	-0.029587	-0.0776434	14.1416	14.1306	14.1605	14.1326	14.0488	14.083	14.0397	14.0848	14.0264	13.9708	13.9642	13.9822	14.0769	14.1132	14.0798	14.177	14.1355	14.0448	14.0737	14.0008	27603.2	0	2.91387	0.128209	-0.680618	4.23161	0.00645928	-1.34476	0.571526	0.519931	-0.238125	1.43295
P07390	PET494	P07390	>sp|P07390|PT494_YEAST COX3 mRNA-specific translational activator PET494 OS=Saccharomyces cerevisiae (strain ATCC 204508 / S288c) GN=PET494 PE=1 SV=2	Saccharomyces cerevisiae (strain ATCC 204508 / S288c)	3								+	-0.846409	0.146716	-0.0664659	0.554021	NaN	NaN	8.5241	7.63833	6.63509	NaN	7.83453	NaN	NaN	8.42001	7.7824	8.4814	7.99204	8.00284	NaN	8.04937	8.69643	8.66842	8.85691	8.3192	57487.7	0.00932599	0.42715	0.0833202	-1.00104	0.119233	0.276831	0.272497	0.0687221	0.678421	-0.154254	0.800115
P07560	SEC4	P07560	>sp|P07560|SEC4_YEAST Ras-related protein SEC4 OS=Saccharomyces cerevisiae (strain ATCC 204508 / S288c) GN=SEC4 PE=1 SV=1	Saccharomyces cerevisiae (strain ATCC 204508 / S288c)	18									-0.0815208	0.0544543	-0.0282335	0.0542774	16.0916	16.1181	16.1271	16.1148	15.9579	16.0335	16.056	16.0782	16.1304	16.1745	16.1747	16.1897	16.0989	16.0681	16.082	16.0896	16.1807	16.1612	16.1593	16.1676	23505.7	0	1.61663	0.141372	-0.640774	1.97626	0.120055	0.474041	1.52439	0.491931	-0.256736	3.03289
P07702	LYS2	P07702	>sp|P07702|LYS2_YEAST L-2-aminoadipate reductase OS=Saccharomyces cerevisiae (strain ATCC 204508 / S288c) GN=LYS2 PE=1 SV=2	Saccharomyces cerevisiae (strain ATCC 204508 / S288c)	139					+	+		+	-0.145905	0.869484	-1.33514e-05	0.555435	14.6914	14.6187	14.6847	14.6767	14.5033	14.5172	14.5081	14.5593	15.5462	15.5098	15.5464	15.5471	14.6889	14.6558	14.6383	14.6885	15.2277	15.2053	15.244	15.2163	155346	0	3.35582	0.0390044	-1.20585	8.13121	0	7.30398	0.000212943	0.9969	-0.000110481	7.02866
P07703	RPC40	P07703	>sp|P07703|RPAC1_YEAST DNA-directed RNA polymerases I and III subunit RPAC1 OS=Saccharomyces cerevisiae (strain ATCC 204508 / S288c) GN=RPC40 PE=1 SV=1	Saccharomyces cerevisiae (strain ATCC 204508 / S288c)	19						+			-0.0693765	-0.273957	-0.0985563	0.00732636	14.6589	14.6875	14.7139	14.7067	14.6351	14.6051	14.6223	14.627	14.4795	14.3737	14.4156	14.4023	14.6162	14.5796	14.6131	14.5639	14.6723	14.6822	14.714	14.7278	37686.7	0	2.61744	0.154255	-0.609472	4.41352	0.000662109	-2.18259	2.84108	0.139506	-0.837012	0.156669
P07806	VAS1	P07806	>sp|P07806|SYV_YEAST Valine--tRNA ligase, mitochondrial OS=Saccharomyces cerevisiae (strain ATCC 204508 / S288c) GN=VAS1 PE=1 SV=2	Saccharomyces cerevisiae (strain ATCC 204508 / S288c)	107						+		+	-0.103217	0.192375	-0.0845244	0.252702	16.0193	15.9972	16.0231	16.0111	15.8915	15.9035	15.9125	15.9302	16.2083	16.2049	16.2023	16.2047	15.9184	15.9492	15.8944	15.9505	16.2637	16.2754	16.2474	16.2749	125770	0	4.32611	0.0699072	-0.93869	7.27506	0.001798	1.81728	2.92771	0.165443	-0.737273	6.95339
P07807	DFR1	P07807	>sp|P07807|DYR_YEAST Dihydrofolate reductase OS=Saccharomyces cerevisiae (strain ATCC 204508 / S288c) GN=DFR1 PE=1 SV=2	Saccharomyces cerevisiae (strain ATCC 204508 / S288c)	6						+		+	-0.000910521	-0.739689	-0.122688	-0.371296	11.7694	11.7383	11.7332	11.7368	11.6724	11.7633	11.805	11.7334	10.9909	11.0392	10.999	10.9898	11.7111	11.5566	11.6338	11.5855	11.4318	11.1298	11.4537	11.4772	24261	0	0.0105144	0.97942	-0.00705105	8.44363	0	-6.46776	1.90539	0.117425	-0.910152	2.39819
P07834	CDC4	P07834	>sp|P07834|CDC4_YEAST Cell division control protein 4 OS=Saccharomyces cerevisiae (strain ATCC 204508 / S288c) GN=CDC4 PE=1 SV=2	Saccharomyces cerevisiae (strain ATCC 204508 / S288c)	9									NaN	NaN	NaN	NaN	NaN	NaN	NaN	6.89045	5.07548	NaN	NaN	5.47997	NaN	NaN	7.31149	NaN	5.60385	NaN	NaN	6.90783	NaN	7.52249	6.63842	NaN	86090	0.00481717	NaN	NaN	NaN	NaN	NaN	NaN	NaN	NaN	NaN	NaN
P07866	LTE1	P07866	>sp|P07866|LTE1_YEAST Guanine nucleotide exchange factor LTE1 OS=Saccharomyces cerevisiae (strain ATCC 204508 / S288c) GN=LTE1 PE=1 SV=2	Saccharomyces cerevisiae (strain ATCC 204508 / S288c)	29									-0.144451	0.0650616	-0.00606513	0.0440309	10.3255	10.3123	10.26	10.0879	10.1659	9.94355	10.0223	10.2762	10.4498	10.0971	10.3021	10.3969	10.2817	10.2557	10.2177	10.2063	10.2494	10.3492	10.2303	10.3329	163150	0	0.77497	0.108351	-0.751897	0.284678	0.204921	0.333574	0.0365442	0.911638	-0.0385325	0.296014
P07884	MOD5	P07884	>sp|P07884|MOD5_YEAST tRNA dimethylallyltransferase, mitochondrial OS=Saccharomyces cerevisiae (strain ATCC 204508 / S288c) GN=MOD5 PE=1 SV=2	Saccharomyces cerevisiae (strain ATCC 204508 / S288c)	12						+			-0.0954173	-0.657245	-0.140445	-0.140299	11.1347	10.8545	11.0069	11.0963	10.9514	10.8804	10.8632	11.0158	10.3382	10.2758	10.428	10.4214	10.8129	10.9834	10.9344	10.8	11.0938	10.8319	10.766	10.8395	50236.6	0.00175219	0.638221	0.17641	-0.556606	4.01011	4.19447e-05	-3.8197	0.929121	0.15121	-0.793755	0.71747
P07991	CAR2	P07991	>sp|P07991|OAT_YEAST Ornithine aminotransferase OS=Saccharomyces cerevisiae (strain ATCC 204508 / S288c) GN=CAR2 PE=1 SV=2	Saccharomyces cerevisiae (strain ATCC 204508 / S288c)	40						+		+	-0.137506	-0.448495	-0.00773168	-0.376128	15.0796	15.0124	15.0453	15.0174	14.8606	14.9014	14.8688	14.974	14.6262	14.5679	14.5962	14.5704	15.0259	15.0015	14.9961	15.1004	14.6926	14.6606	14.6332	14.6638	46086	0	2.41945	0.0541492	-1.05707	6.21624	4.0146e-05	-3.71981	0.0992675	0.866198	-0.0601414	5.88175
P08004	CHS1	P08004	>sp|P08004|CHS1_YEAST Chitin synthase 1 OS=Saccharomyces cerevisiae (strain ATCC 204508 / S288c) GN=CHS1 PE=1 SV=2	Saccharomyces cerevisiae (strain ATCC 204508 / S288c)	32								+	-0.0976679	0.00354671	0.135073	-0.199846	11.0517	11.0541	11.0556	11.1162	11.036	10.9213	10.8988	11.0308	11.1339	11.0182	11.0115	11.1284	11.2368	11.2027	11.1646	11.2139	10.8929	10.8424	10.9267	10.8162	129871	0	1.32857	0.121211	-0.701808	0.0329708	0.875725	0.0258753	3.09949	0.0858213	1.10986	3.30959
P08018	PBS2	P08018	>sp|P08018|PBS2_YEAST MAP kinase kinase PBS2 OS=Saccharomyces cerevisiae (strain ATCC 204508 / S288c) GN=PBS2 PE=1 SV=4	Saccharomyces cerevisiae (strain ATCC 204508 / S288c)	44						+		+	0.00154257	-0.192761	0.0683978	-0.185785	12.1231	12.0805	12.0605	12.101	12.0734	12.0518	12.156	12.0902	11.8958	11.8181	11.9231	11.9573	12.1637	12.0782	12.1736	12.2233	11.8596	11.9267	11.9405	11.8952	72719.8	0	0.0200265	0.96649	0.0122248	2.9868	0.00482563	-1.45439	1.07811	0.258119	0.51429	3.77209
P08019	SGA1	P08019	>sp|P08019|AMYG_YEAST Glucoamylase, intracellular sporulation-specific OS=Saccharomyces cerevisiae (strain ATCC 204508 / S288c) GN=SGA1 PE=3 SV=2	Saccharomyces cerevisiae (strain ATCC 204508 / S288c)	9									0.342468	NaN	NaN	NaN	8.77796	NaN	9.16837	9.12299	NaN	9.63594	8.86153	9.59925	NaN	NaN	NaN	9.53505	NaN	8.71243	NaN	NaN	NaN	NaN	NaN	NaN	61463	0	0.538297	0.0822558	0.899447	NaN	NaN	NaN	NaN	NaN	NaN	NaN
P08067	RIP1	P08067	>sp|P08067|UCRI_YEAST Cytochrome b-c1 complex subunit Rieske, mitochondrial OS=Saccharomyces cerevisiae (strain ATCC 204508 / S288c) GN=RIP1 PE=1 SV=1	Saccharomyces cerevisiae (strain ATCC 204508 / S288c)	27						+		+	0.140541	0.445423	-0.0142794	0.743546	14.3258	14.171	14.2761	14.2255	14.3738	14.4128	14.413	14.361	14.727	14.6765	14.6703	14.7062	14.239	14.2466	14.1882	14.2674	14.986	15.0186	14.91	15.0579	23365	0	2.10822	0.0566444	1.03457	4.78403	8.64865e-05	3.28021	0.145878	0.770851	-0.104038	5.46373
P08153	SWI5	P08153	>sp|P08153|SWI5_YEAST Transcriptional factor SWI5 OS=Saccharomyces cerevisiae (strain ATCC 204508 / S288c) GN=SWI5 PE=1 SV=1	Saccharomyces cerevisiae (strain ATCC 204508 / S288c)	13				+	+	+	+	+	-0.414844	0.256693	0.269077	-1.10265	10.0016	9.92652	9.71782	9.97256	9.84976	9.23202	9.6278	9.24958	10.1992	10.2991	9.97016	10.1768	10.1259	10.2196	10.0967	10.2527	8.65934	8.55492	8.94909	9.04461	79775.1	0.00481717	1.35096	0.0171321	-1.57226	1.46237	0.00681856	1.32143	1.95966	0.0388763	1.54519	3.78328
P08417	FUM1	P08417	>sp|P08417|FUMH_YEAST Fumarate hydratase, mitochondrial OS=Saccharomyces cerevisiae (strain ATCC 204508 / S288c) GN=FUM1 PE=1 SV=2	Saccharomyces cerevisiae (strain ATCC 204508 / S288c)	49						+		+	0.0562119	0.479331	0.0370178	0.224107	15.3592	15.322	15.36	15.3373	15.4232	15.3763	15.3843	15.4197	15.8787	15.8057	15.8216	15.79	15.4063	15.3709	15.3503	15.3991	15.5911	15.5248	15.5807	15.5784	53151.8	0	2.00373	0.211871	0.488238	6.28384	4.43996e-05	3.94789	1.2318	0.411958	0.319429	4.85226
P08425	MSF1	P08425	>sp|P08425|SYFM_YEAST Phenylalanine--tRNA ligase, mitochondrial OS=Saccharomyces cerevisiae (strain ATCC 204508 / S288c) GN=MSF1 PE=1 SV=3	Saccharomyces cerevisiae (strain ATCC 204508 / S288c)	15						+			0.0426931	-0.244184	-0.0188682	0.0834486	10.0244	10.0364	10.0973	10.1329	10.0967	10.2286	10.0154	10.1212	9.93881	9.72656	9.67471	9.97424	10.0289	9.96732	10.0844	10.135	10.1056	10.1546	10.2476	10.1171	54828.9	0.00266215	0.362875	0.39012	0.282946	1.66532	0.00618438	-1.36239	0.164437	0.714225	-0.130787	1.05094
P08432	SPE1	P08432	>sp|P08432|DCOR_YEAST Ornithine decarboxylase OS=Saccharomyces cerevisiae (strain ATCC 204508 / S288c) GN=SPE1 PE=1 SV=1	Saccharomyces cerevisiae (strain ATCC 204508 / S288c)	19						+		+	0.15065	-0.914477	-0.0953062	0.738109	9.76423	9.68119	9.44918	9.55771	9.77568	9.76236	9.74912	9.76774	8.89895	8.60725	8.73076	8.55744	9.51846	9.52221	9.5308	9.49962	10.3684	10.328	10.3412	10.3671	52285.3	0.00053749	1.13683	0.0777775	0.889335	3.94873	5.64827e-05	-4.50884	0.659054	0.233605	-0.562334	4.37301
P08456	CHO1	P08456	>sp|P08456|PSS_YEAST CDP-diacylglycerol--serine O-phosphatidyltransferase OS=Saccharomyces cerevisiae (strain ATCC 204508 / S288c) GN=CHO1 PE=1 SV=3	Saccharomyces cerevisiae (strain ATCC 204508 / S288c)	18						+		+	-0.00141573	0.15014	-0.0980799	0.624027	14.2262	14.2796	14.349	14.3643	14.2923	14.3273	14.2529	14.3411	14.5341	14.378	14.3636	14.544	14.1623	14.2195	14.1644	14.2807	15.1402	14.732	14.8807	14.9625	30804.5	0	0.0126951	0.970883	-0.0102882	1.37684	0.0238454	0.948553	1.21754	0.180672	-0.688126	3.32699
P08465	MET2	P08465	>sp|P08465|MET2_YEAST Homoserine O-acetyltransferase OS=Saccharomyces cerevisiae (strain ATCC 204508 / S288c) GN=MET2 PE=1 SV=2	Saccharomyces cerevisiae (strain ATCC 204508 / S288c)	23						+		+	-0.0667493	-0.199589	-0.108316	-0.135233	12.8167	12.7706	12.7854	12.8023	12.7525	12.7209	12.7604	12.6744	12.566	12.5549	12.5662	12.6897	12.6768	12.7094	12.6537	12.7019	12.6765	12.6413	12.6226	12.6939	53659.5	0	1.64391	0.180805	-0.547429	3.00111	0.00442952	-1.49529	3.27173	0.112906	-0.932494	3.40227
P08466	NUC1	P08466	>sp|P08466|NUC1_YEAST Mitochondrial nuclease OS=Saccharomyces cerevisiae (strain ATCC 204508 / S288c) GN=NUC1 PE=1 SV=1	Saccharomyces cerevisiae (strain ATCC 204508 / S288c)	19						+		+	0.102555	0.503452	-0.114758	0.731526	12.8109	12.6563	12.5588	12.7117	12.7968	12.8228	12.7381	12.7902	13.3136	13.0922	13.1889	13.1568	12.5511	12.5051	12.5775	12.645	13.4554	13.4483	13.4097	13.3504	37209.5	0	0.940709	0.13547	0.659116	3.42819	0.000171312	2.95687	0.976903	0.17143	-0.716136	4.82142
P08518	RPB2	P08518	>sp|P08518|RPB2_YEAST DNA-directed RNA polymerase II subunit RPB2 OS=Saccharomyces cerevisiae (strain ATCC 204508 / S288c) GN=RPB2 PE=1 SV=2	Saccharomyces cerevisiae (strain ATCC 204508 / S288c)	90						+			-0.0798817	-0.12849	-0.0529661	0.0678413	14.3452	14.267	14.3328	14.3167	14.2549	14.1919	14.2187	14.2766	14.2444	14.162	14.1573	14.184	14.2631	14.2555	14.2348	14.2965	14.3891	14.37	14.3683	14.4056	138751	0	1.69569	0.143153	-0.636677	2.55557	0.0188766	-1.01685	1.31704	0.307938	-0.436264	1.90175
P08524	ERG20	P08524	>sp|P08524|FPPS_YEAST Farnesyl pyrophosphate synthase OS=Saccharomyces cerevisiae (strain ATCC 204508 / S288c) GN=ERG20 PE=1 SV=2	Saccharomyces cerevisiae (strain ATCC 204508 / S288c)	35						+		+	-0.0627623	-0.0892015	0.0678358	-0.120787	16.9803	16.9378	16.9311	16.9749	16.9065	16.8557	16.8923	16.9185	16.9068	16.8487	16.8554	16.8564	17.0196	17.0264	16.993	17.0563	16.8479	16.8243	16.8177	16.8509	40483.4	0	1.83016	0.190509	-0.529429	2.54292	0.046342	-0.753333	2.0215	0.228116	0.574429	3.69319
P08525	QCR8	P08525	>sp|P08525|QCR8_YEAST Cytochrome b-c1 complex subunit 8 OS=Saccharomyces cerevisiae (strain ATCC 204508 / S288c) GN=QCR8 PE=1 SV=2	Saccharomyces cerevisiae (strain ATCC 204508 / S288c)	14					+	+		+	0.429677	0.817812	0.240666	0.742472	11.8467	11.9053	12.2698	12.0893	12.532	12.4361	12.3108	12.551	12.7493	12.9118	12.9788	12.7426	12.4591	11.8588	12.3521	12.4039	12.8416	12.8486	12.6467	12.7442	10974.5	0	2.0927	0.00697059	2.04161	3.46033	4.26357e-05	3.84669	0.693518	0.120569	0.8972	3.35305
P08536	MET3	P08536	>sp|P08536|MET3_YEAST Sulfate adenylyltransferase OS=Saccharomyces cerevisiae (strain ATCC 204508 / S288c) GN=MET3 PE=1 SV=2	Saccharomyces cerevisiae (strain ATCC 204508 / S288c)	37				+	+	+	+	+	-0.370486	-0.718452	-0.20224	-1.12991	15.587	15.5893	15.5754	15.5625	15.1839	15.2053	15.1934	15.2496	14.9338	14.8693	14.8286	14.8086	15.3657	15.3917	15.3217	15.4261	14.4589	14.469	14.4241	14.4425	57724.5	0	6.40864	0.00151825	-3.20019	6.60884	0	-5.59974	3.93814	0.0309878	-1.64641	10.1016
P08539	GPA1	P08539	>sp|P08539|GPA1_YEAST Guanine nucleotide-binding protein alpha-1 subunit OS=Saccharomyces cerevisiae (strain ATCC 204508 / S288c) GN=GPA1 PE=1 SV=3	Saccharomyces cerevisiae (strain ATCC 204508 / S288c)	32		+				+		+	-0.121307	-0.961066	-0.0525281	-0.851542	13.106	13.0549	13.0312	13.04	12.9491	12.941	12.9176	12.9393	12.0952	12.0668	12.1303	12.0956	13.0083	12.9978	13.0222	12.9937	12.2155	12.1627	12.2016	12.2461	54075.6	0	3.28128	0.0574402	-1.02784	8.11622	0	-7.93156	1.58452	0.300767	-0.445601	7.46976
P08566	ARO1	P08566	>sp|P08566|ARO1_YEAST Pentafunctional AROM polypeptide OS=Saccharomyces cerevisiae (strain ATCC 204508 / S288c) GN=ARO1 PE=1 SV=1	Saccharomyces cerevisiae (strain ATCC 204508 / S288c)	160									-0.0729096	0.0678449	0.0423205	0.0585268	14.9556	14.9249	14.9624	14.9454	14.8694	14.8668	14.8493	14.911	15.0394	14.9928	15.0141	15.0133	14.9906	14.9623	14.9856	15.0189	15.0201	14.9788	15.003	15.0205	174755	0	2.48897	0.144872	-0.631619	2.77644	0.0760966	0.602649	1.60735	0.36345	0.370548	2.42389
P08593	MSS18	P08593	>sp|P08593|MSS18_YEAST Protein MSS18 OS=Saccharomyces cerevisiae (strain ATCC 204508 / S288c) GN=MSS18 PE=1 SV=1	Saccharomyces cerevisiae (strain ATCC 204508 / S288c)	14						+			0.00281405	-0.280224	-0.165652	-0.124391	9.74124	9.74408	9.73084	9.81929	9.81341	9.79412	9.67193	9.76727	NaN	9.43362	9.37255	9.62976	9.55781	9.54496	9.53536	9.73473	9.71697	9.77081	9.52027	9.52985	30957	0.000771803	0.0257363	0.946087	0.0204814	2.00658	0.00304104	-1.65584	1.73688	0.0883542	-1.09285	0.942917
P08638	LEU3	P08638	>sp|P08638|LEUR_YEAST Regulatory protein LEU3 OS=Saccharomyces cerevisiae (strain ATCC 204508 / S288c) GN=LEU3 PE=1 SV=1	Saccharomyces cerevisiae (strain ATCC 204508 / S288c)	9					+	+			-0.355412	-0.375825	-0.274079	-0.0734987	9.07613	9.03196	9.19938	8.98201	8.46368	8.70778	8.7116	8.98477	NaN	NaN	8.73806	8.65503	8.90979	8.7513	8.52769	9.00438	9.01794	9.07289	8.84775	9.05691	100153	0.00223214	1.65291	0.0147132	-1.64417	2.14468	0.00123582	-2.15702	1.27429	0.0617386	-1.28002	0.480068
P08678	CYR1	P08678	>sp|P08678|CYAA_YEAST Adenylate cyclase OS=Saccharomyces cerevisiae (strain ATCC 204508 / S288c) GN=CYR1 PE=1 SV=2	Saccharomyces cerevisiae (strain ATCC 204508 / S288c)	107						+		+	-0.0720594	-0.776289	0.00847697	-0.460069	13.6818	13.6022	13.6861	13.6028	13.5334	13.5913	13.5486	13.6113	12.9304	12.7968	12.9172	12.8233	13.6541	13.643	13.6059	13.7038	13.1816	13.2028	13.1502	13.1981	227834	0	1.28812	0.177012	-0.555522	5.86198	0	-5.51115	0.100315	0.856117	0.0647039	5.64315
P08679	CIT2	P08679	>sp|P08679|CISY2_YEAST Citrate synthase, peroxisomal OS=Saccharomyces cerevisiae (strain ATCC 204508 / S288c) GN=CIT2 PE=1 SV=1	Saccharomyces cerevisiae (strain ATCC 204508 / S288c)	39		+			+	+	+	+	-0.250387	-1.29615	0.495988	-0.535975	11.3544	11.2269	11.3086	11.2426	11.0206	11.0484	11.0033	11.0587	9.92789	9.87807	10.0633	10.0787	11.8448	11.7443	11.8044	11.7229	10.8223	10.7462	10.7718	10.6484	51413.3	0	3.62092	0.00982809	-1.89356	6.28742	0	-8.21251	4.73235	0.0024	3.52564	4.56334
P08964	MYO1	P08964	>sp|P08964|MYO1_YEAST Myosin-1 OS=Saccharomyces cerevisiae (strain ATCC 204508 / S288c) GN=MYO1 PE=1 SV=3	Saccharomyces cerevisiae (strain ATCC 204508 / S288c)	99					+			+	-0.147849	0.00251818	-0.0476792	-0.217326	11.0248	11.0121	11.0442	11.0435	10.9046	10.9309	10.8328	10.8649	11.0455	10.9977	11.0412	11.0502	10.9605	11.0091	10.9303	11.0339	10.7692	10.8743	10.8241	10.7877	223636	0	3.17721	0.0391701	-1.20233	0.0619862	0.893167	0.0220108	0.994935	0.351594	-0.382525	3.9492
P09032	GCD1	P09032	>sp|P09032|EI2BG_YEAST Translation initiation factor eIF-2B subunit gamma OS=Saccharomyces cerevisiae (strain ATCC 204508 / S288c) GN=GCD1 PE=1 SV=3	Saccharomyces cerevisiae (strain ATCC 204508 / S288c)	36						+		+	-0.0729458	0.266316	-0.134447	0.274004	12.7598	12.6789	12.7074	12.7408	12.6439	12.6491	12.6557	12.6465	12.9999	12.9885	12.995	12.9688	12.5425	12.5697	12.6417	12.5953	12.9869	12.9624	13.0148	13.0189	65699.6	0	2.16236	0.150101	-0.617656	5.0609	0.000629056	2.23456	2.54798	0.0948062	-1.05299	4.75637
P09064	SUI3	P09064	>sp|P09064|IF2B_YEAST Eukaryotic translation initiation factor 2 subunit beta OS=Saccharomyces cerevisiae (strain ATCC 204508 / S288c) GN=SUI3 PE=1 SV=2	Saccharomyces cerevisiae (strain ATCC 204508 / S288c)	40								+	-0.0970502	-0.0526686	-0.056895	-0.108375	15.1027	15.0116	15.116	15.0724	14.9507	14.9281	15.0334	15.0024	14.9678	15.0055	15.0454	15.0734	15.0172	15.0338	14.9871	15.037	14.9518	14.9428	14.9459	15.0288	31574.2	0	1.56778	0.114377	-0.727652	0.798928	0.159662	-0.39676	1.15335	0.297155	-0.451981	1.88867
P09201	FBP1	P09201	>sp|P09201|F16P_YEAST Fructose-1,6-bisphosphatase OS=Saccharomyces cerevisiae (strain ATCC 204508 / S288c) GN=FBP1 PE=1 SV=2	Saccharomyces cerevisiae (strain ATCC 204508 / S288c)	31									NaN	NaN	NaN	NaN	NaN	NaN	NaN	NaN	NaN	NaN	NaN	NaN	NaN	NaN	NaN	NaN	NaN	NaN	NaN	NaN	8.34335	7.61805	NaN	NaN	38262.6	0	NaN	NaN	NaN	NaN	NaN	NaN	NaN	NaN	NaN	NaN
P09232	PRB1	P09232	>sp|P09232|PRTB_YEAST Cerevisin OS=Saccharomyces cerevisiae (strain ATCC 204508 / S288c) GN=PRB1 PE=1 SV=1	Saccharomyces cerevisiae (strain ATCC 204508 / S288c)	55						+			-0.0503283	-0.16931	0.138378	-0.0178919	17.963	17.9263	18.0489	17.972	17.9059	17.904	17.9427	17.9563	17.8624	17.8365	17.7894	17.7447	18.1094	18.0962	18.1015	18.1566	17.9761	17.9484	17.9257	17.9886	69621.4	0	0.87812	0.28219	-0.390402	2.44399	0.00888874	-1.23937	2.49369	0.091595	1.07082	0.248242
P09368	PUT1	P09368	>sp|P09368|PUT1_YEAST Proline dehydrogenase, mitochondrial OS=Saccharomyces cerevisiae (strain ATCC 204508 / S288c) GN=PUT1 PE=1 SV=2	Saccharomyces cerevisiae (strain ATCC 204508 / S288c)	35		+			+	+		+	-0.457329	-1.26928	0.103557	-0.893065	13.5171	13.5028	13.4937	13.5274	13.0138	13.0623	13.0404	13.0953	12.2161	12.1941	12.2524	12.3013	13.6213	13.5897	13.6009	13.6433	12.6463	12.6013	12.6059	12.6154	53271.4	0	6.4988	0.000658824	-3.84961	8.45067	0	-10.1881	3.51016	0.117779	0.908692	9.27878
P09435	SSA3	P09435	>sp|P09435|HSP73_YEAST Heat shock protein SSA3 OS=Saccharomyces cerevisiae (strain ATCC 204508 / S288c) GN=SSA3 PE=1 SV=3	Saccharomyces cerevisiae (strain ATCC 204508 / S288c)	48	+			+	+	+		+	2.59137	0.715541	-0.171224	1.64498	11.6924	11.7376	11.6336	11.7443	14.3164	14.3094	14.266	14.2815	12.4563	12.3955	12.4147	12.4034	11.5125	11.5449	11.5986	11.4669	13.3763	13.2912	13.3763	13.3439	70546.8	0	9.95714	0	20.2237	6.54415	0	5.5511	2.40661	0.0666049	-1.24355	8.3996
P09436	ILS1	P09436	>sp|P09436|SYIC_YEAST Isoleucine--tRNA ligase, cytoplasmic OS=Saccharomyces cerevisiae (strain ATCC 204508 / S288c) GN=ILS1 PE=1 SV=1	Saccharomyces cerevisiae (strain ATCC 204508 / S288c)	111						+		+	-0.0340209	0.452775	-0.0232697	0.512196	16.3492	16.3073	16.3514	16.3567	16.2893	16.2957	16.3128	16.3307	16.7903	16.7875	16.7859	16.812	16.3178	16.3018	16.336	16.3159	16.8652	16.8143	16.8625	16.8713	122984	0	1.22269	0.373169	-0.296613	7.44335	4.52675e-05	4.00958	0.876456	0.573839	-0.205218	6.99316
P09440	MIS1	P09440	>sp|P09440|C1TM_YEAST C-1-tetrahydrofolate synthase, mitochondrial OS=Saccharomyces cerevisiae (strain ATCC 204508 / S288c) GN=MIS1 PE=1 SV=1	Saccharomyces cerevisiae (strain ATCC 204508 / S288c)	86						+	+		-0.104755	-0.458495	-0.188471	-0.0792453	14.9369	14.8796	14.9179	14.9248	14.8169	14.7988	14.7982	14.8263	14.5303	14.3934	14.4386	14.463	14.7129	14.72	14.6995	14.7729	14.8598	14.8225	14.828	14.8318	106217	0	3.49631	0.073196	-0.917241	5.20939	3.67279e-05	-3.49605	4.05096	0.036266	-1.56635	2.742
P09457	ATP5	P09457	>sp|P09457|ATPO_YEAST ATP synthase subunit 5, mitochondrial OS=Saccharomyces cerevisiae (strain ATCC 204508 / S288c) GN=ATP5 PE=1 SV=1	Saccharomyces cerevisiae (strain ATCC 204508 / S288c)	28		+			+	+	+	+	0.30073	1.17322	0.305796	0.524945	16.1762	16.0957	16.1218	16.1235	16.4504	16.3764	16.4287	16.4648	17.2988	17.2949	17.2691	17.3473	16.4542	16.3947	16.4334	16.4581	16.6706	16.6205	16.6941	16.6319	22814.4	0	4.62918	0.00294158	2.39246	8.36587	0	9.50153	5.03227	0.00742857	2.50092	6.22365
P09547	SWI1	P09547	>sp|P09547|SWI1_YEAST SWI/SNF chromatin-remodeling complex subunit SWI1 OS=Saccharomyces cerevisiae (strain ATCC 204508 / S288c) GN=SWI1 PE=1 SV=1	Saccharomyces cerevisiae (strain ATCC 204508 / S288c)	26						+		+	-0.0695984	-0.440786	-0.0652072	-0.172939	10.8979	10.8446	10.8857	10.8841	10.8067	10.8269	10.8481	10.7523	10.3471	10.4474	10.4131	10.5416	10.7611	10.7625	10.8214	10.9066	10.8571	10.6481	10.6533	10.6621	147938	0	1.59146	0.173041	-0.563122	4.3485	0.000148784	-3.10096	0.916454	0.280118	-0.478979	1.7978
P09620	KEX1	P09620	>sp|P09620|KEX1_YEAST Pheromone-processing carboxypeptidase KEX1 OS=Saccharomyces cerevisiae (strain ATCC 204508 / S288c) GN=KEX1 PE=1 SV=1	Saccharomyces cerevisiae (strain ATCC 204508 / S288c)	28						+		+	-0.0651028	-0.436156	-0.0441961	-0.740139	11.3134	11.2928	11.2587	11.2483	11.2524	11.1684	11.2071	11.2249	10.8532	10.9308	10.8074	10.7772	11.1994	11.1496	11.2885	11.2989	10.4648	10.4395	10.701	10.5474	82245	0	1.51189	0.190701	-0.528557	4.67054	8.31477e-05	-3.19147	0.523037	0.413208	-0.318053	4.72572
P09624	LPD1	P09624	>sp|P09624|DLDH_YEAST Dihydrolipoyl dehydrogenase, mitochondrial OS=Saccharomyces cerevisiae (strain ATCC 204508 / S288c) GN=LPD1 PE=1 SV=1	Saccharomyces cerevisiae (strain ATCC 204508 / S288c)	74						+		+	0.0258236	0.730328	-0.0193911	0.76972	16.1269	16.1013	16.1101	16.0623	16.1254	16.1105	16.1015	16.1665	16.8689	16.8124	16.7952	16.8453	16.1422	16.0397	16.0222	16.119	16.8611	16.8573	16.8692	16.8918	54010.1	0	0.617699	0.494687	0.215453	7.36934	0	6.01349	0.242934	0.681428	-0.146442	8.31248
P09733	TUB1	P09733	>sp|P09733|TBA1_YEAST Tubulin alpha-1 chain OS=Saccharomyces cerevisiae (strain ATCC 204508 / S288c) GN=TUB1 PE=1 SV=2	Saccharomyces cerevisiae (strain ATCC 204508 / S288c)	32						+		+	-0.117222	-0.391573	-0.0258524	-0.0944963	15.835	15.7811	15.8186	15.7781	15.6831	15.6561	15.6805	15.7242	15.3682	15.3883	15.4239	15.4661	15.7858	15.762	15.775	15.7865	15.7222	15.68	15.6938	15.7388	49800	0	2.97214	0.0642728	-0.977541	5.29815	0.000149856	-3.11541	0.855288	0.54043	-0.224444	2.55865
P09734	TUB3	P09734	>sp|P09734|TBA3_YEAST Tubulin alpha-3 chain OS=Saccharomyces cerevisiae (strain ATCC 204508 / S288c) GN=TUB3 PE=1 SV=1	Saccharomyces cerevisiae (strain ATCC 204508 / S288c)	15						+		+	-0.131427	-0.382723	-0.0987859	-0.189653	13.5641	13.4354	13.5875	13.5257	13.4118	13.2917	13.4056	13.4778	13.1841	13.0962	13.2192	13.0823	13.4443	13.3659	13.4769	13.4304	13.3804	13.3448	13.3434	13.2856	49694	0	1.3746	0.0816953	-0.86983	3.7226	0.000279395	-2.59953	1.28773	0.175587	-0.701869	2.56382
P09798	CDC16	P09798	>sp|P09798|CDC16_YEAST Anaphase-promoting complex subunit CDC16 OS=Saccharomyces cerevisiae (strain ATCC 204508 / S288c) GN=CDC16 PE=1 SV=1	Saccharomyces cerevisiae (strain ATCC 204508 / S288c)	12					+	+		+	-0.329084	-0.18875	-0.0546081	-0.159587	10.4206	10.5267	10.4921	10.4063	10.0483	10.1578	10.0475	10.2756	10.4342	10.0752	10.3095	10.2717	10.4152	10.5319	10.3871	10.2931	10.248	10.2103	10.3737	10.3753	94992.2	0	2.76004	0.00691971	-2.03815	1.25358	0.0165655	-1.05005	0.426262	0.383067	-0.347905	1.67712
P09880	TRL1	P09880	>sp|P09880|TRNL_YEAST tRNA ligase OS=Saccharomyces cerevisiae (strain ATCC 204508 / S288c) GN=TRL1 PE=1 SV=1	Saccharomyces cerevisiae (strain ATCC 204508 / S288c)	47						+			-0.0607922	-0.199177	-0.0417504	-0.033716	11.1527	11.1152	11.1887	11.1424	11.1368	11.1236	10.9977	11.0977	11.0163	10.9008	10.9443	10.941	11.1161	11.0702	11.1293	11.1163	11.1913	11.0597	11.077	11.1362	95337	0	0.876877	0.235755	-0.450422	3.37514	0.00360015	-1.55086	1.08791	0.383109	-0.34797	0.450742
P09938	RNR2	P09938	>sp|P09938|RIR2_YEAST Ribonucleoside-diphosphate reductase small chain 1 OS=Saccharomyces cerevisiae (strain ATCC 204508 / S288c) GN=RNR2 PE=1 SV=2	Saccharomyces cerevisiae (strain ATCC 204508 / S288c)	56					+	+		+	-0.183042	-0.730909	-0.002069	-0.40134	17.47	17.491	17.4607	17.4741	17.2809	17.2657	17.3049	17.3121	16.821	16.6697	16.7062	16.7753	17.4323	17.4789	17.456	17.5203	17.1123	17.0379	17.0857	17.0546	46147.4	0	5.20766	0.0152981	-1.62787	6.13754	0	-5.4318	0.0361552	0.957489	-0.0172726	6.3207
P09950	HEM1	P09950	>sp|P09950|HEM1_YEAST 5-aminolevulinate synthase, mitochondrial OS=Saccharomyces cerevisiae (strain ATCC 204508 / S288c) GN=HEM1 PE=1 SV=1	Saccharomyces cerevisiae (strain ATCC 204508 / S288c)	26					+		+		-0.176561	-0.0413065	-0.263206	-0.0853891	12.8405	12.7497	12.7839	12.8028	12.626	12.6067	12.6028	12.6351	12.7281	12.7509	12.763	12.7695	12.608	12.4598	12.4873	12.5689	12.7596	12.7019	12.6609	12.7128	59362.3	0	3.87874	0.0224615	-1.4661	1.01422	0.198336	-0.34137	3.26246	0.0203172	-1.88789	1.66288
P09959	SWI6	P09959	>sp|P09959|SWI6_YEAST Regulatory protein SWI6 OS=Saccharomyces cerevisiae (strain ATCC 204508 / S288c) GN=SWI6 PE=1 SV=1	Saccharomyces cerevisiae (strain ATCC 204508 / S288c)	42						+			0.0671725	0.502181	0.0906532	0.0732739	11.5845	11.4986	11.5943	11.4917	11.6738	11.5952	11.5895	11.5793	12.0883	12.0314	12.0158	12.0423	11.5886	11.6106	11.6923	11.6402	11.6569	11.6259	11.4971	11.6823	90559.9	0	0.989211	0.206604	0.49798	5.4164	4.19847e-05	3.82022	1.36988	0.187293	0.669748	0.724846
P0C074	YSF3	P0C074	>sp|P0C074|YSF3_YEAST RDS3 complex subunit 10 OS=Saccharomyces cerevisiae (strain ATCC 204508 / S288c) GN=YSF3 PE=1 SV=1	Saccharomyces cerevisiae (strain ATCC 204508 / S288c)	4					+	+			-0.220479	-0.34961	-0.0874501	-0.113765	10.9767	10.8482	11.0836	10.821	10.7163	10.5998	10.8285	10.703	10.7044	10.5082	10.2308	10.8876	10.6612	11.1296	NaN	10.7438	10.6831	10.9429	10.8326	10.8157	10027.4	0	1.54893	0.0350826	-1.24778	1.20369	0.0058575	-1.38103	0.250953	0.372293	-0.363527	0.680356
P0C0T4;Q3E792	RPS25B;RPS25A	P0C0T4;Q3E792	>sp|P0C0T4|RS25B_YEAST 40S ribosomal protein S25-B OS=Saccharomyces cerevisiae (strain ATCC 204508 / S288c) GN=RPS25B PE=1 SV=1;>sp|Q3E792|RS25A_YEAST 40S ribosomal protein S25-A OS=Saccharomyces cerevisiae (strain ATCC 204508 / S288c) GN=RPS25A PE=1 SV=1	Saccharomyces cerevisiae (strain ATCC 204508 / S288c)	13									0.0114293	-0.0728502	0.0604944	0.0528455	18.2489	18.0967	18.1839	18.1775	18.2076	18.0666	18.3257	18.1528	18.1434	18.0643	18.074	18.1338	18.1785	18.2016	18.3097	18.2591	18.2648	18.1293	18.2653	18.2589	12009.17;12039.2	0	0.0649612	0.815055	0.0703052	1.01009	0.0972703	-0.531096	0.681197	0.317256	0.423277	0.53507
P0C0V8	RPS21A	P0C0V8	>sp|P0C0V8|RS21A_YEAST 40S ribosomal protein S21-A OS=Saccharomyces cerevisiae (strain ATCC 204508 / S288c) GN=RPS21A PE=1 SV=1	Saccharomyces cerevisiae (strain ATCC 204508 / S288c)	18						+			0.133496	0.516178	0.0955939	0.0290794	18.1355	18.0245	18.0267	18.0669	18.1825	18.1457	18.2449	18.2145	18.5824	18.5491	18.5732	18.6136	18.1838	18.2126	18.1043	18.1353	18.1011	18.0823	18.0798	18.1066	9745.83	0	2.13643	0.0606331	0.999499	5.67924	4.51282e-05	3.99602	1.44461	0.174258	0.705482	0.495565
P0C0W1;Q3E7Y3	RPS22A;RPS22B	P0C0W1;Q3E7Y3	>sp|P0C0W1|RS22A_YEAST 40S ribosomal protein S22-A OS=Saccharomyces cerevisiae (strain ATCC 204508 / S288c) GN=RPS22A PE=1 SV=2;>sp|Q3E7Y3|RS22B_YEAST 40S ribosomal protein S22-B OS=Saccharomyces cerevisiae (strain ATCC 204508 / S288c) GN=RPS22B PE=1 SV=3	Saccharomyces cerevisiae (strain ATCC 204508 / S288c)	19						+			-0.0628204	-0.302422	-0.104108	-0.0627651	19.1289	18.8935	19.0553	19.0944	18.9229	18.9615	18.9941	19.0423	18.7669	18.716	18.751	18.7287	18.9338	18.8025	18.9129	19.1065	18.9975	18.9318	18.9522	19.0396	14626.04;14626.04	0	0.495628	0.276113	-0.397903	2.8901	0.00124242	-1.973	0.603381	0.228328	-0.573243	0.500598
P0C0W9;Q3E757	RPL11A;RPL11B	P0C0W9;Q3E757	>sp|P0C0W9|RL11A_YEAST 60S ribosomal protein L11-A OS=Saccharomyces cerevisiae (strain ATCC 204508 / S288c) GN=RPL11A PE=1 SV=2;>sp|Q3E757|RL11B_YEAST 60S ribosomal protein L11-B OS=Saccharomyces cerevisiae (strain ATCC 204508 / S288c) GN=RPL11B PE=1 SV=3	Saccharomyces cerevisiae (strain ATCC 204508 / S288c)	22						+			-0.0816021	-0.358242	-0.117925	-0.0763626	19.1523	19.1004	19.1103	19.1914	19.0414	19.0663	19.047	19.0733	18.7568	18.7716	18.7547	18.8383	19.0521	19.027	18.9937	19.0098	19.0346	18.9884	19.1145	19.1114	19719.62;19749.64	0	1.9801	0.132711	-0.667545	4.79109	0.00022756	-2.78343	2.5424	0.109892	-0.948383	1.06627
P0C0X0;Q3E7X9	RPS28B;RPS28A	P0C0X0;Q3E7X9	>sp|P0C0X0|RS28B_YEAST 40S ribosomal protein S28-B OS=Saccharomyces cerevisiae (strain ATCC 204508 / S288c) GN=RPS28B PE=1 SV=1;>sp|Q3E7X9|RS28A_YEAST 40S ribosomal protein S28-A OS=Saccharomyces cerevisiae (strain ATCC 204508 / S288c) GN=RPS28A PE=1 SV=1	Saccharomyces cerevisiae (strain ATCC 204508 / S288c)	8						+			0.00462389	0.189611	-0.027719	0.0685773	18.006	18.0512	17.9028	17.9051	17.9837	17.9854	17.9533	17.9611	18.1608	18.253	18.1419	18.0678	17.9336	17.8889	17.9541	17.9776	18.0336	18.0296	18.0315	18.0447	7564.8;7591.82	0.00053749	0.0423134	0.91251	0.0335023	1.92519	0.00894911	1.23757	0.275302	0.588392	-0.195678	0.936763
P0C2H6;P0C2H7	RPL27A;RPL27B	P0C2H6;P0C2H7	>sp|P0C2H6|RL27A_YEAST 60S ribosomal protein L27-A OS=Saccharomyces cerevisiae (strain ATCC 204508 / S288c) GN=RPL27A PE=1 SV=1;>sp|P0C2H7|RL27B_YEAST 60S ribosomal protein L27-B OS=Saccharomyces cerevisiae (strain ATCC 204508 / S288c) GN=RPL27B PE=1 SV=1	Saccharomyces cerevisiae (strain ATCC 204508 / S288c)	15						+			-0.107593	-0.286991	-0.131634	0.000326157	19.0317	19.017	19.0434	19.0599	18.947	18.905	18.9382	18.9313	18.8427	18.7401	18.7227	18.6985	18.9216	18.9061	18.9098	18.8879	19.0218	19.0329	19.0753	19.0232	15531.28;15505.2	0	3.80722	0.0672084	-0.953664	3.8938	0.000760155	-2.15779	4.58637	0.0767049	-1.18118	0.00704546
P0C2H8	RPL31A	P0C2H8	>sp|P0C2H8|RL31A_YEAST 60S ribosomal protein L31-A OS=Saccharomyces cerevisiae (strain ATCC 204508 / S288c) GN=RPL31A PE=1 SV=1	Saccharomyces cerevisiae (strain ATCC 204508 / S288c)	22					+	+		+	-0.158653	-0.406271	-0.131288	-0.144974	19.1736	19.1427	19.1176	19.1342	18.9248	18.9816	19.0044	19.0226	18.8377	18.7269	18.7039	18.6744	19.0517	19.0162	18.9376	19.0373	18.9825	18.9746	18.9974	19.0337	12953.1	0	3.21229	0.0335196	-1.2766	4.4335	0.000170847	-2.9538	2.47186	0.0989657	-1.02556	3.76316
P0C2H9	RPL31B	P0C2H9	>sp|P0C2H9|RL31B_YEAST 60S ribosomal protein L31-B OS=Saccharomyces cerevisiae (strain ATCC 204508 / S288c) GN=RPL31B PE=1 SV=1	Saccharomyces cerevisiae (strain ATCC 204508 / S288c)	2					+	+		+	0.447553	0.285367	0.276201	0.49352	14.1852	14.3918	14.0959	14.1773	14.754	14.5891	14.6241	14.6731	14.8848	14.8995	14.2288	13.9784	14.1293	14.7671	14.7548	14.3037	15.0326	14.5476	14.6857	14.5583	12967.1	0	3.08138	0.00255	2.59482	0.549122	0.0354378	0.835146	0.791532	0.101545	1.01149	2.05066
P0C2I6	TY1B-LR3	P0C2I6	>sp|P0C2I6|YL13B_YEAST Transposon Ty1-LR3 Gag-Pol polyprotein OS=Saccharomyces cerevisiae (strain ATCC 204508 / S288c) GN=TY1B-LR3 PE=3 SV=1	Saccharomyces cerevisiae (strain ATCC 204508 / S288c)	8		+		+		+		+	-0.0198619	-1.37975	0.00337386	-1.08669	12.9629	12.6539	12.8762	12.8786	12.7682	12.7729	12.8478	12.9033	11.9024	10.826	11.5634	11.5609	12.7208	12.833	12.6674	13.1639	11.8718	11.576	11.933	11.6441	198405	0	0.0988444	0.698722	-0.114378	2.95221	4.71597e-05	-4.10059	0.00874533	0.962846	0.014699	4.2334
P0C2I7	TY1B-LR4	P0C2I7	>sp|P0C2I7|YL14B_YEAST Transposon Ty1-LR4 Gag-Pol polyprotein OS=Saccharomyces cerevisiae (strain ATCC 204508 / S288c) GN=TY1B-LR4 PE=5 SV=1	Saccharomyces cerevisiae (strain ATCC 204508 / S288c)	4		+		+		+		+	-0.135415	-1.74529	-0.213088	-0.952513	10.1082	9.8072	10.0322	10.077	9.63773	9.87448	9.79108	10.1796	9.16844	6.82444	8.17697	8.87356	9.84997	9.76596	9.62569	9.93059	9.30071	8.91537	8.84741	9.15101	198656	0	0.459257	0.16546	-0.581595	1.79335	0.000227704	-2.78623	1.19068	0.0875772	-1.09699	3.57237
P0C2I9	TY1B-PR1	P0C2I9	>sp|P0C2I9|YP12B_YEAST Transposon Ty1-PR1 Gag-Pol polyprotein OS=Saccharomyces cerevisiae (strain ATCC 204508 / S288c) GN=TY1B-PR1 PE=3 SV=1	Saccharomyces cerevisiae (strain ATCC 204508 / S288c)	118						+		+	-0.115979	-0.668169	0.0649257	-0.699542	17.3501	17.2704	17.3027	17.3502	17.1966	17.1828	17.2005	17.2295	16.6714	16.6226	16.64	16.6667	17.3405	17.3963	17.3835	17.4127	16.6404	16.5874	16.6464	16.6009	198568	0	2.7418	0.0674502	-0.951889	6.99763	0	-5.44784	1.39587	0.25501	0.51987	6.93154
P0C2J1	TY1B-PR3	P0C2J1	>sp|P0C2J1|YP14B_YEAST Transposon Ty1-PR3 Gag-Pol polyprotein OS=Saccharomyces cerevisiae (strain ATCC 204508 / S288c) GN=TY1B-PR3 PE=1 SV=1	Saccharomyces cerevisiae (strain ATCC 204508 / S288c)	1									-0.0774148	NaN	-0.0411696	NaN	9.83705	10.103	9.82138	10.3354	10.0392	9.56417	9.83849	10.3453	NaN	NaN	NaN	NaN	9.57969	10.2081	9.97739	10.1669	NaN	7.06803	NaN	NaN	198374	0.0086927	0.143395	0.431031	-0.253759	NaN	NaN	NaN	0.0786508	0.690354	-0.142702	NaN
P0C2J4	TY2A-LR1	P0C2J4	>sp|P0C2J4|YL21A_YEAST Transposon Ty2-LR1 Gag polyprotein OS=Saccharomyces cerevisiae (strain ATCC 204508 / S288c) GN=TY2A-LR1 PE=3 SV=1	Saccharomyces cerevisiae (strain ATCC 204508 / S288c)	2				+	+	+		+	0.207902	0.261855	0.164296	-1.43871	10.9572	10.6956	10.9163	11.0141	11.1634	11.1532	11.0929	11.0052	11.1907	11.2647	10.9456	11.2297	11.1808	11.0226	11.0324	11.0047	9.10818	9.75648	9.53933	9.42439	49771.5	0.00175219	1.41749	0.0426268	1.16422	1.39551	0.0072331	1.30665	1.05632	0.117622	0.909394	4.10046
P0C5N3	YGL041W-A	P0C5N3	>sp|P0C5N3|YG41A_YEAST Uncharacterized protein YGL041W-A, mitochondrial OS=Saccharomyces cerevisiae (strain ATCC 204508 / S288c) GN=YGL041W-A PE=1 SV=2	Saccharomyces cerevisiae (strain ATCC 204508 / S288c)	8					+	+	+		0.239212	0.639012	0.304419	0.104065	12.0069	11.8461	11.906	11.7596	12.2294	12.0258	12.1308	12.0894	12.6627	12.3642	12.4428	12.605	12.2425	12.1725	12.1995	12.1218	11.9445	11.9581	11.8542	12.1781	18103.1	0.00223214	1.92125	0.0233349	1.43006	3.49462	3.57724e-05	3.42226	2.72394	0.0200558	1.9292	0.564124
P0C5R9	YPR170W-B	P0C5R9	>sp|P0C5R9|YP17B_YEAST Uncharacterized protein YPR170W-B OS=Saccharomyces cerevisiae (strain ATCC 204508 / S288c) GN=YPR170W-B PE=3 SV=1	Saccharomyces cerevisiae (strain ATCC 204508 / S288c)	4						+			-0.0156071	0.787324	-0.0748761	-0.0726409	10.5479	10.3688	10.3085	10.0425	10.1837	9.95842	10.4455	10.6177	11.336	11.0805	11.0157	10.9848	9.97113	10.4365	10.2972	10.2634	10.5143	9.99872	10.3001	10.1641	9360.97	0	0.0299824	0.85384	-0.0559745	3.00914	3.53414e-05	3.39952	0.207725	0.425189	-0.30786	0.188525
P0CE41	HAP1	P0CE41	>sp|P0CE41|HAP1_YEAST Heme-responsive zinc finger transcription factor HAP1 OS=Saccharomyces cerevisiae (strain ATCC 204508 / S288c) GN=HAP1 PE=1 SV=1	Saccharomyces cerevisiae (strain ATCC 204508 / S288c)	15								+	-0.187998	NaN	0.12897	-0.494178	8.3638	8.67284	8.53166	8.58244	8.35648	8.53877	NaN	8.15381	NaN	NaN	NaN	NaN	8.71504	8.61497	8.4571	8.87953	8.17719	7.88433	8.0192	8.09331	166108	0.00347463	0.74512	0.0875322	-0.852127	NaN	NaN	NaN	0.545418	0.210502	0.614606	2.82024
P0CH08;P0CH09	RPL40A;RPL40B	P0CH08;P0CH09	>sp|P0CH08|RL401_YEAST Ubiquitin-60S ribosomal protein L40 OS=Saccharomyces cerevisiae (strain ATCC 204508 / S288c) GN=RPL40A PE=1 SV=1;>sp|P0CH09|RL402_YEAST Ubiquitin-60S ribosomal protein L40 OS=Saccharomyces cerevisiae (strain ATCC 204508 / S288c) GN=RPL40B PE=1 SV=1	Saccharomyces cerevisiae (strain ATCC 204508 / S288c)	14						+		+	-0.0749693	-0.319757	-0.0425205	-0.288908	18.346	18.2581	18.4776	18.3952	18.3012	18.2455	18.3592	18.2712	18.0245	17.9907	17.9854	18.1973	18.3001	18.2718	18.3869	18.3481	18.1611	18.0176	18.0521	18.0905	14554;14554	0	0.699768	0.209315	-0.493148	2.48175	0.00151165	-1.90428	0.347693	0.46165	-0.278789	2.70747
P0CS90	SSC1	P0CS90	>sp|P0CS90|HSP77_YEAST Heat shock protein SSC1, mitochondrial OS=Saccharomyces cerevisiae (strain ATCC 204508 / S288c) GN=SSC1 PE=1 SV=1	Saccharomyces cerevisiae (strain ATCC 204508 / S288c)	71					+	+		+	0.137686	0.702388	0.0577407	0.65103	17.6814	17.6318	17.6483	17.6639	17.7974	17.7934	17.7618	17.8236	18.3707	18.3727	18.345	18.3466	17.7235	17.7021	17.6974	17.7333	18.3354	18.2861	18.2912	18.3168	70627.8	0	3.79024	0.0415361	1.18163	8.57178	0	6.21663	2.26257	0.261761	0.508144	7.88929
P0CT04	PBI2	P0CT04	>sp|P0CT04|IPB2_YEAST Protease B inhibitor 2 OS=Saccharomyces cerevisiae (strain ATCC 204508 / S288c) GN=PBI2 PE=1 SV=1	Saccharomyces cerevisiae (strain ATCC 204508 / S288c)	21					+	+		+	0.216668	-0.180748	-0.0673978	-0.450198	15.966	16.1728	16.115	16.2065	16.5225	16.2522	16.3114	16.2408	15.9156	16.0127	15.8433	15.9658	16.1905	16.0546	15.9589	15.9866	15.5966	15.7398	15.5169	15.8061	8589.81	0	1.37298	0.0419003	1.17547	1.51127	0.0137016	-1.09974	0.399581	0.348792	-0.386984	2.74448
P0CT86	YJR107C-A	P0CT86	>sp|P0CT86|YJ107_YEAST Uncharacterized protein YJR107C-A OS=Saccharomyces cerevisiae (strain ATCC 204508 / S288c) GN=YJR107C-A PE=1 SV=1	Saccharomyces cerevisiae (strain ATCC 204508 / S288c)	4					+			+	0.318065	NaN	-0.0138626	-0.622368	8.54116	8.69094	8.81895	8.8507	9.1105	8.97989	NaN	9.04013	NaN	8.90671	NaN	NaN	8.86472	8.6977	8.9926	8.2913	NaN	7.5287	8.46795	8.31257	8954.97	0	1.79356	0.0149159	1.6815	NaN	NaN	NaN	0.0282909	0.883251	-0.0517191	1.22147
P0CW40;P0CW41	IMA3;IMA4	P0CW40;P0CW41	>sp|P0CW40|MALX2_YEAST Oligo-1,6-glucosidase IMA3 OS=Saccharomyces cerevisiae (strain ATCC 204508 / S288c) GN=IMA3 PE=1 SV=1;>sp|P0CW41|MALX4_YEAST Oligo-1,6-glucosidase IMA4 OS=Saccharomyces cerevisiae (strain ATCC 204508 / S288c) GN=IMA4 PE=3 SV=1	Saccharomyces cerevisiae (strain ATCC 204508 / S288c)	16		+		+		+		+	-0.0224023	1.58777	-0.235585	1.01738	9.402	9.13669	9.26584	9.13648	8.75396	9.32523	9.35888	9.41334	10.9413	10.7347	10.8794	10.7367	9.11334	8.82182	8.98851	9.075	10.2479	10.4384	10.0642	10.2601	68698.65;68698.65	0.00266215	0.0470085	0.777946	-0.0840394	5.91174	0	8.72571	1.39051	0.0673832	-1.23584	4.29772
P0CX08;P0CX09	DSF1;YNR073C	P0CX08;P0CX09	>sp|P0CX08|DSF1_YEAST Mannitol dehydrogenase DSF1 OS=Saccharomyces cerevisiae (strain ATCC 204508 / S288c) GN=DSF1 PE=1 SV=1;>sp|P0CX09|YN073_YEAST Mannitol dehydrogenase YNR073C OS=Saccharomyces cerevisiae (strain ATCC 204508 / S288c) GN=YNR073C PE=3 SV=1	Saccharomyces cerevisiae (strain ATCC 204508 / S288c)	23		+		+		+		+	-0.0752029	1.70015	0.273345	1.414	8.84038	8.5767	9.02586	8.57449	8.4101	8.91412	8.6229	8.7695	10.4673	10.4923	10.3972	10.4612	8.95553	9.0071	9.11322	9.03496	10.0193	10.1147	10.1999	10.3395	56470.16;56470.16	0	0.192271	0.373502	-0.296274	5.29253	0	8.02773	1.26262	0.0623366	1.27281	4.46089
P0CX10;P0CX11	ERR1;ERR2	P0CX10;P0CX11	>sp|P0CX10|ERR1_YEAST Enolase-related protein 1 OS=Saccharomyces cerevisiae (strain ATCC 204508 / S288c) GN=ERR1 PE=3 SV=1;>sp|P0CX11|ERR2_YEAST Enolase-related protein 2 OS=Saccharomyces cerevisiae (strain ATCC 204508 / S288c) GN=ERR2 PE=3 SV=1	Saccharomyces cerevisiae (strain ATCC 204508 / S288c)	1					+		+	+	0.918285	NaN	-0.454576	-0.313197	10.1961	9.96933	10.0449	9.8024	11.0956	10.7532	10.9346	10.9023	NaN	NaN	NaN	NaN	9.63923	9.52803	9.44047	9.58666	9.62095	9.63115	9.85279	9.65502	47327.57;47327.57	0.000558573	3.84249	0	4.41812	NaN	NaN	NaN	2.57839	0.00786885	-2.36419	1.71988
P0CX14;P0CX15;P53819	YRF1-3;YRF1-7;YRF1-6	P0CX14;P0CX15;P53819	>sp|P0CX14|YRF13_YEAST Y' element ATP-dependent helicase protein 1 copy 3 OS=Saccharomyces cerevisiae (strain ATCC 204508 / S288c) GN=YRF1-3 PE=2 SV=1;>sp|P0CX15|YRF17_YEAST Y' element ATP-dependent helicase protein 1 copy 7 OS=Saccharomyces cerevisiae (strain ATCC 204508 / S288c) GN=YRF1-7 PE=2 SV=1;>sp|P53819|YRF16_YEAST Y' element ATP-dependent helicase protein 1 copy 6 OS=Saccharomyces cerevi…	Saccharomyces cerevisiae (strain ATCC 204508 / S288c)	26					+		+		-0.49797	-0.0333397	0.498138	-0.0381207	8.32999	8.72673	8.30811	8.3845	8.01766	7.86284	8.22574	7.65121	8.40388	8.84578	7.91217	8.45414	8.99311	8.89252	9.12796	8.7283	8.55452	8.03667	8.45674	8.54892	211114.88;211114.88;211098.88	0.00053749	1.72686	0.00844144	-1.94566	0.0546228	0.573285	-0.105864	2.07742	0.0134615	2.17463	0.0881395
P0CX18;P0CX19	YAR066W;YHR214W	P0CX18;P0CX19	>sp|P0CX18|YA066_YEAST Putative GPI-anchored protein YAR066W OS=Saccharomyces cerevisiae (strain ATCC 204508 / S288c) GN=YAR066W PE=1 SV=1;>sp|P0CX19|YH214_YEAST Putative GPI-anchored protein YHR214W OS=Saccharomyces cerevisiae (strain ATCC 204508 / S288c) GN=YHR214W PE=1 SV=1	Saccharomyces cerevisiae (strain ATCC 204508 / S288c)	1									NaN	NaN	NaN	NaN	NaN	NaN	NaN	NaN	NaN	NaN	NaN	NaN	NaN	NaN	NaN	NaN	NaN	NaN	NaN	NaN	NaN	NaN	NaN	NaN	20593.56;20593.56	0.00116924	NaN	NaN	NaN	NaN	NaN	NaN	NaN	NaN	NaN	NaN
P0CX20;P0CX21;P0CX22	YRF1-1;YRF1-5;YRF1-8	P0CX20;P0CX21;P0CX22	>sp|P0CX20|YRF11_YEAST Y' element ATP-dependent helicase protein 1 copy 1 OS=Saccharomyces cerevisiae (strain ATCC 204508 / S288c) GN=YRF1-1 PE=2 SV=1;>sp|P0CX21|YRF15_YEAST Y' element ATP-dependent helicase protein 1 copy 5 OS=Saccharomyces cerevisiae (strain ATCC 204508 / S288c) GN=YRF1-5 PE=2 SV=1;>sp|P0CX22|YRF18_YEAST Y' element ATP-dependent helicase protein 1 copy 8 OS=Saccharomyces cerevi…	Saccharomyces cerevisiae (strain ATCC 204508 / S288c)	2		+				+	+	+	-0.463411	-0.952138	0.597814	-0.463327	6.51431	7.36725	7.40066	6.99938	7.06101	6.72647	6.80522	5.83527	4.52878	7.18116	6.51901	6.24411	8.10155	7.4772	7.28081	7.81329	6.70116	6.62866	6.67739	6.42109	203780.63;203780.63;203780.63	0.00266215	0.659931	0.0539521	-1.05927	0.783501	0.0062522	-1.35695	1.13908	0.0343456	1.59458	1.12083
P0CX23;P0CX24	RPL20A;RPL20B	P0CX23;P0CX24	>sp|P0CX23|RL20A_YEAST 60S ribosomal protein L20-A OS=Saccharomyces cerevisiae (strain ATCC 204508 / S288c) GN=RPL20A PE=1 SV=1;>sp|P0CX24|RL20B_YEAST 60S ribosomal protein L20-B OS=Saccharomyces cerevisiae (strain ATCC 204508 / S288c) GN=RPL20B PE=1 SV=1	Saccharomyces cerevisiae (strain ATCC 204508 / S288c)	23						+			-0.120206	-0.296396	-0.112662	-0.0414596	19.5254	19.4722	19.5046	19.4857	19.3483	19.3701	19.4252	19.3635	19.2183	19.1735	19.1954	19.2152	19.3904	19.3898	19.3583	19.3988	19.4718	19.4347	19.4575	19.4581	20436.76;20436.76	0	2.97861	0.0607624	-0.99869	5.87262	0.000275229	-2.56541	3.605	0.106468	-0.983101	1.61167
P0CX25;P0CX26	RPL43A;RPL43B	P0CX25;P0CX26	>sp|P0CX25|RL43A_YEAST 60S ribosomal protein L43-A OS=Saccharomyces cerevisiae (strain ATCC 204508 / S288c) GN=RPL43A PE=1 SV=1;>sp|P0CX26|RL43B_YEAST 60S ribosomal protein L43-B OS=Saccharomyces cerevisiae (strain ATCC 204508 / S288c) GN=RPL43B PE=1 SV=1	Saccharomyces cerevisiae (strain ATCC 204508 / S288c)	15						+		+	-0.0592155	-0.568924	-0.169373	-0.212015	17.13	16.9039	17.0022	17.0624	16.9933	16.8664	16.933	17.0691	16.5357	16.4452	16.4244	16.4177	16.8842	16.7771	16.8482	16.9117	16.8199	16.7509	16.8003	16.8795	10090.87;10090.87	0	0.404084	0.308363	-0.359848	4.31228	3.92857e-05	-3.66586	1.62968	0.0892121	-1.08487	2.08047
P0CX27;P0CX28	RPL42A;RPL42B	P0CX27;P0CX28	>sp|P0CX27|RL44A_YEAST 60S ribosomal protein L42-A OS=Saccharomyces cerevisiae (strain ATCC 204508 / S288c) GN=RPL42A PE=1 SV=1;>sp|P0CX28|RL44B_YEAST 60S ribosomal protein L42-B OS=Saccharomyces cerevisiae (strain ATCC 204508 / S288c) GN=RPL42B PE=1 SV=1	Saccharomyces cerevisiae (strain ATCC 204508 / S288c)	10						+			-0.0776081	-0.265887	0.0168118	-0.0621428	16.3917	16.2493	16.4007	16.3719	16.3078	16.2118	16.2819	16.3016	16.1613	16.0637	16.092	16.0331	16.2886	16.3526	16.392	16.4477	16.3406	16.2806	16.2205	16.3234	12211.52;12211.52	0	0.954699	0.1802	-0.548284	3.00063	0.00172533	-1.83867	0.130048	0.75157	0.113132	0.678537
P0CX29;P0CX30	RPS23A;RPS23B	P0CX29;P0CX30	>sp|P0CX29|RS23A_YEAST 40S ribosomal protein S23-A OS=Saccharomyces cerevisiae (strain ATCC 204508 / S288c) GN=RPS23A PE=1 SV=1;>sp|P0CX30|RS23B_YEAST 40S ribosomal protein S23-B OS=Saccharomyces cerevisiae (strain ATCC 204508 / S288c) GN=RPS23B PE=1 SV=1	Saccharomyces cerevisiae (strain ATCC 204508 / S288c)	9					+	+			-0.138814	-0.308002	-0.130511	-0.015697	18.0152	18.0117	18.0183	18.0195	17.8553	17.8262	17.9465	17.8814	17.7443	17.7481	17.6998	17.6406	17.8516	17.8624	17.9145	17.9141	18.0071	17.9959	17.9944	18.0046	16037.79;16037.79	0	2.77775	0.0475552	-1.10416	4.74691	0.000301596	-2.46173	3.62252	0.0855162	-1.1175	2.3261
P0CX31;P0CX32	RPS24A;RPS24B	P0CX31;P0CX32	>sp|P0CX31|RS24A_YEAST 40S ribosomal protein S24-A OS=Saccharomyces cerevisiae (strain ATCC 204508 / S288c) GN=RPS24A PE=1 SV=1;>sp|P0CX32|RS24B_YEAST 40S ribosomal protein S24-B OS=Saccharomyces cerevisiae (strain ATCC 204508 / S288c) GN=RPS24B PE=1 SV=1	Saccharomyces cerevisiae (strain ATCC 204508 / S288c)	20						+			-0.0874128	-0.306638	-0.0993204	-0.00716686	18.7198	18.6016	18.588	18.6103	18.4957	18.525	18.5633	18.5862	18.3537	18.3021	18.3338	18.3037	18.5323	18.5349	18.5325	18.5227	18.6592	18.6174	18.5864	18.6282	15328.77;15328.77	0	1.27599	0.141365	-0.641075	4.07343	0.000586118	-2.30959	1.76594	0.158832	-0.761542	0.0761545
P0CX33;P0CX34	RPS30A;RPS30B	P0CX33;P0CX34	>sp|P0CX33|RS30A_YEAST 40S ribosomal protein S30-A OS=Saccharomyces cerevisiae (strain ATCC 204508 / S288c) GN=RPS30A PE=1 SV=1;>sp|P0CX34|RS30B_YEAST 40S ribosomal protein S30-B OS=Saccharomyces cerevisiae (strain ATCC 204508 / S288c) GN=RPS30B PE=1 SV=1	Saccharomyces cerevisiae (strain ATCC 204508 / S288c)	14						+		+	-0.09484	-0.34533	-0.0162163	-0.179492	17.3237	17.3764	17.5535	17.5615	17.3809	17.3182	17.3343	17.4023	17.0093	17.1532	17.1582	17.1131	17.423	17.3219	17.4545	17.5508	17.3304	17.2154	17.2576	17.2937	7118.48;7118.48	0	0.724483	0.16668	-0.578468	2.58177	0.00118315	-2.03148	0.0756381	0.797507	-0.0916196	1.46862
P0CX35;P0CX36	RPS4A;RPS4B	P0CX35;P0CX36	>sp|P0CX35|RS4A_YEAST 40S ribosomal protein S4-A OS=Saccharomyces cerevisiae (strain ATCC 204508 / S288c) GN=RPS4A PE=1 SV=1;>sp|P0CX36|RS4B_YEAST 40S ribosomal protein S4-B OS=Saccharomyces cerevisiae (strain ATCC 204508 / S288c) GN=RPS4B PE=1 SV=1	Saccharomyces cerevisiae (strain ATCC 204508 / S288c)	35						+			-0.0945387	-0.23191	-0.120915	0.00144053	19.2517	19.1921	19.202	19.1928	19.1371	19.1147	19.095	19.1136	19.0451	18.9607	18.9479	18.9572	19.0885	19.0792	19.0794	19.1078	19.2235	19.2214	19.2226	19.1769	29410.19;29410.19	0	2.89752	0.0929791	-0.81079	3.89008	0.00177629	-1.83026	3.59939	0.0958056	-1.04503	0.0271069
P0CX37;P0CX38	RPS6A;RPS6B	P0CX37;P0CX38	>sp|P0CX37|RS6A_YEAST 40S ribosomal protein S6-A OS=Saccharomyces cerevisiae (strain ATCC 204508 / S288c) GN=RPS6A PE=1 SV=1;>sp|P0CX38|RS6B_YEAST 40S ribosomal protein S6-B OS=Saccharomyces cerevisiae (strain ATCC 204508 / S288c) GN=RPS6B PE=1 SV=1	Saccharomyces cerevisiae (strain ATCC 204508 / S288c)	29						+			-0.086307	-0.236574	-0.123641	-0.0140023	19.3552	19.2774	19.3523	19.3032	19.2138	19.1999	19.2622	19.267	19.1235	19.0335	19.0907	19.0942	19.1427	19.1985	19.2292	19.2232	19.3315	19.2715	19.3268	19.3023	26996.33;26996.33	0	1.83025	0.125457	-0.687686	3.93198	0.00162654	-1.86599	2.39017	0.108443	-0.970253	0.241717
P0CX39;P0CX40	RPS8A;RPS8B	P0CX39;P0CX40	>sp|P0CX39|RS8A_YEAST 40S ribosomal protein S8-A OS=Saccharomyces cerevisiae (strain ATCC 204508 / S288c) GN=RPS8A PE=1 SV=1;>sp|P0CX40|RS8B_YEAST 40S ribosomal protein S8-B OS=Saccharomyces cerevisiae (strain ATCC 204508 / S288c) GN=RPS8B PE=1 SV=1	Saccharomyces cerevisiae (strain ATCC 204508 / S288c)	21						+			-0.0948935	-0.284077	-0.142584	-0.0462894	18.9194	18.8904	18.9378	18.92	18.8213	18.767	18.8504	18.8492	18.6386	18.6426	18.6207	18.6294	18.7793	18.7466	18.7944	18.7769	18.8987	18.8421	18.8404	18.9011	22489.67;22489.67	0	2.31427	0.100016	-0.778833	6.66017	0.000273816	-2.55994	4.27964	0.065433	-1.25056	1.25172
P0CX41;P0CX42	RPL23A;RPL23B	P0CX41;P0CX42	>sp|P0CX41|RL23A_YEAST 60S ribosomal protein L23-A OS=Saccharomyces cerevisiae (strain ATCC 204508 / S288c) GN=RPL23A PE=1 SV=1;>sp|P0CX42|RL23B_YEAST 60S ribosomal protein L23-B OS=Saccharomyces cerevisiae (strain ATCC 204508 / S288c) GN=RPL23B PE=1 SV=1	Saccharomyces cerevisiae (strain ATCC 204508 / S288c)	26						+		+	-0.13187	-0.381461	-0.105833	-0.117997	19.042	18.9998	18.9603	19.0097	18.8808	18.8426	18.84	18.9209	18.6791	18.6573	18.5616	18.588	18.8477	18.8443	18.9201	18.9763	18.8627	18.8398	18.9154	18.9219	14472.92;14472.92	0	2.69137	0.0545624	-1.05151	4.63406	0.000236531	-2.8782	1.59297	0.154225	-0.779074	2.39111
P0CX43;P0CX44	RPL1A;RPL1B	P0CX43;P0CX44	>sp|P0CX43|RL1A_YEAST 60S ribosomal protein L1-A OS=Saccharomyces cerevisiae (strain ATCC 204508 / S288c) GN=RPL1A PE=1 SV=1;>sp|P0CX44|RL1B_YEAST 60S ribosomal protein L1-B OS=Saccharomyces cerevisiae (strain ATCC 204508 / S288c) GN=RPL1B PE=1 SV=1	Saccharomyces cerevisiae (strain ATCC 204508 / S288c)	36						+			-0.123446	-0.350117	-0.124574	-0.0872908	19.1033	19.0385	19.095	19.0788	18.9278	18.907	18.9641	19.0228	18.7643	18.7194	18.7289	18.7025	18.9163	18.9566	18.9486	18.9958	19.018	18.9648	18.9919	18.9917	24485.73;24485.73	0	2.25987	0.0671336	-0.955612	5.72574	0.000215054	-2.93151	2.90684	0.099162	-1.0229	2.5412
P0CX45;P0CX46	RPL2A;RPL2B	P0CX45;P0CX46	>sp|P0CX45|RL2A_YEAST 60S ribosomal protein L2-A OS=Saccharomyces cerevisiae (strain ATCC 204508 / S288c) GN=RPL2A PE=1 SV=1;>sp|P0CX46|RL2B_YEAST 60S ribosomal protein L2-B OS=Saccharomyces cerevisiae (strain ATCC 204508 / S288c) GN=RPL2B PE=1 SV=1	Saccharomyces cerevisiae (strain ATCC 204508 / S288c)	35						+			-0.0967083	-0.363676	-0.122922	-0.0460505	19.0832	18.9813	19.0847	19.1007	18.9614	18.9575	18.9483	18.9961	18.7029	18.733	18.6641	18.6953	18.9702	18.9296	18.8734	18.9851	18.9998	18.9662	19.0296	19.0701	27408.43;27408.43	0	1.78694	0.109616	-0.748094	4.65276	0.000227416	-2.78066	1.7949	0.120673	-0.896965	0.623265
P0CX47;P0CX48	RPS11A;RPS11B	P0CX47;P0CX48	>sp|P0CX47|RS11A_YEAST 40S ribosomal protein S11-A OS=Saccharomyces cerevisiae (strain ATCC 204508 / S288c) GN=RPS11A PE=1 SV=1;>sp|P0CX48|RS11B_YEAST 40S ribosomal protein S11-B OS=Saccharomyces cerevisiae (strain ATCC 204508 / S288c) GN=RPS11B PE=1 SV=1	Saccharomyces cerevisiae (strain ATCC 204508 / S288c)	25						+			-0.104913	-0.31516	-0.140666	-0.0720177	19.0141	18.9072	18.9431	18.9309	18.8175	18.8108	18.844	18.9033	18.669	18.6271	18.6144	18.6242	18.8387	18.778	18.7889	18.8271	18.8824	18.8444	18.8953	18.8852	17748.85;17748.85	0	1.81983	0.0951526	-0.799758	4.71995	0.000306316	-2.50173	2.67922	0.0859831	-1.10537	1.51655
P0CX49;P0CX50	RPL18A;RPL18B	P0CX49;P0CX50	>sp|P0CX49|RL18A_YEAST 60S ribosomal protein L18-A OS=Saccharomyces cerevisiae (strain ATCC 204508 / S288c) GN=RPL18A PE=1 SV=1;>sp|P0CX50|RL18B_YEAST 60S ribosomal protein L18-B OS=Saccharomyces cerevisiae (strain ATCC 204508 / S288c) GN=RPL18B PE=1 SV=1	Saccharomyces cerevisiae (strain ATCC 204508 / S288c)	25						+			-0.0959406	-0.279665	-0.0737042	-0.0334864	19.2768	19.1258	19.2369	19.2075	19.1014	19.1321	19.0908	19.1391	18.9468	18.9119	18.9322	18.9376	19.1644	19.1274	19.1092	19.1514	19.2022	19.1804	19.1453	19.1853	20563.13;20563.13	0	1.51654	0.1177	-0.71572	3.84402	0.000906516	-2.10553	1.12493	0.240727	-0.548946	0.438244
P0CX51;P0CX52	RPS16A;RPS16B	P0CX51;P0CX52	>sp|P0CX51|RS16A_YEAST 40S ribosomal protein S16-A OS=Saccharomyces cerevisiae (strain ATCC 204508 / S288c) GN=RPS16A PE=1 SV=1;>sp|P0CX52|RS16B_YEAST 40S ribosomal protein S16-B OS=Saccharomyces cerevisiae (strain ATCC 204508 / S288c) GN=RPS16B PE=1 SV=1	Saccharomyces cerevisiae (strain ATCC 204508 / S288c)	26						+			-0.0702758	-0.249086	-0.0761194	0.00673056	19.0503	18.9801	19.0105	18.985	18.9253	18.9553	18.9386	18.9255	18.7406	18.7599	18.7242	18.8048	18.9419	18.9299	18.8916	18.958	19.0443	18.9888	19.0085	19.0112	15847.45;15847.45	0	2.14947	0.159414	-0.597826	4.36264	0.00117561	-2.01394	1.92167	0.203135	-0.627001	0.127988
P0CX53;P0CX54	RPL12A;RPL12B	P0CX53;P0CX54	>sp|P0CX53|RL12A_YEAST 60S ribosomal protein L12-A OS=Saccharomyces cerevisiae (strain ATCC 204508 / S288c) GN=RPL12A PE=1 SV=1;>sp|P0CX54|RL12B_YEAST 60S ribosomal protein L12-B OS=Saccharomyces cerevisiae (strain ATCC 204508 / S288c) GN=RPL12B PE=1 SV=1	Saccharomyces cerevisiae (strain ATCC 204508 / S288c)	20						+		+	-0.0996346	-0.342591	-0.0619898	-0.148357	19.6463	19.4912	19.5953	19.5987	19.434	19.4188	19.554	19.5262	19.2851	19.266	19.2523	19.1578	19.4962	19.4972	19.5337	19.5564	19.4326	19.4047	19.4348	19.466	17822.61;17822.61	0	1.11252	0.12826	-0.678849	3.6676	0.000319829	-2.39154	0.870989	0.29452	-0.456282	2.26294
P0CX55;P0CX56	RPS18A;RPS18B	P0CX55;P0CX56	>sp|P0CX55|RS18A_YEAST 40S ribosomal protein S18-A OS=Saccharomyces cerevisiae (strain ATCC 204508 / S288c) GN=RPS18A PE=1 SV=1;>sp|P0CX56|RS18B_YEAST 40S ribosomal protein S18-B OS=Saccharomyces cerevisiae (strain ATCC 204508 / S288c) GN=RPS18B PE=1 SV=1	Saccharomyces cerevisiae (strain ATCC 204508 / S288c)	35						+			-0.107946	-0.277049	-0.127185	-0.0628057	19.6236	19.5554	19.5557	19.5774	19.4904	19.4688	19.4707	19.4504	19.3329	19.3411	19.3112	19.2188	19.4572	19.4371	19.4375	19.4715	19.5512	19.4895	19.4914	19.5288	17037.57;17037.57	0	3.0126	0.0735018	-0.91468	3.8543	0.00101928	-2.09284	3.38318	0.0898391	-1.077	1.53842
P0CX77;P0CX78;P0CX79;P0CZ17	ASP3-2;ASP3-3;ASP3-4;ASP3-1	P0CX77;P0CX78;P0CX79;P0CZ17	>sp|P0CX77|ASP22_YEAST L-asparaginase 2-2 OS=Saccharomyces cerevisiae (strain ATCC 204508 / S288c) GN=ASP3-2 PE=1 SV=1;>sp|P0CX78|ASP23_YEAST L-asparaginase 2-3 OS=Saccharomyces cerevisiae (strain ATCC 204508 / S288c) GN=ASP3-3 PE=1 SV=1;>sp|P0CX79|ASP24_YEAST L-asparaginase 2-4 OS=Saccharomyces cerevisiae (strain ATCC 204508 / S288c) GN=ASP3-4 PE=1 SV=1;>sp|P0CZ17|ASP21_YEAST L-asparaginase 2-1 …	Saccharomyces cerevisiae (strain ATCC 204508 / S288c)	19		+		+	+	+		+	-0.384453	-3.17651	0.123816	-1.40972	17.7142	17.6878	17.6882	17.7004	17.3356	17.2619	17.3023	17.3529	14.5313	14.502	14.501	14.5501	17.8461	17.807	17.8324	17.8003	16.2709	16.2932	16.2945	16.293	38686.57;38686.57;38686.57;38686.57	0	5.76582	0.00147518	-3.17712	12.4034	0	-27.9906	4.22926	0.0867847	1.10135	11.5117
P0CX80;P0CX81	CUP1-1;CUP1-2	P0CX80;P0CX81	>sp|P0CX80|MTCU1_YEAST Copper metallothionein 1-1 OS=Saccharomyces cerevisiae (strain ATCC 204508 / S288c) GN=CUP1-1 PE=1 SV=1;>sp|P0CX81|MTCU2_YEAST Copper metallothionein 1-2 OS=Saccharomyces cerevisiae (strain ATCC 204508 / S288c) GN=CUP1-2 PE=1 SV=1	Saccharomyces cerevisiae (strain ATCC 204508 / S288c)	8	+	+			+	+	+	+	1.44241	1.54996	0.635963	-0.532613	11.2248	11.1085	11.6511	11.6078	12.9982	12.7793	12.5537	13.0306	12.7059	13.0917	12.7593	13.2352	12.3648	11.9406	11.959	11.8718	11.2686	10.492	10.4541	11.2472	6650.38;6650.38	0.00053749	3.75906	0	5.23888	3.77814	0	5.40203	1.95071	0.00863636	2.3037	1.04294
P0CX82;P0CX83	RPL19A;RPL19B	P0CX82;P0CX83	>sp|P0CX82|RL19A_YEAST 60S ribosomal protein L19-A OS=Saccharomyces cerevisiae (strain ATCC 204508 / S288c) GN=RPL19A PE=1 SV=1;>sp|P0CX83|RL19B_YEAST 60S ribosomal protein L19-B OS=Saccharomyces cerevisiae (strain ATCC 204508 / S288c) GN=RPL19B PE=1 SV=1	Saccharomyces cerevisiae (strain ATCC 204508 / S288c)	21						+			-0.122182	-0.281091	-0.100883	-0.0511971	19.4518	19.3352	19.4454	19.4489	19.3285	19.2683	19.3026	19.2931	19.1643	19.131	19.1191	19.1426	19.2959	19.3346	19.2915	19.3558	19.4219	19.2566	19.3901	19.4079	21704.11;21704.11	0	2.1179	0.070342	-0.932624	4.07673	0.000761259	-2.16229	1.68484	0.158758	-0.76216	0.491377
P0CX84;P0CX85	RPL35A;RPL35B	P0CX84;P0CX85	>sp|P0CX84|RL35A_YEAST 60S ribosomal protein L35-A OS=Saccharomyces cerevisiae (strain ATCC 204508 / S288c) GN=RPL35A PE=1 SV=1;>sp|P0CX85|RL35B_YEAST 60S ribosomal protein L35-B OS=Saccharomyces cerevisiae (strain ATCC 204508 / S288c) GN=RPL35B PE=1 SV=1	Saccharomyces cerevisiae (strain ATCC 204508 / S288c)	23									-0.0399175	-0.0466018	-0.0229287	-0.0706453	18.685	18.5327	18.6415	18.586	18.5791	18.4948	18.6222	18.5895	18.5439	18.5787	18.5585	18.5778	18.5865	18.5447	18.6709	18.5514	18.6085	18.4904	18.5465	18.5173	13909.56;13909.56	0	0.411979	0.394723	-0.279481	0.654611	0.193951	-0.347347	0.206849	0.657381	-0.159209	0.850049
P0CY08;P0CY09	MATALPHA2;HMLALPHA2	P0CY08;P0CY09	>sp|P0CY08|MTAL2_YEAST Mating-type protein ALPHA2 OS=Saccharomyces cerevisiae (strain ATCC 204508 / S288c) GN=MATALPHA2 PE=1 SV=1;>sp|P0CY09|HMAL2_YEAST Silenced mating-type protein ALPHA2 OS=Saccharomyces cerevisiae (strain ATCC 204508 / S288c) GN=HMLALPHA2 PE=3 SV=1	Saccharomyces cerevisiae (strain ATCC 204508 / S288c)	4									NaN	NaN	NaN	NaN	NaN	NaN	NaN	NaN	8.3853	NaN	7.02483	NaN	NaN	NaN	NaN	NaN	NaN	NaN	NaN	NaN	NaN	NaN	NaN	NaN	24282.02;24282.02	0.00465839	NaN	NaN	NaN	NaN	NaN	NaN	NaN	NaN	NaN	NaN
P10080	SBP1	P10080	>sp|P10080|SSBP1_YEAST Single-stranded nucleic acid-binding protein OS=Saccharomyces cerevisiae (strain ATCC 204508 / S288c) GN=SBP1 PE=1 SV=2	Saccharomyces cerevisiae (strain ATCC 204508 / S288c)	39						+	+	+	-0.109864	0.0971789	0.279593	-0.311825	16.5839	16.5601	16.5581	16.6218	16.4766	16.4315	16.4639	16.5124	16.6942	16.7056	16.6228	16.69	16.8817	16.8629	16.8278	16.8699	16.258	16.2786	16.2663	16.2737	32989.6	0	2.57501	0.0763376	-0.898048	2.18076	0.041915	0.784382	5.23297	0.00774194	2.35312	6.01241
P10081	TIF1	P10081	>sp|P10081|IF4A_YEAST ATP-dependent RNA helicase eIF4A OS=Saccharomyces cerevisiae (strain ATCC 204508 / S288c) GN=TIF1 PE=1 SV=3	Saccharomyces cerevisiae (strain ATCC 204508 / S288c)	60						+			-0.0729766	-0.145807	-0.0886326	0.0337381	18.9334	18.9188	18.9091	18.9846	18.8917	18.8452	18.846	18.8711	18.8272	18.7906	18.7617	18.7832	18.8215	18.8704	18.86	18.8395	18.9457	18.9662	18.9905	18.9784	44697.1	0	1.95395	0.15512	-0.607287	3.28471	0.0101166	-1.19878	2.35379	0.165311	-0.738531	0.880995
P10127	ADH4	P10127	>sp|P10127|ADH4_YEAST Alcohol dehydrogenase 4 OS=Saccharomyces cerevisiae (strain ATCC 204508 / S288c) GN=ADH4 PE=1 SV=3	Saccharomyces cerevisiae (strain ATCC 204508 / S288c)	32					+	+		+	0.177488	0.778148	-0.116558	0.27232	17.6314	17.5008	17.6149	17.5913	17.7563	17.7299	17.7736	17.7887	18.3588	18.341	18.346	18.4054	17.5357	17.4446	17.4026	17.4894	17.8548	17.8446	17.8669	17.8615	41142.1	0	2.85737	0.0288753	1.34737	6.44879	0	5.86787	1.53611	0.141902	-0.827433	4.03877
P10174	COX7	P10174	>sp|P10174|COX7_YEAST Cytochrome c oxidase subunit 7 OS=Saccharomyces cerevisiae (strain ATCC 204508 / S288c) GN=COX7 PE=1 SV=3	Saccharomyces cerevisiae (strain ATCC 204508 / S288c)	4					+	+		+	0.297957	0.684777	0.0786343	0.486069	13.5656	13.4381	13.6075	13.6013	13.808	13.8692	13.8049	13.9222	14.3613	14.2146	14.2287	14.147	13.7534	13.5202	13.5522	13.7012	14.1155	13.9209	14.0678	14.0525	6932.37	0	3.07734	0.007179	2.00863	4.57872	5.08671e-05	4.28771	0.526399	0.289347	0.465424	3.83104
P10355	PET122	P10355	>sp|P10355|PT122_YEAST Protein PET122, mitochondrial OS=Saccharomyces cerevisiae (strain ATCC 204508 / S288c) GN=PET122 PE=1 SV=2	Saccharomyces cerevisiae (strain ATCC 204508 / S288c)	7									0.136329	NaN	0.0820798	-0.0746992	8.48153	8.66305	8.82439	8.44052	8.79018	8.85213	8.75136	8.56113	NaN	NaN	NaN	NaN	8.57384	NaN	8.64154	8.83796	8.70738	8.9513	8.61098	7.84103	29155.1	0.00053749	0.593097	0.136882	0.6542	NaN	NaN	NaN	0.270242	0.369689	0.366721	0.107942
P10356	YER152C	P10356	>sp|P10356|YEY2_YEAST Uncharacterized protein YER152C OS=Saccharomyces cerevisiae (strain ATCC 204508 / S288c) GN=YER152C PE=1 SV=2	Saccharomyces cerevisiae (strain ATCC 204508 / S288c)	16						+		+	-0.0512111	0.230795	0.0107145	0.431023	12.4449	12.3777	12.363	12.4428	12.442	12.336	12.3161	12.3295	12.6377	12.5647	12.7446	12.6046	12.3366	12.5704	12.4375	12.3268	12.7865	12.8456	12.901	12.8194	49490.2	0	0.687493	0.293725	-0.376391	2.70774	0.0030536	1.60117	0.0627412	0.85052	0.0667144	4.95826
P10363	PRI1	P10363	>sp|P10363|PRI1_YEAST DNA primase small subunit OS=Saccharomyces cerevisiae (strain ATCC 204508 / S288c) GN=PRI1 PE=1 SV=2	Saccharomyces cerevisiae (strain ATCC 204508 / S288c)	22						+		+	-0.0485933	-0.278927	-0.0368798	-0.121296	12.6151	12.5313	12.5853	12.5057	12.5413	12.512	12.4732	12.5165	12.338	12.2071	12.2542	12.3223	12.5272	12.4648	12.561	12.5368	12.4314	12.485	12.4478	12.3879	47690.4	0	0.852712	0.292887	-0.377824	3.40217	0.00118807	-2.00149	0.528099	0.461728	-0.278857	2.04075
P10507	MAS1	P10507	>sp|P10507|MPPB_YEAST Mitochondrial-processing peptidase subunit beta OS=Saccharomyces cerevisiae (strain ATCC 204508 / S288c) GN=MAS1 PE=1 SV=1	Saccharomyces cerevisiae (strain ATCC 204508 / S288c)	25								+	0.0209739	0.0662332	-0.0172343	0.189644	12.7249	12.7588	12.7778	12.7466	12.7601	12.7706	12.7744	12.7868	12.8713	12.8203	12.7788	12.8027	12.6819	12.7573	12.7801	12.7198	12.943	12.9688	12.9453	12.9097	51083.8	0	0.849899	0.546037	0.186627	1.58672	0.0940398	0.540603	0.297517	0.69844	-0.1387	4.59082
P10566	MRS3	P10566	>sp|P10566|MRS3_YEAST Mitochondrial RNA-splicing protein MRS3 OS=Saccharomyces cerevisiae (strain ATCC 204508 / S288c) GN=MRS3 PE=1 SV=4	Saccharomyces cerevisiae (strain ATCC 204508 / S288c)	9					+	+			-0.26081	-0.594852	-0.226566	0.124025	9.90422	10.0821	9.94309	9.81267	9.57708	9.56342	9.81845	9.73993	9.48554	9.32357	9.21292	NaN	10.0888	9.75989	9.24286	9.74433	10.1425	10.005	10.0225	10.0682	34501.5	0.00329722	1.6803	0.0239125	-1.41828	2.84452	0.000236998	-3.07133	0.580828	0.150204	-0.799872	0.999504
P10591	SSA1	P10591	>sp|P10591|HSP71_YEAST Heat shock protein SSA1 OS=Saccharomyces cerevisiae (strain ATCC 204508 / S288c) GN=SSA1 PE=1 SV=4	Saccharomyces cerevisiae (strain ATCC 204508 / S288c)	47					+	+		+	0.170877	-0.385202	-0.101504	-0.171981	18.7636	18.7295	18.7469	18.7864	18.8903	18.951	18.881	18.9876	18.4381	18.3181	18.3797	18.3497	18.729	18.5925	18.6164	18.6824	18.5656	18.598	18.5416	18.6332	69657.2	0	3.0464	0.0299046	1.33395	5.01341	0.000173793	-3.00313	1.64079	0.158864	-0.760824	3.49713
P10592	SSA2	P10592	>sp|P10592|HSP72_YEAST Heat shock protein SSA2 OS=Saccharomyces cerevisiae (strain ATCC 204508 / S288c) GN=SSA2 PE=1 SV=3	Saccharomyces cerevisiae (strain ATCC 204508 / S288c)	118									0.03265	-0.0208702	-0.0219431	0.0565667	19.9533	19.9249	19.9423	19.9336	19.9752	19.9328	20.0012	19.9756	19.9467	19.9217	19.9023	19.9	19.9135	19.9106	19.9129	19.9295	19.9985	19.9875	19.9842	20.0103	69470	0	1.10521	0.390147	0.282893	0.841369	0.388544	-0.185632	1.58651	0.575137	-0.204196	3.25912
P10614	ERG11	P10614	>sp|P10614|CP51_YEAST Lanosterol 14-alpha demethylase OS=Saccharomyces cerevisiae (strain ATCC 204508 / S288c) GN=ERG11 PE=1 SV=1	Saccharomyces cerevisiae (strain ATCC 204508 / S288c)	33					+	+		+	-0.234724	-0.302437	-0.0107851	-0.194895	14.3864	14.3206	14.4017	14.3983	14.0876	14.109	14.1734	14.1981	14.0099	14.0697	14.0966	14.1211	14.4185	14.371	14.2835	14.3908	14.1658	14.1743	14.1862	14.2011	60720.2	0	3.46268	0.0119563	-1.77436	4.21394	0.000553719	-2.31701	0.115153	0.820073	-0.0800096	4.11393
P10622	RPP1B	P10622	>sp|P10622|RLA3_YEAST 60S acidic ribosomal protein P1-beta OS=Saccharomyces cerevisiae (strain ATCC 204508 / S288c) GN=RPP1B PE=1 SV=3	Saccharomyces cerevisiae (strain ATCC 204508 / S288c)	5						+		+	-0.120532	-0.378439	-0.182928	-0.41698	16.015	16.051	16.0637	15.919	15.9715	15.7827	15.9345	15.8777	15.555	15.5971	15.6822	15.7006	16.0217	15.7971	15.7222	15.7759	15.4415	15.5974	15.541	15.8008	10667.6	0.00053749	1.21002	0.0976028	-0.790081	3.67489	0.000274914	-2.56339	1.32138	0.0949107	-1.05302	2.63375
P10659	SAM1	P10659	>sp|P10659|METK1_YEAST S-adenosylmethionine synthase 1 OS=Saccharomyces cerevisiae (strain ATCC 204508 / S288c) GN=SAM1 PE=1 SV=2	Saccharomyces cerevisiae (strain ATCC 204508 / S288c)	61					+	+		+	-0.207278	-0.564653	-0.114496	-0.680548	19.2527	19.2117	19.2229	19.2436	19.0321	18.9846	18.986	19.0992	18.7298	18.6905	18.6528	18.5993	19.1445	19.1105	19.0957	19.1222	18.5696	18.5385	18.5501	18.5506	41818.3	0	3.46241	0.0158779	-1.61288	5.89456	5.3012e-05	-4.3655	3.75619	0.102922	-1.00494	8.83548
P10662	MRP1	P10662	>sp|P10662|RT01_YEAST 37S ribosomal protein MRP1, mitochondrial OS=Saccharomyces cerevisiae (strain ATCC 204508 / S288c) GN=MRP1 PE=1 SV=2	Saccharomyces cerevisiae (strain ATCC 204508 / S288c)	20						+		+	0.014502	0.202101	0.00285697	0.465356	12.1588	12.2097	12.1571	12.1423	12.1535	12.2487	12.1781	12.1456	12.4318	12.304	12.3461	12.3944	12.0682	12.2068	12.1584	12.246	12.6629	12.6545	12.5972	12.6147	36728.8	0	0.208174	0.701176	0.113576	3.16645	0.00380338	1.53638	0.0237442	0.95011	0.0202529	6.19185
P10663	MRP2	P10663	>sp|P10663|RT02_YEAST 37S ribosomal protein MRP2, mitochondrial OS=Saccharomyces cerevisiae (strain ATCC 204508 / S288c) GN=MRP2 PE=1 SV=1	Saccharomyces cerevisiae (strain ATCC 204508 / S288c)	10								+	-0.0511048	0.042289	0.00566125	0.233059	12.0576	11.9873	11.9321	11.7762	11.96	11.9094	11.8881	11.7912	11.8763	11.9989	12.0098	12.0373	11.9396	11.9964	12.0061	11.8337	12.1977	12.1604	12.2398	12.0875	13538	0	0.309955	0.367674	-0.301517	0.24717	0.291388	0.249266	0.0270345	0.925416	0.0329684	1.85371
P10664	RPL4A	P10664	>sp|P10664|RL4A_YEAST 60S ribosomal protein L4-A OS=Saccharomyces cerevisiae (strain ATCC 204508 / S288c) GN=RPL4A PE=1 SV=4	Saccharomyces cerevisiae (strain ATCC 204508 / S288c)	46						+			-0.0892081	-0.373969	-0.120595	-0.0665903	19.1224	19.0779	19.1099	19.1276	19.0194	18.9942	19.035	19.0324	18.7478	18.7034	18.6973	18.7935	18.9494	19.0205	18.979	19.0065	19.0248	19.0342	19.038	19.0745	39092.1	0	3.06778	0.100037	-0.778886	5.25232	0.000173196	-2.99224	3.11244	0.101819	-1.01113	2.27843
P10823	GPA2	P10823	>sp|P10823|GPA2_YEAST Guanine nucleotide-binding protein alpha-2 subunit OS=Saccharomyces cerevisiae (strain ATCC 204508 / S288c) GN=GPA2 PE=1 SV=2	Saccharomyces cerevisiae (strain ATCC 204508 / S288c)	29						+			0.107332	-0.242429	0.0952346	-0.00539899	12.7819	12.75	12.8034	12.8258	12.8991	12.8813	12.8777	12.9323	12.5168	12.5665	12.5693	12.5388	12.8406	12.9271	12.8911	12.8833	12.7937	12.7458	12.7762	12.8237	50447.7	0	2.72204	0.0775601	0.891495	4.67099	0.00117615	-2.01395	2.13244	0.157443	0.768072	0.0852863
P10834	PET54	P10834	>sp|P10834|PET54_YEAST Protein PET54 OS=Saccharomyces cerevisiae (strain ATCC 204508 / S288c) GN=PET54 PE=1 SV=1	Saccharomyces cerevisiae (strain ATCC 204508 / S288c)	15						+		+	-0.00531149	-0.19368	-0.130226	0.156469	10.4711	10.4548	10.4374	10.3978	10.3014	10.4891	10.4166	10.5326	10.3151	10.1826	10.2787	10.21	10.3265	10.2594	10.3223	10.332	10.6496	10.6617	10.5523	10.5233	34637.4	0	0.0346458	0.909633	-0.0347334	2.87769	0.00498733	-1.44202	2.86867	0.0941935	-1.05735	2.20451
P10849	MTF2	P10849	>sp|P10849|MTF2_YEAST Mitochondrial transcription factor 2 OS=Saccharomyces cerevisiae (strain ATCC 204508 / S288c) GN=MTF2 PE=1 SV=1	Saccharomyces cerevisiae (strain ATCC 204508 / S288c)	16						+			0.136211	0.295539	0.0231409	0.081351	10.0179	10.0211	10.1485	10.137	10.21	10.2055	10.1757	10.278	10.3122	10.4119	10.3559	10.4266	10.1472	10.149	9.99778	10.123	10.1372	10.1938	10.1206	10.1982	51192.2	0	1.76649	0.0659397	0.96122	3.25831	0.00119298	2.04753	0.177899	0.667581	0.153596	1.03228
P10862	RAD18	P10862	>sp|P10862|RAD18_YEAST Postreplication repair E3 ubiquitin-protein ligase RAD18 OS=Saccharomyces cerevisiae (strain ATCC 204508 / S288c) GN=RAD18 PE=1 SV=1	Saccharomyces cerevisiae (strain ATCC 204508 / S288c)	10						+		+	-0.122498	-0.489383	-0.0381572	-0.250426	8.71393	8.87571	8.89829	9.22224	9.00865	8.91364	8.57195	8.72595	NaN	8.1408	8.91688	8.25681	8.95774	8.93222	8.72677	8.94082	8.73387	8.74924	8.7401	8.48527	55230.4	0.00329722	0.36807	0.204735	-0.501435	1.02164	0.00550627	-1.44685	0.118909	0.627737	-0.173768	1.04368
P10869	HOM3	P10869	>sp|P10869|AK_YEAST Aspartokinase OS=Saccharomyces cerevisiae (strain ATCC 204508 / S288c) GN=HOM3 PE=1 SV=2	Saccharomyces cerevisiae (strain ATCC 204508 / S288c)	43						+		+	-0.0862389	0.444934	-0.0402846	0.17117	15.2797	15.2003	15.2934	15.2253	15.1555	15.1739	15.1326	15.1917	15.7761	15.69	15.68	15.6323	15.2187	15.1776	15.2099	15.2313	15.4812	15.3558	15.4259	15.4204	58109.7	0	1.83322	0.125549	-0.687481	4.68496	8.45921e-05	3.24327	0.80602	0.408881	-0.32263	2.63485
P10961	HSF1	P10961	>sp|P10961|HSF_YEAST Heat shock factor protein OS=Saccharomyces cerevisiae (strain ATCC 204508 / S288c) GN=HSF1 PE=1 SV=1	Saccharomyces cerevisiae (strain ATCC 204508 / S288c)	44		+			+	+	+	+	0.342774	0.968204	0.198725	0.147477	11.4293	11.5205	11.4821	11.4854	11.8812	11.7378	11.8646	11.8049	12.4293	12.4616	12.424	12.4752	11.6715	11.7478	11.6024	11.6905	11.5827	11.681	11.5798	11.6637	93282.2	0	4.01171	0.00308745	2.4918	7.97342	0	7.90165	2.86709	0.0444605	1.46799	2.40319
P10962	MAK16	P10962	>sp|P10962|MAK16_YEAST Protein MAK16 OS=Saccharomyces cerevisiae (strain ATCC 204508 / S288c) GN=MAK16 PE=1 SV=2	Saccharomyces cerevisiae (strain ATCC 204508 / S288c)	13						+		+	-0.107521	0.21348	-0.132849	0.23281	11.4805	11.3237	11.3262	11.3883	11.2929	11.2996	11.1273	11.3689	11.6182	11.6179	11.6135	11.523	11.2892	11.3373	11.1854	11.1754	11.5674	11.5444	11.6763	11.6619	35695.5	0	0.856486	0.135533	-0.659322	2.5655	0.0044737	1.48667	1.30728	0.131832	-0.862328	2.47954
P10963	PCK1	P10963	>sp|P10963|PCKA_YEAST Phosphoenolpyruvate carboxykinase [ATP] OS=Saccharomyces cerevisiae (strain ATCC 204508 / S288c) GN=PCK1 PE=1 SV=2	Saccharomyces cerevisiae (strain ATCC 204508 / S288c)	73	+	+	+	+	+	+	+	+	1.05936	3.08484	1.62039	3.73941	7.64952	NaN	7.92159	7.89077	8.95578	8.82212	8.84786	8.89416	10.9916	10.8756	10.9122	10.8426	9.41152	9.41662	9.49937	9.43657	11.5348	11.5195	11.6023	11.5836	60983.2	0	4.36033	0	5.88864	6.61981	0	17.0122	5.38088	0	9.21595	7.19443
P10964	RPA190	P10964	>sp|P10964|RPA1_YEAST DNA-directed RNA polymerase I subunit RPA190 OS=Saccharomyces cerevisiae (strain ATCC 204508 / S288c) GN=RPA190 PE=1 SV=2	Saccharomyces cerevisiae (strain ATCC 204508 / S288c)	106					+	+		+	-0.279807	-0.8888	-0.160992	-0.188975	13.2197	13.1374	13.1642	13.1659	12.9007	12.9075	12.8786	12.8811	12.2943	12.2972	12.2628	12.2777	13.0241	12.9668	13.0131	13.0392	12.9965	12.9852	12.9601	12.9895	186432	0	5.25274	0.00304636	-2.35752	8.19076	0	-7.46737	3.34583	0.0580341	-1.30604	4.22413
P11075	SEC7	P11075	>sp|P11075|SEC7_YEAST Protein transport protein SEC7 OS=Saccharomyces cerevisiae (strain ATCC 204508 / S288c) GN=SEC7 PE=1 SV=2	Saccharomyces cerevisiae (strain ATCC 204508 / S288c)	112						+		+	-0.0906394	-0.329786	-0.0358214	-0.122427	12.3483	12.2826	12.3087	12.3422	12.2063	12.2558	12.225	12.2321	11.9933	11.9913	11.9849	11.9931	12.2995	12.263	12.2692	12.3068	12.2334	12.1786	12.2234	12.1567	226886	0	2.57646	0.104012	-0.765434	6.1633	0.000234681	-2.8568	0.978624	0.432808	-0.301584	2.67201
P11076	ARF1	P11076	>sp|P11076|ARF1_YEAST ADP-ribosylation factor 1 OS=Saccharomyces cerevisiae (strain ATCC 204508 / S288c) GN=ARF1 PE=1 SV=3	Saccharomyces cerevisiae (strain ATCC 204508 / S288c)	17						+		+	-0.0351601	0.162485	-0.0183363	0.272591	18.1179	18.0551	18.1477	18.2152	18.0631	18.0893	18.1143	18.1285	18.3133	18.2432	18.2071	18.4221	18.1353	18.1089	18.0854	18.133	18.4075	18.4516	18.3978	18.3693	20529.5	0	0.432632	0.4246	-0.258094	1.51131	0.0180427	1.02936	0.206453	0.70425	-0.135565	3.47025
P11154	PYC1	P11154	>sp|P11154|PYC1_YEAST Pyruvate carboxylase 1 OS=Saccharomyces cerevisiae (strain ATCC 204508 / S288c) GN=PYC1 PE=1 SV=2	Saccharomyces cerevisiae (strain ATCC 204508 / S288c)	106									0.0675511	-0.0221486	0.064806	0.00134325	16.2752	16.2367	16.2667	16.279	16.3465	16.2907	16.3266	16.364	16.2333	16.2627	16.2609	16.2121	16.3219	16.3239	16.3339	16.3371	16.2692	16.2622	16.2768	16.2548	130099	0	1.98046	0.169812	0.570491	0.696297	0.378132	-0.191875	3.13068	0.221787	0.587689	0.043873
P11325	NAM2	P11325	>sp|P11325|SYLM_YEAST Leucine--tRNA ligase, mitochondrial OS=Saccharomyces cerevisiae (strain ATCC 204508 / S288c) GN=NAM2 PE=1 SV=1	Saccharomyces cerevisiae (strain ATCC 204508 / S288c)	25						+		+	-0.0781868	0.488579	-0.0727448	0.82028	10.5938	10.4923	10.5295	10.5499	10.51	10.2733	10.5239	10.5457	11.0169	10.9814	11.13	10.9915	10.5071	10.4799	10.4072	10.4804	11.3691	11.3102	11.4085	11.3589	101920	0.000771803	0.539873	0.224759	-0.46776	4.72456	3.64842e-05	3.48495	1.28255	0.23517	-0.559084	6.86524
P11353	HEM13	P11353	>sp|P11353|HEM6_YEAST Oxygen-dependent coproporphyrinogen-III oxidase OS=Saccharomyces cerevisiae (strain ATCC 204508 / S288c) GN=HEM13 PE=1 SV=2	Saccharomyces cerevisiae (strain ATCC 204508 / S288c)	22					+	+		+	-0.204042	0.470683	-0.0931714	0.44876	14.0203	14.02	14.0249	13.9913	13.8215	13.8108	13.7942	13.8139	14.5027	14.4813	14.4507	14.5045	13.9208	13.8922	13.9023	13.9685	14.4523	14.4595	14.4648	14.475	37711.6	0	6.14473	0.0100203	-1.86134	7.2096	4.72103e-05	4.10355	2.61601	0.153058	-0.785685	8.33951
P11412	ZWF1	P11412	>sp|P11412|G6PD_YEAST Glucose-6-phosphate 1-dehydrogenase OS=Saccharomyces cerevisiae (strain ATCC 204508 / S288c) GN=ZWF1 PE=1 SV=4	Saccharomyces cerevisiae (strain ATCC 204508 / S288c)	55						+		+	-0.0666149	-0.37077	-0.0217936	-0.336983	15.3286	15.3023	15.3306	15.3299	15.2525	15.2088	15.2598	15.3038	15.0066	14.9184	14.9385	14.9449	15.3067	15.3047	15.2766	15.3163	14.9777	14.9976	14.9588	15.0094	57521.6	0	1.74729	0.178312	-0.552274	5.76879	0.000179104	-3.08369	1.02885	0.587353	-0.196435	6.64835
P11433	CDC24	P11433	>sp|P11433|CDC24_YEAST Cell division control protein 24 OS=Saccharomyces cerevisiae (strain ATCC 204508 / S288c) GN=CDC24 PE=1 SV=2	Saccharomyces cerevisiae (strain ATCC 204508 / S288c)	46								+	-0.0938065	0.00320315	-0.0680716	0.138013	11.6449	11.5833	11.5556	11.6605	11.5357	11.5225	11.533	11.4779	11.6167	11.5243	11.5737	11.7425	11.5175	11.5807	11.4742	11.5997	11.7383	11.7472	11.7297	11.7812	96939.6	0	1.79331	0.113162	-0.731186	0.020584	0.898071	0.0209453	0.904705	0.270482	-0.492778	2.63085
P11484	SSB1	P11484	>sp|P11484|HSP75_YEAST Heat shock protein SSB1 OS=Saccharomyces cerevisiae (strain ATCC 204508 / S288c) GN=SSB1 PE=1 SV=3	Saccharomyces cerevisiae (strain ATCC 204508 / S288c)	71						+		+	-0.0603962	-0.209402	-0.0544605	-0.08461	20.1601	20.1459	20.1582	20.1619	20.0947	20.0905	20.1187	20.0806	19.9751	19.9378	19.9427	19.9328	20.0848	20.1039	20.0891	20.1304	20.0791	20.0763	20.0638	20.0685	66601.6	0	3.31632	0.177055	-0.554912	6.05892	0.00150839	-1.90005	2.60637	0.271938	-0.491022	5.54144
P11491	PHO8	P11491	>sp|P11491|PPB_YEAST Repressible alkaline phosphatase OS=Saccharomyces cerevisiae (strain ATCC 204508 / S288c) GN=PHO8 PE=1 SV=2	Saccharomyces cerevisiae (strain ATCC 204508 / S288c)	30						+		+	-0.11373	-0.244662	0.117803	-0.444728	13.4706	13.4067	13.4392	13.4579	13.3145	13.2754	13.335	13.3945	13.202	13.168	13.1755	13.2502	13.5828	13.5541	13.5331	13.5756	12.972	13.0176	12.9786	13.0273	63004.1	0	2.14519	0.0790909	-0.885285	4.36904	0.00120179	-1.98588	3.23437	0.103533	0.999549	6.3194
P11632	NHP6A	P11632	>sp|P11632|NHP6A_YEAST Non-histone chromosomal protein 6A OS=Saccharomyces cerevisiae (strain ATCC 204508 / S288c) GN=NHP6A PE=1 SV=1	Saccharomyces cerevisiae (strain ATCC 204508 / S288c)	20					+	+		+	-0.405891	-0.336867	0.181954	-0.156867	15.8577	15.7986	15.8604	15.9058	15.3766	15.4427	15.5055	15.4741	15.5304	15.5567	15.4958	15.4922	15.9752	16.1086	16.0165	16.0501	15.6932	15.7184	15.6566	15.7269	10802.3	0	4.58867	0.00126061	-3.00104	4.81043	0.000286738	-2.65696	2.64963	0.0561768	1.34047	2.93739
P11633	NHP6B	P11633	>sp|P11633|NHP6B_YEAST Non-histone chromosomal protein 6B OS=Saccharomyces cerevisiae (strain ATCC 204508 / S288c) GN=NHP6B PE=1 SV=3	Saccharomyces cerevisiae (strain ATCC 204508 / S288c)	15					+	+	+	+	-0.582638	-0.467295	0.265501	-0.527341	15.177	15.0964	15.2101	15.1961	14.6383	14.589	14.5657	14.5561	14.786	14.7034	14.71	14.611	15.4882	15.4335	15.3906	15.4293	14.6281	14.606	14.6715	14.6647	11476	0	5.80561	0	-4.43589	4.39117	8.48485e-05	-3.2469	3.75106	0.0185178	2.00561	5.68387
P11655	SEC12	P11655	>sp|P11655|SEC12_YEAST Guanine nucleotide-exchange factor SEC12 OS=Saccharomyces cerevisiae (strain ATCC 204508 / S288c) GN=SEC12 PE=1 SV=1	Saccharomyces cerevisiae (strain ATCC 204508 / S288c)	15									-0.0467885	-0.0890381	-0.0194972	-0.0146832	12.6037	12.6106	12.6389	12.5935	12.6007	12.5576	12.5154	12.5858	12.5404	12.6027	12.4763	12.4711	12.5602	12.6051	12.5785	12.6249	12.5889	12.6236	12.5954	12.5799	51607.5	0	1.16224	0.285659	-0.386236	1.47162	0.0600146	-0.671977	0.51975	0.643251	-0.16625	0.494804
P11709	BIK1	P11709	>sp|P11709|BIK1_YEAST Nuclear fusion protein BIK1 OS=Saccharomyces cerevisiae (strain ATCC 204508 / S288c) GN=BIK1 PE=1 SV=1	Saccharomyces cerevisiae (strain ATCC 204508 / S288c)	18						+		+	0.0289171	0.179218	-0.0322723	-0.16864	11.1948	11.0271	11.0873	11.1052	11.0785	11.1374	11.1787	11.1355	11.2878	11.3218	11.2623	11.2594	11.1209	11.1566	11.0273	10.9805	10.8585	10.9527	11.0082	10.9205	51092	0.000293772	0.300706	0.510078	0.206056	2.50857	0.00727573	1.30258	0.245297	0.564766	-0.21024	1.95013
P11745	RNA1	P11745	>sp|P11745|RNA1_YEAST Ran GTPase-activating protein 1 OS=Saccharomyces cerevisiae (strain ATCC 204508 / S288c) GN=RNA1 PE=1 SV=2	Saccharomyces cerevisiae (strain ATCC 204508 / S288c)	46						+		+	-0.0433733	-0.428039	-0.0552599	-0.476568	14.8694	14.8061	14.8522	14.8195	14.7894	14.779	14.7912	14.8141	14.4295	14.3649	14.4543	14.3864	14.7698	14.7861	14.7386	14.8316	14.4064	14.3345	14.3715	14.3286	45815.8	0	1.42476	0.297037	-0.372894	5.60153	3.58306e-05	-3.42604	1.20172	0.301937	-0.444775	6.06364
P11746	MCM1	P11746	>sp|P11746|MCM1_YEAST Pheromone receptor transcription factor OS=Saccharomyces cerevisiae (strain ATCC 204508 / S288c) GN=MCM1 PE=1 SV=2	Saccharomyces cerevisiae (strain ATCC 204508 / S288c)	1						+		+	0.104197	-0.156682	0.0711167	-0.286276	13.4336	13.3404	13.3247	13.4357	13.4521	13.5169	13.446	13.5362	13.2896	13.2372	13.2051	13.1758	13.489	13.4406	13.3858	13.5035	12.9755	13.1694	13.1471	NaN	32801.6	0.00266215	1.49924	0.106469	0.758463	2.18774	0.0124866	-1.1322	0.904258	0.261612	0.508481	2.23686
P11747	TAF13	P11747	>sp|P11747|TAF13_YEAST Transcription initiation factor TFIID subunit 13 OS=Saccharomyces cerevisiae (strain ATCC 204508 / S288c) GN=TAF13 PE=1 SV=2	Saccharomyces cerevisiae (strain ATCC 204508 / S288c)	4								+	0.00912666	-0.00702	0.0891006	-0.313196	9.74252	9.70479	9.7062	9.73356	9.57109	9.80404	9.7419	9.80655	9.80704	9.82493	9.79762	9.4294	9.65377	9.83693	10.0133	9.73949	9.19362	9.57842	9.51697	9.34528	19132.3	0	0.0573891	0.846956	0.0584482	0.025053	0.829999	-0.0358596	0.529584	0.266392	0.501288	1.93323
P11792	SCH9	P11792	>sp|P11792|SCH9_YEAST Serine/threonine-protein kinase SCH9 OS=Saccharomyces cerevisiae (strain ATCC 204508 / S288c) GN=SCH9 PE=1 SV=3	Saccharomyces cerevisiae (strain ATCC 204508 / S288c)	26		+			+	+		+	-0.26116	-0.966305	-0.0892332	-0.617253	13.0516	12.9734	13.0335	13.0597	12.8358	12.7483	12.6731	12.8163	12.1178	11.8452	12.1479	12.142	12.9412	12.9872	12.8477	12.9851	12.3657	12.4568	12.4139	12.4127	91811.5	0	3.11211	0.010288	-1.84263	4.85391	0	-5.50524	1.24129	0.195427	-0.646446	6.34214
P11914	MAS2	P11914	>sp|P11914|MPPA_YEAST Mitochondrial-processing peptidase subunit alpha OS=Saccharomyces cerevisiae (strain ATCC 204508 / S288c) GN=MAS2 PE=1 SV=1	Saccharomyces cerevisiae (strain ATCC 204508 / S288c)	30								+	-0.00820494	0.00939083	-0.0240927	0.219247	12.1715	12.1755	12.1774	12.1955	12.166	12.2057	12.143	12.1724	12.2095	12.1637	12.1872	12.197	12.1193	12.1712	12.1852	12.1478	12.3389	12.4304	12.3882	12.4393	53337.7	0	0.237264	0.811753	-0.0719759	0.368341	0.640258	0.0845601	0.774167	0.567311	-0.208817	4.05647
P11927	KAR1	P11927	>sp|P11927|KAR1_YEAST Cell division control protein KAR1 OS=Saccharomyces cerevisiae (strain ATCC 204508 / S288c) GN=KAR1 PE=1 SV=2	Saccharomyces cerevisiae (strain ATCC 204508 / S288c)	6									-0.231777	0.359102	-0.340938	0.0687983	7.58718	NaN	7.51194	NaN	7.6712	7.08538	6.93437	7.58019	8.30582	6.89143	8.31524	8.12216	NaN	7.09235	7.47414	7.05938	7.73397	7.07461	7.69131	7.97353	50653.1	0.00432506	0.352841	0.156723	-0.621315	0.281608	0.0853624	0.58535	0.838341	0.0828976	-1.24384	0.084535
P11938	RAP1	P11938	>sp|P11938|RAP1_YEAST DNA-binding protein RAP1 OS=Saccharomyces cerevisiae (strain ATCC 204508 / S288c) GN=RAP1 PE=1 SV=2	Saccharomyces cerevisiae (strain ATCC 204508 / S288c)	49									-0.116468	0.0645561	0.0276489	-0.0817237	12.9001	12.9406	12.9242	12.9083	12.8069	12.8112	12.7811	12.8081	12.9955	12.9883	12.9838	12.9639	12.9379	12.9797	12.9084	12.9579	12.8035	12.8126	12.8453	12.8849	92413.4	0	4.3019	0.0553594	-1.04599	2.91865	0.082238	0.580384	0.777044	0.525388	0.235125	2.14027
P11972	SST2	P11972	>sp|P11972|SST2_YEAST Protein SST2 OS=Saccharomyces cerevisiae (strain ATCC 204508 / S288c) GN=SST2 PE=1 SV=2	Saccharomyces cerevisiae (strain ATCC 204508 / S288c)	25		+		+	+	+	+	+	-0.23608	-1.01398	-0.355709	-1.13888	12.6519	12.7773	12.6481	12.5989	12.4769	12.4458	12.4011	12.4082	11.6312	11.6544	11.6793	11.6554	12.2724	12.2852	12.3711	12.3247	11.6048	11.5059	11.5862	11.4238	79716.4	0	2.87251	0.0140453	-1.66348	6.65155	0	-7.27973	3.71335	0.00838835	-2.46913	6.02457
P11978	SIR4	P11978	>sp|P11978|SIR4_YEAST Regulatory protein SIR4 OS=Saccharomyces cerevisiae (strain ATCC 204508 / S288c) GN=SIR4 PE=1 SV=1	Saccharomyces cerevisiae (strain ATCC 204508 / S288c)	43								+	-0.0107224	-0.00948381	0.0096333	-0.219498	9.89497	9.98474	10.2643	9.91958	10.0958	10.0477	9.9173	9.95986	10.1388	10.0059	9.8162	10.0648	9.73653	10.2777	10.0231	10.0649	9.89677	9.71531	9.87722	9.69629	152062	0	0.0395092	0.855353	-0.0552277	0.029768	0.788942	-0.0452855	0.0234765	0.908721	0.0401382	1.15252
P11986	INO1	P11986	>sp|P11986|INO1_YEAST Inositol-3-phosphate synthase OS=Saccharomyces cerevisiae (strain ATCC 204508 / S288c) GN=INO1 PE=1 SV=3	Saccharomyces cerevisiae (strain ATCC 204508 / S288c)	36		+		+		+		+	-0.0250714	-1.73105	-0.104937	-1.12957	14.3091	14.1916	14.2796	14.2652	14.2282	14.2687	14.2323	14.2159	12.5243	12.5103	12.5128	12.5738	14.117	14.1259	14.208	14.1748	13.1522	13.1061	13.1047	13.164	59642.1	0	0.402131	0.526259	-0.196727	8.82269	0	-13.4127	1.72593	0.151843	-0.789724	7.68638
P12383	PDR1	P12383	>sp|P12383|PDR1_YEAST Transcription factor PDR1 OS=Saccharomyces cerevisiae (strain ATCC 204508 / S288c) GN=PDR1 PE=1 SV=2	Saccharomyces cerevisiae (strain ATCC 204508 / S288c)	28					+	+			-0.169533	-0.461363	-0.116655	-0.0932677	11.0595	11.0434	11.0219	11.0079	10.9337	10.8785	10.7437	10.8986	10.598	10.5304	10.5634	10.5955	10.9088	10.9274	10.8688	10.9611	10.9614	10.8458	10.9464	11.006	121794	0.00053749	2.11406	0.04142	-1.18464	6.41727	4.276e-05	-3.85842	2.70254	0.109501	-0.95334	1.39834
P12385	SUP45	P12385	>sp|P12385|ERF1_YEAST Eukaryotic peptide chain release factor subunit 1 OS=Saccharomyces cerevisiae (strain ATCC 204508 / S288c) GN=SUP45 PE=1 SV=2	Saccharomyces cerevisiae (strain ATCC 204508 / S288c)	55						+			-0.0745571	-0.119023	-0.106042	-0.0104156	15.6478	15.6261	15.634	15.6363	15.5693	15.5618	15.545	15.5699	15.5357	15.52	15.5202	15.4921	15.537	15.5161	15.5143	15.5526	15.6368	15.5963	15.6377	15.6317	49005.6	0	4.27346	0.123896	-0.69454	4.63714	0.0145338	-1.08066	4.34017	0.109409	-0.962501	0.426911
P12611	WHI2	P12611	>sp|P12611|WHI2_YEAST Growth regulation protein OS=Saccharomyces cerevisiae (strain ATCC 204508 / S288c) GN=WHI2 PE=1 SV=2	Saccharomyces cerevisiae (strain ATCC 204508 / S288c)	25				+				+	-0.0911829	NaN	-0.00082016	-4.48252	12.3027	12.291	12.2728	12.2303	12.1553	12.1878	12.1698	12.2191	NaN	NaN	NaN	NaN	12.2374	12.3357	12.2589	12.2615	8.01615	8.12184	8.04875	6.98001	55346.1	0	2.31227	0.107824	-0.753534	NaN	NaN	NaN	0.0103284	0.983291	-0.00647281	5.49804
P12612	TCP1	P12612	>sp|P12612|TCPA_YEAST T-complex protein 1 subunit alpha OS=Saccharomyces cerevisiae (strain ATCC 204508 / S288c) GN=TCP1 PE=1 SV=2	Saccharomyces cerevisiae (strain ATCC 204508 / S288c)	49						+			-0.0685201	-0.105276	-0.117608	-0.0928688	14.5865	14.5237	14.5383	14.5378	14.5082	14.4571	14.4531	14.4936	14.4655	14.4388	14.4237	14.4371	14.4355	14.4341	14.4232	14.423	14.457	14.4254	14.4849	14.4474	60480.7	0	1.91621	0.168336	-0.574244	3.18696	0.0276158	-0.905315	3.78324	0.0980063	-1.03026	2.62293
P12630	BAR1	P12630	>sp|P12630|BAR1_YEAST Barrierpepsin OS=Saccharomyces cerevisiae (strain ATCC 204508 / S288c) GN=BAR1 PE=1 SV=1	Saccharomyces cerevisiae (strain ATCC 204508 / S288c)	15									NaN	NaN	NaN	NaN	NaN	NaN	NaN	NaN	NaN	NaN	NaN	NaN	NaN	NaN	NaN	NaN	13.0595	13.0935	13.1486	13.099	11.236	11.2341	11.1049	11.0698	63729.9	0	NaN	NaN	NaN	NaN	NaN	NaN	NaN	NaN	NaN	NaN
P12683	HMG1	P12683	>sp|P12683|HMDH1_YEAST 3-hydroxy-3-methylglutaryl-coenzyme A reductase 1 OS=Saccharomyces cerevisiae (strain ATCC 204508 / S288c) GN=HMG1 PE=1 SV=1	Saccharomyces cerevisiae (strain ATCC 204508 / S288c)	49		+			+	+		+	-0.211999	-1.22488	-0.0588474	-0.81023	13.5376	13.4772	13.53	13.5559	13.2852	13.334	13.3249	13.3086	12.3291	12.2738	12.2296	12.3687	13.4712	13.44	13.4577	13.4964	12.7387	12.7064	12.6739	12.7408	115626	0	4.38167	0.0120579	-1.76663	7.44592	0	-9.07815	1.53316	0.27386	-0.487671	7.44374
P12684	HMG2	P12684	>sp|P12684|HMDH2_YEAST 3-hydroxy-3-methylglutaryl-coenzyme A reductase 2 OS=Saccharomyces cerevisiae (strain ATCC 204508 / S288c) GN=HMG2 PE=1 SV=1	Saccharomyces cerevisiae (strain ATCC 204508 / S288c)	22						+		+	-0.134323	-0.938734	-0.00211978	-0.513669	12.4221	12.4252	12.4483	12.4883	12.3262	12.2747	12.2604	12.3852	11.5347	11.481	11.5151	11.498	12.4211	12.4289	12.4391	12.4863	11.9143	11.9519	11.9477	11.9153	115692	0	2.23368	0.0586531	-1.01633	8.31923	0	-7.88027	0.0345928	0.957211	-0.0174969	6.86387
P12685	TRK1	P12685	>sp|P12685|TRK1_YEAST High-affinity potassium transport protein OS=Saccharomyces cerevisiae (strain ATCC 204508 / S288c) GN=TRK1 PE=1 SV=1	Saccharomyces cerevisiae (strain ATCC 204508 / S288c)	10									NaN	NaN	NaN	NaN	NaN	NaN	NaN	NaN	NaN	NaN	NaN	NaN	NaN	NaN	8.02056	NaN	NaN	NaN	6.64354	NaN	8.79016	NaN	8.16358	NaN	141073	0.00266215	NaN	NaN	NaN	NaN	NaN	NaN	NaN	NaN	NaN	NaN
P12686	MRP13	P12686	>sp|P12686|RT13_YEAST 37S ribosomal protein MRP13, mitochondrial OS=Saccharomyces cerevisiae (strain ATCC 204508 / S288c) GN=MRP13 PE=1 SV=2	Saccharomyces cerevisiae (strain ATCC 204508 / S288c)	25						+		+	0.0879366	0.519098	0.0767572	0.188825	11.2075	11.1136	11.1786	11.2202	11.3055	11.2805	11.2228	11.263	11.7723	11.6977	11.6735	11.653	11.2734	11.2224	11.1857	11.3456	11.3857	11.3472	11.3644	11.3781	38988.1	0	1.61107	0.128181	0.679246	5.20943	4.23484e-05	3.8377	0.929941	0.244494	0.540479	3.53095
P12687	MRP7	P12687	>sp|P12687|RM02_YEAST 54S ribosomal protein L2, mitochondrial OS=Saccharomyces cerevisiae (strain ATCC 204508 / S288c) GN=MRP7 PE=1 SV=1	Saccharomyces cerevisiae (strain ATCC 204508 / S288c)	25								+	-0.00449777	-0.023736	-0.0874581	0.393922	12.593	12.6569	12.6058	12.5618	12.5752	12.6172	12.5504	12.6567	12.6697	12.623	12.5404	12.4895	12.5892	12.4847	12.3972	12.5964	13.0677	12.8768	12.955	13.0936	43226.6	0	0.0514741	0.910246	-0.0344194	0.209567	0.432656	-0.163635	0.856092	0.225836	-0.577938	3.46208
P12688	YPK1	P12688	>sp|P12688|YPK1_YEAST Serine/threonine-protein kinase YPK1 OS=Saccharomyces cerevisiae (strain ATCC 204508 / S288c) GN=YPK1 PE=1 SV=2	Saccharomyces cerevisiae (strain ATCC 204508 / S288c)	31						+		+	-0.111651	0.466045	0.0547292	0.276225	12.7877	12.7279	12.7658	12.7704	12.6734	12.6611	12.6138	12.6568	13.2527	13.2255	13.227	13.2106	12.8582	12.8	12.8442	12.7684	13.0315	13.0626	13.0506	13.0119	76479.8	0	3.07899	0.068713	-0.945394	7.07402	4.60251e-05	4.04069	1.19461	0.304985	0.440881	5.49005
P12695	LAT1	P12695	>sp|P12695|ODP2_YEAST Dihydrolipoyllysine-residue acetyltransferase component of pyruvate dehydrogenase complex, mitochondrial OS=Saccharomyces cerevisiae (strain ATCC 204508 / S288c) GN=LAT1 PE=1 SV=1	Saccharomyces cerevisiae (strain ATCC 204508 / S288c)	39						+		+	-0.0694866	-0.122463	0.0389409	-0.303966	16.3621	16.3435	16.3326	16.3404	16.289	16.2328	16.3186	16.2602	16.174	16.233	16.2187	16.263	16.383	16.3918	16.3883	16.3713	16.0325	16.0073	16.0587	16.0642	51818.1	0	1.92581	0.165469	-0.581506	3.11653	0.0184155	-1.02453	2.63973	0.370558	0.361624	6.11502
P12709	PGI1	P12709	>sp|P12709|G6PI_YEAST Glucose-6-phosphate isomerase OS=Saccharomyces cerevisiae (strain ATCC 204508 / S288c) GN=PGI1 PE=1 SV=3	Saccharomyces cerevisiae (strain ATCC 204508 / S288c)	64						+		+	-0.0408597	0.450424	-0.0204763	0.465829	19.0291	18.9939	19.0235	19.0028	18.9531	18.9651	18.9741	18.9937	19.4608	19.4484	19.4494	19.4925	18.9923	18.9763	18.9713	19.0276	19.5226	19.4608	19.4564	19.4728	61299.2	0	1.85033	0.303156	-0.36501	7.36652	4.48065e-05	3.97752	0.643823	0.621364	-0.177718	6.75306
P12753	RAD50	P12753	>sp|P12753|RAD50_YEAST DNA repair protein RAD50 OS=Saccharomyces cerevisiae (strain ATCC 204508 / S288c) GN=RAD50 PE=1 SV=1	Saccharomyces cerevisiae (strain ATCC 204508 / S288c)	50									0.0245714	-0.0599494	-0.00192428	-0.0948651	9.9811	9.93179	10.0033	9.92652	9.99475	9.98128	9.9382	10.0268	9.89132	9.83314	9.96029	9.91817	9.94739	9.93712	10.0015	9.94906	9.88812	9.87768	9.78989	9.90757	152569	0.000293772	0.413761	0.530002	0.194596	0.937566	0.1295	-0.45214	0.027805	0.96167	-0.0155534	1.5933
P12754	GCD2	P12754	>sp|P12754|EI2BD_YEAST Translation initiation factor eIF-2B subunit delta OS=Saccharomyces cerevisiae (strain ATCC 204508 / S288c) GN=GCD2 PE=1 SV=1	Saccharomyces cerevisiae (strain ATCC 204508 / S288c)	33						+		+	-0.0443153	-0.344961	-0.11825	-0.13634	12.96	12.8306	12.9217	12.9563	12.8242	12.8962	12.8378	12.9331	12.6597	12.4747	12.6371	12.5172	12.807	12.6772	12.7726	12.9388	12.8127	12.7158	12.7966	12.7982	70852.3	0	0.517152	0.349286	-0.317836	3.15006	0.000629371	-2.23676	0.979563	0.167233	-0.730227	1.97421
P12866	STE6	P12866	>sp|P12866|STE6_YEAST Alpha-factor-transporting ATPase OS=Saccharomyces cerevisiae (strain ATCC 204508 / S288c) GN=STE6 PE=1 SV=1	Saccharomyces cerevisiae (strain ATCC 204508 / S288c)	16									NaN	NaN	NaN	NaN	NaN	NaN	NaN	NaN	NaN	NaN	NaN	NaN	NaN	NaN	NaN	NaN	NaN	NaN	NaN	7.15513	NaN	NaN	NaN	NaN	144766	0.0028551	NaN	NaN	NaN	NaN	NaN	NaN	NaN	NaN	NaN	NaN
P12868	PEP5	P12868	>sp|P12868|PEP5_YEAST E3 ubiquitin-protein ligase PEP5 OS=Saccharomyces cerevisiae (strain ATCC 204508 / S288c) GN=PEP5 PE=1 SV=2	Saccharomyces cerevisiae (strain ATCC 204508 / S288c)	39								+	-0.080996	0.0585322	0.00773501	0.155641	13.2952	13.2558	13.2468	13.2179	13.1473	13.1782	13.1834	13.1828	13.3525	13.1752	13.3325	13.3895	13.2693	13.212	13.2908	13.2746	13.427	13.4471	13.3763	13.3878	117478	0	2.36915	0.126196	-0.68552	0.545074	0.163419	0.390535	0.12335	0.86037	0.0626558	3.29149
P12887	UNG1	P12887	>sp|P12887|UNG_YEAST Uracil-DNA glycosylase OS=Saccharomyces cerevisiae (strain ATCC 204508 / S288c) GN=UNG1 PE=1 SV=1	Saccharomyces cerevisiae (strain ATCC 204508 / S288c)	20					+	+		+	-0.327524	-0.323657	-0.113538	-0.234404	11.007	10.9477	10.8977	10.928	10.6204	10.7294	10.4238	10.6967	10.784	10.4958	10.529	10.677	10.7497	10.9442	10.7091	10.9232	10.6878	10.8266	10.5476	10.7808	40471.2	0	2.40108	0.0095678	-1.90105	2.41852	0.00150515	-1.89452	0.898138	0.178847	-0.69229	1.92678
P12904	SNF4	P12904	>sp|P12904|AAKG_YEAST 5'-AMP-activated protein kinase subunit gamma OS=Saccharomyces cerevisiae (strain ATCC 204508 / S288c) GN=SNF4 PE=1 SV=1	Saccharomyces cerevisiae (strain ATCC 204508 / S288c)	31								+	-0.0227997	0.0810513	-0.064286	0.178176	14.0233	14.004	14.0506	14.0407	14.0802	13.9466	14.0324	13.9682	14.1314	14.1452	14.0745	14.0916	13.9335	13.9529	14.0266	13.9484	14.1453	14.2393	14.228	14.2187	36401.1	0	0.29661	0.571387	-0.1725	2.22672	0.0585303	0.678393	1.48889	0.254343	-0.521752	3.55222
P12945	NAT1	P12945	>sp|P12945|NAT1_YEAST N-terminal acetyltransferase A complex subunit NAT1 OS=Saccharomyces cerevisiae (strain ATCC 204508 / S288c) GN=NAT1 PE=1 SV=2	Saccharomyces cerevisiae (strain ATCC 204508 / S288c)	78						+			-0.0653868	-0.17911	-0.0453739	-0.0715222	14.2861	14.2204	14.2634	14.2475	14.1839	14.1907	14.1618	14.2195	14.0797	14.0587	14.0534	14.1092	14.2039	14.1917	14.2028	14.2375	14.2375	14.1528	14.1529	14.1881	98905.2	0	1.93929	0.178	-0.55313	4.12708	0.00423014	-1.50859	1.43293	0.348161	-0.387884	1.5854
P12954	SRS2	P12954	>sp|P12954|SRS2_YEAST ATP-dependent DNA helicase SRS2 OS=Saccharomyces cerevisiae (strain ATCC 204508 / S288c) GN=SRS2 PE=1 SV=2	Saccharomyces cerevisiae (strain ATCC 204508 / S288c)	6					+				-0.42638	NaN	-0.020009	0.0207884	8.51155	8.06583	7.9817	8.26151	7.75764	NaN	NaN	7.79989	NaN	NaN	NaN	7.50033	8.02575	8.07135	8.46427	8.17917	8.30642	8.45031	8.0306	8.11641	134306	0.00308862	1.13221	0.0231304	-1.53869	NaN	NaN	NaN	0.0454971	0.822303	-0.0789353	0.0481978
P12962	CAF20	P12962	>sp|P12962|CAF20_YEAST Cap-associated protein CAF20 OS=Saccharomyces cerevisiae (strain ATCC 204508 / S288c) GN=CAF20 PE=1 SV=2	Saccharomyces cerevisiae (strain ATCC 204508 / S288c)	4						+		+	-0.14887	0.438324	0.155435	-0.247542	12.9789	12.9265	12.8589	12.8248	12.8197	12.6932	12.7858	12.6949	13.4375	13.4554	13.4349	13.0147	13.0241	13.1317	13.0195	13.0356	12.7695	12.4327	12.7297	12.6671	18223.2	0	1.70854	0.0595829	-1.01196	2.09638	0.00114763	2.06298	1.93145	0.0893473	1.08336	1.61293
P13045	GAL3	P13045	>sp|P13045|GAL3_YEAST Protein GAL3 OS=Saccharomyces cerevisiae (strain ATCC 204508 / S288c) GN=GAL3 PE=1 SV=2	Saccharomyces cerevisiae (strain ATCC 204508 / S288c)	5									NaN	NaN	NaN	NaN	NaN	NaN	NaN	NaN	NaN	7.75735	NaN	NaN	NaN	NaN	NaN	NaN	NaN	NaN	NaN	NaN	8.70719	8.50651	NaN	NaN	58129.1	0.0028551	NaN	NaN	NaN	NaN	NaN	NaN	NaN	NaN	NaN	NaN
P13090	ATR1	P13090	>sp|P13090|ATR1_YEAST Aminotriazole resistance protein OS=Saccharomyces cerevisiae (strain ATCC 204508 / S288c) GN=ATR1 PE=1 SV=2	Saccharomyces cerevisiae (strain ATCC 204508 / S288c)	5									NaN	NaN	NaN	NaN	NaN	NaN	NaN	NaN	NaN	NaN	NaN	NaN	NaN	8.87686	8.71453	8.54039	NaN	NaN	NaN	NaN	NaN	NaN	NaN	NaN	59983.2	0	NaN	NaN	NaN	NaN	NaN	NaN	NaN	NaN	NaN	NaN
P13130	SPS100	P13130	>sp|P13130|SS100_YEAST Sporulation-specific wall maturation protein OS=Saccharomyces cerevisiae (strain ATCC 204508 / S288c) GN=SPS100 PE=2 SV=1	Saccharomyces cerevisiae (strain ATCC 204508 / S288c)	6	+				+		+	+	1.92523	-0.161918	-0.677251	-0.811377	10.3733	10.0055	10.5831	10.2088	12.1032	12.1971	12.324	12.2474	9.95525	9.92579	10.2692	10.3729	9.04363	9.61502	9.56102	10.2421	NaN	9.78634	9.47798	9.17961	34226.2	0.00053749	5.20435	0	8.33273	0.435091	0.0744781	-0.608562	1.31401	0.0229924	-1.80933	1.95801
P13134	KEX2	P13134	>sp|P13134|KEX2_YEAST Kexin OS=Saccharomyces cerevisiae (strain ATCC 204508 / S288c) GN=KEX2 PE=1 SV=1	Saccharomyces cerevisiae (strain ATCC 204508 / S288c)	6						+		+	-0.0618343	-0.44387	-0.122025	-0.24863	9.95895	NaN	9.74018	10.1299	9.7913	9.73182	9.93331	10.0683	NaN	9.50391	9.40368	9.58987	9.74022	9.82818	9.64531	10.0703	9.56845	9.63213	9.75196	9.82502	90002.5	0.000771803	0.184458	0.412592	-0.269053	1.62418	0.00179351	-1.97304	0.363283	0.269127	-0.501626	1.06517
P13185	KIN1	P13185	>sp|P13185|KIN1_YEAST Serine/threonine protein kinase KIN1 OS=Saccharomyces cerevisiae (strain ATCC 204508 / S288c) GN=KIN1 PE=1 SV=3	Saccharomyces cerevisiae (strain ATCC 204508 / S288c)	69						+		+	-0.0200331	-0.505394	-0.0103579	-0.190259	12.7629	12.7302	12.7323	12.7059	12.6837	12.6647	12.7423	12.7605	12.2807	12.1384	12.2546	12.2361	12.7088	12.6869	12.7295	12.7647	12.5429	12.5303	12.5699	12.5273	120071	0	0.331805	0.59697	-0.159335	5.29569	4.13923e-05	-3.79458	0.202567	0.808847	-0.0861375	4.80099
P13186	KIN2	P13186	>sp|P13186|KIN2_YEAST Serine/threonine-protein kinase KIN2 OS=Saccharomyces cerevisiae (strain ATCC 204508 / S288c) GN=KIN2 PE=1 SV=3	Saccharomyces cerevisiae (strain ATCC 204508 / S288c)	54						+		+	-0.0942712	-0.369703	-0.125739	-0.225975	11.6765	11.5746	11.6692	11.6865	11.5635	11.5898	11.4977	11.5787	11.2811	11.3201	11.267	11.2599	11.4741	11.4381	11.5072	11.6845	11.3929	11.4237	11.4289	11.4574	128338	0	1.53205	0.119547	-0.708084	4.82597	0.00023514	-2.86111	1.0805	0.153514	-0.783229	3.61926
P13188	GLN4	P13188	>sp|P13188|SYQ_YEAST Glutamine--tRNA ligase OS=Saccharomyces cerevisiae (strain ATCC 204508 / S288c) GN=GLN4 PE=1 SV=2	Saccharomyces cerevisiae (strain ATCC 204508 / S288c)	110						+		+	-0.081876	0.426072	-0.111463	0.511849	15.7891	15.77	15.7823	15.7977	15.7016	15.7033	15.6965	15.7101	16.2258	16.2082	16.1958	16.2136	15.6931	15.6702	15.6431	15.6869	16.3177	16.2772	16.2887	16.303	93132.8	0	4.8232	0.10279	-0.768951	8.36161	4.39122e-05	3.92549	3.93397	0.105514	-0.989827	8.28913
P13259	PCT1	P13259	>sp|P13259|PCY1_YEAST Choline-phosphate cytidylyltransferase OS=Saccharomyces cerevisiae (strain ATCC 204508 / S288c) GN=PCT1 PE=1 SV=2	Saccharomyces cerevisiae (strain ATCC 204508 / S288c)	21									-0.166921	-0.101008	0.0330007	-0.0396445	10.3846	10.524	10.2831	10.2852	10.2274	10.0981	10.3251	10.1587	10.3217	10.2943	10.1163	10.3405	10.4844	10.3097	10.3736	10.4412	10.4625	10.3018	10.2951	10.259	49406.2	0	1.17307	0.0671263	-0.954902	0.627587	0.0847298	-0.571752	0.188985	0.588378	0.19582	0.218372
P13298	URA5	P13298	>sp|P13298|PYRE_YEAST Orotate phosphoribosyltransferase 1 OS=Saccharomyces cerevisiae (strain ATCC 204508 / S288c) GN=URA5 PE=1 SV=2	Saccharomyces cerevisiae (strain ATCC 204508 / S288c)	21						+		+	-0.0219045	-0.332489	-0.0688481	-0.225394	15.7666	15.6508	15.7288	15.721	15.7105	15.7005	15.6497	15.7189	15.4201	15.2835	15.3794	15.4541	15.6741	15.5968	15.651	15.6698	15.5493	15.4686	15.4412	15.5064	24664.5	0	0.323812	0.576063	-0.170181	3.5493	0.000612224	-2.30736	1.21191	0.250009	-0.529688	3.26766
P13382	POL1	P13382	>sp|P13382|DPOA_YEAST DNA polymerase alpha catalytic subunit A OS=Saccharomyces cerevisiae (strain ATCC 204508 / S288c) GN=POL1 PE=1 SV=2	Saccharomyces cerevisiae (strain ATCC 204508 / S288c)	61					+	+			-0.184079	-0.46665	-0.0283077	-0.0918546	10.5857	10.5312	10.6006	10.4729	10.4181	10.2826	10.3771	10.3762	10.1335	9.97673	10.0869	10.1266	10.5772	10.4671	10.468	10.5648	10.4656	10.4621	10.4138	10.4813	166809	0	2.3927	0.0312239	-1.30747	4.25064	8.2963e-05	-3.18724	0.281732	0.582559	-0.199747	1.52257
P13393	SPT15	P13393	>sp|P13393|TBP_YEAST TATA-box-binding protein OS=Saccharomyces cerevisiae (strain ATCC 204508 / S288c) GN=SPT15 PE=1 SV=3	Saccharomyces cerevisiae (strain ATCC 204508 / S288c)	11					+	+		+	-0.169164	-0.374048	-0.0614734	-0.167193	13.282	13.1823	13.2164	13.1552	13.0926	13.0165	13.0035	13.0467	12.9014	12.7706	12.877	12.7907	13.1652	13.1463	13.1715	13.107	13.0692	13.0637	13.0299	13.0043	27003.2	0	2.61413	0.0342302	-1.26454	3.94597	0.00028352	-2.63223	1.0238	0.285593	-0.469246	2.75322
P13433	RPO41	P13433	>sp|P13433|RPOM_YEAST DNA-directed RNA polymerase, mitochondrial OS=Saccharomyces cerevisiae (strain ATCC 204508 / S288c) GN=RPO41 PE=1 SV=2	Saccharomyces cerevisiae (strain ATCC 204508 / S288c)	39		+				+		+	-0.187119	0.98047	-0.0389984	0.729219	9.28688	9.19858	9.14995	9.04032	8.82059	9.06139	9.12888	8.91639	10.1769	10.1862	10.1216	10.1129	9.23522	8.97657	9.14842	9.15952	9.76531	9.95179	9.88713	9.98837	153047	0	1.13123	0.0607664	-1.00296	5.71254	0	6.33793	0.206393	0.54276	-0.222837	4.3037
P13434	HAP3	P13434	>sp|P13434|HAP3_YEAST Transcriptional activator HAP3 OS=Saccharomyces cerevisiae (strain ATCC 204508 / S288c) GN=HAP3 PE=1 SV=1	Saccharomyces cerevisiae (strain ATCC 204508 / S288c)	2						+			0.161231	0.899807	0.0561657	0.182478	10.8905	11.2471	NaN	11.2662	11.4909	11.485	NaN	10.9116	NaN	NaN	12.0407	12.0282	11.5909	11.4378	10.9771	10.7573	NaN	11.2943	NaN	11.3399	16154	0.00450146	0.285708	0.217158	0.492022	1.97072	0.000281856	3.49025	0.0796452	0.658747	0.159565	0.476981
P13483	DAT1	P13483	>sp|P13483|DATI_YEAST Oligo(A)/oligo(T)-binding protein OS=Saccharomyces cerevisiae (strain ATCC 204508 / S288c) GN=DAT1 PE=1 SV=1	Saccharomyces cerevisiae (strain ATCC 204508 / S288c)	9									NaN	NaN	NaN	NaN	NaN	NaN	NaN	7.46767	NaN	NaN	7.21943	NaN	NaN	7.48463	7.93908	7.87385	6.99152	7.42958	8.27141	NaN	NaN	7.79033	7.30548	NaN	27066.6	0	NaN	NaN	NaN	NaN	NaN	NaN	NaN	NaN	NaN	NaN
P13517	CAP2	P13517	>sp|P13517|CAPZB_YEAST F-actin-capping protein subunit beta OS=Saccharomyces cerevisiae (strain ATCC 204508 / S288c) GN=CAP2 PE=1 SV=3	Saccharomyces cerevisiae (strain ATCC 204508 / S288c)	27									-0.078434	0.0678084	-0.0881124	-0.0642936	14.4035	14.3927	14.3996	14.4279	14.3512	14.2832	14.2919	14.3838	14.4567	14.531	14.5041	14.4033	14.3583	14.3222	14.2434	14.3475	14.3342	14.3225	14.2904	14.4195	32629.1	0	1.67689	0.147095	-0.626074	1.23266	0.0993435	0.525303	1.76228	0.178769	-0.693563	1.18327
P13574	STE12	P13574	>sp|P13574|STE12_YEAST Protein STE12 OS=Saccharomyces cerevisiae (strain ATCC 204508 / S288c) GN=STE12 PE=1 SV=1	Saccharomyces cerevisiae (strain ATCC 204508 / S288c)	24						+			-0.106027	-0.194217	-0.0348773	-0.0999401	9.8755	9.81298	9.9863	9.77309	9.77601	9.62015	9.87075	9.75686	9.59566	9.58308	9.68186	9.81041	9.91432	9.99686	9.6433	9.75389	9.81077	9.667	9.7452	9.82514	77866.8	0	0.749644	0.147323	-0.625521	1.491	0.0120721	-1.14223	0.144126	0.615274	-0.181679	0.852048
P13586	PMR1	P13586	>sp|P13586|ATC1_YEAST Calcium-transporting ATPase 1 OS=Saccharomyces cerevisiae (strain ATCC 204508 / S288c) GN=PMR1 PE=1 SV=1	Saccharomyces cerevisiae (strain ATCC 204508 / S288c)	52						+			-0.0605619	-0.278374	-0.0622873	-0.0486205	13.5924	13.5201	13.548	13.5526	13.5241	13.4444	13.4811	13.5213	13.3009	13.2723	13.2662	13.2602	13.4961	13.496	13.4952	13.4767	13.5022	13.4739	13.5351	13.5074	104571	0	1.34427	0.211907	-0.48829	5.41962	0.00047619	-2.37089	2.1386	0.244495	-0.538619	1.33069
P13587	ENA1	P13587	>sp|P13587|ATN1_YEAST Sodium transport ATPase 1 OS=Saccharomyces cerevisiae (strain ATCC 204508 / S288c) GN=ENA1 PE=1 SV=1	Saccharomyces cerevisiae (strain ATCC 204508 / S288c)	52					+	+	+	+	-0.637882	0.754537	0.870435	0.296079	11.9646	11.9459	12.0126	11.9836	11.3727	11.3347	11.2907	11.3571	12.72	12.72	12.7434	12.7414	12.8822	12.8199	12.8371	12.8493	12.2831	12.2376	12.3144	12.256	120357	0	6.85732	0	-5.19339	8.27201	0	6.5241	8.08535	0	7.28992	4.98532
P13663	HOM2	P13663	>sp|P13663|DHAS_YEAST Aspartate-semialdehyde dehydrogenase OS=Saccharomyces cerevisiae (strain ATCC 204508 / S288c) GN=HOM2 PE=1 SV=1	Saccharomyces cerevisiae (strain ATCC 204508 / S288c)	46					+			+	-0.183399	-0.0128078	0.0417385	-0.292688	17.4994	17.4037	17.3974	17.4166	17.2418	17.2084	17.226	17.3075	17.4368	17.3915	17.4148	17.423	17.5075	17.4398	17.4789	17.4579	17.1606	17.114	17.1156	17.1563	39543.7	0	2.90524	0.026242	-1.3884	0.197954	0.584337	-0.10202	0.734745	0.404949	0.326545	4.45036
P13711	POX1	P13711	>sp|P13711|ACOX_YEAST Acyl-coenzyme A oxidase OS=Saccharomyces cerevisiae (strain ATCC 204508 / S288c) GN=POX1 PE=1 SV=2	Saccharomyces cerevisiae (strain ATCC 204508 / S288c)	40		+		+	+	+		+	0.320504	2.4618	NaN	3.11499	8.35289	NaN	8.26272	NaN	8.70683	NaN	8.44278	8.73532	10.8066	10.741	10.8444	10.6864	8.39532	NaN	NaN	NaN	11.3961	11.4458	11.3748	11.4745	84042.2	0	1.08261	0.0335411	1.42551	5.6954	0	15.4508	NaN	NaN	NaN	6.62571
P13712	MSI1	P13712	>sp|P13712|MSI1_YEAST Chromatin assembly factor 1 subunit p50 OS=Saccharomyces cerevisiae (strain ATCC 204508 / S288c) GN=MSI1 PE=1 SV=1	Saccharomyces cerevisiae (strain ATCC 204508 / S288c)	11					+	+		+	-0.153983	-0.16557	-0.0220025	0.219575	10.6351	10.5524	10.6465	10.643	10.469	10.4715	10.4924	10.4282	10.3402	10.4311	10.5566	10.4868	10.476	10.5294	10.7853	10.5983	10.727	10.8855	10.8739	10.8689	47364.7	0.000771803	2.976	0.0371671	-1.22097	1.7594	0.0138057	-1.09723	0.114929	0.718779	-0.128583	2.62409
P13856	RSR1	P13856	>sp|P13856|RSR1_YEAST Ras-related protein RSR1 OS=Saccharomyces cerevisiae (strain ATCC 204508 / S288c) GN=RSR1 PE=3 SV=1	Saccharomyces cerevisiae (strain ATCC 204508 / S288c)	19					+	+		+	-0.162783	-0.144421	0.00793195	-0.173496	13.0755	13.0586	13.0853	13.0503	12.9083	12.9179	12.9293	12.8631	12.9516	12.8434	12.8913	13.0058	13.0882	13.0888	13.0306	13.0939	12.8724	12.8777	12.9026	12.9231	30390.6	0	4.19854	0.0258631	-1.39687	2.14037	0.0159286	-1.06007	0.182966	0.84875	0.0678275	4.74384
P13902	INO4	P13902	>sp|P13902|INO4_YEAST Protein INO4 OS=Saccharomyces cerevisiae (strain ATCC 204508 / S288c) GN=INO4 PE=1 SV=1	Saccharomyces cerevisiae (strain ATCC 204508 / S288c)	1									0.272044	0.527617	NaN	-0.237005	NaN	NaN	6.83561	5.97619	6.65147	6.70442	NaN	NaN	5.99357	NaN	7.87347	NaN	NaN	7.28478	NaN	NaN	NaN	6.39034	NaN	5.94745	17377.8	0.00849077	0.227637	0.227257	0.512782	0.180152	0.144312	0.465469	NaN	NaN	NaN	0.17234
P14020	DPM1	P14020	>sp|P14020|DPM1_YEAST Dolichol-phosphate mannosyltransferase OS=Saccharomyces cerevisiae (strain ATCC 204508 / S288c) GN=DPM1 PE=1 SV=3	Saccharomyces cerevisiae (strain ATCC 204508 / S288c)	39						+		+	0.00305438	-0.236818	-0.0330639	-0.18929	16.0435	15.9729	16.0129	15.9801	15.9791	15.9611	15.9932	16.0882	15.8462	15.7715	15.7043	15.7401	15.9872	15.9652	15.9439	15.981	15.8349	15.7971	15.7787	15.8416	30362.2	0	0.0321768	0.939366	0.0230199	3.3416	0.00210012	-1.76351	0.883308	0.462468	-0.278077	3.84969
P14063	MRPL31	P14063	>sp|P14063|RM31_YEAST 54S ribosomal protein L31, mitochondrial OS=Saccharomyces cerevisiae (strain ATCC 204508 / S288c) GN=MRPL31 PE=1 SV=1	Saccharomyces cerevisiae (strain ATCC 204508 / S288c)	7								+	-0.107282	-0.0232744	-0.0368178	0.403036	10.7883	10.738	10.7869	10.8501	10.7333	10.6253	10.7034	10.6723	10.8294	10.7973	10.8389	10.6047	10.7836	10.6963	10.8349	10.7014	11.1784	11.2264	11.2384	11.1323	15520.4	0.00152711	1.78248	0.0931823	-0.809343	0.148933	0.471786	-0.145822	0.397595	0.485971	-0.261713	4.70488
P14065	GCY1	P14065	>sp|P14065|GCY1_YEAST Glycerol 2-dehydrogenase (NADP(+)) OS=Saccharomyces cerevisiae (strain ATCC 204508 / S288c) GN=GCY1 PE=1 SV=1	Saccharomyces cerevisiae (strain ATCC 204508 / S288c)	35		+		+	+	+	+	+	0.149108	-2.05584	-0.248939	-0.963532	15.2837	15.2401	15.2915	15.2854	15.4137	15.4094	15.4381	15.436	13.282	13.3029	13.1554	13.137	15.0165	15.0241	15.0455	15.0189	14.3409	14.2814	14.3049	14.3194	35079.2	0	4.4012	0.031255	1.30845	8.17881	0	-14.2561	5.77609	0.0119474	-2.19237	8.66162
P14120	RPL30	P14120	>sp|P14120|RL30_YEAST 60S ribosomal protein L30 OS=Saccharomyces cerevisiae (strain ATCC 204508 / S288c) GN=RPL30 PE=1 SV=3	Saccharomyces cerevisiae (strain ATCC 204508 / S288c)	18					+	+		+	-0.181227	-0.332528	-0.146415	-0.150818	18.902	18.9224	18.9018	18.9431	18.6531	18.7608	18.7415	18.789	18.5754	18.5731	18.502	18.6886	18.7897	18.7903	18.6806	18.8229	18.7383	18.7696	18.8227	18.7353	11415.4	0	2.95983	0.0265017	-1.38387	3.79589	0.000441848	-2.37843	2.38291	0.0858024	-1.10421	3.26651
P14126	RPL3	P14126	>sp|P14126|RL3_YEAST 60S ribosomal protein L3 OS=Saccharomyces cerevisiae (strain ATCC 204508 / S288c) GN=RPL3 PE=1 SV=4	Saccharomyces cerevisiae (strain ATCC 204508 / S288c)	72						+			-0.102097	-0.331566	-0.112414	-0.0251575	18.8703	18.8039	18.8485	18.8453	18.703	18.7303	18.7427	18.7836	18.5423	18.4922	18.4901	18.5171	18.7306	18.706	18.7043	18.7775	18.8421	18.8139	18.8129	18.7985	43757.6	0	2.4761	0.0877879	-0.838625	5.71182	0.000228426	-2.79796	2.66024	0.115238	-0.921633	0.744153
P14164	ABF1	P14164	>sp|P14164|ABF1_YEAST ARS-binding factor 1 OS=Saccharomyces cerevisiae (strain ATCC 204508 / S288c) GN=ABF1 PE=1 SV=4	Saccharomyces cerevisiae (strain ATCC 204508 / S288c)	42						+		+	0.0289168	0.358552	0.00542426	0.100665	13.0364	13.081	13.0152	13.0554	13.083	13.0778	13.0403	13.1025	13.4308	13.335	13.4347	13.4216	13.0999	13.016	12.9874	13.1063	13.1575	13.1175	13.1202	13.1954	81752.5	0	0.743011	0.449462	0.242804	4.90115	0.000230179	2.81207	0.0581107	0.906798	0.0407901	2.32338
P14180	CHS2	P14180	>sp|P14180|CHS2_YEAST Chitin synthase 2 OS=Saccharomyces cerevisiae (strain ATCC 204508 / S288c) GN=CHS2 PE=1 SV=1	Saccharomyces cerevisiae (strain ATCC 204508 / S288c)	33				+	+	+		+	-0.832766	-0.509793	-0.0118093	-1.05093	10.9964	10.8495	10.9373	11.0218	10.0034	10.2104	10.0955	10.1647	10.5446	10.3406	10.4619	10.4188	10.8652	10.9244	10.8946	11.0736	10.0358	9.89648	9.68228	9.98672	109882	0	5.09819	0	-5.23417	3.95221	8.44646e-05	-3.2422	0.0702495	0.83389	-0.0737736	4.70747
P14306	TFS1	P14306	>sp|P14306|CPYI_YEAST Carboxypeptidase Y inhibitor OS=Saccharomyces cerevisiae (strain ATCC 204508 / S288c) GN=TFS1 PE=1 SV=2	Saccharomyces cerevisiae (strain ATCC 204508 / S288c)	22		+		+		+		+	-0.0820694	-1.5177	-0.12048	-0.986691	16.0405	15.9006	16.0447	16.0319	15.8797	15.8859	15.9008	16.023	14.6192	14.4254	14.4427	14.4595	15.8728	15.8724	15.8315	15.9589	15.0284	15.0021	14.938	15.1024	24357.3	0	0.849585	0.178101	-0.552752	6.75059	0	-9.69184	1.47568	0.139286	-0.837444	6.03247
P14359	SNA3	P14359	>sp|P14359|SNA3_YEAST Protein SNA3 OS=Saccharomyces cerevisiae (strain ATCC 204508 / S288c) GN=SNA3 PE=1 SV=3	Saccharomyces cerevisiae (strain ATCC 204508 / S288c)	3									NaN	NaN	NaN	NaN	NaN	NaN	NaN	NaN	10.5589	10.2711	10.5068	10.6045	NaN	10.3521	10.1901	10.0339	10.5639	NaN	10.3841	NaN	NaN	10.0948	9.57308	9.83482	15199.1	0.00951777	NaN	NaN	NaN	NaN	NaN	NaN	NaN	NaN	NaN	NaN
P14540	FBA1	P14540	>sp|P14540|ALF_YEAST Fructose-bisphosphate aldolase OS=Saccharomyces cerevisiae (strain ATCC 204508 / S288c) GN=FBA1 PE=1 SV=3	Saccharomyces cerevisiae (strain ATCC 204508 / S288c)	70									-0.129168	-0.052742	-0.108296	-0.0280848	20.5729	20.5055	20.5507	20.5513	20.4203	20.3898	20.3919	20.4616	20.5493	20.4479	20.4651	20.5071	20.4043	20.3892	20.4459	20.5079	20.5533	20.4877	20.4664	20.5605	39620.8	0	2.97403	0.053907	-1.0594	1.01697	0.148013	-0.416097	1.944	0.140614	-0.832484	0.461471
P14680	YAK1	P14680	>sp|P14680|YAK1_YEAST Dual specificity protein kinase YAK1 OS=Saccharomyces cerevisiae (strain ATCC 204508 / S288c) GN=YAK1 PE=1 SV=1	Saccharomyces cerevisiae (strain ATCC 204508 / S288c)	30						+		+	0.0148876	-0.878006	-0.0365438	-0.542605	12.8794	12.8473	12.8502	12.8573	12.8827	12.8303	12.895	12.8858	12.0016	11.9778	12.0072	11.9356	12.846	12.7623	12.8265	12.8533	12.372	12.2778	12.3245	12.2895	91245.2	0	0.401168	0.667559	0.127979	8.32596	0	-7.45076	0.833325	0.434378	-0.299696	6.49193
P14681	KSS1	P14681	>sp|P14681|KSS1_YEAST Mitogen-activated protein kinase KSS1 OS=Saccharomyces cerevisiae (strain ATCC 204508 / S288c) GN=KSS1 PE=1 SV=1	Saccharomyces cerevisiae (strain ATCC 204508 / S288c)	14						+			-0.145654	-0.402273	-0.0204413	-0.0626454	11.1188	11.2816	11.1778	11.1685	11.1233	10.9789	11.0602	11.0017	10.9737	10.7964	10.8761	10.4914	11.1736	11.1635	11.1592	11.1686	11.133	11.0725	11.1044	11.1863	42692.3	0.0028551	1.67259	0.0622872	-0.990428	1.97995	0.0014457	-1.91874	0.241529	0.670008	-0.152161	0.732485
P14682	CDC34	P14682	>sp|P14682|UBC3_YEAST Ubiquitin-conjugating enzyme E2-34 kDa OS=Saccharomyces cerevisiae (strain ATCC 204508 / S288c) GN=CDC34 PE=1 SV=1	Saccharomyces cerevisiae (strain ATCC 204508 / S288c)	14						+			-0.0721273	0.500146	0.0325451	-0.0369294	11.2675	11.2299	11.1528	11.2843	11.1178	11.0625	11.2585	11.2071	11.7291	11.811	11.6929	11.7019	11.1998	11.2369	11.3178	11.3101	11.1297	11.1662	11.2359	11.2549	34064.8	0	0.655751	0.222193	-0.47203	4.81328	3.81613e-05	3.57951	0.340099	0.531617	0.230906	0.390332
P14693	SAM35	P14693	>sp|P14693|SAM35_YEAST Sorting assembly machinery 35 kDa subunit OS=Saccharomyces cerevisiae (strain ATCC 204508 / S288c) GN=SAM35 PE=1 SV=2	Saccharomyces cerevisiae (strain ATCC 204508 / S288c)	14						+			0.0365319	-0.262168	0.000684977	0.122753	11.3343	11.4232	11.1851	11.1698	11.2802	11.3544	11.2693	11.3548	11.0536	10.9185	11.0822	11.0096	11.2825	11.3716	11.2777	11.1834	11.4941	11.4124	11.4393	11.2577	37404.2	0	0.225072	0.485097	0.221136	2.00141	0.00380195	-1.53618	0.00317183	0.987572	0.00398119	0.763432
P14724	CDC26	P14724	>sp|P14724|CDC26_YEAST Anaphase-promoting complex subunit CDC26 OS=Saccharomyces cerevisiae (strain ATCC 204508 / S288c) GN=CDC26 PE=1 SV=2	Saccharomyces cerevisiae (strain ATCC 204508 / S288c)	3									NaN	NaN	NaN	NaN	NaN	NaN	NaN	NaN	NaN	NaN	NaN	7.25522	NaN	NaN	NaN	NaN	NaN	NaN	NaN	NaN	NaN	NaN	NaN	NaN	14080.9	0.00683469	NaN	NaN	NaN	NaN	NaN	NaN	NaN	NaN	NaN	NaN
P14736	RAD4	P14736	>sp|P14736|RAD4_YEAST DNA repair protein RAD4 OS=Saccharomyces cerevisiae (strain ATCC 204508 / S288c) GN=RAD4 PE=1 SV=3	Saccharomyces cerevisiae (strain ATCC 204508 / S288c)	6					+	+			-0.255756	-0.434523	-0.0350459	-0.0483887	10.3819	10.4496	10.1436	10.2874	10.0356	9.97276	10.1649	10.0663	9.90772	9.91967	9.88791	9.80917	10.4242	10.2686	10.2804	10.1492	10.1501	10.2504	10.2314	10.4371	87174.2	0.00175219	1.78632	0.0231329	-1.44135	3.06763	0.000272418	-2.54416	0.154319	0.604243	-0.187441	0.215014
P14737	RAD9	P14737	>sp|P14737|RAD9_YEAST DNA repair protein RAD9 OS=Saccharomyces cerevisiae (strain ATCC 204508 / S288c) GN=RAD9 PE=1 SV=2	Saccharomyces cerevisiae (strain ATCC 204508 / S288c)	16		+				+		+	-0.129729	1.01459	-0.207245	0.433203	10.5052	10.4898	10.4407	10.2969	10.2794	10.2981	10.3106	10.3256	11.4069	11.4274	11.5276	11.4291	9.93433	10.3414	10.3097	10.3182	10.9999	10.7577	10.8788	10.829	148398	0	1.43553	0.0809738	-0.873826	5.80261	0	6.56059	0.981481	0.10448	-0.994611	3.09773
P14741	GCN3	P14741	>sp|P14741|EI2BA_YEAST Translation initiation factor eIF-2B subunit alpha OS=Saccharomyces cerevisiae (strain ATCC 204508 / S288c) GN=GCN3 PE=1 SV=1	Saccharomyces cerevisiae (strain ATCC 204508 / S288c)	23						+			-0.00891781	-0.111583	-0.0998511	-0.0743024	12.8851	12.9261	12.9183	12.9118	12.8961	12.9082	12.899	12.9024	12.8094	12.7964	12.7566	12.8327	12.7522	12.8398	12.8228	12.8272	12.8715	12.7958	12.8033	12.8735	34025.1	0	0.428499	0.783935	-0.0816184	3.05922	0.0241959	-0.943651	2.43524	0.144107	-0.820599	1.75347
P14742	GFA1	P14742	>sp|P14742|GFA1_YEAST Glutamine--fructose-6-phosphate aminotransferase [isomerizing] OS=Saccharomyces cerevisiae (strain ATCC 204508 / S288c) GN=GFA1 PE=1 SV=4	Saccharomyces cerevisiae (strain ATCC 204508 / S288c)	71						+		+	-0.0307519	-0.349995	0.0107419	-0.467865	15.9004	15.8142	15.872	15.8774	15.8522	15.8098	15.7871	15.8919	15.545	15.4849	15.4548	15.5792	15.8743	15.8736	15.8708	15.8882	15.4192	15.3668	15.4102	15.3962	80046.7	0	0.470638	0.458122	-0.237349	4.33602	0.000282021	-2.61908	0.231186	0.799387	0.0904696	6.19745
P14743	NMT1	P14743	>sp|P14743|NMT_YEAST Glycylpeptide N-tetradecanoyltransferase OS=Saccharomyces cerevisiae (strain ATCC 204508 / S288c) GN=NMT1 PE=1 SV=1	Saccharomyces cerevisiae (strain ATCC 204508 / S288c)	30						+		+	-0.0476139	0.18989	-0.0481851	0.267559	12.3102	12.3191	12.326	12.3263	12.2417	12.2568	12.2657	12.3271	12.5327	12.4889	12.4916	12.528	12.2171	12.3004	12.2253	12.3461	12.6021	12.6348	12.6001	12.515	52837.6	0	1.3252	0.274406	-0.399654	5.34533	0.00230928	1.69198	0.762014	0.365802	-0.367376	4.32042
P14747	CMP2	P14747	>sp|P14747|PP2B2_YEAST Serine/threonine-protein phosphatase 2B catalytic subunit A2 OS=Saccharomyces cerevisiae (strain ATCC 204508 / S288c) GN=CMP2 PE=1 SV=2	Saccharomyces cerevisiae (strain ATCC 204508 / S288c)	34									-0.0307631	0.0279768	-0.0171926	0.0733705	13.2069	13.1235	13.1939	13.2228	13.1573	13.1312	13.146	13.1896	13.2235	13.1964	13.1722	13.2671	13.1513	13.1307	13.1734	13.2231	13.2484	13.2958	13.2438	13.2527	68527.7	0	0.572571	0.44444	-0.245759	0.414133	0.340346	0.215393	0.235136	0.71035	-0.132707	1.5838
P14772	BPT1	P14772	>sp|P14772|BPT1_YEAST Bile pigment transporter 1 OS=Saccharomyces cerevisiae (strain ATCC 204508 / S288c) GN=BPT1 PE=1 SV=2	Saccharomyces cerevisiae (strain ATCC 204508 / S288c)	47						+		+	-0.045927	0.15605	0.0323205	0.145565	10.6447	10.6167	10.6557	10.6865	10.6111	10.5914	10.5567	10.6606	10.8119	10.8091	10.7672	10.8395	10.6783	10.6538	10.6578	10.743	10.8065	10.7862	10.8	10.7931	176874	0	0.891278	0.303805	-0.364334	3.54296	0.0076114	1.29231	0.60754	0.49011	0.258163	4.14917
P14832	CPR1	P14832	>sp|P14832|CYPH_YEAST Peptidyl-prolyl cis-trans isomerase OS=Saccharomyces cerevisiae (strain ATCC 204508 / S288c) GN=CPR1 PE=1 SV=3	Saccharomyces cerevisiae (strain ATCC 204508 / S288c)	19					+	+		+	0.182302	-0.425924	0.0805864	-0.42916	17.9961	18.0121	18.0426	18.0654	18.2658	18.1751	18.1657	18.2387	17.5896	17.5929	17.5857	17.6443	18.1564	18.0865	18.1019	18.0936	17.5728	17.6209	17.5803	17.6255	17390.7	0	3.13457	0.0242115	1.41486	6.0613	3.71308e-05	-3.52746	1.95928	0.190227	0.659418	6.09801
P14843	ARO3	P14843	>sp|P14843|AROF_YEAST Phospho-2-dehydro-3-deoxyheptonate aldolase, phenylalanine-inhibited OS=Saccharomyces cerevisiae (strain ATCC 204508 / S288c) GN=ARO3 PE=1 SV=1	Saccharomyces cerevisiae (strain ATCC 204508 / S288c)	45						+		+	-0.0572557	0.166278	0.0765052	-0.0968523	15.6583	15.6493	15.6486	15.614	15.5649	15.5959	15.5525	15.6279	15.8052	15.8031	15.8383	15.7886	15.713	15.7116	15.6912	15.7604	15.5335	15.5196	15.5796	15.55	41069.9	0	1.58401	0.21745	-0.479139	4.60482	0.00482212	1.45414	2.31335	0.193269	0.650464	3.00888
P14904	APE1	P14904	>sp|P14904|AMPL_YEAST Vacuolar aminopeptidase 1 OS=Saccharomyces cerevisiae (strain ATCC 204508 / S288c) GN=APE1 PE=1 SV=2	Saccharomyces cerevisiae (strain ATCC 204508 / S288c)	51					+	+		+	-0.215881	-0.402855	0.167885	-0.549326	17.3491	17.3641	17.3974	17.3812	17.144	17.1176	17.1731	17.1934	16.9889	16.9721	16.9275	16.9917	17.5243	17.5412	17.504	17.5938	16.8561	16.8265	16.774	16.8377	57092.7	0	4.47549	0.0112838	-1.80479	6.26427	3.55987e-05	-3.41013	3.59074	0.0537244	1.37741	6.75148
P14905	CBS2	P14905	>sp|P14905|CBS2_YEAST Cytochrome B translational activator protein CBS2 OS=Saccharomyces cerevisiae (strain ATCC 204508 / S288c) GN=CBS2 PE=1 SV=1	Saccharomyces cerevisiae (strain ATCC 204508 / S288c)	6					+	+			0.178967	-0.270015	-0.00459266	-0.0343494	10.8598	10.8082	10.8071	10.8266	11.0669	10.9712	11.0925	10.8869	10.5897	NaN	10.5211	NaN	10.9391	10.7034	10.6891	10.9516	10.8325	NaN	10.7794	10.7613	44607.6	0.00450146	1.98547	0.0390296	1.20401	3.19173	0.00145201	-2.11017	0.021397	0.937537	-0.0265363	0.706991
P14906	SEC63	P14906	>sp|P14906|SEC63_YEAST Protein translocation protein SEC63 OS=Saccharomyces cerevisiae (strain ATCC 204508 / S288c) GN=SEC63 PE=1 SV=2	Saccharomyces cerevisiae (strain ATCC 204508 / S288c)	40						+		+	-0.0789301	0.228507	-0.0443616	0.33029	13.8377	13.7251	13.8494	13.8159	13.7489	13.7432	13.6923	13.7279	14.0877	14.009	14.0465	13.9988	13.7753	13.7506	13.7521	13.7726	14.1565	14.1402	14.108	14.1445	75344.6	0	1.36372	0.157053	-0.602938	3.23261	0.00231663	1.69689	0.754645	0.386371	-0.344102	4.47584
P14907	NSP1	P14907	>sp|P14907|NSP1_YEAST Nucleoporin NSP1 OS=Saccharomyces cerevisiae (strain ATCC 204508 / S288c) GN=NSP1 PE=1 SV=1	Saccharomyces cerevisiae (strain ATCC 204508 / S288c)	117		+			+	+	+	+	0.470939	1.15361	0.244852	0.142023	14.7969	14.7919	14.7853	14.8044	15.268	15.2261	15.3043	15.2638	15.956	15.9077	15.9251	16.0042	15.06	14.996	15.0455	15.0564	14.9242	14.9105	14.9739	14.938	86516	0	6.91702	0	4.04352	8.54691	0	9.49219	5.41292	0.0169268	2.12256	4.23792
P14908	MTF1	P14908	>sp|P14908|MTF1_YEAST Mitochondrial transcription factor 1 OS=Saccharomyces cerevisiae (strain ATCC 204508 / S288c) GN=MTF1 PE=1 SV=4	Saccharomyces cerevisiae (strain ATCC 204508 / S288c)	9								+	0.0516477	0.0312524	0.0129733	0.42468	11.4752	11.3353	11.2819	11.44	11.432	11.3488	11.4726	11.4857	11.4393	11.3743	11.4329	11.4109	11.3376	11.3939	11.4211	11.4316	11.8178	11.7371	11.8521	11.8242	39726.8	0.00053749	0.420257	0.332758	0.334269	0.273195	0.344729	0.212207	0.0955554	0.807746	0.0867065	3.77442
P14922	CYC8	P14922	>sp|P14922|CYC8_YEAST General transcriptional corepressor CYC8 OS=Saccharomyces cerevisiae (strain ATCC 204508 / S288c) GN=CYC8 PE=1 SV=2	Saccharomyces cerevisiae (strain ATCC 204508 / S288c)	53						+		+	-0.0702987	-0.332397	-0.0276289	-0.281204	13.6862	13.4955	13.6449	13.7154	13.6668	13.5091	13.4831	13.6018	13.3397	13.1623	13.3239	13.3865	13.6074	13.5979	13.6076	13.6187	13.3455	13.3305	13.3892	13.352	107202	0	0.496381	0.252476	-0.426859	2.52905	0.00123911	-1.96631	0.226447	0.608432	-0.185362	2.8501
P15019	TAL1	P15019	>sp|P15019|TAL1_YEAST Transaldolase OS=Saccharomyces cerevisiae (strain ATCC 204508 / S288c) GN=TAL1 PE=1 SV=4	Saccharomyces cerevisiae (strain ATCC 204508 / S288c)	39						+		+	0.0312915	-0.131044	0.0274835	-0.426269	18.0735	18.0244	18.071	18.0499	18.0785	18.0844	18.0956	18.0856	17.9718	17.9345	17.8774	17.911	18.0814	18.0717	18.0646	18.1112	17.6441	17.6068	17.6168	17.646	37036.4	0	1.40204	0.394891	0.279522	2.9079	0.0156029	-1.06622	0.909107	0.519912	0.238292	6.89257
P15108	HSC82	P15108	>sp|P15108|HSC82_YEAST ATP-dependent molecular chaperone HSC82 OS=Saccharomyces cerevisiae (strain ATCC 204508 / S288c) GN=HSC82 PE=1 SV=4	Saccharomyces cerevisiae (strain ATCC 204508 / S288c)	24						+		+	-0.0814304	0.120522	0.0121908	0.185309	17.9945	17.9207	17.9703	17.9541	17.9113	17.8657	17.857	17.8799	18.082	18.076	18.0956	18.0681	18.0039	17.9486	17.9569	17.9789	18.1436	18.1457	18.1229	18.1686	80899.8	0	2.23024	0.128012	-0.681241	3.47074	0.0176322	1.03433	0.250985	0.775362	0.101744	4.29866
P15179	MSD1	P15179	>sp|P15179|SYDM_YEAST Aspartate--tRNA ligase, mitochondrial OS=Saccharomyces cerevisiae (strain ATCC 204508 / S288c) GN=MSD1 PE=1 SV=1	Saccharomyces cerevisiae (strain ATCC 204508 / S288c)	15								+	0.0954013	0.0183489	-0.10312	0.459879	10.5694	10.2234	10.1226	10.5163	10.4518	10.4167	10.405	10.5399	10.4745	10.384	10.222	10.4246	10.1868	10.3258	10.1832	10.3235	10.8852	10.677	10.908	10.801	75460.7	0.00223214	0.363936	0.237846	0.446976	0.0527982	0.647365	0.0825928	0.387202	0.281815	-0.47638	2.04582
P15180	KRS1	P15180	>sp|P15180|SYKC_YEAST Lysine--tRNA ligase, cytoplasmic OS=Saccharomyces cerevisiae (strain ATCC 204508 / S288c) GN=KRS1 PE=1 SV=2	Saccharomyces cerevisiae (strain ATCC 204508 / S288c)	80						+			-0.133132	-0.150504	-0.116059	-0.086792	17.025	16.9491	16.9816	16.9704	16.8384	16.8266	16.801	16.9276	16.844	16.8361	16.8315	16.8125	16.8944	16.8413	16.8178	16.9082	16.9152	16.8776	16.891	16.8951	67958.6	0	2.2361	0.0598947	-1.00979	3.89232	0.00780965	-1.28288	2.31193	0.116285	-0.915708	2.55998
P15202	CTA1	P15202	>sp|P15202|CATA_YEAST Peroxisomal catalase A OS=Saccharomyces cerevisiae (strain ATCC 204508 / S288c) GN=CTA1 PE=1 SV=1	Saccharomyces cerevisiae (strain ATCC 204508 / S288c)	6									NaN	NaN	NaN	NaN	NaN	NaN	NaN	NaN	NaN	NaN	NaN	NaN	NaN	NaN	NaN	8.1242	NaN	NaN	NaN	NaN	NaN	9.44985	9.5373	NaN	58555.5	0.0028551	NaN	NaN	NaN	NaN	NaN	NaN	NaN	NaN	NaN	NaN
P15274	AMD1	P15274	>sp|P15274|AMPD_YEAST AMP deaminase OS=Saccharomyces cerevisiae (strain ATCC 204508 / S288c) GN=AMD1 PE=1 SV=2	Saccharomyces cerevisiae (strain ATCC 204508 / S288c)	54									0.000332832	-0.0521605	-0.0756385	0.0462592	13.2699	13.2531	13.2713	13.3004	13.2606	13.2881	13.2587	13.2887	13.2369	13.2297	13.2012	13.2182	13.2188	13.1895	13.1669	13.2171	13.33	13.2826	13.3175	13.3497	93301.6	0	0.00868631	0.989314	0.00294897	2.22606	0.124098	-0.463494	2.51756	0.192133	-0.653202	1.4433
P15303	SEC23	P15303	>sp|P15303|SEC23_YEAST Protein transport protein SEC23 OS=Saccharomyces cerevisiae (strain ATCC 204508 / S288c) GN=SEC23 PE=1 SV=1	Saccharomyces cerevisiae (strain ATCC 204508 / S288c)	46						+		+	-0.0771334	-0.392336	-0.0221877	-0.184827	14.9511	14.8788	14.9609	14.9366	14.8347	14.8266	14.8732	14.8843	14.5124	14.5187	14.5398	14.5872	14.9083	14.8682	14.9371	14.9251	14.7566	14.7175	14.7522	14.7617	85384.7	0	1.79846	0.147154	-0.626093	5.37423	0.000150943	-3.13913	0.413228	0.619308	-0.179301	3.93086
P15315	CUP2	P15315	>sp|P15315|CUP2_YEAST Transcriptional activator protein CUP2 OS=Saccharomyces cerevisiae (strain ATCC 204508 / S288c) GN=CUP2 PE=1 SV=1	Saccharomyces cerevisiae (strain ATCC 204508 / S288c)	3									NaN	NaN	NaN	NaN	7.85709	NaN	NaN	NaN	NaN	7.51584	7.5285	7.43559	NaN	NaN	7.63992	NaN	NaN	NaN	7.9858	8.41382	NaN	8.18428	NaN	NaN	24425.4	0.00765306	NaN	NaN	NaN	NaN	NaN	NaN	NaN	NaN	NaN	NaN
P15365	DAL5	P15365	>sp|P15365|DAL5_YEAST Allantoate permease OS=Saccharomyces cerevisiae (strain ATCC 204508 / S288c) GN=DAL5 PE=1 SV=1	Saccharomyces cerevisiae (strain ATCC 204508 / S288c)	25		+		+	+	+	+	+	-0.686863	-3.31619	0.211807	-1.26864	14.4618	14.4074	14.4315	14.4556	13.728	13.8018	13.7236	13.7556	11.2229	11.0368	11.1264	11.1055	14.6467	14.6408	14.6456	14.6705	13.2063	13.2079	13.1243	13.1433	60850.1	0	7.16428	0	-5.6378	9.65812	0	-23.6218	5.26528	0.0219072	1.85672	8.42267
P15367	SEC11	P15367	>sp|P15367|SEC11_YEAST Signal peptidase complex catalytic subunit SEC11 OS=Saccharomyces cerevisiae (strain ATCC 204508 / S288c) GN=SEC11 PE=1 SV=2	Saccharomyces cerevisiae (strain ATCC 204508 / S288c)	9									-0.00942397	0.00902843	0.0340307	0.0767212	12.0305	11.9368	12.0013	12.0014	11.9099	11.9785	12.0577	11.9863	11.9628	11.9495	11.9471	12.1468	12.0441	11.9928	12.0193	12.05	12.1326	12.0644	12.0234	12.0565	18761.8	0	0.0953251	0.818196	-0.0692293	0.0609958	0.732677	0.0592258	0.695802	0.465586	0.275051	1.35164
P15380	PUT4	P15380	>sp|P15380|PUT4_YEAST Proline-specific permease OS=Saccharomyces cerevisiae (strain ATCC 204508 / S288c) GN=PUT4 PE=2 SV=2	Saccharomyces cerevisiae (strain ATCC 204508 / S288c)	16		+			+	+		+	-0.615782	-1.22383	0.146527	-0.445578	11.3522	11.3489	11.3874	11.2601	10.7634	10.7251	10.6841	10.7128	10.1285	10.1105	10.0749	10.1394	11.4584	11.5743	11.4604	11.4415	10.8527	10.8861	10.9091	10.9184	68787.5	0	5.91837	0	-4.67541	7.78985	0	-9.37328	1.93896	0.0967409	1.04053	5.16402
P15424	MSS116	P15424	>sp|P15424|MS116_YEAST ATP-dependent RNA helicase MSS116, mitochondrial OS=Saccharomyces cerevisiae (strain ATCC 204508 / S288c) GN=MSS116 PE=1 SV=1	Saccharomyces cerevisiae (strain ATCC 204508 / S288c)	39						+		+	-0.0489855	0.249874	-0.0842879	0.574304	12.6112	12.5525	12.5724	12.6171	12.5327	12.5192	12.5389	12.5664	12.8539	12.8088	12.8423	12.8476	12.535	12.435	12.4433	12.6028	13.1496	13.1661	13.1623	13.1724	76268.6	0	1.42652	0.2624	-0.413709	4.99397	0.000860256	2.10904	1.01376	0.221142	-0.589954	7.46898
P15436	POL3	P15436	>sp|P15436|DPOD_YEAST DNA polymerase delta catalytic subunit OS=Saccharomyces cerevisiae (strain ATCC 204508 / S288c) GN=POL3 PE=1 SV=4	Saccharomyces cerevisiae (strain ATCC 204508 / S288c)	38						+			-0.11957	-0.396142	-0.00367284	-0.0442197	10.9949	10.9941	10.912	11.057	10.7996	10.8833	10.8594	10.9374	10.5778	10.6098	10.5925	10.5934	10.9483	10.9922	11.0273	10.9755	10.946	10.9193	10.9574	10.9584	124619	0	1.56333	0.0858297	-0.846634	4.89739	0.000176718	-3.03712	0.0373805	0.93587	-0.0274067	0.688806
P15442	GCN2	P15442	>sp|P15442|GCN2_YEAST eIF-2-alpha kinase GCN2 OS=Saccharomyces cerevisiae (strain ATCC 204508 / S288c) GN=GCN2 PE=1 SV=3	Saccharomyces cerevisiae (strain ATCC 204508 / S288c)	47								+	-0.0879402	0.039212	-0.0372965	0.222627	10.6867	10.6443	10.7308	10.6552	10.7358	10.5477	10.5285	10.5532	10.7637	10.6392	10.7513	10.7197	10.6564	10.6515	10.5811	10.6789	10.8972	10.902	10.9454	10.8628	190193	0	0.844736	0.167033	-0.577827	0.532315	0.243102	0.292475	0.617168	0.445819	-0.289795	3.87831
P15454	GUK1	P15454	>sp|P15454|KGUA_YEAST Guanylate kinase OS=Saccharomyces cerevisiae (strain ATCC 204508 / S288c) GN=GUK1 PE=1 SV=2	Saccharomyces cerevisiae (strain ATCC 204508 / S288c)	29					+	+	+	+	0.290904	0.897484	0.185213	0.124948	16.2298	16.2013	16.1805	16.139	16.4742	16.4654	16.4828	16.4918	17.0664	17.1147	17.0944	17.0651	16.381	16.3708	16.3842	16.3554	16.2998	16.2932	16.3027	16.3546	20637.4	0	5.18641	0.00305714	2.42539	7.7741	0	7.32331	4.02468	0.0386599	1.54102	2.71753
P15496	IDI1	P15496	>sp|P15496|IDI1_YEAST Isopentenyl-diphosphate Delta-isomerase OS=Saccharomyces cerevisiae (strain ATCC 204508 / S288c) GN=IDI1 PE=1 SV=2	Saccharomyces cerevisiae (strain ATCC 204508 / S288c)	24						+		+	-0.00204039	0.42474	-0.0481465	0.221986	15.1928	15.1145	15.1016	15.1154	15.1655	15.0809	15.1923	15.0774	15.6339	15.5279	15.4719	15.5896	15.1091	15.0411	15.1186	15.0629	15.3113	15.3919	15.3389	15.37	33351.5	0	0.0192769	0.959858	-0.0150082	4.31961	0.000174636	3.01051	0.871582	0.358447	-0.376631	3.73184
P15565	TRM1	P15565	>sp|P15565|TRM1_YEAST tRNA (guanine(26)-N(2))-dimethyltransferase, mitochondrial OS=Saccharomyces cerevisiae (strain ATCC 204508 / S288c) GN=TRM1 PE=1 SV=1	Saccharomyces cerevisiae (strain ATCC 204508 / S288c)	45					+	+		+	-0.214988	0.168885	-0.133059	0.402745	12.9769	12.9568	13.005	13.0084	12.7709	12.8006	12.7344	12.7814	13.1533	13.0918	13.1369	13.2408	12.8526	12.8448	12.8938	12.8237	13.414	13.3615	13.3912	13.3915	64052.2	0	4.60771	0.011251	-1.81379	2.62672	0.00819476	1.26484	3.3598	0.085408	-1.11704	6.54044
P15624	FRS1	P15624	>sp|P15624|SYFB_YEAST Phenylalanine--tRNA ligase beta subunit OS=Saccharomyces cerevisiae (strain ATCC 204508 / S288c) GN=FRS1 PE=1 SV=3	Saccharomyces cerevisiae (strain ATCC 204508 / S288c)	59								+	-0.0541942	0.0744443	-0.0764582	0.122999	16.0725	16.0339	16.0656	16.06	15.9922	15.9831	16.0184	16.0214	16.1287	16.1164	16.1306	16.154	15.9934	15.9541	15.9947	15.9839	16.1985	16.1704	16.1779	16.177	67365	0	2.27481	0.2165	-0.480801	3.18652	0.0609695	0.667549	3.0272	0.184	-0.67855	4.65538
P15625	FRS2	P15625	>sp|P15625|SYFA_YEAST Phenylalanine--tRNA ligase alpha subunit OS=Saccharomyces cerevisiae (strain ATCC 204508 / S288c) GN=FRS2 PE=1 SV=3	Saccharomyces cerevisiae (strain ATCC 204508 / S288c)	63						+		+	-0.00794673	-0.208982	-0.0534167	-0.117573	15.2789	15.2465	15.2794	15.2697	15.2617	15.2873	15.2458	15.2479	15.0742	15.033	15.0686	15.0628	15.2152	15.214	15.2179	15.2138	15.1542	15.1489	15.1329	15.1681	57511.4	0	0.266667	0.814571	-0.0707825	5.64307	0.00162793	-1.86626	3.33505	0.269562	-0.495721	4.49769
P15646	NOP1	P15646	>sp|P15646|FBRL_YEAST rRNA 2'-O-methyltransferase fibrillarin OS=Saccharomyces cerevisiae (strain ATCC 204508 / S288c) GN=NOP1 PE=1 SV=1	Saccharomyces cerevisiae (strain ATCC 204508 / S288c)	45						+			-0.167156	-0.391348	-0.111838	0.0919781	15.8765	15.7581	15.7065	15.9345	15.5405	15.5996	15.6734	15.7933	15.3386	15.464	15.4964	15.4111	15.662	15.7672	15.6571	15.7418	15.9239	15.9255	15.8273	15.9665	34465.3	0	1.1606	0.0674084	-0.951824	3.10391	0.000320856	-2.40447	0.963358	0.17578	-0.701554	0.751191
P15700	URA6	P15700	>sp|P15700|KCY_YEAST Uridylate kinase OS=Saccharomyces cerevisiae (strain ATCC 204508 / S288c) GN=URA6 PE=1 SV=1	Saccharomyces cerevisiae (strain ATCC 204508 / S288c)	21						+		+	0.0539231	0.474098	-0.00351095	0.151495	15.0405	14.9789	15.0262	15.0703	15.0637	15.0483	15.1031	15.1163	15.5218	15.49	15.4854	15.5151	15.0584	14.9934	14.978	15.072	15.1876	15.1632	15.1971	15.1739	22933.2	0	1.13373	0.249758	0.431734	6.29631	4.37376e-05	3.91562	0.0404846	0.936715	-0.0269834	3.50707
P15703	BGL2	P15703	>sp|P15703|BGL2_YEAST Glucan 1,3-beta-glucosidase OS=Saccharomyces cerevisiae (strain ATCC 204508 / S288c) GN=BGL2 PE=1 SV=1	Saccharomyces cerevisiae (strain ATCC 204508 / S288c)	22		+			+	+	+	+	0.326879	1.12498	0.449784	0.283003	17.5874	17.4745	17.6188	17.5701	17.8988	17.8385	17.8724	17.9487	18.6863	18.6744	18.6357	18.7543	18.0549	18.0226	18.0104	17.9622	17.8509	17.7859	17.8393	17.9068	34118.6	0	3.8162	0.0032	2.35492	6.89326	0	8.05278	4.75565	0.00204878	3.29389	3.41271
P15705	STI1	P15705	>sp|P15705|STI1_YEAST Heat shock protein STI1 OS=Saccharomyces cerevisiae (strain ATCC 204508 / S288c) GN=STI1 PE=1 SV=1	Saccharomyces cerevisiae (strain ATCC 204508 / S288c)	124					+	+	+	+	0.569584	0.91457	0.193316	0.18052	16.9874	16.9751	16.9685	16.9664	17.5543	17.4915	17.5781	17.5518	17.865	17.903	17.8911	17.8965	17.1759	17.1742	17.1527	17.1678	17.1217	17.1702	17.1654	17.1621	66265.1	0	7.03131	0	4.78412	10.0512	0	8.34632	6.79745	0.0238935	1.80536	5.2351
P15731	UBC4	P15731	>sp|P15731|UBC4_YEAST Ubiquitin-conjugating enzyme E2 4 OS=Saccharomyces cerevisiae (strain ATCC 204508 / S288c) GN=UBC4 PE=1 SV=1	Saccharomyces cerevisiae (strain ATCC 204508 / S288c)	2						+		+	0.228853	0.472915	0.184158	-0.479126	15.1523	15.1125	15.2851	15.1728	15.1181	15.2977	15.6697	15.5525	15.0367	16.1347	15.9275	15.5154	15.2518	15.0137	15.9079	15.2859	14.7152	14.6613	14.6839	14.7458	16455.8	0.00175219	0.892172	0.0610317	0.996163	0.990427	0.0060515	1.36926	0.420089	0.204083	0.625482	4.60544
P15732	UBC5	P15732	>sp|P15732|UBC5_YEAST Ubiquitin-conjugating enzyme E2-16 kDa OS=Saccharomyces cerevisiae (strain ATCC 204508 / S288c) GN=UBC5 PE=1 SV=1	Saccharomyces cerevisiae (strain ATCC 204508 / S288c)	5					+				0.180792	-0.10827	0.0461133	-0.0858319	15.5103	15.3066	15.3698	15.3837	15.5332	15.5821	15.5174	15.6608	15.3524	15.3285	15.2898	15.1666	15.4501	15.4181	15.3537	15.533	15.3355	15.3241	15.3374	15.23	16280.6	0	1.82844	0.0418508	1.17797	0.927567	0.0584036	-0.679253	0.349858	0.440951	0.294349	0.867127
P15790	CKA1	P15790	>sp|P15790|CSK21_YEAST Casein kinase II subunit alpha OS=Saccharomyces cerevisiae (strain ATCC 204508 / S288c) GN=CKA1 PE=1 SV=1	Saccharomyces cerevisiae (strain ATCC 204508 / S288c)	29						+		+	-0.0656075	0.209165	-0.0215571	0.480865	13.1509	13.1554	13.1277	13.1963	13.0746	13.1135	13.0933	13.0865	13.4039	13.3757	13.2974	13.39	13.099	13.1428	13.1411	13.1612	13.629	13.6247	13.6405	13.6596	44667.6	0	2.14472	0.173036	-0.563515	3.5482	0.00271484	1.63723	0.510145	0.617464	-0.180551	7.00417
P15801	MIP1	P15801	>sp|P15801|DPOG_YEAST DNA polymerase gamma OS=Saccharomyces cerevisiae (strain ATCC 204508 / S288c) GN=MIP1 PE=1 SV=3	Saccharomyces cerevisiae (strain ATCC 204508 / S288c)	1									NaN	NaN	NaN	NaN	NaN	NaN	NaN	8.75993	NaN	NaN	NaN	NaN	NaN	NaN	8.22013	NaN	8.8537	9.13259	NaN	NaN	8.40618	NaN	NaN	NaN	143502	0.0086975	NaN	NaN	NaN	NaN	NaN	NaN	NaN	NaN	NaN	NaN
P15807	MET8	P15807	>sp|P15807|MET8_YEAST Siroheme biosynthesis protein MET8 OS=Saccharomyces cerevisiae (strain ATCC 204508 / S288c) GN=MET8 PE=1 SV=1	Saccharomyces cerevisiae (strain ATCC 204508 / S288c)	13						+		+	-0.132179	-0.352977	-0.12299	-0.322385	10.5271	10.5369	10.5274	10.5301	10.3427	10.4779	10.4617	10.3107	10.1151	10.121	10.284	10.1897	10.4357	10.4479	10.416	10.3301	10.1529	10.1436	10.1665	10.3691	31917.7	0	1.70052	0.0707945	-0.930693	3.96564	0.00031013	-2.53188	2.43673	0.108546	-0.970827	3.00625
P15873	POL30	P15873	>sp|P15873|PCNA_YEAST Proliferating cell nuclear antigen OS=Saccharomyces cerevisiae (strain ATCC 204508 / S288c) GN=POL30 PE=1 SV=1	Saccharomyces cerevisiae (strain ATCC 204508 / S288c)	29						+		+	-0.1169	-0.334232	-0.0687754	-0.12475	15.4618	15.4803	15.4118	15.4511	15.3531	15.2865	15.3579	15.34	15.1298	15.1009	15.1042	15.1331	15.3661	15.3725	15.3771	15.4142	15.3408	15.3525	15.2892	15.3235	28916.1	0	2.75683	0.0662693	-0.959258	5.99247	0.000235448	-2.86352	2.05254	0.223477	-0.582596	3.10602
P15891	ABP1	P15891	>sp|P15891|ABP1_YEAST Actin-binding protein OS=Saccharomyces cerevisiae (strain ATCC 204508 / S288c) GN=ABP1 PE=1 SV=4	Saccharomyces cerevisiae (strain ATCC 204508 / S288c)	95					+	+			0.257987	0.91848	0.141133	0.0766034	17.1806	17.2601	17.1962	17.2214	17.4934	17.4343	17.4992	17.4633	18.1362	18.1481	18.1599	18.088	17.3444	17.3918	17.3337	17.3529	17.2729	17.2862	17.3195	17.286	65576.2	0	4.53135	0.005491	2.09876	7.73323	0	7.44038	3.22615	0.0785435	1.16189	2.06306
P15938	PRP16	P15938	>sp|P15938|PRP16_YEAST Pre-mRNA-splicing factor ATP-dependent RNA helicase PRP16 OS=Saccharomyces cerevisiae (strain ATCC 204508 / S288c) GN=PRP16 PE=1 SV=2	Saccharomyces cerevisiae (strain ATCC 204508 / S288c)	13								+	-0.0631397	0.0556941	-0.112957	0.420795	9.8109	9.63494	9.64105	9.39718	9.71273	9.52632	9.45234	9.54012	9.90268	9.68214	9.53795	9.58408	9.21303	9.54625	9.58007	9.69289	10.1909	10.0597	10.0679	9.84871	121653	0.001997	0.254851	0.353878	-0.313632	0.185573	0.282731	0.256062	0.365846	0.276735	-0.483283	2.04646
P15992	HSP26	P15992	>sp|P15992|HSP26_YEAST Heat shock protein 26 OS=Saccharomyces cerevisiae (strain ATCC 204508 / S288c) GN=HSP26 PE=1 SV=3	Saccharomyces cerevisiae (strain ATCC 204508 / S288c)	38	+	+			+	+	+	+	0.958095	-1.00414	-0.333895	-0.342092	19.4756	19.4438	19.4718	19.4338	20.4109	20.3862	20.4342	20.4261	18.5118	18.4535	18.4366	18.4066	19.1257	19.1311	19.1377	19.095	19.0851	19.1388	19.1057	19.1271	23879.6	0	9.04704	0	8.349	7.86006	0	-8.0712	6.44988	0.00206452	-2.92923	6.21158
P16120	THR4	P16120	>sp|P16120|THRC_YEAST Threonine synthase OS=Saccharomyces cerevisiae (strain ATCC 204508 / S288c) GN=THR4 PE=1 SV=1	Saccharomyces cerevisiae (strain ATCC 204508 / S288c)	59						+		+	-3.71933e-05	0.673632	0.0150051	0.338856	16.3097	16.278	16.3186	16.3168	16.3031	16.309	16.2965	16.3144	16.956	17.0067	16.9631	16.9919	16.3317	16.3061	16.3239	16.3215	16.65	16.6321	16.6395	16.657	57474.2	0	0.00121297	0.99608	-0.000337484	8.04813	0	5.84586	0.664856	0.704417	0.135351	7.12355
P16140	VMA2	P16140	>sp|P16140|VATB_YEAST V-type proton ATPase subunit B OS=Saccharomyces cerevisiae (strain ATCC 204508 / S288c) GN=VMA2 PE=1 SV=2	Saccharomyces cerevisiae (strain ATCC 204508 / S288c)	73					+	+		+	-0.154219	-0.243721	0.0224924	-0.198764	17.9029	17.8925	17.9335	17.9362	17.7191	17.7508	17.7952	17.7831	17.6858	17.6798	17.6689	17.6556	17.9514	17.9361	17.9185	17.9489	17.69	17.7355	17.7353	17.7092	57749.2	0	3.56755	0.0330463	-1.28196	5.87045	0.000760891	-2.16092	0.850964	0.583743	0.198579	4.8511
P16151	ERD1	P16151	>sp|P16151|ERD1_YEAST Protein ERD1 OS=Saccharomyces cerevisiae (strain ATCC 204508 / S288c) GN=ERD1 PE=1 SV=3	Saccharomyces cerevisiae (strain ATCC 204508 / S288c)	3					+	+			0.25409	-0.715919	0.194453	-0.0516488	8.8635	9.14933	9.03295	NaN	NaN	NaN	9.26359	9.2751	NaN	7.8652	8.72587	8.30695	9.23353	9.33013	8.87437	9.40082	8.88869	8.95919	9.04296	NaN	43230.2	0.00347463	1.00649	0.046795	1.2262	1.28156	0.0017965	-1.97782	0.577542	0.160691	0.7632	0.212772
P16370	RPB3	P16370	>sp|P16370|RPB3_YEAST DNA-directed RNA polymerase II subunit RPB3 OS=Saccharomyces cerevisiae (strain ATCC 204508 / S288c) GN=RPB3 PE=1 SV=2	Saccharomyces cerevisiae (strain ATCC 204508 / S288c)	17						+			-0.0648055	0.10562	0.0245986	-0.066256	13.2843	13.2513	13.179	13.3164	13.2986	13.1607	13.0902	13.2222	13.3347	13.3093	13.416	13.3935	13.2554	13.3167	13.3109	13.2463	13.189	13.1597	13.2751	13.1421	35297.5	0	0.569945	0.255806	-0.422911	1.47284	0.0450445	0.762462	0.297213	0.613496	0.182684	0.788228
P16387	PDA1	P16387	>sp|P16387|ODPA_YEAST Pyruvate dehydrogenase E1 component subunit alpha, mitochondrial OS=Saccharomyces cerevisiae (strain ATCC 204508 / S288c) GN=PDA1 PE=1 SV=2	Saccharomyces cerevisiae (strain ATCC 204508 / S288c)	65						+		+	-0.115791	-0.34441	-0.0334668	-0.117279	16.7105	16.6343	16.7013	16.6907	16.5644	16.5472	16.5633	16.5988	16.3456	16.3253	16.3205	16.3678	16.6686	16.6394	16.6562	16.6388	16.567	16.562	16.5727	16.566	46343	0	2.90391	0.0658248	-0.962722	5.57871	0.000235602	-2.86425	0.915324	0.457663	-0.282261	3.30316
P16451	PDX1	P16451	>sp|P16451|ODPX_YEAST Pyruvate dehydrogenase complex protein X component, mitochondrial OS=Saccharomyces cerevisiae (strain ATCC 204508 / S288c) GN=PDX1 PE=1 SV=1	Saccharomyces cerevisiae (strain ATCC 204508 / S288c)	39					+	+	+	+	0.276235	0.43908	0.229627	-0.310215	14.562	14.5621	14.473	14.5262	14.819	14.8025	14.8143	14.7924	14.9805	14.9704	14.9416	14.9872	14.7634	14.7458	14.737	14.7956	14.242	14.1842	14.2273	14.2289	45361.7	0	4.82096	0.00419512	2.26657	5.83972	3.7639e-05	3.56075	4.0579	0.022377	1.84153	4.8275
P16467	PDC5	P16467	>sp|P16467|PDC5_YEAST Pyruvate decarboxylase isozyme 2 OS=Saccharomyces cerevisiae (strain ATCC 204508 / S288c) GN=PDC5 PE=1 SV=4	Saccharomyces cerevisiae (strain ATCC 204508 / S288c)	40				+	+	+	+	+	0.266195	-0.437924	0.743193	1.51729	14.5058	14.4373	14.4621	14.4577	14.7351	14.7307	14.7094	14.7526	14.0091	13.9946	14.0163	14.0911	15.2392	15.1753	15.2178	15.2034	15.9879	15.9767	15.9993	15.9682	61912.1	0	5.37847	0.00395077	2.27669	5.558	3.63937e-05	-3.47695	7.6396	0	6.21049	10.0471
P16474	KAR2	P16474	>sp|P16474|GRP78_YEAST 78 kDa glucose-regulated protein homolog OS=Saccharomyces cerevisiae (strain ATCC 204508 / S288c) GN=KAR2 PE=1 SV=1	Saccharomyces cerevisiae (strain ATCC 204508 / S288c)	70					+	+			0.157709	0.309321	0.0608416	-0.0621758	16.798	16.7703	16.7988	16.8003	16.9314	16.9355	16.9542	16.9773	17.1278	17.0802	17.0906	17.1062	16.8566	16.8444	16.8519	16.858	16.7269	16.6959	16.7283	16.7677	74468	0	4.77747	0.025573	1.3993	6.5232	0.000224439	2.74719	3.62537	0.232353	0.564303	2.0449
P16521	YEF3	P16521	>sp|P16521|EF3A_YEAST Elongation factor 3A OS=Saccharomyces cerevisiae (strain ATCC 204508 / S288c) GN=YEF3 PE=1 SV=4	Saccharomyces cerevisiae (strain ATCC 204508 / S288c)	171						+			-0.0711036	-0.144262	-0.0567951	-0.0586448	19.1333	19.0612	19.1076	19.0997	19.0284	18.998	19.0222	19.0688	18.9631	18.9394	18.9678	18.9544	19.0623	19.0298	19.0294	19.0531	19.0508	19.0098	19.0551	19.0515	115945	0	1.83498	0.162455	-0.587845	3.95401	0.00882405	-1.24166	1.79765	0.276161	-0.485059	1.7256
P16522	CDC23	P16522	>sp|P16522|CDC23_YEAST Anaphase-promoting complex subunit CDC23 OS=Saccharomyces cerevisiae (strain ATCC 204508 / S288c) GN=CDC23 PE=1 SV=1	Saccharomyces cerevisiae (strain ATCC 204508 / S288c)	10						+			-0.0577309	-0.34959	0.0583279	-0.0638382	9.93764	9.78558	9.83013	10.0101	9.89602	9.85509	9.74666	9.8347	9.52034	9.45008	9.44566	9.74897	9.91894	10.0339	9.97295	9.87093	9.86954	9.82232	9.68709	9.92911	73114.2	0.000771803	0.428853	0.307164	-0.361	2.14177	0.00170191	-1.86294	0.417639	0.37236	0.36032	0.384903
P16547	OM45	P16547	>sp|P16547|OM45_YEAST Mitochondrial outer membrane protein OM45 OS=Saccharomyces cerevisiae (strain ATCC 204508 / S288c) GN=OM45 PE=1 SV=2	Saccharomyces cerevisiae (strain ATCC 204508 / S288c)	104					+	+	+		0.598882	0.366996	0.157278	-0.0491734	16.2759	16.2853	16.2885	16.2839	16.8721	16.8492	16.9037	16.904	16.6548	16.6414	16.6279	16.6774	16.422	16.4265	16.4615	16.4525	16.2333	16.2038	16.2609	16.2388	44580.4	0	8.0404	0	5.27267	7.34252	8.77056e-05	3.30955	5.36985	0.0467738	1.42938	2.18479
P16550	APA1	P16550	>sp|P16550|APA1_YEAST Protein APA1 OS=Saccharomyces cerevisiae (strain ATCC 204508 / S288c) GN=APA1 PE=1 SV=4	Saccharomyces cerevisiae (strain ATCC 204508 / S288c)	41						+			-0.0383489	-0.129313	-0.0325434	-0.0551426	15.3478	15.2606	15.3079	15.3109	15.2952	15.1924	15.2699	15.3162	15.1883	15.1817	15.1435	15.1963	15.2861	15.2435	15.2936	15.2738	15.2783	15.2574	15.2551	15.2159	36492.6	0	0.550169	0.382174	-0.28958	3.03564	0.0156388	-1.06549	0.763607	0.474505	-0.268935	1.32846
P16603	NCP1	P16603	>sp|P16603|NCPR_YEAST NADPH--cytochrome P450 reductase OS=Saccharomyces cerevisiae (strain ATCC 204508 / S288c) GN=NCP1 PE=1 SV=3	Saccharomyces cerevisiae (strain ATCC 204508 / S288c)	48						+			-0.0873694	-0.116244	0.0109017	0.00392389	14.3709	14.2996	14.3267	14.3692	14.2285	14.2616	14.2583	14.2684	14.2464	14.1833	14.2613	14.2103	14.3693	14.3412	14.34	14.3593	14.3599	14.3473	14.3206	14.3542	76771.8	0	2.38221	0.113235	-0.73138	2.47877	0.0250463	-0.932006	0.234919	0.797234	0.0918002	0.0724414
P16622	HEM15	P16622	>sp|P16622|HEMH_YEAST Ferrochelatase, mitochondrial OS=Saccharomyces cerevisiae (strain ATCC 204508 / S288c) GN=HEM15 PE=1 SV=1	Saccharomyces cerevisiae (strain ATCC 204508 / S288c)	33						+		+	-0.0800257	0.141017	0.000827312	0.142975	14.6096	14.5605	14.5627	14.548	14.4821	14.4798	14.456	14.5429	14.7153	14.7159	14.6951	14.7187	14.5917	14.5191	14.565	14.6083	14.6909	14.701	14.751	14.7099	44596.1	0	1.8858	0.138321	-0.650932	4.1549	0.00906891	1.23074	0.0117554	0.982935	0.0066876	3.55716
P16639	ATE1	P16639	>sp|P16639|ATE1_YEAST Arginyl-tRNA--protein transferase 1 OS=Saccharomyces cerevisiae (strain ATCC 204508 / S288c) GN=ATE1 PE=1 SV=2	Saccharomyces cerevisiae (strain ATCC 204508 / S288c)	18		+				+		+	-0.100204	-1.02501	-0.0719745	-0.632876	11.7392	11.7574	11.7716	11.8793	11.6583	11.6848	11.6188	11.7846	11.0008	10.7519	10.6824	10.6123	11.7831	11.7608	11.6495	11.6661	11.102	11.174	11.1254	11.2145	57930.4	0	1.10366	0.128496	-0.679968	4.55371	0	-5.38715	0.774126	0.270766	-0.493182	5.37342
P16649	TUP1	P16649	>sp|P16649|TUP1_YEAST General transcriptional corepressor TUP1 OS=Saccharomyces cerevisiae (strain ATCC 204508 / S288c) GN=TUP1 PE=1 SV=2	Saccharomyces cerevisiae (strain ATCC 204508 / S288c)	59					+	+		+	-0.148914	-0.574182	-0.0602889	-0.288652	14.2987	14.2523	14.2746	14.2777	14.1547	14.1016	14.1235	14.1279	13.7133	13.7031	13.6762	13.714	14.21	14.1892	14.2267	14.2362	13.9804	13.9844	13.9803	14.0035	78307.7	0	4.30897	0.032103	-1.30094	8.04853	0	-5.08208	2.29235	0.249652	-0.528732	6.6931
P16658	SEN2	P16658	>sp|P16658|SEN2_YEAST tRNA-splicing endonuclease subunit SEN2 OS=Saccharomyces cerevisiae (strain ATCC 204508 / S288c) GN=SEN2 PE=1 SV=1	Saccharomyces cerevisiae (strain ATCC 204508 / S288c)	5								+	-0.333773	NaN	-0.113929	-0.353532	8.71458	8.40048	8.66648	8.54324	8.49052	8.5002	8.42808	7.57089	NaN	NaN	7.72821	NaN	8.33268	8.51077	8.52412	8.5015	8.28886	8.24829	NaN	8.14584	44109.3	0.00465839	0.681457	0.0620223	-0.991222	NaN	NaN	NaN	0.655266	0.206761	-0.621017	1.94764
P16661	ALG1	P16661	>sp|P16661|ALG1_YEAST Chitobiosyldiphosphodolichol beta-mannosyltransferase OS=Saccharomyces cerevisiae (strain ATCC 204508 / S288c) GN=ALG1 PE=1 SV=1	Saccharomyces cerevisiae (strain ATCC 204508 / S288c)	29									-0.0119774	-0.0383234	0.0250008	0.00570178	11.4644	11.3536	11.4783	11.4584	11.403	11.4049	11.4154	11.4835	11.3419	11.3106	11.4732	11.4757	11.491	11.4569	11.5307	11.3761	11.5117	11.3837	11.4264	11.4556	51929	0	0.13075	0.764349	-0.0890778	0.311447	0.287395	-0.25229	0.231201	0.627483	0.174097	0.0509235
P16664	RGP1	P16664	>sp|P16664|RGP1_YEAST Guanine nucleotide exchange factor subunit RGP1 OS=Saccharomyces cerevisiae (strain ATCC 204508 / S288c) GN=RGP1 PE=1 SV=2	Saccharomyces cerevisiae (strain ATCC 204508 / S288c)	19						+		+	0.0325763	-0.270808	-0.00361657	0.143404	10.1193	10.2737	10.2286	10.0476	10.2164	10.1297	10.2868	10.1666	9.89097	9.66777	10.0818	9.9455	10.1523	10.1586	10.1795	10.1644	10.2266	10.3297	10.2593	10.4273	75317.4	0.00053749	0.210385	0.517849	0.201553	1.44838	0.00630656	-1.35182	0.0238603	0.944018	-0.0238346	1.10067
P16861	PFK1	P16861	>sp|P16861|PFKA1_YEAST ATP-dependent 6-phosphofructokinase subunit alpha OS=Saccharomyces cerevisiae (strain ATCC 204508 / S288c) GN=PFK1 PE=1 SV=1	Saccharomyces cerevisiae (strain ATCC 204508 / S288c)	113						+		+	-0.0916858	0.19266	-0.0668402	0.287698	17.1292	17.0993	17.141	17.1425	17.0283	17.0256	17.0302	17.0611	17.3543	17.3064	17.2886	17.3332	17.078	17.0456	17.0651	17.0558	17.4189	17.4157	17.4106	17.4175	107970	0	3.38888	0.092919	-0.8113	4.46083	0.0027159	1.63814	2.81945	0.218456	-0.595969	6.88776
P16862	PFK2	P16862	>sp|P16862|PFKA2_YEAST ATP-dependent 6-phosphofructokinase subunit beta OS=Saccharomyces cerevisiae (strain ATCC 204508 / S288c) GN=PFK2 PE=1 SV=4	Saccharomyces cerevisiae (strain ATCC 204508 / S288c)	83						+		+	-0.111512	0.174803	-0.0787063	0.376471	16.8208	16.7973	16.8326	16.8459	16.6975	16.6977	16.7215	16.7339	17.0129	16.9895	16.9817	17.0116	16.7547	16.7402	16.7372	16.7496	17.1903	17.1978	17.2053	17.209	104618	0	3.72678	0.0639303	-0.980438	4.98287	0.00364582	1.54716	3.40412	0.172952	-0.708445	7.35221
P16892	FUS3	P16892	>sp|P16892|FUS3_YEAST Mitogen-activated protein kinase FUS3 OS=Saccharomyces cerevisiae (strain ATCC 204508 / S288c) GN=FUS3 PE=1 SV=2	Saccharomyces cerevisiae (strain ATCC 204508 / S288c)	14						+	+	+	-0.0996611	-0.368347	-0.286703	-0.438411	11.7716	11.8217	11.7889	11.9467	11.7403	11.7824	11.7611	11.6465	11.4865	11.488	11.5051	11.3758	11.528	11.4769	11.5936	11.5836	11.4344	11.3844	11.3753	11.381	40772.1	0	1.03983	0.132997	-0.66619	3.52206	0.000302261	-2.46524	3.00996	0.0190841	-1.93844	4.35349
P16965	STF2	P16965	>sp|P16965|STF2_YEAST ATPase-stabilizing factor 15 kDa protein OS=Saccharomyces cerevisiae (strain ATCC 204508 / S288c) GN=STF2 PE=1 SV=2	Saccharomyces cerevisiae (strain ATCC 204508 / S288c)	15					+				0.379807	-0.0871992	-0.0848153	-0.0236824	15.1881	14.9293	14.9686	14.9465	15.4174	15.389	15.3504	15.3949	15.0319	14.8378	14.9279	14.8861	14.9433	15.0386	14.8739	14.8375	15.0681	14.8864	14.9739	15.0094	9614.52	0	3.05928	0.00343042	2.34298	0.554319	0.108328	-0.503209	0.521296	0.276187	-0.484744	0.123987
P17064	FCY2	P17064	>sp|P17064|FCY2_YEAST Purine-cytosine permease FCY2 OS=Saccharomyces cerevisiae (strain ATCC 204508 / S288c) GN=FCY2 PE=1 SV=2	Saccharomyces cerevisiae (strain ATCC 204508 / S288c)	13				+	+	+		+	-0.540725	-0.553325	0.0254736	-1.25103	12.6263	12.6557	12.6444	12.7117	12.1308	12.12	12.1133	12.1111	12.0618	12.1111	12.1462	12.1057	12.5924	12.6987	12.7151	12.7339	11.3563	11.4407	11.424	11.4129	58201.2	0	6.91113	0	-4.54578	6.22694	5.44554e-05	-4.41699	0.28968	0.606391	0.186389	8.27043
P17065	SEC2	P17065	>sp|P17065|SEC2_YEAST Rab guanine nucleotide exchange factor SEC2 OS=Saccharomyces cerevisiae (strain ATCC 204508 / S288c) GN=SEC2 PE=1 SV=1	Saccharomyces cerevisiae (strain ATCC 204508 / S288c)	42						+		+	-0.0709784	0.289845	-0.118796	0.446028	10.9529	10.881	10.8503	10.8877	10.8729	10.811	10.7223	10.8818	11.2334	11.1096	11.1541	11.2342	10.8186	10.7832	10.7073	10.7875	11.2892	11.3347	11.3714	11.3607	84651.6	0	0.832779	0.206659	-0.497641	3.60258	0.000908231	2.10648	2.00221	0.119719	-0.899933	5.38489
P17076	RPL8A	P17076	>sp|P17076|RL8A_YEAST 60S ribosomal protein L8-A OS=Saccharomyces cerevisiae (strain ATCC 204508 / S288c) GN=RPL8A PE=1 SV=4	Saccharomyces cerevisiae (strain ATCC 204508 / S288c)	48						+			-0.092299	-0.341487	-0.0902257	-0.0520964	19.7073	19.695	19.7362	19.7313	19.6455	19.578	19.6324	19.6447	19.429	19.3582	19.3285	19.3881	19.6587	19.5911	19.5948	19.6643	19.6967	19.6345	19.6567	19.6736	28124.7	0	2.57493	0.1005	-0.777149	5.1668	0.000225423	-2.76307	2.1866	0.16529	-0.738841	1.71789
P17106	CBF1	P17106	>sp|P17106|CBF1_YEAST Centromere-binding protein 1 OS=Saccharomyces cerevisiae (strain ATCC 204508 / S288c) GN=CBF1 PE=1 SV=2	Saccharomyces cerevisiae (strain ATCC 204508 / S288c)	42					+	+	+	+	0.148504	0.722826	0.254483	-0.175289	13.761	13.8182	13.8094	13.7698	13.9263	13.9069	13.9647	13.9544	14.5608	14.5032	14.5147	14.471	14.0207	14.0856	14.005	14.065	13.6232	13.5891	13.5949	13.6501	39387.7	0	3.58757	0.0352986	1.24392	7.11701	0	5.8577	4.42826	0.01775	2.0595	3.91465
P17119	KAR3	P17119	>sp|P17119|KAR3_YEAST Kinesin-like protein KAR3 OS=Saccharomyces cerevisiae (strain ATCC 204508 / S288c) GN=KAR3 PE=1 SV=1	Saccharomyces cerevisiae (strain ATCC 204508 / S288c)	16						+		+	-0.158255	0.425459	0.0842471	-0.221116	11.0649	11.0613	11.2286	11.1629	11.0332	10.8766	11.1802	10.7946	11.4477	11.7791	11.436	11.5567	11.3169	11.0937	11.3291	11.1149	10.7768	10.9642	10.92	10.9722	84003.5	0.00152711	0.837158	0.0926752	-0.813097	2.50696	0.000597494	2.24756	0.514919	0.278765	0.480798	1.96248
P17121	SAC7	P17121	>sp|P17121|SAC7_YEAST GTPase-activating protein SAC7 OS=Saccharomyces cerevisiae (strain ATCC 204508 / S288c) GN=SAC7 PE=1 SV=2	Saccharomyces cerevisiae (strain ATCC 204508 / S288c)	24									-0.0553689	0.116362	0.0658062	0.0806091	11.3333	11.2578	11.1696	11.2577	11.2263	11.1572	11.2262	11.1872	11.3707	11.2444	11.5966	11.2722	11.3435	11.2459	11.3681	11.3241	11.2874	11.3208	11.4547	11.2779	73629.2	0	0.722351	0.271417	-0.402899	0.642237	0.0709693	0.623399	0.760585	0.291051	0.461404	0.749987
P17123	SPO12	P17123	>sp|P17123|SPO12_YEAST Sporulation-specific protein 12 OS=Saccharomyces cerevisiae (strain ATCC 204508 / S288c) GN=SPO12 PE=1 SV=1	Saccharomyces cerevisiae (strain ATCC 204508 / S288c)	2				+		+		+	-0.139874	-0.540867	0.471851	-1.34783	7.46258	7.3754	7.38127	NaN	7.5552	6.97789	NaN	NaN	8.00107	6.27161	6.32398	NaN	7.97613	7.41019	7.78099	8.34578	5.47777	6.6394	NaN	NaN	19912.3	0.00369942	0.246343	0.258634	-0.439589	0.402967	0.0421338	-0.808887	1.01028	0.0526	1.42112	1.27415
P17157	PHO85	P17157	>sp|P17157|PHO85_YEAST Cyclin-dependent protein kinase PHO85 OS=Saccharomyces cerevisiae (strain ATCC 204508 / S288c) GN=PHO85 PE=1 SV=2	Saccharomyces cerevisiae (strain ATCC 204508 / S288c)	18						+		+	-0.102898	-0.374818	-0.00338674	-0.187653	13.5176	13.5514	13.5239	13.5403	13.3919	13.4826	13.4484	13.3987	13.2255	13.0815	13.1653	13.1617	13.5252	13.5158	13.4981	13.5805	13.3711	13.3323	13.3357	13.3435	34906.2	0	2.39132	0.0879025	-0.837816	4.74947	0.00023622	-2.87143	0.0620125	0.933987	-0.0283723	5.42877
P17255	VMA1	P17255	>sp|P17255|VATA_YEAST V-type proton ATPase catalytic subunit A OS=Saccharomyces cerevisiae (strain ATCC 204508 / S288c) GN=VMA1 PE=1 SV=3	Saccharomyces cerevisiae (strain ATCC 204508 / S288c)	132					+	+		+	-0.139359	-0.235152	0.0142484	-0.168758	17.6302	17.605	17.6287	17.6352	17.4666	17.476	17.4963	17.5027	17.4041	17.3917	17.3789	17.3837	17.6456	17.6222	17.6288	17.6595	17.462	17.4539	17.4519	17.4562	118637	0	4.87167	0.0346717	-1.25757	6.77202	0.000762367	-2.16338	0.630952	0.718897	0.128634	6.44792
P17261	ERS1	P17261	>sp|P17261|ERS1_YEAST Cystine transporter OS=Saccharomyces cerevisiae (strain ATCC 204508 / S288c) GN=ERS1 PE=1 SV=1	Saccharomyces cerevisiae (strain ATCC 204508 / S288c)	6						+		+	-0.102836	-0.48526	0.00176597	-0.448658	10.168	10.482	10.0695	10.1043	10.1227	10.2265	9.95552	10.1077	9.86481	9.6876	9.55123	9.7791	9.63386	10.2952	10.3502	10.5515	9.43512	9.62814	9.97438	9.99151	30116.3	0.000771803	0.415495	0.210457	-0.490722	2.24253	0.000598394	-2.24979	0.00267372	0.984088	0.00551441	1.4542
P17423	THR1	P17423	>sp|P17423|KHSE_YEAST Homoserine kinase OS=Saccharomyces cerevisiae (strain ATCC 204508 / S288c) GN=THR1 PE=1 SV=4	Saccharomyces cerevisiae (strain ATCC 204508 / S288c)	17						+		+	-0.0378063	0.106211	0.0111926	0.113008	15.6962	15.5894	15.6429	15.6056	15.592	15.6317	15.5629	15.5963	15.7035	15.7715	15.7195	15.7643	15.6814	15.6265	15.6525	15.6185	15.7584	15.7473	15.7019	15.7784	38712.4	0	0.658509	0.373551	-0.29633	1.97818	0.0367574	0.823474	0.155165	0.80548	0.0876876	2.1156
P17442	PHO81	P17442	>sp|P17442|PHO81_YEAST Phosphate system positive regulatory protein PHO81 OS=Saccharomyces cerevisiae (strain ATCC 204508 / S288c) GN=PHO81 PE=1 SV=2	Saccharomyces cerevisiae (strain ATCC 204508 / S288c)	44						+			-0.120814	-0.432342	-0.0605896	-0.0213332	11.0418	11.0051	11.0259	10.9797	10.9065	10.8514	10.9198	10.8916	10.6032	10.5973	10.5081	10.6145	10.9653	10.9056	10.94	10.9992	11.0395	10.9948	10.981	10.9519	134029	0	3.03178	0.0604247	-1.00684	5.33863	8.93855e-05	-3.37986	1.35161	0.273294	-0.488938	0.417157
P17505	MDH1	P17505	>sp|P17505|MDHM_YEAST Malate dehydrogenase, mitochondrial OS=Saccharomyces cerevisiae (strain ATCC 204508 / S288c) GN=MDH1 PE=1 SV=2	Saccharomyces cerevisiae (strain ATCC 204508 / S288c)	39		+		+	+	+		+	0.34771	1.50708	0.0892968	1.45994	16.647	16.6249	16.6507	16.6361	16.9815	16.9565	17.0082	17.0034	18.1505	18.1274	18.1268	18.1823	16.7543	16.7187	16.6943	16.7485	18.1269	18.0811	18.0778	18.1126	35650	0	6.7098	0.00135948	3.07239	10.3087	0	13.1857	2.98351	0.155171	0.775855	10.4081
P17536	TPM1	P17536	>sp|P17536|TPM1_YEAST Tropomyosin-1 OS=Saccharomyces cerevisiae (strain ATCC 204508 / S288c) GN=TPM1 PE=1 SV=1	Saccharomyces cerevisiae (strain ATCC 204508 / S288c)	55					+	+	+	+	0.380393	0.810817	0.218096	-0.213392	16.6785	16.6049	16.607	16.6141	16.9578	16.9405	17.1212	17.0066	17.3986	17.4671	17.4518	17.4303	16.8049	16.9149	16.83	16.8271	16.379	16.3888	16.4231	16.4601	23540.7	0	3.86163	0.00272	2.63569	7.46119	0	6.59288	3.46995	0.0295316	1.67886	3.80789
P17555	SRV2	P17555	>sp|P17555|CAP_YEAST Adenylyl cyclase-associated protein OS=Saccharomyces cerevisiae (strain ATCC 204508 / S288c) GN=SRV2 PE=1 SV=1	Saccharomyces cerevisiae (strain ATCC 204508 / S288c)	44						+		+	0.00432253	-0.106568	0.0910056	-0.28307	15.2341	15.1997	15.2456	15.2429	15.2301	15.2316	15.2099	15.268	15.1758	15.0464	15.1126	15.1612	15.3178	15.3275	15.3234	15.3176	14.9399	14.943	14.9341	14.9729	57521.5	0	0.0986417	0.90322	0.0372443	1.85596	0.0379531	-0.813192	3.80978	0.144012	0.821107	6.08192
P17558	PET123	P17558	>sp|P17558|RTPT_YEAST 37S ribosomal protein PET123, mitochondrial OS=Saccharomyces cerevisiae (strain ATCC 204508 / S288c) GN=PET123 PE=1 SV=1	Saccharomyces cerevisiae (strain ATCC 204508 / S288c)	10						+		+	0.0206819	0.345185	-0.0142248	0.193106	12.1759	12.1417	12.2316	12.1343	12.2251	12.0977	12.1831	12.2603	12.5508	12.6158	12.4246	12.4729	12.3018	12.156	12.1454	12.0233	12.3443	12.4101	12.3538	12.3476	35998.2	0	0.196747	0.62417	0.146196	3.45249	0.000525	2.33731	0.0841753	0.804144	-0.0882669	3.41867
P17629	HPR1	P17629	>sp|P17629|HPR1_YEAST THO complex subunit HPR1 OS=Saccharomyces cerevisiae (strain ATCC 204508 / S288c) GN=HPR1 PE=1 SV=2	Saccharomyces cerevisiae (strain ATCC 204508 / S288c)	32								+	-0.082695	-0.0862167	-0.0692089	0.229006	10.0687	10.1562	10.0547	10.04	9.95824	9.97156	9.96692	10.0922	9.88433	9.94819	10.0843	10.0579	9.98525	10.0193	9.98812	10.0501	10.2174	10.3941	10.3549	10.2693	87828.7	0	1.04084	0.163199	-0.585988	0.797917	0.0875306	-0.561081	1.20751	0.249322	-0.531423	2.51599
P17649	UGA1	P17649	>sp|P17649|GABAT_YEAST 4-aminobutyrate aminotransferase OS=Saccharomyces cerevisiae (strain ATCC 204508 / S288c) GN=UGA1 PE=1 SV=2	Saccharomyces cerevisiae (strain ATCC 204508 / S288c)	59		+				+		+	-0.0631206	-1.08322	-0.0112212	-0.703159	15.3354	15.2684	15.3036	15.3013	15.2013	15.2145	15.2117	15.3287	14.3109	14.1711	14.1718	14.222	15.2695	15.2763	15.2734	15.3444	14.6168	14.5695	14.6135	14.5962	52946.2	0	0.982065	0.220451	-0.474631	7.07585	0	-7.98686	0.1964	0.797504	-0.091577	7.80594
P17695	GRX2	P17695	>sp|P17695|GLRX2_YEAST Glutaredoxin-2, mitochondrial OS=Saccharomyces cerevisiae (strain ATCC 204508 / S288c) GN=GRX2 PE=1 SV=3	Saccharomyces cerevisiae (strain ATCC 204508 / S288c)	16						+			0.134963	0.141045	-0.0366833	-0.0549133	15.8564	15.8477	15.8521	15.905	15.9855	15.9254	16.0604	16.0298	16.0123	15.9592	16.0374	16.0165	15.8303	15.8393	15.772	15.8729	15.7593	15.8351	15.8273	15.8198	15861.5	0	2.23991	0.0585616	1.02076	3.23741	0.0112919	1.16229	0.719498	0.4412	-0.293756	1.34012
P17709	GLK1	P17709	>sp|P17709|HXKG_YEAST Glucokinase-1 OS=Saccharomyces cerevisiae (strain ATCC 204508 / S288c) GN=GLK1 PE=1 SV=1	Saccharomyces cerevisiae (strain ATCC 204508 / S288c)	65						+		+	-0.0018363	-0.448035	-0.0997148	-0.313457	17.6971	17.5825	17.6882	17.6598	17.6591	17.6262	17.6611	17.6738	17.215	17.2386	17.2138	17.168	17.6092	17.4842	17.5712	17.564	17.3631	17.316	17.3377	17.3569	55377.4	0	0.0223751	0.961806	-0.0143497	5.24978	3.60656e-05	-3.44757	1.44596	0.167739	-0.727847	4.5053
P17883	SKI3	P17883	>sp|P17883|SKI3_YEAST Superkiller protein 3 OS=Saccharomyces cerevisiae (strain ATCC 204508 / S288c) GN=SKI3 PE=1 SV=2	Saccharomyces cerevisiae (strain ATCC 204508 / S288c)	76						+		+	-0.0368905	-0.225459	-0.045934	-0.150595	12.4752	12.4207	12.4588	12.4265	12.4058	12.4091	12.3881	12.4306	12.2089	12.2791	12.2029	12.1885	12.3997	12.3957	12.3926	12.4094	12.2919	12.2897	12.3051	12.2921	163726	0	1.2465	0.348345	-0.318939	4.07746	0.00179875	-1.81744	1.83588	0.332915	-0.404593	4.51023
P17890	RPC31	P17890	>sp|P17890|RPC7_YEAST DNA-directed RNA polymerase III subunit RPC7 OS=Saccharomyces cerevisiae (strain ATCC 204508 / S288c) GN=RPC31 PE=1 SV=1	Saccharomyces cerevisiae (strain ATCC 204508 / S288c)	7						+		+	0.127489	0.36444	0.0673628	-0.147544	10.4003	10.4482	10.4077	10.2466	10.5356	10.4333	10.5092	10.5346	10.8413	10.7443	10.7234	10.6515	10.7275	10.4528	10.1685	10.4234	10.326	10.1215	10.2785	10.1866	27724	0	1.34903	0.0857799	0.847554	3.07759	0.000608784	2.29039	0.220076	0.431568	0.302653	1.22293
P17891	CLC1	P17891	>sp|P17891|CLC1_YEAST Clathrin light chain OS=Saccharomyces cerevisiae (strain ATCC 204508 / S288c) GN=CLC1 PE=1 SV=1	Saccharomyces cerevisiae (strain ATCC 204508 / S288c)	41						+			0.073704	0.286113	-0.0349228	0.0108542	14.9441	15.0945	15.0205	15.006	15.143	15.0542	15.1391	15.0237	15.269	15.3224	15.3521	15.2662	15.0092	15.0435	14.9313	14.9414	14.9605	15.059	14.9656	15.1235	26531.5	0	0.858776	0.198644	0.514899	3.58756	0.00101498	2.08315	0.369467	0.504672	-0.247666	0.0781764
P17898	CPT1	P17898	>sp|P17898|CPT1_YEAST Cholinephosphotransferase 1 OS=Saccharomyces cerevisiae (strain ATCC 204508 / S288c) GN=CPT1 PE=1 SV=3	Saccharomyces cerevisiae (strain ATCC 204508 / S288c)	6						+		+	-0.0485454	-0.299869	-0.0153177	-0.133987	13.5754	13.5303	13.5327	13.549	13.5564	13.4643	13.4538	13.5188	13.2901	13.2773	13.2396	13.1811	13.5512	13.5685	13.4875	13.5191	13.4453	13.3719	13.4407	13.3936	44829.5	0	0.946505	0.286993	-0.384733	4.54036	0.000475436	-2.36957	0.312333	0.722111	-0.126912	3.1842
P17967	PDI1	P17967	>sp|P17967|PDI_YEAST Protein disulfide-isomerase OS=Saccharomyces cerevisiae (strain ATCC 204508 / S288c) GN=PDI1 PE=1 SV=2	Saccharomyces cerevisiae (strain ATCC 204508 / S288c)	56					+	+			0.199609	0.926328	0.120823	0.0879993	17.028	16.9756	17.0177	16.9845	17.159	17.1915	17.2098	17.2438	17.9594	17.921	17.9043	17.9264	17.1535	17.1059	17.097	17.1326	17.1358	17.0604	17.0677	17.094	58227.2	0	4.02331	0.0149291	1.63923	8.56982	0	7.90799	3.26727	0.0993216	1.02343	2.21828
P18239	PET9	P18239	>sp|P18239|ADT2_YEAST ADP,ATP carrier protein 2 OS=Saccharomyces cerevisiae (strain ATCC 204508 / S288c) GN=PET9 PE=1 SV=2	Saccharomyces cerevisiae (strain ATCC 204508 / S288c)	59						+		+	0.137291	0.649761	0.0599446	0.73135	18.4747	18.3547	18.4429	18.4414	18.5811	18.4972	18.5882	18.5964	19.0658	19.0752	19.0715	19.1003	18.4827	18.4606	18.4868	18.5234	19.2078	19.0948	19.1842	19.1522	34426.2	0	2.13486	0.0584416	1.02041	6.48623	0	5.12272	1.08108	0.289535	0.465236	6.06941
P18408	MET16	P18408	>sp|P18408|MET16_YEAST Phosphoadenosine phosphosulfate reductase OS=Saccharomyces cerevisiae (strain ATCC 204508 / S288c) GN=MET16 PE=1 SV=2	Saccharomyces cerevisiae (strain ATCC 204508 / S288c)	21					+	+		+	-0.335816	-0.360837	-0.0824459	-0.913658	12.2917	12.2215	12.2922	12.1255	11.8515	11.8608	11.8698	12.0056	11.8348	11.9357	11.8536	11.8635	12.1765	12.1091	12.0609	12.2546	11.4293	11.1948	11.284	11.3681	30380.3	0	3.11269	0.00449438	-2.18561	3.68813	0.000304275	-2.48565	0.693324	0.25374	-0.522973	5.11333
P18409	MDM10	P18409	>sp|P18409|MDM10_YEAST Mitochondrial distribution and morphology protein 10 OS=Saccharomyces cerevisiae (strain ATCC 204508 / S288c) GN=MDM10 PE=1 SV=5	Saccharomyces cerevisiae (strain ATCC 204508 / S288c)	15								+	-0.0572169	-0.0557725	0.00935555	0.325587	11.2572	11.2058	11.2233	11.1377	11.0603	11.2296	11.1843	11.1208	11.2581	11.1924	11.0688	11.0815	11.057	11.2468	11.3039	11.2536	11.4674	11.5912	11.5076	11.5601	56237	0.00053749	0.605735	0.278412	-0.39539	0.489455	0.178564	-0.367124	0.0550749	0.869381	0.0585295	3.90605
P18410	SPO7	P18410	>sp|P18410|SPO7_YEAST Sporulation-specific protein SPO7 OS=Saccharomyces cerevisiae (strain ATCC 204508 / S288c) GN=SPO7 PE=1 SV=1	Saccharomyces cerevisiae (strain ATCC 204508 / S288c)	9									NaN	NaN	NaN	NaN	9.08526	NaN	NaN	9.56805	NaN	NaN	NaN	NaN	NaN	NaN	NaN	NaN	NaN	NaN	NaN	9.20501	NaN	NaN	NaN	NaN	30113.6	0.00932599	NaN	NaN	NaN	NaN	NaN	NaN	NaN	NaN	NaN	NaN
P18411	FUN14	P18411	>sp|P18411|FUN14_YEAST Protein FUN14 OS=Saccharomyces cerevisiae (strain ATCC 204508 / S288c) GN=FUN14 PE=1 SV=3	Saccharomyces cerevisiae (strain ATCC 204508 / S288c)	2					+			+	0.48972	0.0826915	0.0250854	-0.796209	9.54107	9.06603	8.9442	9.12871	9.81726	9.66423	9.30594	9.85146	NaN	9.17221	9.77538	8.8105	9.29243	NaN	NaN	9.09775	8.81606	8.42144	7.35356	8.90412	22063.3	0.00266215	1.46248	0.0121002	1.75022	0.107733	0.340361	0.217086	0.042063	0.817875	0.0827447	1.09574
P18412	TEC1	P18412	>sp|P18412|TEC1_YEAST Ty transcription activator TEC1 OS=Saccharomyces cerevisiae (strain ATCC 204508 / S288c) GN=TEC1 PE=1 SV=1	Saccharomyces cerevisiae (strain ATCC 204508 / S288c)	1									NaN	NaN	0.447939	NaN	8.41908	7.35184	NaN	8.07524	8.22571	NaN	NaN	NaN	NaN	NaN	NaN	NaN	8.77915	8.01417	NaN	NaN	NaN	7.42641	NaN	NaN	55157.5	0.00481717	NaN	NaN	NaN	NaN	NaN	NaN	0.363369	0.174154	0.751418	NaN
P18414	ERD2	P18414	>sp|P18414|ERD2_YEAST ER lumen protein-retaining receptor OS=Saccharomyces cerevisiae (strain ATCC 204508 / S288c) GN=ERD2 PE=3 SV=1	Saccharomyces cerevisiae (strain ATCC 204508 / S288c)	6									0.036309	-0.0212278	0.0547359	-0.00539637	12.8248	12.7543	12.8066	12.6686	12.8433	12.9253	12.6626	12.7683	12.9066	12.7064	12.6258	12.7306	12.8414	12.7635	12.6558	13.0126	12.7092	12.7471	12.7809	12.7955	25762.6	0.00152711	0.220614	0.489209	0.218822	0.114714	0.519876	-0.125811	0.272955	0.434647	0.299338	0.0472559
P18480	SNF5	P18480	>sp|P18480|SNF5_YEAST SWI/SNF chromatin-remodeling complex subunit SNF5 OS=Saccharomyces cerevisiae (strain ATCC 204508 / S288c) GN=SNF5 PE=1 SV=3	Saccharomyces cerevisiae (strain ATCC 204508 / S288c)	20						+		+	-0.0997159	-0.379311	-0.0127556	-0.210409	9.83031	9.73972	9.83045	9.74174	9.73826	9.74224	9.62466	9.6382	9.40562	9.2868	9.57268	9.35988	9.78675	9.82105	9.74447	9.73893	9.57536	9.65798	9.54112	9.52613	102543	0	1.29913	0.119601	-0.708183	2.92058	0.000606616	-2.28601	0.150905	0.786911	-0.0964224	2.76422
P18494	GLN3	P18494	>sp|P18494|GLN3_YEAST Nitrogen regulatory protein GLN3 OS=Saccharomyces cerevisiae (strain ATCC 204508 / S288c) GN=GLN3 PE=1 SV=2	Saccharomyces cerevisiae (strain ATCC 204508 / S288c)	21		+			+	+	+	+	0.221467	1.00411	0.360373	0.467602	10.1207	10.0748	10.1702	9.95261	10.1211	10.2161	10.3594	10.5076	11.0018	11.0991	11.112	11.1219	10.4766	10.5095	10.3774	10.3963	10.567	10.4129	10.6227	10.5862	79382.6	0	1.21101	0.0457581	1.12707	5.79721	0	6.51181	3.16377	0.00870229	2.30549	3.41443
P18496	ATP10	P18496	>sp|P18496|ATP10_YEAST Mitochondrial ATPase complex subunit ATP10 OS=Saccharomyces cerevisiae (strain ATCC 204508 / S288c) GN=ATP10 PE=1 SV=2	Saccharomyces cerevisiae (strain ATCC 204508 / S288c)	21						+			-0.113016	-0.208512	-0.000231266	0.0432496	10.9594	11.077	11.0448	11.0113	10.9377	10.8027	10.8885	11.0116	10.8099	10.7285	10.8863	10.8338	11.0112	11.0044	10.9856	11.0904	11.0911	11.0746	11.0616	11.0383	32093.9	0	1.17634	0.108768	-0.750821	2.62902	0.00451429	-1.47519	0.00225654	0.992672	-0.00172382	0.778476
P18544	ARG8	P18544	>sp|P18544|ARGD_YEAST Acetylornithine aminotransferase, mitochondrial OS=Saccharomyces cerevisiae (strain ATCC 204508 / S288c) GN=ARG8 PE=1 SV=1	Saccharomyces cerevisiae (strain ATCC 204508 / S288c)	30				+	+	+		+	-0.374739	-0.459113	-0.0404673	-1.06269	13.209	13.0917	13.1291	13.1689	12.8295	12.7221	12.77	12.7781	12.6697	12.696	12.6735	12.7231	13.1098	13.0418	13.1503	13.1349	12.1421	12.0471	12.0167	12.142	46681.4	0	4.51561	0.00201026	-2.80686	5.473	3.82276e-05	-3.5833	0.53813	0.434271	-0.300095	6.65608
P18562	FUR1	P18562	>sp|P18562|UPP_YEAST Uracil phosphoribosyltransferase OS=Saccharomyces cerevisiae (strain ATCC 204508 / S288c) GN=FUR1 PE=1 SV=2	Saccharomyces cerevisiae (strain ATCC 204508 / S288c)	16									-0.065527	-0.0790663	-0.109558	0.0836363	15.7108	15.7057	15.7233	15.6866	15.6423	15.6472	15.6369	15.6379	15.616	15.6532	15.6367	15.6043	15.6123	15.5697	15.5866	15.6196	15.8388	15.7364	15.8035	15.7822	24594.5	0	3.75681	0.155205	-0.606887	2.99943	0.0549593	-0.698021	3.6668	0.109307	-0.962417	1.98591
P18759	SEC18	P18759	>sp|P18759|SEC18_YEAST Vesicular-fusion protein SEC18 OS=Saccharomyces cerevisiae (strain ATCC 204508 / S288c) GN=SEC18 PE=1 SV=2	Saccharomyces cerevisiae (strain ATCC 204508 / S288c)	52									-0.101426	0.0154114	-0.0466328	0.0645998	14.6629	14.6404	14.6497	14.6184	14.5398	14.5275	14.5503	14.5481	14.6891	14.6273	14.6367	14.6801	14.5919	14.5902	14.5958	14.6069	14.728	14.6833	14.7051	14.7134	84056.2	0	4.10584	0.0733625	-0.916254	0.371004	0.508054	0.130567	2.44393	0.317188	-0.423612	2.56088
P18851	STE4	P18851	>sp|P18851|GBB_YEAST Guanine nucleotide-binding protein subunit beta OS=Saccharomyces cerevisiae (strain ATCC 204508 / S288c) GN=STE4 PE=1 SV=2	Saccharomyces cerevisiae (strain ATCC 204508 / S288c)	11		+				+		+	-0.0535562	-1.33807	0.0477076	-0.859579	12.0074	11.889	11.8795	11.9251	11.8556	11.7921	11.8457	11.9934	10.7018	10.3831	10.675	10.5887	12.0052	11.9742	11.9555	11.9569	11.1254	10.9642	11.0431	11.13	46581.1	0	0.466841	0.314177	-0.352733	5.60587	0	-7.52477	0.748723	0.369733	0.363335	5.66375
P18852	STE18	P18852	>sp|P18852|GBG_YEAST Guanine nucleotide-binding protein subunit gamma OS=Saccharomyces cerevisiae (strain ATCC 204508 / S288c) GN=STE18 PE=1 SV=1	Saccharomyces cerevisiae (strain ATCC 204508 / S288c)	5				+		+		+	-0.12186	-0.794898	-0.010699	-0.963191	10.4165	10.4258	10.3346	10.2862	10.307	10.1476	10.2874	10.2336	9.56973	9.34583	9.5593	9.80861	10.3343	10.3466	10.4155	10.3239	9.51885	9.38214	9.21751	9.4918	12625.4	0	1.32659	0.0918391	-0.818215	3.66844	4.46247e-05	-3.96816	0.0997042	0.827395	-0.0767725	4.82437
P18888	SNF6	P18888	>sp|P18888|SNF6_YEAST Transcription regulatory protein SNF6 OS=Saccharomyces cerevisiae (strain ATCC 204508 / S288c) GN=SNF6 PE=1 SV=1	Saccharomyces cerevisiae (strain ATCC 204508 / S288c)	12						+		+	-0.0793555	0.207784	0.153966	-0.168698	10.8643	10.7939	10.8521	10.7949	10.7448	10.76	10.6701	10.8129	11.1006	11.0149	11.0302	10.9907	10.922	10.9963	10.9947	11.0081	10.5898	10.688	10.6731	10.6796	37606.7	0.00053749	1.19963	0.162377	-0.588398	3.34513	0.00312811	1.59786	2.89574	0.0730579	1.21178	2.9124
P18898	CDC43	P18898	>sp|P18898|PGTB1_YEAST Geranylgeranyl transferase type-1 subunit beta OS=Saccharomyces cerevisiae (strain ATCC 204508 / S288c) GN=CDC43 PE=1 SV=2	Saccharomyces cerevisiae (strain ATCC 204508 / S288c)	9						+			-0.140785	-0.320752	-0.086242	0.132292	10.2522	10.0652	10.2001	9.82305	9.85837	9.81389	9.96818	10.1369	NaN	9.58084	9.81504	9.89721	9.86204	9.96566	10.0625	10.1053	10.188	10.0461	10.3888	10.2468	42689.5	0	0.54596	0.141529	-0.640493	1.16617	0.00699308	-1.34564	0.334294	0.327444	-0.410532	0.509
P18899	DDR48	P18899	>sp|P18899|DDR48_YEAST Stress protein DDR48 OS=Saccharomyces cerevisiae (strain ATCC 204508 / S288c) GN=DDR48 PE=1 SV=4	Saccharomyces cerevisiae (strain ATCC 204508 / S288c)	28					+	+		+	0.597878	0.735093	0.167592	-0.320835	16.6361	16.7791	16.7623	16.8125	17.292	17.3266	17.4366	17.3265	17.2348	17.4801	17.5782	17.6374	16.9065	16.9605	16.9495	16.844	16.3611	16.3753	16.5081	16.4623	46233.2	0	4.69511	0	3.99202	3.56743	4.0553e-05	3.73596	1.93667	0.0808889	1.14206	3.07116
P18900	COQ1	P18900	>sp|P18900|COQ1_YEAST Hexaprenyl pyrophosphate synthase, mitochondrial OS=Saccharomyces cerevisiae (strain ATCC 204508 / S288c) GN=COQ1 PE=1 SV=1	Saccharomyces cerevisiae (strain ATCC 204508 / S288c)	29						+		+	-0.101821	-0.51743	-0.0641625	-0.452472	12.7225	12.5792	12.6232	12.6162	12.5003	12.5692	12.4731	12.5913	12.1192	12.1289	12.0845	12.1388	12.4758	12.5779	12.5364	12.6943	12.2236	12.172	12.1516	12.184	52559.5	0	1.30601	0.11699	-0.71974	5.38189	4.33925e-05	-3.89486	0.536742	0.325249	-0.412965	4.93892
P18961	YPK2	P18961	>sp|P18961|YPK2_YEAST Serine/threonine-protein kinase YPK2/YKR2 OS=Saccharomyces cerevisiae (strain ATCC 204508 / S288c) GN=YPK2 PE=1 SV=1	Saccharomyces cerevisiae (strain ATCC 204508 / S288c)	33						+			-0.0295517	0.227753	0.12736	0.0842202	12.8975	12.8423	12.8277	12.895	12.8007	12.8422	12.8572	12.844	13.1507	12.8001	13.2232	13.1994	12.879	13.0467	13.0791	12.9671	12.9151	12.9009	12.9713	13.012	76664.4	0	0.652621	0.449371	-0.242786	1.19359	0.0123834	1.13583	1.41712	0.132919	0.859685	1.44202
P18962	DAP2	P18962	>sp|P18962|DAP2_YEAST Dipeptidyl aminopeptidase B OS=Saccharomyces cerevisiae (strain ATCC 204508 / S288c) GN=DAP2 PE=1 SV=2	Saccharomyces cerevisiae (strain ATCC 204508 / S288c)	47						+		+	-0.0367298	-0.273516	0.0501473	-0.397866	13.7606	13.7098	13.7323	13.7393	13.7107	13.683	13.6769	13.7243	13.4733	13.468	13.4679	13.4386	13.8108	13.765	13.7843	13.7824	13.3277	13.3371	13.331	13.3547	93404.4	0	1.26731	0.348976	-0.318368	6.10595	0.000295418	-2.41851	1.92213	0.305803	0.439517	7.28658
P18963	IRA1	P18963	>sp|P18963|IRA1_YEAST Inhibitory regulator protein IRA1 OS=Saccharomyces cerevisiae (strain ATCC 204508 / S288c) GN=IRA1 PE=1 SV=2	Saccharomyces cerevisiae (strain ATCC 204508 / S288c)	73						+		+	-0.117148	-0.53466	-0.0771086	-0.289252	10.8027	10.6584	10.7141	10.6968	10.5901	10.589	10.635	10.5892	10.2797	10.1207	10.1172	10.2157	10.6702	10.554	10.6518	10.6876	10.4313	10.409	10.4073	10.4674	350980	0	1.94175	0.0792956	-0.883556	4.41106	3.78007e-05	-3.56791	0.916659	0.244284	-0.540258	3.86964
P19073	CDC42	P19073	>sp|P19073|CDC42_YEAST Cell division control protein 42 OS=Saccharomyces cerevisiae (strain ATCC 204508 / S288c) GN=CDC42 PE=1 SV=2	Saccharomyces cerevisiae (strain ATCC 204508 / S288c)	7						+		+	-0.0300462	-0.490148	0.0350657	-0.339602	13.9506	13.6723	13.7285	13.7273	13.8836	13.5976	13.6813	13.7959	13.2139	13.2653	13.2965	13.3422	13.7796	13.7592	13.9554	13.7248	13.4094	13.3387	13.5763	13.3958	21322.7	0	0.127983	0.596484	-0.159715	3.4649	0.000214621	-2.92876	0.168851	0.590882	0.194411	2.26371
P19097	FAS2	P19097	>sp|P19097|FAS2_YEAST Fatty acid synthase subunit alpha OS=Saccharomyces cerevisiae (strain ATCC 204508 / S288c) GN=FAS2 PE=1 SV=2	Saccharomyces cerevisiae (strain ATCC 204508 / S288c)	242						+		+	-0.0884671	-0.310883	-0.0618906	-0.185524	17.5771	17.5571	17.5736	17.5768	17.4758	17.4711	17.49	17.4939	17.2853	17.2439	17.2567	17.2553	17.4914	17.5001	17.5062	17.5393	17.3887	17.3865	17.3779	17.3895	206947	0	4.73631	0.0904237	-0.82491	7.13167	0.000231809	-2.82604	2.77299	0.237594	-0.555114	7.37007
P19145	GAP1	P19145	>sp|P19145|GAP1_YEAST General amino-acid permease GAP1 OS=Saccharomyces cerevisiae (strain ATCC 204508 / S288c) GN=GAP1 PE=1 SV=2	Saccharomyces cerevisiae (strain ATCC 204508 / S288c)	36					+	+		+	-0.436104	-0.925214	-0.0781527	-0.545887	17.9208	17.8774	17.8565	17.8482	17.4218	17.434	17.4995	17.4031	16.9594	16.9479	16.9012	16.9935	17.826	17.7871	17.796	17.7812	17.4118	17.292	17.3205	17.295	65655.5	0	5.49205	0.000495575	-3.44698	7.58203	0	-7.39974	2.19855	0.191123	-0.656501	5.55216
P19146	ARF2	P19146	>sp|P19146|ARF2_YEAST ADP-ribosylation factor 2 OS=Saccharomyces cerevisiae (strain ATCC 204508 / S288c) GN=ARF2 PE=1 SV=3	Saccharomyces cerevisiae (strain ATCC 204508 / S288c)	4						+			-0.00156379	-0.309533	-0.0287426	-0.135395	14.8408	14.6864	14.8628	15.0893	14.8112	14.763	14.8675	15.0314	14.5114	14.6722	14.4923	14.5653	14.9068	14.8596	14.7458	14.8522	14.7515	14.7541	14.762	14.6701	20657.6	0	0.00515077	0.97769	-0.00775981	1.81332	0.00304221	-1.60941	0.119451	0.67185	-0.151507	0.781097
P19158	IRA2	P19158	>sp|P19158|IRA2_YEAST Inhibitory regulator protein IRA2 OS=Saccharomyces cerevisiae (strain ATCC 204508 / S288c) GN=IRA2 PE=1 SV=2	Saccharomyces cerevisiae (strain ATCC 204508 / S288c)	66		+				+		+	-0.167439	-1.00749	-0.0647569	-0.613911	9.39893	9.43231	9.55202	9.48175	9.31735	9.41348	9.13909	9.32534	8.524	8.40975	8.29215	8.60915	9.38728	9.32952	9.4502	9.439	8.90793	8.64968	8.90112	8.95064	351669	0.00053749	1.34386	0.0603941	-1.00593	4.92539	0	-5.70663	0.732993	0.29719	-0.452069	3.71186
P19211	ANB1	P19211	>sp|P19211|IF5A2_YEAST Eukaryotic translation initiation factor 5A-2 OS=Saccharomyces cerevisiae (strain ATCC 204508 / S288c) GN=ANB1 PE=1 SV=3	Saccharomyces cerevisiae (strain ATCC 204508 / S288c)	5									-0.323078	-0.178527	0.230173	-0.225673	8.35901	8.85706	7.97425	8.70745	8.41363	8.55939	7.19657	8.43588	8.81288	NaN	8.03738	8.03749	8.84312	8.47548	8.57757	8.92231	8.12105	8.43597	8.58547	7.85259	17131.3	0.00521399	0.374047	0.128385	-0.679438	0.223007	0.143977	-0.427417	0.46497	0.172369	0.711509	0.38532
P19262	KGD2	P19262	>sp|P19262|ODO2_YEAST Dihydrolipoyllysine-residue succinyltransferase component of 2-oxoglutarate dehydrogenase complex, mitochondrial OS=Saccharomyces cerevisiae (strain ATCC 204508 / S288c) GN=KGD2 PE=1 SV=2	Saccharomyces cerevisiae (strain ATCC 204508 / S288c)	46					+	+		+	0.1574	0.512717	0.0534618	0.707302	15.4274	15.5278	15.4535	15.5165	15.5935	15.6332	15.6582	15.6699	15.9687	15.9922	16.0052	16.01	15.5352	15.5498	15.5154	15.5386	16.2242	16.1601	16.2237	16.1463	50430.7	0	2.74554	0.0378681	1.21459	5.95919	4.64625e-05	4.06971	1.1013	0.315421	0.426609	6.26212
P19263	RGR1	P19263	>sp|P19263|MED14_YEAST Mediator of RNA polymerase II transcription subunit 14 OS=Saccharomyces cerevisiae (strain ATCC 204508 / S288c) GN=RGR1 PE=1 SV=2	Saccharomyces cerevisiae (strain ATCC 204508 / S288c)	43						+		+	-0.0502751	-0.453033	-0.0326421	-0.162155	10.6455	10.5889	10.6176	10.6641	10.6235	10.5135	10.513	10.6651	10.0753	10.3213	10.1818	10.1255	10.5926	10.5666	10.5724	10.6539	10.4818	10.3941	10.524	10.4676	123358	0	0.556453	0.313609	-0.35375	3.73634	0.000239521	-2.91177	0.595312	0.488707	-0.259325	2.662
P19358	SAM2	P19358	>sp|P19358|METK2_YEAST S-adenosylmethionine synthase 2 OS=Saccharomyces cerevisiae (strain ATCC 204508 / S288c) GN=SAM2 PE=1 SV=3	Saccharomyces cerevisiae (strain ATCC 204508 / S288c)	28					+	+		+	-0.257416	-0.643377	-0.1085	-0.816065	17.9062	17.8441	17.9515	17.9302	17.6453	17.6063	17.6234	17.7273	17.3377	17.2285	17.2316	17.2607	17.7952	17.7719	17.8108	17.8201	17.0477	17.1283	17.0727	17.1191	42255.9	0	3.45891	0.00967089	-1.90025	5.8195	0	-4.78606	2.27085	0.131286	-0.864484	6.78036
P19414	ACO1	P19414	>sp|P19414|ACON_YEAST Aconitate hydratase, mitochondrial OS=Saccharomyces cerevisiae (strain ATCC 204508 / S288c) GN=ACO1 PE=1 SV=2	Saccharomyces cerevisiae (strain ATCC 204508 / S288c)	116						+		+	-0.0185356	0.512096	-0.103712	0.672875	17.2691	17.2192	17.2448	17.2389	17.1967	17.2225	17.216	17.2627	17.7902	17.7413	17.7348	17.754	17.1835	17.1091	17.1015	17.1631	17.9287	17.9138	17.907	17.9139	85368.2	0	0.489551	0.598755	-0.158084	7.19675	5.41205e-05	4.4118	2.4273	0.136903	-0.845907	8.83403
P19454	CKA2	P19454	>sp|P19454|CSK22_YEAST Casein kinase II subunit alpha' OS=Saccharomyces cerevisiae (strain ATCC 204508 / S288c) GN=CKA2 PE=1 SV=2	Saccharomyces cerevisiae (strain ATCC 204508 / S288c)	22								+	-0.0841942	-0.0238767	-0.0459309	0.200043	14.3446	14.315	14.3315	14.3383	14.2125	14.2695	14.2463	14.2644	14.3149	14.295	14.3676	14.2564	14.3158	14.255	14.2795	14.2953	14.5486	14.5007	14.544	14.5362	39403.6	0	2.96021	0.112419	-0.736097	0.445384	0.377117	-0.192521	1.73172	0.335047	-0.401693	5.40336
P19516	COX11	P19516	>sp|P19516|COX11_YEAST Cytochrome c oxidase assembly protein COX11, mitochondrial OS=Saccharomyces cerevisiae (strain ATCC 204508 / S288c) GN=COX11 PE=3 SV=2	Saccharomyces cerevisiae (strain ATCC 204508 / S288c)	9								+	-0.00605583	-0.0881894	-0.199518	0.359433	11.032	11.0618	11.1147	10.7593	11.0231	10.8735	10.9939	11.0531	10.8139	10.9851	10.8795	10.9365	10.7599	10.7035	10.7386	10.9677	11.4033	11.3271	11.3666	11.3084	34044.1	0.00413318	0.0233091	0.915707	-0.0321048	0.452474	0.12173	-0.470155	1.04013	0.103256	-1.00125	2.32808
P19524	MYO2	P19524	>sp|P19524|MYO2_YEAST Myosin-2 OS=Saccharomyces cerevisiae (strain ATCC 204508 / S288c) GN=MYO2 PE=1 SV=1	Saccharomyces cerevisiae (strain ATCC 204508 / S288c)	104									-0.0522571	-0.0540609	-0.0246766	0.0029819	13.538	13.5515	13.5573	13.5374	13.4702	13.4926	13.4882	13.5242	13.4766	13.5131	13.4754	13.503	13.5311	13.5295	13.5068	13.5181	13.553	13.546	13.537	13.5601	180680	0	2.27159	0.226182	-0.465412	2.63275	0.114007	-0.48835	1.77609	0.533518	-0.229517	0.164349
P19541	RDS2	P19541	>sp|P19541|RDS2_YEAST Regulator of drug sensitivity 2 OS=Saccharomyces cerevisiae (strain ATCC 204508 / S288c) GN=RDS2 PE=1 SV=2	Saccharomyces cerevisiae (strain ATCC 204508 / S288c)	7						+	+		-0.186676	0.145734	-0.290724	0.0959032	8.50115	8.63993	8.7283	8.55619	8.55171	8.38533	8.28514	8.45669	8.63774	8.80248	8.96592	8.60236	8.17868	8.35642	8.4803	8.24727	8.81539	8.78391	8.57947	8.63041	50081.5	0.00704376	1.32405	0.053212	-1.06617	0.734246	0.0484273	0.739068	1.9032	0.0341521	-1.5925	0.595609
P19657	PMA2	P19657	>sp|P19657|PMA2_YEAST Plasma membrane ATPase 2 OS=Saccharomyces cerevisiae (strain ATCC 204508 / S288c) GN=PMA2 PE=1 SV=3	Saccharomyces cerevisiae (strain ATCC 204508 / S288c)	20	+	+	+	+	+	+	+	+	1.86087	-1.55556	-1.16972	1.30058	10.4763	10.1382	10.2861	10.2539	12.1341	12.1728	12.1836	12.1075	8.70345	8.80914	8.90315	8.51657	9.07383	9.19404	8.91427	9.29354	11.6233	11.6351	11.6243	11.4742	102172	0	6.64373	0	10.7989	5.14006	0	-7.45738	4.44334	0	-5.63278	5.46286
P19658	EXO70	P19658	>sp|P19658|EXO70_YEAST Exocyst complex component EXO70 OS=Saccharomyces cerevisiae (strain ATCC 204508 / S288c) GN=EXO70 PE=1 SV=1	Saccharomyces cerevisiae (strain ATCC 204508 / S288c)	25									0.0866482	0.0416663	0.0560076	0.00504827	11.7952	11.7067	11.733	11.7715	11.821	11.8741	11.8281	11.8298	11.8642	11.7435	11.758	11.8075	11.8216	11.8157	11.8303	11.7629	11.7433	11.7854	11.7492	11.7488	71293.5	0	2.02106	0.12073	0.703796	0.581212	0.224593	0.311681	1.18436	0.29915	0.448461	0.0831655
P19659	GAL11	P19659	>sp|P19659|MED15_YEAST Mediator of RNA polymerase II transcription subunit 15 OS=Saccharomyces cerevisiae (strain ATCC 204508 / S288c) GN=GAL11 PE=1 SV=3	Saccharomyces cerevisiae (strain ATCC 204508 / S288c)	38					+			+	0.169323	-0.0111368	0.111664	-0.251018	11.6948	11.6502	11.6299	11.7264	11.8455	11.8446	11.8503	11.838	11.71	11.6284	11.6585	11.6597	11.7272	11.784	11.8595	11.7771	11.4688	11.373	11.4247	11.4307	120309	0	3.6082	0.0262711	1.3889	0.154788	0.631257	-0.0873042	1.73006	0.141962	0.827735	3.85318
P19735	PRP6	P19735	>sp|P19735|PRP6_YEAST Pre-mRNA-splicing factor 6 OS=Saccharomyces cerevisiae (strain ATCC 204508 / S288c) GN=PRP6 PE=1 SV=1	Saccharomyces cerevisiae (strain ATCC 204508 / S288c)	25						+		+	-0.0710583	-0.589293	-0.000573158	-0.307513	9.83266	10.0786	9.93826	9.92805	9.91196	9.82495	9.80633	9.95007	9.12102	9.57046	9.36154	9.36736	9.90226	9.96263	9.93809	9.97227	9.60667	9.64844	9.59892	9.69345	104229	0.00175219	0.53758	0.242053	-0.440691	2.86595	0.000236376	-2.87538	0.00360936	0.987879	-0.00374592	2.85066
P19736	PRP9	P19736	>sp|P19736|PRP9_YEAST Pre-mRNA-splicing factor PRP9 OS=Saccharomyces cerevisiae (strain ATCC 204508 / S288c) GN=PRP9 PE=1 SV=1	Saccharomyces cerevisiae (strain ATCC 204508 / S288c)	18						+		+	-0.0374253	-0.273078	-0.0959682	0.131726	9.92891	9.82538	9.83054	9.78833	9.70711	9.7538	9.84998	9.91256	9.49881	9.66758	9.62764	9.48682	9.75433	9.75058	9.72138	9.76298	9.92145	10.0233	9.8916	10.0638	63029.4	0	0.281179	0.451936	-0.24107	2.61433	0.00207274	-1.7673	1.65247	0.167249	-0.730492	1.38928
P19807	HNM1	P19807	>sp|P19807|HNM1_YEAST Choline transport protein OS=Saccharomyces cerevisiae (strain ATCC 204508 / S288c) GN=HNM1 PE=1 SV=1	Saccharomyces cerevisiae (strain ATCC 204508 / S288c)	10		+		+	+	+		+	-0.705871	-1.51402	-0.103242	-1.32091	11.7381	11.6133	11.6636	11.6925	11.0738	10.9693	10.8169	11.0241	10.5677	10.114	9.7857	10.1841	11.5532	11.6132	11.5376	11.5907	10.4768	10.2757	10.3015	10.3699	62056	0	4.58144	0	-4.37128	4.06156	0	-5.76616	1.78282	0.152944	-0.786171	6.61194
P19812	UBR1	P19812	>sp|P19812|UBR1_YEAST E3 ubiquitin-protein ligase UBR1 OS=Saccharomyces cerevisiae (strain ATCC 204508 / S288c) GN=UBR1 PE=1 SV=1	Saccharomyces cerevisiae (strain ATCC 204508 / S288c)	60						+			-0.0939429	-0.141587	-0.02758	0.0379579	11.8328	11.7312	11.7785	11.7663	11.7037	11.6675	11.6286	11.7332	11.7037	11.6028	11.602	11.634	11.7542	11.7539	11.7109	11.7796	11.8388	11.8033	11.8155	11.8032	224838	0	1.64122	0.11734	-0.717578	2.3622	0.0149677	-1.07394	0.495103	0.547434	-0.219879	0.838484
P19880	YAP1	P19880	>sp|P19880|YAP1_YEAST AP-1-like transcription factor YAP1 OS=Saccharomyces cerevisiae (strain ATCC 204508 / S288c) GN=YAP1 PE=1 SV=2	Saccharomyces cerevisiae (strain ATCC 204508 / S288c)	20					+	+		+	0.136274	0.327566	0.191177	0.131103	11.2613	11.3207	11.2757	11.2776	11.3708	11.4088	11.4415	11.4593	11.5566	11.6143	11.6095	11.6652	11.3446	11.5087	11.542	11.5048	11.3909	11.4493	11.3731	11.4464	72532.8	0	2.9552	0.0475515	1.105	4.85108	0.000281525	2.60738	2.22064	0.0577526	1.30875	2.87924
P19881	PHO13	P19881	>sp|P19881|PNPP_YEAST 4-nitrophenylphosphatase OS=Saccharomyces cerevisiae (strain ATCC 204508 / S288c) GN=PHO13 PE=1 SV=2	Saccharomyces cerevisiae (strain ATCC 204508 / S288c)	23						+		+	-0.0501242	0.277153	-0.0208571	0.333921	14.2784	14.2145	14.2706	14.2646	14.1994	14.1919	14.204	14.2323	14.5648	14.5083	14.5365	14.527	14.2331	14.209	14.2424	14.2602	14.5868	14.5802	14.6169	14.5799	34624.6	0	1.59581	0.251357	-0.428603	5.23324	0.000524181	2.33585	0.537913	0.622388	-0.176805	5.95715
P19882	HSP60	P19882	>sp|P19882|HSP60_YEAST Heat shock protein 60, mitochondrial OS=Saccharomyces cerevisiae (strain ATCC 204508 / S288c) GN=HSP60 PE=1 SV=1	Saccharomyces cerevisiae (strain ATCC 204508 / S288c)	73		+			+	+		+	0.207914	1.12276	0.0936809	0.69338	17.7021	17.6748	17.6828	17.6848	17.8698	17.8551	17.9487	17.9026	18.8197	18.8003	18.7985	18.817	17.7987	17.7742	17.749	17.7973	18.3504	18.4027	18.3758	18.3891	60751.6	0	4.15099	0.0126655	1.71082	11.0637	0	10.3987	3.4333	0.141674	0.828693	8.62688
P19955	YMR31	P19955	>sp|P19955|RT31_YEAST 37S ribosomal protein YMR-31, mitochondrial OS=Saccharomyces cerevisiae (strain ATCC 204508 / S288c) GN=YMR31 PE=1 SV=1	Saccharomyces cerevisiae (strain ATCC 204508 / S288c)	16						+		+	0.00142479	0.534237	0.0708768	0.523057	13.6211	13.6695	13.597	13.6098	13.6065	13.5571	13.6446	13.6948	14.198	14.1247	14.1204	14.1912	13.7325	13.6914	13.6617	13.6953	14.2187	14.1298	14.146	14.0951	13689	0	0.0145094	0.970077	0.0106981	6.04561	4.94382e-05	4.23393	1.78573	0.222775	0.5835	5.60219
P19956	MRPL44	P19956	>sp|P19956|RM44_YEAST 54S ribosomal protein L44, mitochondrial OS=Saccharomyces cerevisiae (strain ATCC 204508 / S288c) GN=MRPL44 PE=1 SV=1	Saccharomyces cerevisiae (strain ATCC 204508 / S288c)	5					+	+	+	+	0.263793	0.827271	0.239166	0.727527	11.4939	11.3196	11.3855	11.298	11.7343	11.5952	11.7621	11.4606	12.1375	12.1377	12.2728	12.2581	11.6009	11.6287	11.5747	11.6494	11.9243	12.1772	12.1088	12.1968	11476.4	0	1.7338	0.0231864	1.44718	5.15019	0	5.25178	2.65173	0.0313059	1.62774	4.12591
P20048	SEC59	P20048	>sp|P20048|SEC59_YEAST Dolichol kinase OS=Saccharomyces cerevisiae (strain ATCC 204508 / S288c) GN=SEC59 PE=1 SV=1	Saccharomyces cerevisiae (strain ATCC 204508 / S288c)	2								+	-0.229552	NaN	-0.0669496	-0.463745	9.24315	9.02621	9.17295	9.14952	8.53329	9.34574	9.02474	8.76984	NaN	NaN	8.29515	NaN	8.50397	9.06932	9.40171	9.34902	8.41562	8.64971	8.9873	NaN	58906.2	0.00724947	0.603164	0.0915236	-0.81982	NaN	NaN	NaN	0.118415	0.555103	-0.215539	1.57945
P20049	TYR1	P20049	>sp|P20049|TYR1_YEAST Prephenate dehydrogenase [NADP(+)] OS=Saccharomyces cerevisiae (strain ATCC 204508 / S288c) GN=TYR1 PE=1 SV=2	Saccharomyces cerevisiae (strain ATCC 204508 / S288c)	28						+		+	-0.0507803	-0.301532	-0.0321598	-0.163161	12.3096	12.395	12.3933	12.3264	12.3208	12.2775	12.2958	12.327	12.1465	11.983	12.0111	12.0776	12.3127	12.2955	12.3168	12.3706	12.2094	12.1643	12.2509	12.147	50923.3	0	1.05198	0.26859	-0.406176	3.39069	0.000814815	-2.11221	0.541721	0.498628	-0.252148	2.63483
P20051	URA4	P20051	>sp|P20051|PYRC_YEAST Dihydroorotase OS=Saccharomyces cerevisiae (strain ATCC 204508 / S288c) GN=URA4 PE=1 SV=2	Saccharomyces cerevisiae (strain ATCC 204508 / S288c)	28						+			0.0884252	-0.213993	-0.0496271	-0.0730929	14.7391	14.6307	14.7116	14.6945	14.7632	14.7604	14.748	14.8579	14.5163	14.4674	14.434	14.5022	14.6351	14.5737	14.648	14.7205	14.6552	14.6064	14.6147	14.6072	40313.3	0	1.37916	0.135654	0.658548	3.45863	0.00260679	-1.65265	0.622606	0.372179	-0.359841	1.52761
P20052	PHO80	P20052	>sp|P20052|PHO80_YEAST PHO85 cyclin PHO80 OS=Saccharomyces cerevisiae (strain ATCC 204508 / S288c) GN=PHO80 PE=1 SV=3	Saccharomyces cerevisiae (strain ATCC 204508 / S288c)	6						+			-0.0315807	-0.386686	-0.125182	-0.146963	9.06799	9.58113	9.30503	9.50144	9.28449	9.19744	9.26957	9.57777	NaN	9.24909	8.70533	NaN	9.55548	8.96678	8.83978	9.59283	NaN	9.18756	9.2463	NaN	33226.7	0.00951777	0.08023	0.661416	-0.130525	0.7419	0.0140644	-1.14023	0.22145	0.350941	-0.383331	0.354131
P20053	PRP4	P20053	>sp|P20053|PRP4_YEAST U4/U6 small nuclear ribonucleoprotein PRP4 OS=Saccharomyces cerevisiae (strain ATCC 204508 / S288c) GN=PRP4 PE=1 SV=1	Saccharomyces cerevisiae (strain ATCC 204508 / S288c)	14					+	+		+	-0.175185	-0.618332	-0.0966229	-0.253549	12.5227	12.4673	12.5366	12.5766	12.3867	12.3752	12.3488	12.2917	11.8515	11.8887	11.8864	12.0031	12.4361	12.3771	12.4403	12.4631	12.3466	12.2172	12.217	12.308	52442.1	0	2.88165	0.029525	-1.33749	5.33366	5.43881e-05	-4.41652	1.79513	0.162558	-0.748357	3.15256
P20081	FPR1	P20081	>sp|P20081|FKBP_YEAST FK506-binding protein 1 OS=Saccharomyces cerevisiae (strain ATCC 204508 / S288c) GN=FPR1 PE=1 SV=2	Saccharomyces cerevisiae (strain ATCC 204508 / S288c)	11					+	+	+	+	0.185432	0.575264	0.22043	0.405471	16.3328	16.2674	16.2986	16.2737	16.47	16.4298	16.4147	16.5998	16.9304	16.7791	16.8193	16.9449	16.5409	16.4097	16.5467	16.5571	16.7888	16.6606	16.6819	16.6632	12157.9	0	2.2253	0.0330319	1.28249	4.93548	4.5221e-05	4.00787	2.94912	0.0337994	1.59928	4.6876
P20084	MRPL33	P20084	>sp|P20084|RM33_YEAST 54S ribosomal protein L33, mitochondrial OS=Saccharomyces cerevisiae (strain ATCC 204508 / S288c) GN=MRPL33 PE=1 SV=4	Saccharomyces cerevisiae (strain ATCC 204508 / S288c)	7						+		+	-0.0530164	0.424209	0.00352931	0.446237	12.1961	12.2983	12.2249	12.1056	12.1097	12.2481	12.1017	12.1534	12.5805	12.6527	12.6709	12.6176	12.2091	12.1893	12.1897	12.251	12.6971	12.6317	12.6117	12.6694	9531.25	0	0.457763	0.318224	-0.348458	4.11405	0.000169583	2.9339	0.028539	0.942127	0.024781	4.2608
P20095	PRP2	P20095	>sp|P20095|PRP2_YEAST Pre-mRNA-splicing factor ATP-dependent RNA helicase-like protein PRP2 OS=Saccharomyces cerevisiae (strain ATCC 204508 / S288c) GN=PRP2 PE=1 SV=1	Saccharomyces cerevisiae (strain ATCC 204508 / S288c)	27									-0.0603621	0.0482974	-0.199123	0.115876	9.17161	9.38007	9.32616	9.54388	9.48702	9.29461	9.21691	9.18172	9.39375	9.35798	9.50041	9.36276	9.23664	9.11504	9.02143	9.25211	9.588	9.2839	9.66919	9.34413	99813.6	0.000771803	0.237973	0.371574	-0.297791	0.233052	0.274382	0.262975	1.10378	0.0990686	-1.0258	0.426977
P20107	ZRC1	P20107	>sp|P20107|ZRC1_YEAST Zinc/cadmium resistance protein OS=Saccharomyces cerevisiae (strain ATCC 204508 / S288c) GN=ZRC1 PE=1 SV=2	Saccharomyces cerevisiae (strain ATCC 204508 / S288c)	10						+			-0.0345795	-0.133845	-0.152175	0.0207562	14.371	14.176	14.3731	14.2433	14.2753	14.28	14.2069	14.2628	14.2615	14.0615	14.1647	14.1403	14.1996	14.1091	14.1158	14.1302	14.3723	14.3406	14.233	14.3004	48344.9	0.00053749	0.277063	0.472859	-0.227967	1.09072	0.0375223	-0.816534	1.54401	0.104598	-0.993983	0.136774
P20133	BET2	P20133	>sp|P20133|PGTB2_YEAST Geranylgeranyl transferase type-2 subunit beta OS=Saccharomyces cerevisiae (strain ATCC 204508 / S288c) GN=BET2 PE=1 SV=3	Saccharomyces cerevisiae (strain ATCC 204508 / S288c)	10						+		+	-0.0268834	-0.377273	0.000893593	-0.149749	11.4493	11.6265	11.5275	11.4609	11.4617	11.4919	11.6175	11.3856	11.1843	11.0061	11.1692	11.1954	11.5945	11.5324	11.4459	11.4948	11.4091	11.2058	11.52	11.3302	36666	0.00053749	0.164307	0.585914	-0.164813	3.11154	0.000470958	-2.35352	0.00582545	0.984018	0.00590478	0.99117
P20134	SFL1	P20134	>sp|P20134|SFL1_YEAST Flocculation suppression protein OS=Saccharomyces cerevisiae (strain ATCC 204508 / S288c) GN=SFL1 PE=1 SV=3	Saccharomyces cerevisiae (strain ATCC 204508 / S288c)	23						+		+	0.129451	0.761672	0.208736	0.535048	9.90425	9.78993	9.87673	9.96613	9.9589	10.0357	10.087	9.97326	10.566	10.6336	10.5595	10.8248	9.78184	10.1212	10.1607	10.3082	10.2224	10.4496	10.5211	10.4841	83344.5	0	1.4787	0.0797249	0.880366	4.37968	5.45906e-05	4.43041	0.903285	0.109396	0.96146	3.37011
P20424	SRP54	P20424	>sp|P20424|SRP54_YEAST Signal recognition particle subunit SRP54 OS=Saccharomyces cerevisiae (strain ATCC 204508 / S288c) GN=SRP54 PE=1 SV=2	Saccharomyces cerevisiae (strain ATCC 204508 / S288c)	45						+			-0.105754	0.121989	-0.0914361	0.0833793	13.7206	13.7009	13.7219	13.6983	13.6201	13.6106	13.5619	13.626	13.8735	13.8083	13.8134	13.8344	13.6316	13.6447	13.5926	13.607	13.8431	13.7407	13.8148	13.7766	59624.3	0	3.2558	0.0739224	-0.912593	3.56287	0.0165674	1.05083	3.32512	0.147762	-0.8068	1.94222
P20433	RPB4	P20433	>sp|P20433|RPB4_YEAST DNA-directed RNA polymerase II subunit RPB4 OS=Saccharomyces cerevisiae (strain ATCC 204508 / S288c) GN=RPB4 PE=1 SV=1	Saccharomyces cerevisiae (strain ATCC 204508 / S288c)	15					+		+	+	-0.211473	-0.0768683	0.216571	-0.284251	13.8019	13.6706	13.7379	13.7768	13.4689	13.5981	13.4678	13.6064	13.7449	13.5319	13.7325	13.6704	14.0292	13.9808	13.8651	13.9782	13.4922	13.437	13.4428	13.478	25414.2	0	2.33743	0.0235275	-1.42764	0.651342	0.113049	-0.4909	2.52657	0.0429227	1.4932	3.97625
P20434	RPB5	P20434	>sp|P20434|RPAB1_YEAST DNA-directed RNA polymerases I, II, and III subunit RPABC1 OS=Saccharomyces cerevisiae (strain ATCC 204508 / S288c) GN=RPB5 PE=1 SV=1	Saccharomyces cerevisiae (strain ATCC 204508 / S288c)	15						+		+	-0.0317757	-0.731278	-0.0731206	-0.244638	13.296	13.1879	13.2692	13.211	13.1762	13.1421	13.2483	13.2704	12.5255	12.4302	12.5176	12.5658	13.1843	13.132	13.1176	13.2379	13.06	12.9633	12.96	13.0023	25079	0	0.348445	0.472301	-0.228312	5.8946	0	-5.29899	1.0162	0.248661	-0.533278	3.42395
P20435	RPO26	P20435	>sp|P20435|RPAB2_YEAST DNA-directed RNA polymerases I, II, and III subunit RPABC2 OS=Saccharomyces cerevisiae (strain ATCC 204508 / S288c) GN=RPO26 PE=1 SV=1	Saccharomyces cerevisiae (strain ATCC 204508 / S288c)	6						+		+	0.168759	0.337132	-0.0588675	0.147407	13.0552	13.2297	13.3201	13.3959	13.6004	13.3871	13.4393	13.2491	13.5915	13.6538	13.6476	13.4565	13.2185	13.2227	13.2341	13.0901	13.3583	13.3768	13.3833	13.4722	17909.9	0	0.815034	0.0894538	0.830524	2.09675	0.00183797	1.80778	0.306503	0.405668	-0.325586	0.97337
P20436	RPB8	P20436	>sp|P20436|RPAB3_YEAST DNA-directed RNA polymerases I, II, and III subunit RPABC3 OS=Saccharomyces cerevisiae (strain ATCC 204508 / S288c) GN=RPB8 PE=1 SV=1	Saccharomyces cerevisiae (strain ATCC 204508 / S288c)	7						+		+	0.101832	0.410791	-0.0665724	0.206812	13.4734	13.313	13.3663	13.3974	13.4788	13.4997	13.5407	13.4383	13.8228	13.8383	13.7711	13.7612	13.3647	13.3137	13.3248	13.2806	13.4705	13.6497	13.6473	13.6098	16511.4	0	1.36894	0.114252	0.72873	4.39749	0.000171662	2.96575	0.892248	0.276772	-0.483331	2.06446
P20447	DBP3	P20447	>sp|P20447|DBP3_YEAST ATP-dependent RNA helicase DBP3 OS=Saccharomyces cerevisiae (strain ATCC 204508 / S288c) GN=DBP3 PE=1 SV=2	Saccharomyces cerevisiae (strain ATCC 204508 / S288c)	47					+	+	+	+	-0.306824	-0.512368	-0.208396	0.0955107	13.5284	13.4841	13.5322	13.5453	13.2042	13.2344	13.177	13.2471	13.06	12.9466	13.0078	13.0262	13.3075	13.3074	13.2809	13.3607	13.6218	13.592	13.6281	13.6302	58826.6	0	5.23911	0.002448	-2.54412	5.83448	4.58811e-05	-4.02623	4.17226	0.027771	-1.71669	3.00587
P20448	HCA4	P20448	>sp|P20448|DBP4_YEAST ATP-dependent RNA helicase HCA4 OS=Saccharomyces cerevisiae (strain ATCC 204508 / S288c) GN=HCA4 PE=1 SV=2	Saccharomyces cerevisiae (strain ATCC 204508 / S288c)	36					+	+			-0.245437	-0.273824	-0.169174	0.0329993	11.3074	11.3887	11.322	11.3421	11.145	11.0958	11.0404	11.0973	11.0571	11.0872	11.1172	11.0034	11.187	11.1387	11.1734	11.1844	11.3644	11.3844	11.3294	11.414	87192.7	0	3.93507	0.00880694	-1.92123	4.0089	0.000907372	-2.10569	3.71977	0.0512735	-1.39928	0.626659
P20449	DBP5	P20449	>sp|P20449|DBP5_YEAST ATP-dependent RNA helicase DBP5 OS=Saccharomyces cerevisiae (strain ATCC 204508 / S288c) GN=DBP5 PE=1 SV=2	Saccharomyces cerevisiae (strain ATCC 204508 / S288c)	48								+	-0.0470068	0.0632789	-0.0907536	0.120053	14.5174	14.5012	14.5216	14.4789	14.4417	14.468	14.4523	14.4689	14.5907	14.5338	14.5609	14.5868	14.4305	14.3936	14.3892	14.4427	14.6328	14.6222	14.6194	14.6248	53873.9	0	2.15555	0.257703	-0.420814	2.07961	0.0929838	0.54374	2.82506	0.1545	-0.779265	4.66764
P20457	PRI2	P20457	>sp|P20457|PRI2_YEAST DNA primase large subunit OS=Saccharomyces cerevisiae (strain ATCC 204508 / S288c) GN=PRI2 PE=1 SV=1	Saccharomyces cerevisiae (strain ATCC 204508 / S288c)	16						+		+	-0.205102	-0.545695	0.00657773	-0.221237	11.0585	10.9247	10.9359	11.0138	10.8318	10.6918	10.569	11.0199	10.1009	10.5118	10.7547	10.3828	10.9637	11.1113	10.7832	11.1011	10.4682	10.6734	11.0242	10.8822	62262.7	0.00347463	1.04093	0.0587807	-1.01545	2.09882	0.00060385	-2.27517	0.027125	0.917814	0.0359326	0.889701
P20459	SUI2	P20459	>sp|P20459|IF2A_YEAST Eukaryotic translation initiation factor 2 subunit alpha OS=Saccharomyces cerevisiae (strain ATCC 204508 / S288c) GN=SUI2 PE=1 SV=1	Saccharomyces cerevisiae (strain ATCC 204508 / S288c)	35						+		+	0.0433471	-0.458885	-0.0513504	-0.420656	15.5501	15.5512	15.5759	15.6023	15.6109	15.6428	15.5801	15.6191	15.146	15.0876	15.0987	15.1117	15.5293	15.5037	15.5189	15.5222	15.1556	15.1381	15.1729	15.1303	34717.7	0	1.28649	0.301288	0.367675	6.66655	4.34353e-05	-3.89953	2.05179	0.296656	-0.452498	6.76777
P20484	MAK11	P20484	>sp|P20484|MAK11_YEAST Protein MAK11 OS=Saccharomyces cerevisiae (strain ATCC 204508 / S288c) GN=MAK11 PE=1 SV=2	Saccharomyces cerevisiae (strain ATCC 204508 / S288c)	26					+	+			-0.146955	-0.441581	-0.0981376	-0.0765686	12.0538	12.047	12.0891	12.0827	11.9284	11.9091	11.8436	12.0036	11.6672	11.5303	11.6278	11.6809	11.9721	11.9101	11.9279	12.0699	11.9789	11.9852	12.0043	11.9979	47290.8	0	2.27086	0.0489303	-1.0922	4.77818	8.53659e-05	-3.25734	1.41144	0.171736	-0.715094	3.17174
P20485	CKI1	P20485	>sp|P20485|KICH_YEAST Choline kinase OS=Saccharomyces cerevisiae (strain ATCC 204508 / S288c) GN=CKI1 PE=1 SV=1	Saccharomyces cerevisiae (strain ATCC 204508 / S288c)	35						+			-0.0359945	-0.13875	-0.00280714	-0.0231905	13.5339	13.4864	13.548	13.4902	13.4653	13.4615	13.4799	13.5078	13.4219	13.3344	13.3599	13.3872	13.5442	13.4937	13.4882	13.5212	13.449	13.484	13.5096	13.5232	66316.6	0	0.987245	0.365733	-0.303169	2.90037	0.0130672	-1.11595	0.0486049	0.944991	-0.0233503	0.465302
P20486	CKS1	P20486	>sp|P20486|CKS1_YEAST Cyclin-dependent kinases regulatory subunit OS=Saccharomyces cerevisiae (strain ATCC 204508 / S288c) GN=CKS1 PE=1 SV=1	Saccharomyces cerevisiae (strain ATCC 204508 / S288c)	9						+		+	-0.000835896	-0.194353	-0.00650072	-0.421425	11.7331	11.8627	11.7485	11.9758	12.0319	11.6163	11.8972	11.7714	11.6928	11.5282	11.6003	11.7213	11.8434	11.8435	11.7917	11.8155	11.4658	11.3072	11.442	11.4195	17794.7	0.000771803	0.00265052	0.986944	-0.00407436	1.45417	0.0125109	-1.13169	0.0389291	0.906215	-0.0411707	3.13936
P20604	SIT4	P20604	>sp|P20604|PP11_YEAST Serine/threonine-protein phosphatase PP1-1 OS=Saccharomyces cerevisiae (strain ATCC 204508 / S288c) GN=SIT4 PE=1 SV=1	Saccharomyces cerevisiae (strain ATCC 204508 / S288c)	24				+				+	-0.0116425	NaN	-0.101319	-3.71686	13.2497	13.0978	13.1194	13.1739	13.0518	13.2174	13.0999	13.2251	NaN	NaN	NaN	NaN	13.0163	13.0059	13.073	13.1403	NaN	8.9712	9.85108	9.50772	35537.6	0	0.0762773	0.802695	-0.0751866	NaN	NaN	NaN	1.16073	0.178547	-0.694777	4.89693
P20606	SAR1	P20606	>sp|P20606|SAR1_YEAST Small COPII coat GTPase SAR1 OS=Saccharomyces cerevisiae (strain ATCC 204508 / S288c) GN=SAR1 PE=1 SV=1	Saccharomyces cerevisiae (strain ATCC 204508 / S288c)	19								+	-0.118157	-0.0395031	-0.0776315	0.162767	16.8534	16.8497	16.8563	16.9079	16.7411	16.7159	16.7217	16.8158	16.9006	16.8088	16.755	16.8448	16.821	16.7693	16.7592	16.8072	17.021	17.0724	17.0377	16.9872	21450.6	0	2.34117	0.070653	-0.931533	0.546781	0.240016	-0.295736	2.06723	0.19578	-0.645744	3.457
P20676	NUP1	P20676	>sp|P20676|NUP1_YEAST Nucleoporin NUP1 OS=Saccharomyces cerevisiae (strain ATCC 204508 / S288c) GN=NUP1 PE=1 SV=1	Saccharomyces cerevisiae (strain ATCC 204508 / S288c)	79					+	+			0.211078	0.758185	0.161157	0.103459	12.1024	12.1996	12.1777	12.0814	12.4081	12.2648	12.3187	12.4139	12.9117	12.9457	12.8615	12.875	12.2608	12.3448	12.302	12.2981	12.3159	12.2244	12.1848	12.2499	113581	0	2.4224	0.0231584	1.44462	6.24842	0	5.64373	2.53471	0.0734978	1.20819	1.394
P20795	VPS33	P20795	>sp|P20795|VPS33_YEAST Vacuolar protein sorting-associated protein 33 OS=Saccharomyces cerevisiae (strain ATCC 204508 / S288c) GN=VPS33 PE=1 SV=1	Saccharomyces cerevisiae (strain ATCC 204508 / S288c)	23									-0.0920954	0.0888164	-0.00470495	0.0914762	11.5403	11.4776	11.5133	11.4305	11.3617	11.41	11.3329	11.4888	11.5455	11.5802	11.5854	11.6059	11.4236	11.5157	11.4568	11.5468	11.5774	11.611	11.5957	11.5435	79271.3	0	1.1644	0.138344	-0.65066	1.78868	0.0547421	0.700125	0.0447907	0.921478	-0.0344346	1.77677
P20840	SAG1	P20840	>sp|P20840|SAG1_YEAST Alpha-agglutinin OS=Saccharomyces cerevisiae (strain ATCC 204508 / S288c) GN=SAG1 PE=1 SV=2	Saccharomyces cerevisiae (strain ATCC 204508 / S288c)	10		+		+	+	+		+	0.273275	-1.32334	NaN	-2.4334	14.1101	13.8957	13.961	13.9269	14.5099	14.0807	14.1692	14.2271	12.7262	12.557	12.5249	12.7921	NaN	NaN	NaN	12.2057	11.5929	11.5263	11.4822	11.5587	70339.5	0	1.40429	0.0294253	1.33842	5.49825	0	-7.3408	NaN	NaN	NaN	8.14604
P20967	KGD1	P20967	>sp|P20967|ODO1_YEAST 2-oxoglutarate dehydrogenase, mitochondrial OS=Saccharomyces cerevisiae (strain ATCC 204508 / S288c) GN=KGD1 PE=1 SV=2	Saccharomyces cerevisiae (strain ATCC 204508 / S288c)	69						+		+	-0.00492001	0.301214	-0.0536978	0.705032	14.9379	14.8506	14.8922	14.8715	14.8618	14.8921	14.8639	14.9148	15.2044	15.1572	15.1896	15.2059	14.8557	14.7932	14.808	14.8805	15.627	15.5951	15.5761	15.5743	114416	0	0.0786999	0.895398	-0.0401588	5.0465	0.00030293	2.47267	1.00055	0.318554	-0.42076	7.17643
P21147	OLE1	P21147	>sp|P21147|ACO1_YEAST Acyl-CoA desaturase 1 OS=Saccharomyces cerevisiae (strain ATCC 204508 / S288c) GN=OLE1 PE=1 SV=2	Saccharomyces cerevisiae (strain ATCC 204508 / S288c)	37		+				+		+	-0.0858223	-1.04885	-0.0374386	-0.80694	13.1389	13.091	13.1725	13.1445	13.076	13.0374	13.0572	13.033	12.0791	12.0943	12.0813	12.0969	13.0692	13.1144	13.0978	13.1158	12.3456	12.3517	12.2846	12.3374	58403	0	2.33107	0.117393	-0.717626	8.83794	0	-8.92606	0.952387	0.421753	-0.31177	7.46494
P21182	SPE2	P21182	>sp|P21182|DCAM_YEAST S-adenosylmethionine decarboxylase proenzyme OS=Saccharomyces cerevisiae (strain ATCC 204508 / S288c) GN=SPE2 PE=1 SV=1	Saccharomyces cerevisiae (strain ATCC 204508 / S288c)	18						+		+	0.0293291	0.276814	-0.0761487	0.255703	11.7451	11.7337	11.7149	11.7936	11.744	11.8218	11.7727	11.766	12.0578	11.9924	12.0046	12.0398	11.7074	11.5427	11.7883	11.6442	12.0244	12.0287	11.9693	11.9876	46232.4	0	0.588478	0.45783	0.237543	4.74137	0.000600201	2.25745	0.673994	0.270742	-0.492869	4.59886
P21192	ACE2	P21192	>sp|P21192|ACE2_YEAST Metallothionein expression activator OS=Saccharomyces cerevisiae (strain ATCC 204508 / S288c) GN=ACE2 PE=1 SV=1	Saccharomyces cerevisiae (strain ATCC 204508 / S288c)	19					+	+		+	-0.250903	0.57814	0.108422	-0.253067	9.93801	9.82526	9.8357	9.7946	9.77053	9.35551	9.62603	9.63789	10.3492	10.4259	10.5002	10.4309	10.0853	9.90399	9.85494	9.98304	9.83019	9.49485	9.51359	9.54268	86634	0.000771803	1.45689	0.0314807	-1.30373	4.93101	4.56432e-05	4.01964	0.933659	0.183653	0.681257	1.61047
P21242	PRE10	P21242	>sp|P21242|PSA7_YEAST Probable proteasome subunit alpha type-7 OS=Saccharomyces cerevisiae (strain ATCC 204508 / S288c) GN=PRE10 PE=1 SV=2	Saccharomyces cerevisiae (strain ATCC 204508 / S288c)	19						+			-0.019284	-0.133333	-0.0750079	0.0109382	15.1103	15.0645	15.0502	15.0054	15.0553	14.9994	15.0059	15.0926	15.0003	14.9163	14.8691	14.9114	14.9931	14.9511	14.9647	15.0215	15.1085	15.0611	15.0372	15.0674	31536.1	0	0.255894	0.621205	-0.14739	2.05463	0.0210909	-0.987982	1.51307	0.220068	-0.592122	0.160559
P21243	SCL1	P21243	>sp|P21243|PSA1_YEAST Proteasome subunit alpha type-1 OS=Saccharomyces cerevisiae (strain ATCC 204508 / S288c) GN=SCL1 PE=1 SV=1	Saccharomyces cerevisiae (strain ATCC 204508 / S288c)	34						+			-0.00940514	-0.205301	-0.0349119	-0.0500119	15.4175	15.3582	15.3892	15.4118	15.3707	15.3592	15.3874	15.4218	15.1756	15.1692	15.1905	15.2203	15.3588	15.3385	15.3792	15.3606	15.3191	15.3347	15.3574	15.3655	28000.8	0	0.193193	0.792579	-0.0789297	4.61734	0.00219459	-1.74536	1.158	0.432854	-0.301421	1.57334
P21264	ADE2	P21264	>sp|P21264|PUR6_YEAST Phosphoribosylaminoimidazole carboxylase OS=Saccharomyces cerevisiae (strain ATCC 204508 / S288c) GN=ADE2 PE=1 SV=1	Saccharomyces cerevisiae (strain ATCC 204508 / S288c)	52						+		+	-0.0710809	-0.133912	-0.0935624	-0.219974	15.3927	15.3853	15.3823	15.4143	15.314	15.3054	15.3235	15.3472	15.27	15.2404	15.2678	15.2606	15.3075	15.2977	15.2855	15.3096	15.1711	15.1716	15.1697	15.1822	62339.3	0	3.07307	0.142848	-0.637194	5.00013	0.0095062	-1.21873	4.311	0.133546	-0.857726	6.88795
P21268	FAR1	P21268	>sp|P21268|FAR1_YEAST Cyclin-dependent kinase inhibitor FAR1 OS=Saccharomyces cerevisiae (strain ATCC 204508 / S288c) GN=FAR1 PE=1 SV=2	Saccharomyces cerevisiae (strain ATCC 204508 / S288c)	5						+			-0.285476	-0.502319	NaN	NaN	9.33177	9.03009	9.30476	9.69276	8.9839	8.87345	NaN	9.30576	NaN	8.39962	9.27543	NaN	NaN	NaN	NaN	NaN	NaN	NaN	NaN	NaN	94572.2	0.00481717	0.696413	0.0670917	-0.970906	0.67734	0.013796	-1.14976	NaN	NaN	NaN	NaN
P21269	CCA1	P21269	>sp|P21269|CCA1_YEAST CCA tRNA nucleotidyltransferase, mitochondrial OS=Saccharomyces cerevisiae (strain ATCC 204508 / S288c) GN=CCA1 PE=1 SV=1	Saccharomyces cerevisiae (strain ATCC 204508 / S288c)	31						+		+	-0.0684521	-0.182259	-0.0914123	-0.308085	11.254	11.1793	11.2165	11.2253	11.1216	11.1221	11.1832	11.1744	11.0626	11.033	11.0387	11.0119	11.1303	11.1308	11.1124	11.1361	10.9403	10.9057	10.9591	10.8377	62485	0	1.63608	0.175643	-0.558355	4.18789	0.0038048	-1.53685	2.86976	0.153085	-0.786332	4.2331
P21304	PWP1	P21304	>sp|P21304|PWP1_YEAST Periodic tryptophan protein 1 OS=Saccharomyces cerevisiae (strain ATCC 204508 / S288c) GN=PWP1 PE=1 SV=1	Saccharomyces cerevisiae (strain ATCC 204508 / S288c)	40						+		+	-0.044045	0.342836	-0.131754	0.365481	13.9782	13.9614	13.9653	13.9725	13.8813	13.9413	13.9458	13.9328	14.3204	14.3011	14.3175	14.3097	13.875	13.8384	13.8377	13.7992	14.3213	14.3442	14.3494	14.3244	63803.3	0	1.54365	0.289096	-0.381767	8.84525	8.46561e-05	3.24331	3.77537	0.0821279	-1.13672	8.15192
P21306	ATP15	P21306	>sp|P21306|ATP5E_YEAST ATP synthase subunit epsilon, mitochondrial OS=Saccharomyces cerevisiae (strain ATCC 204508 / S288c) GN=ATP15 PE=1 SV=2	Saccharomyces cerevisiae (strain ATCC 204508 / S288c)	9		+			+	+		+	0.301919	1.40485	0.238561	0.545205	15.3329	15.1102	15.2194	15.267	15.4929	15.4764	15.4947	15.6732	16.5931	16.518	16.6433	16.7945	15.6203	15.5041	15.2484	15.511	15.725	15.6549	15.8656	15.8649	6742.58	0.000293772	2.42008	0.0109592	1.81844	5.82806	0	8.03123	1.39151	0.0664359	1.24438	3.61128
P21339	MSB1	P21339	>sp|P21339|MSB1_YEAST Morphogenesis-related protein MSB1 OS=Saccharomyces cerevisiae (strain ATCC 204508 / S288c) GN=MSB1 PE=1 SV=1	Saccharomyces cerevisiae (strain ATCC 204508 / S288c)	31						+		+	-0.0817742	-0.56861	0.0676248	-0.560855	9.71318	9.5955	9.69151	9.60794	9.5666	9.60214	9.54557	9.56673	8.97976	8.97362	9.16151	9.2188	9.68835	9.66294	9.82233	9.70501	8.92994	9.18695	9.06411	9.18371	129971	0	1.37702	0.149025	-0.620723	3.7519	8.89595e-05	-3.35818	0.716858	0.2906	0.463184	3.77803
P21372	PRP5	P21372	>sp|P21372|PRP5_YEAST Pre-mRNA-processing ATP-dependent RNA helicase PRP5 OS=Saccharomyces cerevisiae (strain ATCC 204508 / S288c) GN=PRP5 PE=1 SV=1	Saccharomyces cerevisiae (strain ATCC 204508 / S288c)	10						+		+	-0.0851898	0.397664	0.112457	0.404682	11.7333	11.5832	11.6029	11.4661	11.5955	11.5202	11.4822	11.4468	11.9808	12.0446	12.0512	11.8995	11.8835	11.7815	11.5873	11.583	NaN	12.0089	12.0013	11.9929	96359	0	0.643623	0.194973	-0.52158	3.05591	0.000293834	2.40833	0.57017	0.222365	0.584642	2.80934
P21373	UTR1	P21373	>sp|P21373|UTR1_YEAST NAD(+) kinase OS=Saccharomyces cerevisiae (strain ATCC 204508 / S288c) GN=UTR1 PE=1 SV=2	Saccharomyces cerevisiae (strain ATCC 204508 / S288c)	28						+		+	-0.0398123	-0.552321	-0.0484891	-0.269319	11.6436	11.7042	11.7236	11.6775	11.668	11.6879	11.5556	11.6783	11.1639	11.0367	11.1399	11.1992	11.6569	11.6152	11.6789	11.604	11.3091	11.4967	11.4413	11.4246	59469.2	0	0.517142	0.376069	-0.293986	5.11033	4.47609e-05	-3.97321	1.01216	0.347423	-0.388856	3.11108
P21374	ISY1	P21374	>sp|P21374|ISY1_YEAST Pre-mRNA-splicing factor ISY1 OS=Saccharomyces cerevisiae (strain ATCC 204508 / S288c) GN=ISY1 PE=1 SV=2	Saccharomyces cerevisiae (strain ATCC 204508 / S288c)	6								+	-0.107364	-0.0649908	-0.178693	-0.300215	9.1593	9.16457	8.99531	8.99546	9.08215	8.94396	8.83654	9.02252	8.95299	8.71943	9.35607	9.02618	8.86029	8.91194	9.04379	8.78384	8.82729	8.82909	8.68291	8.77448	28023.7	0.00053749	0.733834	0.147382	-0.62555	0.181117	0.266272	-0.270724	1.30506	0.0975105	-1.03396	2.64648
P21375	OSM1	P21375	>sp|P21375|OSM1_YEAST Fumarate reductase 2 OS=Saccharomyces cerevisiae (strain ATCC 204508 / S288c) GN=OSM1 PE=1 SV=3	Saccharomyces cerevisiae (strain ATCC 204508 / S288c)	41						+			-0.0525448	0.0996075	-0.0503211	0.0679078	13.0949	13.0443	13.1087	13.0877	12.9803	13.0195	13.0623	13.0634	13.1917	13.1863	13.2076	13.1485	13.0256	13.0119	13.0653	13.0316	13.2027	13.1379	13.1475	13.1191	55065.1	0	1.13495	0.255836	-0.422932	2.74942	0.0349489	0.8392	1.51007	0.3154	-0.426702	1.61451
P21524	RNR1	P21524	>sp|P21524|RIR1_YEAST Ribonucleoside-diphosphate reductase large chain 1 OS=Saccharomyces cerevisiae (strain ATCC 204508 / S288c) GN=RNR1 PE=1 SV=2	Saccharomyces cerevisiae (strain ATCC 204508 / S288c)	69					+			+	-0.371263	0.013366	0.0955083	-0.309221	13.2525	13.2194	13.2521	13.2679	12.888	12.8897	12.8368	12.8922	13.2772	13.2419	13.2655	13.2607	13.3542	13.3304	13.3277	13.3616	12.9392	12.9083	12.9708	12.9366	99561.1	0	6.25369	0.00148571	-3.17913	0.482663	0.537454	0.118718	3.4379	0.13798	0.843153	5.84797
P21538	REB1	P21538	>sp|P21538|REB1_YEAST DNA-binding protein REB1 OS=Saccharomyces cerevisiae (strain ATCC 204508 / S288c) GN=REB1 PE=1 SV=2	Saccharomyces cerevisiae (strain ATCC 204508 / S288c)	54						+			-0.122457	0.348103	0.134162	0.0674174	12.893	12.8623	12.8854	12.9195	12.7392	12.7469	12.8	12.7842	13.2301	13.241	13.2015	13.28	13.023	13.0769	12.9611	13.0358	12.9571	12.9587	12.9693	12.9448	91874.4	0	3.20727	0.0570389	-1.03096	5.62734	0.000238253	2.89901	2.6195	0.0937079	1.05873	2.72139
P21560	CBP3	P21560	>sp|P21560|CBP3_YEAST Protein CBP3, mitochondrial OS=Saccharomyces cerevisiae (strain ATCC 204508 / S288c) GN=CBP3 PE=1 SV=1	Saccharomyces cerevisiae (strain ATCC 204508 / S288c)	22						+		+	0.137496	0.666727	0.134816	0.370932	12.6949	12.634	12.6488	12.6568	12.8011	12.7341	12.7865	12.8629	13.3454	13.3421	13.2807	13.3332	12.7611	12.7947	12.7765	12.8415	13.0404	13.0004	13.0222	13.0552	39083.8	0	2.46009	0.0536338	1.06171	7.327	0	5.56057	3.0919	0.0860753	1.10747	6.13685
P21576	VPS1	P21576	>sp|P21576|VPS1_YEAST Vacuolar protein sorting-associated protein 1 OS=Saccharomyces cerevisiae (strain ATCC 204508 / S288c) GN=VPS1 PE=1 SV=2	Saccharomyces cerevisiae (strain ATCC 204508 / S288c)	92						+		+	-0.0572662	-0.177361	-0.0110624	-0.0926619	15.7623	15.7126	15.744	15.7398	15.6669	15.6746	15.6952	15.6929	15.5683	15.533	15.5704	15.5774	15.7381	15.7196	15.7055	15.7512	15.6583	15.6306	15.6584	15.6407	78736.5	0	2.44496	0.201167	-0.509591	4.77669	0.00358189	-1.55181	0.327279	0.78685	-0.0967228	3.53906
P21657	DAL81	P21657	>sp|P21657|DAL81_YEAST Transcriptional activator protein DAL81 OS=Saccharomyces cerevisiae (strain ATCC 204508 / S288c) GN=DAL81 PE=1 SV=3	Saccharomyces cerevisiae (strain ATCC 204508 / S288c)	13					+		+		-0.295402	-0.00486422	-0.354588	0.00382113	8.9444	8.80346	9.16693	9.18847	8.86853	8.71489	8.95072	8.38752	8.96058	NaN	8.72129	9.38098	8.80532	8.46623	8.81962	8.59375	9.06361	8.98522	8.96458	9.10514	109174	0.00450146	0.978353	0.0433702	-1.15896	0.00830814	0.920622	-0.016496	1.51464	0.0361173	-1.56907	0.0131408
P21672	RNR3	P21672	>sp|P21672|RIR3_YEAST Ribonucleoside-diphosphate reductase large chain 2 OS=Saccharomyces cerevisiae (strain ATCC 204508 / S288c) GN=RNR3 PE=1 SV=4	Saccharomyces cerevisiae (strain ATCC 204508 / S288c)	7					+			+	-0.85638	-0.250142	0.240868	-0.300517	9.20435	9.08248	9.10021	8.77118	8.0675	8.22862	8.12613	8.31044	NaN	9.09489	NaN	8.48394	9.33359	9.44876	9.4779	8.86145	8.63256	8.8304	8.62491	8.86828	97514.6	0.00724947	3.67333	0	-4.12001	0.462451	0.0505894	-0.749555	0.681231	0.123103	0.889197	1.42089
P21705	DAL82	P21705	>sp|P21705|DAL82_YEAST Protein DAL82 OS=Saccharomyces cerevisiae (strain ATCC 204508 / S288c) GN=DAL82 PE=1 SV=2	Saccharomyces cerevisiae (strain ATCC 204508 / S288c)	3						+		+	-0.279234	0.49332	0.319767	0.422366	8.61597	8.41428	8.09504	8.69762	7.98139	8.39176	7.67265	8.66016	9.30309	8.41751	8.87445	9.20113	8.79825	8.83023	8.73036	8.74312	NaN	8.75807	8.98942	8.88679	29078.9	0.00450146	0.497937	0.0987559	-0.78373	1.06599	0.00494331	1.44961	1.24236	0.0553472	1.3538	1.26851
P21734	UBC1	P21734	>sp|P21734|UBC1_YEAST Ubiquitin-conjugating enzyme E2 1 OS=Saccharomyces cerevisiae (strain ATCC 204508 / S288c) GN=UBC1 PE=1 SV=1	Saccharomyces cerevisiae (strain ATCC 204508 / S288c)	16					+	+		+	0.224115	0.361207	0.0834172	-0.162836	15.237	15.2153	15.2137	15.2427	15.4883	15.416	15.4653	15.4354	15.585	15.5499	15.5709	15.6476	15.3122	15.2633	15.2829	15.3839	15.0661	15.0588	15.065	15.0673	24178.4	0	4.84124	0.0091258	1.90567	5.45354	0.000170732	2.95353	1.64163	0.191688	0.654529	6.15566
P21771	MRPS28	P21771	>sp|P21771|RT28_YEAST 37S ribosomal protein S28, mitochondrial OS=Saccharomyces cerevisiae (strain ATCC 204508 / S288c) GN=MRPS28 PE=1 SV=1	Saccharomyces cerevisiae (strain ATCC 204508 / S288c)	18						+		+	-0.0302455	0.265738	0.0337763	0.268384	11.8335	11.7765	11.8861	11.8796	11.8832	11.7363	11.7997	11.8355	12.1619	12.009	12.1356	12.1321	11.8439	11.9272	11.9094	11.8303	12.0979	12.1178	12.1353	12.0983	33057.3	0	0.320455	0.493635	-0.216049	3.10671	0.00165406	1.864	0.432353	0.500674	0.250524	4.23463
P21801	SDH2	P21801	>sp|P21801|SDHB_YEAST Succinate dehydrogenase [ubiquinone] iron-sulfur subunit, mitochondrial OS=Saccharomyces cerevisiae (strain ATCC 204508 / S288c) GN=SDH2 PE=1 SV=1	Saccharomyces cerevisiae (strain ATCC 204508 / S288c)	29					+	+		+	0.1484	0.447159	0.0478578	0.846475	14.3847	14.2814	14.3758	14.3573	14.4292	14.514	14.5379	14.5116	14.78	14.7753	14.759	14.8736	14.3518	14.3366	14.4567	14.4456	15.253	15.1211	15.2385	15.1725	30231.2	0	2.35926	0.0471015	1.11229	4.8501	8.77743e-05	3.31225	0.575748	0.386334	0.344328	6.23315
P21825	SEC62	P21825	>sp|P21825|SEC62_YEAST Translocation protein SEC62 OS=Saccharomyces cerevisiae (strain ATCC 204508 / S288c) GN=SEC62 PE=1 SV=2	Saccharomyces cerevisiae (strain ATCC 204508 / S288c)	18						+		+	-0.0955036	-0.330716	-0.0603237	-0.204132	11.8295	11.7941	11.8498	11.8667	11.7417	11.6852	11.7643	11.7669	11.5402	11.4814	11.4775	11.5182	11.6982	11.7448	11.7917	11.864	11.6558	11.6369	11.5819	11.649	31346.5	0	2.0918	0.103644	-0.766708	5.29892	0.000221948	-2.71769	0.770454	0.309349	-0.435063	3.95143
P21826	DAL7	P21826	>sp|P21826|MASZ_YEAST Malate synthase 2, glyoxysomal OS=Saccharomyces cerevisiae (strain ATCC 204508 / S288c) GN=DAL7 PE=1 SV=2	Saccharomyces cerevisiae (strain ATCC 204508 / S288c)	57		+			+	+		+	-0.488472	-1.30019	0.0585001	-0.836961	14.8065	14.6983	14.7465	14.701	14.2653	14.2013	14.219	14.3128	13.5038	13.3652	13.434	13.4486	14.7811	14.7883	14.8028	14.8142	13.9986	13.8362	13.8797	13.8899	62794	0	5.02987	0.00054902	-3.60195	7.37112	0	-9.41094	1.16317	0.290882	0.462772	5.93485
P21827	SRM1	P21827	>sp|P21827|RCC1_YEAST Guanine nucleotide exchange factor SRM1 OS=Saccharomyces cerevisiae (strain ATCC 204508 / S288c) GN=SRM1 PE=1 SV=1	Saccharomyces cerevisiae (strain ATCC 204508 / S288c)	27								+	-0.0599687	-0.0437994	-0.0373187	0.302186	14.2316	14.1515	14.1293	14.124	14.0927	14.0817	14.0565	14.1655	14.0926	14.1284	14.1233	14.117	14.1185	14.1243	14.1459	14.0983	14.4134	14.4612	14.4587	14.5118	53013.8	0	0.887181	0.237888	-0.447005	0.839943	0.193972	-0.347288	0.672965	0.441174	-0.294443	4.09629
P21951	POL2	P21951	>sp|P21951|DPOE_YEAST DNA polymerase epsilon catalytic subunit A OS=Saccharomyces cerevisiae (strain ATCC 204508 / S288c) GN=POL2 PE=1 SV=1	Saccharomyces cerevisiae (strain ATCC 204508 / S288c)	61					+	+		+	-0.289122	-0.492252	-0.086122	-0.357307	10.9671	10.9865	10.9493	10.942	10.6863	10.7054	10.5996	10.6971	10.4349	10.38	10.5086	10.5523	10.8518	10.9042	10.8121	10.9322	10.5717	10.6166	10.6103	10.617	255671	0	4.46018	0.00381424	-2.28677	4.78436	3.70995e-05	-3.52745	1.62766	0.187369	-0.66984	6.49356
P21954	IDP1	P21954	>sp|P21954|IDHP_YEAST Isocitrate dehydrogenase [NADP], mitochondrial OS=Saccharomyces cerevisiae (strain ATCC 204508 / S288c) GN=IDP1 PE=1 SV=1	Saccharomyces cerevisiae (strain ATCC 204508 / S288c)	59					+	+		+	-0.169077	-0.447585	-0.000389099	-0.261948	16.059	15.9183	16.0242	16.0203	15.8136	15.8058	15.8402	15.8859	15.5572	15.5348	15.5675	15.5718	15.9989	15.9934	16.0121	16.0157	15.7696	15.7444	15.7493	15.7107	48190.4	0	2.51774	0.0352037	-1.24957	5.12512	3.54553e-05	-3.40549	0.00422201	0.989775	-0.00297509	3.69514
P21957	OPI1	P21957	>sp|P21957|OPI1_YEAST Transcriptional repressor OPI1 OS=Saccharomyces cerevisiae (strain ATCC 204508 / S288c) GN=OPI1 PE=1 SV=1	Saccharomyces cerevisiae (strain ATCC 204508 / S288c)	23		+				+			0.0988796	1.01621	0.130113	0.0441678	10.2114	10.1894	10.3532	10.1525	10.3845	10.288	10.3367	10.2929	11.2849	11.2249	11.2197	11.2419	10.3698	10.2563	10.3417	10.4592	10.2086	10.2083	10.3033	10.363	46064.9	0	1.03682	0.134714	0.662143	6.23133	0	6.94447	1.12165	0.146618	0.80995	0.322678
P21965	MCK1	P21965	>sp|P21965|MCK1_YEAST Protein kinase MCK1 OS=Saccharomyces cerevisiae (strain ATCC 204508 / S288c) GN=MCK1 PE=1 SV=1	Saccharomyces cerevisiae (strain ATCC 204508 / S288c)	30						+			-0.0509822	-0.226388	-0.0347636	0.0336716	14.368	14.2992	14.279	14.3209	14.2179	14.2858	14.2874	14.272	14.1393	14.0704	14.075	14.0769	14.2908	14.278	14.266	14.2932	14.3294	14.3774	14.3234	14.3715	43135.8	0	1.05096	0.267658	-0.407398	3.97762	0.00183874	-1.80886	0.870452	0.446249	-0.289408	0.688552
P22007	RAM1	P22007	>sp|P22007|FNTB_YEAST Protein farnesyltransferase subunit beta OS=Saccharomyces cerevisiae (strain ATCC 204508 / S288c) GN=RAM1 PE=1 SV=2	Saccharomyces cerevisiae (strain ATCC 204508 / S288c)	13						+			-0.117658	-0.386254	-0.0569117	-0.0646935	10.6177	10.5989	10.6235	10.7569	10.5171	10.522	10.4324	10.655	10.402	10.1885	10.1148	10.3467	10.6363	10.5465	10.5889	10.5977	10.5463	10.6821	10.5882	10.5217	48189.9	0	1.03971	0.111732	-0.742036	2.64068	0.000641491	-2.19239	0.675277	0.332817	-0.404579	0.605091
P22023	KRE5	P22023	>sp|P22023|KRE5_YEAST Killer toxin-resistance protein 5 OS=Saccharomyces cerevisiae (strain ATCC 204508 / S288c) GN=KRE5 PE=1 SV=2	Saccharomyces cerevisiae (strain ATCC 204508 / S288c)	43						+		+	-0.03912	-0.411786	0.0374706	-0.370162	11.4138	11.4366	11.471	11.4519	11.469	11.3868	11.3531	11.4081	11.0701	11.0477	11.0269	10.9815	11.4547	11.468	11.5294	11.4711	11.0439	11.1266	11.1232	10.9991	156477	0	0.69793	0.360957	-0.307536	5.7768	8.9101e-05	-3.36414	0.92879	0.422146	0.310874	4.48572
P22035	BAS1	P22035	>sp|P22035|BAS1_YEAST Myb-like DNA-binding protein BAS1 OS=Saccharomyces cerevisiae (strain ATCC 204508 / S288c) GN=BAS1 PE=1 SV=1	Saccharomyces cerevisiae (strain ATCC 204508 / S288c)	17					+			+	-0.315372	0.0795168	-0.0946995	-0.278244	8.22976	8.05497	8.14486	7.99663	7.59811	7.89862	8.06459	7.6034	8.29826	8.00003	8.31076	8.13523	8.05101	8.01103	7.94863	8.03675	7.91116	7.27182	8.09847	8.03179	89604.2	0.00175219	1.33513	0.0258679	-1.39604	0.387355	0.146158	0.418998	0.849614	0.21371	-0.607311	0.685931
P22082	SNF2	P22082	>sp|P22082|SNF2_YEAST Transcription regulatory protein SNF2 OS=Saccharomyces cerevisiae (strain ATCC 204508 / S288c) GN=SNF2 PE=1 SV=1	Saccharomyces cerevisiae (strain ATCC 204508 / S288c)	48					+	+		+	-0.203609	-0.516421	0.014817	-0.161907	10.1404	10.3131	10.0947	10.2893	10.0513	10.0622	9.91319	9.99648	9.6302	9.61569	9.76457	9.76144	10.2318	10.2122	10.1852	10.2677	10.0834	10.058	10.0344	10.0141	194051	0	1.72348	0.0353085	-1.24241	3.58179	0.00017885	-3.08182	0.0953793	0.791968	0.0945133	1.55584
P22108	APA2	P22108	>sp|P22108|APA2_YEAST Diadenosine 5',5'''-P1,P4-tetraphosphate phosphorylase 2 OS=Saccharomyces cerevisiae (strain ATCC 204508 / S288c) GN=APA2 PE=1 SV=1	Saccharomyces cerevisiae (strain ATCC 204508 / S288c)	21						+			-0.0128355	-0.192871	0.0205345	-0.0380247	11.7977	11.5799	11.4874	11.4796	11.5889	11.5213	11.5074	11.6756	11.4669	11.2812	11.5118	11.3131	11.6732	11.4059	11.5957	11.7518	11.5331	11.5052	11.5092	11.6449	36840.8	0	0.0541011	0.816045	-0.0699475	1.07504	0.020143	-0.997941	0.0699911	0.778691	0.100255	0.183364
P22133	MDH2	P22133	>sp|P22133|MDHC_YEAST Malate dehydrogenase, cytoplasmic OS=Saccharomyces cerevisiae (strain ATCC 204508 / S288c) GN=MDH2 PE=1 SV=2	Saccharomyces cerevisiae (strain ATCC 204508 / S288c)	21						+		+	0.0923183	-0.17174	-0.0134709	0.374007	13.095	13.0909	13.0716	13.0918	13.198	13.1995	13.1596	13.1614	12.9303	12.9253	12.9285	12.8782	13.0901	13.0698	13.0864	13.0491	13.4284	13.4479	13.4744	13.4946	40730.8	0	3.54685	0.0908094	0.822382	4.8253	0.00417973	-1.51211	0.588626	0.733186	-0.121604	6.47728
P22134	MAG1	P22134	>sp|P22134|MAG_YEAST DNA-3-methyladenine glycosylase OS=Saccharomyces cerevisiae (strain ATCC 204508 / S288c) GN=MAG1 PE=1 SV=1	Saccharomyces cerevisiae (strain ATCC 204508 / S288c)	19						+		+	0.0443826	-0.420656	0.0193865	-0.135216	10.5764	10.5451	10.5335	10.5848	10.7169	10.598	10.5537	10.5487	10.0994	10.0613	10.2318	10.1647	10.5189	10.6101	10.6005	10.5878	10.4162	10.4955	10.3519	10.4354	34332.9	0	0.493983	0.352646	0.314763	4.39642	0.000175365	-3.01646	0.346163	0.662472	0.156301	2.25602
P22135	ATP12	P22135	>sp|P22135|ATP12_YEAST Protein ATP12, mitochondrial OS=Saccharomyces cerevisiae (strain ATCC 204508 / S288c) GN=ATP12 PE=1 SV=2	Saccharomyces cerevisiae (strain ATCC 204508 / S288c)	20						+		+	0.0746598	0.682977	0.123323	0.412809	10.9257	10.7515	10.9457	10.9162	10.9284	10.9919	10.9039	11.0135	11.5988	11.5936	11.5211	11.5574	10.9457	11.0269	10.9747	11.085	11.2521	11.3138	11.3006	11.3237	36554.2	0	0.700317	0.20987	0.491916	5.10399	0	4.6035	1.19586	0.150631	0.799053	3.88794
P22136	AEP2	P22136	>sp|P22136|AEP2_YEAST ATPase expression protein 2, mitochondrial OS=Saccharomyces cerevisiae (strain ATCC 204508 / S288c) GN=AEP2 PE=1 SV=3	Saccharomyces cerevisiae (strain ATCC 204508 / S288c)	11						+			-0.0407057	-0.241691	-0.147839	-0.00521541	9.51972	9.47406	9.47149	9.51334	9.52209	9.46723	9.38801	9.43847	9.12389	9.22366	9.29745	9.36685	9.50621	9.27162	9.15872	9.45071	9.46008	9.56034	9.53205	9.40529	67523.4	0.0028551	0.631237	0.356655	-0.311329	2.39308	0.0033797	-1.57405	0.925877	0.145251	-0.815764	0.0489219
P22137	CHC1	P22137	>sp|P22137|CLH_YEAST Clathrin heavy chain OS=Saccharomyces cerevisiae (strain ATCC 204508 / S288c) GN=CHC1 PE=1 SV=1	Saccharomyces cerevisiae (strain ATCC 204508 / S288c)	139						+			-0.0848854	-0.295901	-0.0410731	-0.0717971	16.0205	15.9648	15.9981	16.0034	15.9066	15.9041	15.8939	15.9426	15.711	15.7071	15.6879	15.6972	15.9739	15.9376	15.9498	15.9613	15.9418	15.906	15.9285	15.9234	187234	0	2.77113	0.112846	-0.733195	6.37654	0.000282686	-2.62433	1.58147	0.372285	-0.360265	2.69585
P22138	RPA135	P22138	>sp|P22138|RPA2_YEAST DNA-directed RNA polymerase I subunit RPA135 OS=Saccharomyces cerevisiae (strain ATCC 204508 / S288c) GN=RPA135 PE=1 SV=1	Saccharomyces cerevisiae (strain ATCC 204508 / S288c)	80					+	+		+	-0.209993	-0.746611	-0.161995	-0.152068	13.2168	13.174	13.2071	13.2132	13.0047	12.9754	12.9921	12.999	12.4575	12.4432	12.4506	12.4734	13.0365	13.0071	13.0568	13.0627	13.0359	13.0379	13.0585	13.0706	135742	0	5.7237	0.00986279	-1.88058	8.99857	0	-6.6832	4.28137	0.0514216	-1.39756	4.6521
P22139	RPB10	P22139	>sp|P22139|RPAB5_YEAST DNA-directed RNA polymerases I, II, and III subunit RPABC5 OS=Saccharomyces cerevisiae (strain ATCC 204508 / S288c) GN=RPB10 PE=1 SV=2	Saccharomyces cerevisiae (strain ATCC 204508 / S288c)	4						+		+	-0.0105057	-0.133629	-0.0573518	-0.138808	13.3837	13.4294	13.4832	13.5109	13.4551	13.3779	13.4252	13.5069	13.3511	13.1971	13.3951	13.3293	13.477	13.3317	13.3243	13.4447	13.333	13.2648	13.3102	13.3438	8277.7	0	0.0983139	0.801799	-0.0754993	1.39833	0.0299658	-0.884131	0.55498	0.348849	-0.38711	2.23091
P22140	EPT1	P22140	>sp|P22140|EPT1_YEAST Choline/ethanolaminephosphotransferase 1 OS=Saccharomyces cerevisiae (strain ATCC 204508 / S288c) GN=EPT1 PE=1 SV=2	Saccharomyces cerevisiae (strain ATCC 204508 / S288c)	4						+		+	0.0489013	0.344586	0.117815	0.59223	11.5736	11.9958	12.0479	11.9415	11.8818	12.1808	12.0589	11.6329	12.3332	12.1913	12.2056	12.207	11.7841	12.0853	11.9809	12.1798	12.2915	12.5272	12.583	12.526	44559.8	0.00266215	0.113078	0.544152	0.187792	1.6534	0.00275782	1.62086	0.373806	0.268618	0.497093	2.48447
P22141	PRE1	P22141	>sp|P22141|PSB4_YEAST Proteasome subunit beta type-4 OS=Saccharomyces cerevisiae (strain ATCC 204508 / S288c) GN=PRE1 PE=1 SV=2	Saccharomyces cerevisiae (strain ATCC 204508 / S288c)	15						+			-0.0535717	-0.175413	-0.0443246	-0.0519841	14.6904	14.6189	14.705	14.6938	14.5915	14.606	14.5987	14.6975	14.5029	14.5252	14.4814	14.497	14.6791	14.5565	14.6108	14.6844	14.6896	14.5946	14.5854	14.6305	22516.7	0	0.848518	0.268202	-0.406847	3.72689	0.00499095	-1.44245	0.573721	0.405664	-0.325402	0.849508
P22146	GAS1	P22146	>sp|P22146|GAS1_YEAST 1,3-beta-glucanosyltransferase GAS1 OS=Saccharomyces cerevisiae (strain ATCC 204508 / S288c) GN=GAS1 PE=1 SV=2	Saccharomyces cerevisiae (strain ATCC 204508 / S288c)	33		+			+	+	+	+	0.21347	1.2427	0.182681	0.29479	16.3262	16.3172	16.3423	16.3568	16.4882	16.5228	16.5958	16.5896	17.5688	17.6027	17.5392	17.6025	16.5418	16.4992	16.5416	16.4907	16.629	16.6295	16.6161	16.6471	59582.3	0	3.61102	0.0138235	1.67306	9.26413	0	10.5665	4.5405	0.0360541	1.57249	6.78876
P22147	XRN1	P22147	>sp|P22147|XRN1_YEAST 5'-3' exoribonuclease 1 OS=Saccharomyces cerevisiae (strain ATCC 204508 / S288c) GN=XRN1 PE=1 SV=1	Saccharomyces cerevisiae (strain ATCC 204508 / S288c)	112						+			-0.0988045	-0.284672	-0.0642707	-0.0293064	14.703	14.6552	14.6943	14.6889	14.5775	14.5949	14.5763	14.5974	14.4346	14.3541	14.4034	14.4106	14.6232	14.6072	14.5946	14.6592	14.6696	14.6546	14.6338	14.6661	175460	0	3.79027	0.0792602	-0.883318	5.1395	0.000440911	-2.37469	1.98553	0.241008	-0.547134	1.1657
P22148	MSN1	P22148	>sp|P22148|MSN1_YEAST Protein MSN1 OS=Saccharomyces cerevisiae (strain ATCC 204508 / S288c) GN=MSN1 PE=1 SV=2	Saccharomyces cerevisiae (strain ATCC 204508 / S288c)	5								+	-0.0238652	0.210816	-0.175336	0.618585	9.45031	9.1232	NaN	NaN	9.02024	9.50554	NaN	NaN	8.93863	NaN	9.60005	9.95404	9.28373	8.84554	9.20498	NaN	NaN	NaN	9.78948	10.0212	43060.4	0.00521399	0.0257524	0.853729	-0.060784	0.195791	0.158052	0.419086	0.328007	0.249264	-0.560993	1.04143
P22149	AFT1	P22149	>sp|P22149|AFT1_YEAST Iron-regulated transcriptional activator AFT1 OS=Saccharomyces cerevisiae (strain ATCC 204508 / S288c) GN=AFT1 PE=1 SV=2	Saccharomyces cerevisiae (strain ATCC 204508 / S288c)	11									-0.223693	-0.0264236	-0.0922861	0.0999892	8.63923	9.17957	9.0065	8.55674	8.31066	8.86278	8.41155	8.90229	NaN	8.79399	8.64985	9.01342	9.03837	8.81103	8.34398	8.81952	8.80819	9.03916	8.84021	9.09444	77682.7	0.0028551	0.477874	0.117579	-0.716113	0.0466255	0.628096	-0.0891607	0.171946	0.434657	-0.299473	0.247675
P22202	SSA4	P22202	>sp|P22202|HSP74_YEAST Heat shock protein SSA4 OS=Saccharomyces cerevisiae (strain ATCC 204508 / S288c) GN=SSA4 PE=1 SV=3	Saccharomyces cerevisiae (strain ATCC 204508 / S288c)	66	+				+	+	+	+	1.10308	-0.497522	-0.348706	0.197192	15.1277	15.1331	15.1126	15.0913	16.1975	16.219	16.2127	16.2478	14.5968	14.6164	14.5962	14.6651	14.7549	14.7574	14.7486	14.809	15.3148	15.2981	15.3059	15.3347	69651.1	0	9.53693	0	9.66982	6.73233	4.85651e-05	-4.19198	6.08829	0.00232727	-2.98531	5.44316
P22203	VMA4	P22203	>sp|P22203|VATE_YEAST V-type proton ATPase subunit E OS=Saccharomyces cerevisiae (strain ATCC 204508 / S288c) GN=VMA4 PE=1 SV=4	Saccharomyces cerevisiae (strain ATCC 204508 / S288c)	40					+	+	+	+	0.250755	0.769226	0.277266	-0.128659	17.9431	17.9056	17.8865	17.9139	18.1622	18.1639	18.1577	18.1682	18.6853	18.6741	18.666	18.7006	18.1758	18.1994	18.2115	18.1715	17.7482	17.8065	17.7756	17.8041	26471.4	0	6.11487	0.00424852	2.23965	8.62148	0	6.75045	5.76452	0.00814286	2.4077	3.4121
P22204	DBF2	P22204	>sp|P22204|DBF2_YEAST Cell cycle protein kinase DBF2 OS=Saccharomyces cerevisiae (strain ATCC 204508 / S288c) GN=DBF2 PE=1 SV=3	Saccharomyces cerevisiae (strain ATCC 204508 / S288c)	16		+		+	+	+		+	-0.217312	-0.976705	-0.103873	-0.985148	12.7195	12.7019	12.7661	12.8283	12.5206	12.5112	12.5615	12.5533	11.7744	11.6648	11.8607	11.8092	12.6271	12.6306	12.6565	12.6862	11.7659	11.7288	11.7786	11.802	66148.2	0	3.39356	0.014	-1.6617	5.92418	0	-6.50371	1.79015	0.152	-0.7906	7.09844
P22209	KIN3	P22209	>sp|P22209|KIN3_YEAST Serine/threonine-protein kinase KIN3 OS=Saccharomyces cerevisiae (strain ATCC 204508 / S288c) GN=KIN3 PE=3 SV=2	Saccharomyces cerevisiae (strain ATCC 204508 / S288c)	11					+	+		+	-0.353195	-0.278299	-0.0717688	-0.573286	10.7751	10.5386	10.5188	10.8297	10.4358	10.2985	10.3454	10.1697	10.5714	10.2836	10.3231	10.3709	10.5886	10.7835	10.6133	10.3898	10.1384	10.1779	9.93939	10.1134	51203.5	0.00053749	1.96142	0.0116052	-1.79082	1.46047	0.00598514	-1.3756	0.259249	0.39269	-0.336155	3.01254
P22211	NPR1	P22211	>sp|P22211|NPR1_YEAST Nitrogen permease reactivator protein OS=Saccharomyces cerevisiae (strain ATCC 204508 / S288c) GN=NPR1 PE=1 SV=2	Saccharomyces cerevisiae (strain ATCC 204508 / S288c)	37				+	+	+		+	-0.257328	-0.928	0.0307968	-1.00202	10.3443	10.2673	10.2182	10.2647	10.0297	9.95451	10.0843	9.99669	9.3566	9.35354	9.35379	9.31858	10.3289	10.2805	10.298	10.3104	9.33486	9.2483	9.22608	9.27721	85990.1	0	3.30415	0.00990204	-1.86663	7.33136	0	-7.26957	0.502456	0.517535	0.240492	6.90711
P22213	SLY1	P22213	>sp|P22213|SLY1_YEAST Protein SLY1 OS=Saccharomyces cerevisiae (strain ATCC 204508 / S288c) GN=SLY1 PE=1 SV=1	Saccharomyces cerevisiae (strain ATCC 204508 / S288c)	37						+		+	-0.0698504	-0.362842	-0.0625186	-0.219085	13.2355	13.1482	13.2053	13.2097	13.099	13.1114	13.1524	13.1565	12.8472	12.8571	12.7953	12.8477	13.1653	13.1408	13.118	13.1246	12.9528	12.9832	12.9924	12.9939	74678.6	0	1.61113	0.172018	-0.566041	5.37016	0.000170501	-2.94655	1.58998	0.257573	-0.515776	4.3734
P22214	SEC22	P22214	>sp|P22214|SEC22_YEAST Protein transport protein SEC22 OS=Saccharomyces cerevisiae (strain ATCC 204508 / S288c) GN=SEC22 PE=1 SV=1	Saccharomyces cerevisiae (strain ATCC 204508 / S288c)	10						+		+	-0.10541	-0.332298	0.0236819	-0.351329	13.3555	13.4699	13.3215	13.471	13.3795	13.33	13.2302	13.2566	13.1391	13.0527	13.1066	12.9903	13.4859	13.4118	13.4132	13.4017	13.0436	13.0662	12.9741	13.1286	25057.7	0	1.05966	0.123637	-0.695258	3.22296	0.00064497	-2.20626	0.218759	0.645312	0.165243	3.37457
P22215	SLY41	P22215	>sp|P22215|SLY41_YEAST Uncharacterized transporter SLY41 OS=Saccharomyces cerevisiae (strain ATCC 204508 / S288c) GN=SLY41 PE=1 SV=2	Saccharomyces cerevisiae (strain ATCC 204508 / S288c)	7					+	+		+	-0.253146	-0.446892	-0.0606825	-0.481524	10.8289	10.7359	10.7227	10.7548	10.3786	10.4978	10.6001	10.5533	10.3281	10.3075	10.3409	10.2781	10.734	10.6566	10.6246	10.7843	10.353	10.2633	10.323	10.177	50902.7	0.000293772	2.49892	0.0145216	-1.65095	5.47131	3.68201e-05	-3.50793	0.674794	0.317227	-0.423202	4.3794
P22216	RAD53	P22216	>sp|P22216|RAD53_YEAST Serine/threonine-protein kinase RAD53 OS=Saccharomyces cerevisiae (strain ATCC 204508 / S288c) GN=RAD53 PE=1 SV=1	Saccharomyces cerevisiae (strain ATCC 204508 / S288c)	17					+	+		+	-0.227876	-0.327346	-0.0626771	0.14302	9.81557	9.72381	9.60647	9.6161	9.437	9.6423	9.35763	9.41352	9.2501	9.43637	9.38979	9.3763	9.5902	9.45534	9.76501	9.70069	9.86402	9.81388	9.7741	9.88202	91962.3	0	1.54547	0.0339602	-1.26994	2.6771	0.0011886	-2.00223	0.315419	0.388843	-0.340661	1.38589
P22217	TRX1	P22217	>sp|P22217|TRX1_YEAST Thioredoxin-1 OS=Saccharomyces cerevisiae (strain ATCC 204508 / S288c) GN=TRX1 PE=1 SV=3	Saccharomyces cerevisiae (strain ATCC 204508 / S288c)	11						+			-0.00353336	0.176209	0.0197525	-0.0493207	16.2713	16.2341	16.223	16.2373	16.2116	16.2504	16.2183	16.2712	16.4479	16.4102	16.4529	16.3595	16.2848	16.2307	16.2228	16.3064	16.1478	16.275	16.1664	16.1792	11235	0	0.0726442	0.921305	-0.0300916	3.48978	0.0053808	1.42147	0.374814	0.654435	0.160695	0.812953
P22219	VPS15	P22219	>sp|P22219|VPS15_YEAST Serine/threonine-protein kinase VPS15 OS=Saccharomyces cerevisiae (strain ATCC 204508 / S288c) GN=VPS15 PE=1 SV=4	Saccharomyces cerevisiae (strain ATCC 204508 / S288c)	35						+		+	-0.175367	-0.576159	-0.0496111	-0.516497	10.7315	10.6058	10.5397	10.7039	10.4469	10.5437	10.3153	10.5737	10.155	9.98932	10.0337	10.0985	10.4793	10.5373	10.704	10.662	10.1234	10.1515	10.1022	10.1379	166372	0	1.27132	0.0594743	-1.01267	4.24972	3.91111e-05	-3.66223	0.303286	0.440957	-0.294069	4.54921
P22224	SEC15	P22224	>sp|P22224|SEC15_YEAST Exocyst complex component SEC15 OS=Saccharomyces cerevisiae (strain ATCC 204508 / S288c) GN=SEC15 PE=1 SV=2	Saccharomyces cerevisiae (strain ATCC 204508 / S288c)	32						+			-0.0310917	-0.174774	-0.0078187	-0.0175283	11.1082	11.0934	11.0201	11.1089	11.0106	11.1012	11.0526	11.0419	10.9096	10.8673	10.9216	10.933	11.0528	11.1279	11.0774	11.0413	11.0644	10.9843	11.0926	11.1192	105064	0	0.503478	0.449976	-0.242376	3.3187	0.00567949	-1.39203	0.100443	0.864486	-0.0608126	0.19112
P22276	RET1	P22276	>sp|P22276|RPC2_YEAST DNA-directed RNA polymerase III subunit RPC2 OS=Saccharomyces cerevisiae (strain ATCC 204508 / S288c) GN=RET1 PE=1 SV=2	Saccharomyces cerevisiae (strain ATCC 204508 / S288c)	56						+		+	-0.0688055	-0.808912	-0.121819	-0.360144	12.2813	12.0892	12.253	12.2099	12.1305	12.1103	12.1309	12.1864	11.4265	11.3482	11.413	11.41	12.0892	12.0353	12.0942	12.1273	11.8666	11.8197	11.8919	11.8145	129456	0	0.743882	0.221237	-0.473241	5.67437	0	-5.54791	1.40445	0.140637	-0.831896	3.62416
P22289	QCR9	P22289	>sp|P22289|QCR9_YEAST Cytochrome b-c1 complex subunit 9 OS=Saccharomyces cerevisiae (strain ATCC 204508 / S288c) GN=QCR9 PE=1 SV=2	Saccharomyces cerevisiae (strain ATCC 204508 / S288c)	6		+			+	+	+	+	0.301854	1.36402	0.285348	0.747764	12.7063	12.8543	12.6289	12.7053	13.1574	12.9706	13.2369	12.7374	14.0955	14.0668	14.0578	14.1308	13.0596	12.9751	13.1086	12.8929	13.4629	13.4715	13.5403	13.4113	7476.36	0	1.33287	0.0278004	1.36775	6.79854	0	9.09765	2.27502	0.0283168	1.70919	5.05
P22336	RFA1	P22336	>sp|P22336|RFA1_YEAST Replication factor A protein 1 OS=Saccharomyces cerevisiae (strain ATCC 204508 / S288c) GN=RFA1 PE=1 SV=1	Saccharomyces cerevisiae (strain ATCC 204508 / S288c)	54					+	+		+	-0.128765	-0.517986	-0.000666142	-0.244907	14.0974	14.0711	14.0593	14.1024	13.9368	13.9698	13.9337	13.9749	13.5881	13.5793	13.5454	13.5455	14.1019	14.075	14.0567	14.0939	13.8033	13.8252	13.856	13.866	70347.8	0	3.87255	0.0461827	-1.12031	7.36637	5.61941e-05	-4.49525	0.0155791	0.983987	-0.0058196	5.0512
P22353	MRPL8	P22353	>sp|P22353|RM08_YEAST 54S ribosomal protein L8, mitochondrial OS=Saccharomyces cerevisiae (strain ATCC 204508 / S288c) GN=MRPL8 PE=1 SV=4	Saccharomyces cerevisiae (strain ATCC 204508 / S288c)	17						+		+	-0.0707824	0.358714	-0.0692859	0.481961	11.381	11.3702	11.2649	11.3312	11.2674	11.3883	11.1396	11.2689	11.7502	11.6903	11.6568	11.6849	11.3447	11.1871	11.2109	11.3276	11.9341	11.8052	11.7924	11.7435	26945.3	0	0.581793	0.235802	-0.450348	4.4604	0.000220049	2.70133	0.703191	0.286427	-0.468512	4.22631
P22354	MRPL20	P22354	>sp|P22354|RM20_YEAST 54S ribosomal protein L20, mitochondrial OS=Saccharomyces cerevisiae (strain ATCC 204508 / S288c) GN=MRPL20 PE=1 SV=2	Saccharomyces cerevisiae (strain ATCC 204508 / S288c)	19						+		+	0.0244849	0.46503	0.0274887	0.532829	12.1041	12.1657	11.9832	12.0433	12.0704	12.2637	12.0703	11.9898	12.5402	12.57	12.5098	12.5362	12.1537	12.0747	12.1455	12.0323	12.5141	12.6375	12.6002	12.6758	22391.8	0	0.131198	0.630333	0.143834	4.54129	8.69565e-05	3.29441	0.226012	0.609724	0.18463	4.2828
P22434	PDE1	P22434	>sp|P22434|PDE1_YEAST 3',5'-cyclic-nucleotide phosphodiesterase 1 OS=Saccharomyces cerevisiae (strain ATCC 204508 / S288c) GN=PDE1 PE=1 SV=2	Saccharomyces cerevisiae (strain ATCC 204508 / S288c)	11						+		+	-0.112702	-0.539398	0.0308561	-0.30571	11.4621	11.222	11.3991	11.416	11.2239	11.2907	11.0766	11.4573	10.8938	10.757	10.9065	10.7844	11.2527	11.3322	11.4916	11.5462	11.1832	11.0032	11.0148	11.0751	42016.1	0	0.553199	0.166813	-0.578323	3.78585	8.61538e-05	-3.27218	0.135121	0.644096	0.165718	2.42113
P22438	MSM1	P22438	>sp|P22438|SYMM_YEAST Methionine--tRNA ligase, mitochondrial OS=Saccharomyces cerevisiae (strain ATCC 204508 / S288c) GN=MSM1 PE=1 SV=2	Saccharomyces cerevisiae (strain ATCC 204508 / S288c)	15						+			-0.137895	-0.673317	0.0175765	-0.0162034	10.29	10.0489	10.1175	10.2261	10.043	10.2608	9.83668	9.99046	9.00694	9.69835	9.45407	9.82989	10.0412	10.3459	10.361	10.0047	10.2337	10.1832	10.0308	10.1701	66734.4	0.000771803	0.63988	0.128291	-0.679269	1.92545	0.000523364	-2.33036	0.0564069	0.813817	0.0837315	0.0846527
P22470	SAN1	P22470	>sp|P22470|SAN1_YEAST Protein SAN1 OS=Saccharomyces cerevisiae (strain ATCC 204508 / S288c) GN=SAN1 PE=1 SV=1	Saccharomyces cerevisiae (strain ATCC 204508 / S288c)	16					+	+			0.218413	0.796391	-0.0312035	-0.0373316	9.92351	10.2976	10.2468	10.265	10.4647	10.3488	10.4787	10.3142	10.9237	10.9508	11.051	10.9929	10.2826	10.1954	10.065	10.065	9.91665	10.3835	9.99528	10.2881	65618	0	1.19294	0.0470286	1.11185	3.89561	4.79826e-05	4.15846	0.113266	0.666839	-0.154323	0.0958763
P22515	UBA1	P22515	>sp|P22515|UBA1_YEAST Ubiquitin-activating enzyme E1 1 OS=Saccharomyces cerevisiae (strain ATCC 204508 / S288c) GN=UBA1 PE=1 SV=2	Saccharomyces cerevisiae (strain ATCC 204508 / S288c)	94						+		+	0.000475168	0.251709	0.00595903	0.327532	15.805	15.7887	15.8175	15.8039	15.8149	15.7747	15.8008	15.8266	16.0457	16.0469	16.0392	16.0902	15.804	15.7869	15.8231	15.825	16.1413	16.1178	16.1339	16.1323	114266	0	0.0126991	0.986611	0.00421928	5.89015	0.000626243	2.22547	0.22294	0.87935	0.0538193	7.95814
P22516	CHL1	P22516	>sp|P22516|CHL1_YEAST ATP-dependent DNA helicase CHL1 OS=Saccharomyces cerevisiae (strain ATCC 204508 / S288c) GN=CHL1 PE=1 SV=1	Saccharomyces cerevisiae (strain ATCC 204508 / S288c)	4					+			+	-0.266131	-0.111851	-0.122492	0.341971	8.1298	8.17886	8.25633	NaN	NaN	7.93943	7.90497	NaN	8.41993	NaN	7.80122	8.00829	8.22184	8.09932	NaN	7.87636	8.67903	8.86693	8.19123	8.384	98805.8	0.00951777	1.9056	0.0187787	-1.78307	0.23725	0.168653	-0.391739	0.496739	0.228229	-0.589963	0.931725
P22517	CMK2	P22517	>sp|P22517|KCC2_YEAST Calcium/calmodulin-dependent protein kinase II OS=Saccharomyces cerevisiae (strain ATCC 204508 / S288c) GN=CMK2 PE=1 SV=2	Saccharomyces cerevisiae (strain ATCC 204508 / S288c)	35						+		+	0.0835297	-0.168905	0.11929	-0.160986	13.3252	13.2292	13.3008	13.2669	13.3308	13.4177	13.3546	13.3532	13.1394	13.0737	13.1045	13.129	13.4321	13.4243	13.3436	13.3993	13.1497	13.0735	13.1525	13.1025	50447.4	0	1.61001	0.137636	0.652558	3.24624	0.00643442	-1.34615	2.21006	0.114327	0.925432	2.8929
P22543	VPS34	P22543	>sp|P22543|VPS34_YEAST Phosphatidylinositol 3-kinase VPS34 OS=Saccharomyces cerevisiae (strain ATCC 204508 / S288c) GN=VPS34 PE=1 SV=1	Saccharomyces cerevisiae (strain ATCC 204508 / S288c)	22						+		+	-0.0468373	-0.381808	-0.00139594	-0.420141	10.5439	10.4443	10.6065	10.4948	10.4761	10.533	10.5812	10.3118	10.1386	10.1159	10.234	10.0737	10.4768	10.4579	10.4938	10.6554	10.1222	10.3612	10.0636	9.86189	100921	0.00053749	0.286128	0.396016	-0.278581	3.65359	0.000275862	-2.57137	0.0082011	0.979383	-0.00888485	2.08473
P22579	SIN3	P22579	>sp|P22579|SIN3_YEAST Transcriptional regulatory protein SIN3 OS=Saccharomyces cerevisiae (strain ATCC 204508 / S288c) GN=SIN3 PE=1 SV=2	Saccharomyces cerevisiae (strain ATCC 204508 / S288c)	57						+		+	-0.109041	-0.120338	-0.0266178	0.138939	12.5125	12.4978	12.4782	12.603	12.4663	12.4209	12.3507	12.4175	12.4005	12.3761	12.3995	12.4341	12.4983	12.477	12.4423	12.5675	12.6536	12.6494	12.644	12.7004	174839	0	1.61418	0.0954062	-0.799039	2.14731	0.0257637	-0.925044	0.290668	0.593275	-0.192594	2.41057
P22580	AMD2	P22580	>sp|P22580|AMDY_YEAST Probable amidase OS=Saccharomyces cerevisiae (strain ATCC 204508 / S288c) GN=AMD2 PE=3 SV=2	Saccharomyces cerevisiae (strain ATCC 204508 / S288c)	12		+			+	+	+	+	-0.461041	-2.35727	0.259189	-0.946845	11.6052	11.4208	11.5972	11.5737	11.0266	11.0858	11.0859	11.1545	9.8198	9.57163	8.49233	8.88407	11.8038	11.79	11.7562	11.8837	10.6797	10.4818	10.6607	10.5873	61410.1	0.00053749	4.00829	0.00134194	-3.06154	3.57808	0	-5.76473	2.6437	0.0278255	1.71594	5.28793
P22696	ESS1	P22696	>sp|P22696|ESS1_YEAST Peptidyl-prolyl cis-trans isomerase ESS1 OS=Saccharomyces cerevisiae (strain ATCC 204508 / S288c) GN=ESS1 PE=1 SV=3	Saccharomyces cerevisiae (strain ATCC 204508 / S288c)	20					+	+	+	+	0.316611	0.929048	0.258957	0.195017	14.1186	14.1585	14.0803	14.1621	14.4386	14.475	14.4366	14.4359	15.0232	15.106	15.0542	15.0524	14.3658	14.3587	14.4037	14.4272	14.3149	14.3155	14.326	14.3433	19404.7	0	5.21399	0.00257143	2.60651	7.51242	0	7.38393	4.31096	0.0176552	2.0694	4.13026
P22768	ARG1	P22768	>sp|P22768|ASSY_YEAST Argininosuccinate synthase OS=Saccharomyces cerevisiae (strain ATCC 204508 / S288c) GN=ARG1 PE=1 SV=3	Saccharomyces cerevisiae (strain ATCC 204508 / S288c)	40				+	+	+		+	-0.405523	-0.588546	0.15135	-1.2583	17.3296	17.2743	17.3295	17.3277	16.9106	16.8881	16.8983	16.9421	16.7449	16.7249	16.7386	16.6985	17.484	17.4333	17.4725	17.4767	16.0857	16.0276	16.0832	16.0315	46927.7	0	6.29975	0.000491228	-3.43647	7.39542	0	-5.02552	3.84176	0.0607183	1.28502	8.84461
P22803	TRX2	P22803	>sp|P22803|TRX2_YEAST Thioredoxin-2 OS=Saccharomyces cerevisiae (strain ATCC 204508 / S288c) GN=TRX2 PE=1 SV=3	Saccharomyces cerevisiae (strain ATCC 204508 / S288c)	23					+	+			0.214421	0.540705	0.0466218	0.0478916	18.964	18.8869	18.9017	18.8979	19.0933	19.1226	19.1632	19.1291	19.4998	19.4037	19.4222	19.4875	18.9686	18.9786	18.9226	18.9671	18.9629	18.9958	18.9256	18.9577	11203.9	0	4.11263	0.0120786	1.74965	5.77604	4.82986e-05	4.17768	1.14044	0.350391	0.383982	1.10706
P22804	BET1	P22804	>sp|P22804|BET1_YEAST Protein transport protein BET1 OS=Saccharomyces cerevisiae (strain ATCC 204508 / S288c) GN=BET1 PE=1 SV=1	Saccharomyces cerevisiae (strain ATCC 204508 / S288c)	6		+			+	+		+	0.212877	1.12291	0.0756443	0.160279	11.989	11.9813	11.967	11.9545	12.1165	12.2578	12.099	12.27	13.0003	13.0965	13.1305	13.156	12.0641	12.1191	12.0233	11.9879	12.1312	12.1693	12.1344	12.0979	15719.8	0	2.4492	0.0226634	1.4589	7.21931	0	8.32145	1.38481	0.22191	0.585439	4.1662
P22855	AMS1	P22855	>sp|P22855|MAN1_YEAST Alpha-mannosidase OS=Saccharomyces cerevisiae (strain ATCC 204508 / S288c) GN=AMS1 PE=1 SV=2	Saccharomyces cerevisiae (strain ATCC 204508 / S288c)	116					+	+		+	0.292532	-0.256293	0.138329	-0.441634	14.4822	14.4008	14.4692	14.44	14.7506	14.7085	14.754	14.7492	14.1912	14.1651	14.2166	14.1941	14.5928	14.5464	14.6162	14.5901	14.013	13.9957	13.9836	14.0334	124499	0	5.0672	0.00301408	2.4173	4.74654	0.000816754	-2.11983	3.00225	0.0841608	1.12288	6.11681
P22936	APN1	P22936	>sp|P22936|APN1_YEAST DNA-(apurinic or apyrimidinic site) lyase 1 OS=Saccharomyces cerevisiae (strain ATCC 204508 / S288c) GN=APN1 PE=1 SV=4	Saccharomyces cerevisiae (strain ATCC 204508 / S288c)	23					+	+		+	-0.156476	-0.538339	-0.0633082	-0.222596	12.3296	12.3247	12.3401	12.4031	12.2145	12.1437	12.2714	12.142	11.8691	11.8005	11.7607	11.8138	12.2151	12.2503	12.3404	12.3383	12.0722	12.1351	12.1518	12.1479	41439	0	2.31147	0.0440033	-1.15002	5.81549	4.83516e-05	-4.17797	0.87492	0.290224	-0.463855	3.85949
P22943	HSP12	P22943	>sp|P22943|HSP12_YEAST 12 kDa heat shock protein OS=Saccharomyces cerevisiae (strain ATCC 204508 / S288c) GN=HSP12 PE=1 SV=1	Saccharomyces cerevisiae (strain ATCC 204508 / S288c)	31		+			+	+		+	0.85699	1.35004	0.219362	0.869718	17.8411	18.0161	18.0905	18.2629	19.114	18.7983	18.9073	18.819	19.2253	19.4883	19.4553	19.442	18.4197	18.2912	18.2662	18.111	18.7847	18.9463	18.7845	19.174	11692.7	0	3.55646	0	4.01728	4.84244	0	6.55368	1.05337	0.0945591	1.05482	3.32158
P23059	MAK31	P23059	>sp|P23059|NAA38_YEAST N-alpha-acetyltransferase 38, NatC auxiliary subunit OS=Saccharomyces cerevisiae (strain ATCC 204508 / S288c) GN=MAK31 PE=1 SV=1	Saccharomyces cerevisiae (strain ATCC 204508 / S288c)	2						+			0.112758	0.623539	-0.165277	0.102286	10.8444	10.8038	10.6141	10.8011	10.8951	10.9229	10.8214	10.875	11.4062	11.2554	11.4477	11.4483	10.7253	10.4613	10.6861	10.5295	10.7646	10.7888	11.1666	10.7525	9724.54	0.00432506	1.04644	0.115603	0.723681	3.99098	3.94973e-05	3.69161	1.05505	0.116975	-0.91197	0.400648
P23060	MAK32	P23060	>sp|P23060|MAK32_YEAST Protein MAK32 OS=Saccharomyces cerevisiae (strain ATCC 204508 / S288c) GN=MAK32 PE=4 SV=2	Saccharomyces cerevisiae (strain ATCC 204508 / S288c)	7								+	0.0166984	-0.0249927	-0.0568376	0.18423	9.66889	9.84711	9.49923	9.7636	9.71084	9.66486	9.76068	9.70924	9.67977	9.14065	9.95233	9.9061	9.60216	9.84636	9.83893	9.26401	9.75466	9.95897	9.88083	9.92129	40783.3	0.00053749	0.0778766	0.750986	0.0942549	0.0434041	0.645448	-0.0831588	0.137874	0.543509	-0.222078	1.10722
P23180	AIM17	P23180	>sp|P23180|AIM17_YEAST Probable oxidoreductase AIM17 OS=Saccharomyces cerevisiae (strain ATCC 204508 / S288c) GN=AIM17 PE=1 SV=2	Saccharomyces cerevisiae (strain ATCC 204508 / S288c)	24		+			+	+		+	-0.223582	-1.11233	-0.157365	-0.490213	15.4472	15.3453	15.402	15.3452	15.1434	15.1436	15.1502	15.2081	14.3873	14.2085	14.2579	14.2367	15.2314	15.1964	15.2329	15.2496	14.8953	14.8444	14.9062	14.933	53134.8	0	3.58319	0.0121463	-1.73001	6.44809	0	-7.58599	2.94166	0.0669709	-1.23815	5.40133
P23201	SPA2	P23201	>sp|P23201|SPA2_YEAST Protein SPA2 OS=Saccharomyces cerevisiae (strain ATCC 204508 / S288c) GN=SPA2 PE=1 SV=1	Saccharomyces cerevisiae (strain ATCC 204508 / S288c)	145						+		+	0.0891552	0.636235	0.0103798	0.209732	13.1799	13.1746	13.1215	13.1991	13.2101	13.2787	13.2525	13.2903	13.7925	13.8218	13.8153	13.7904	13.1985	13.2183	13.1736	13.1261	13.3662	13.3767	13.3915	13.3795	163143	0	1.97866	0.117457	0.717147	7.40949	0	5.3737	0.153285	0.815654	0.0824365	4.70485
P23202	URE2	P23202	>sp|P23202|URE2_YEAST Transcriptional regulator URE2 OS=Saccharomyces cerevisiae (strain ATCC 204508 / S288c) GN=URE2 PE=1 SV=1	Saccharomyces cerevisiae (strain ATCC 204508 / S288c)	14						+		+	0.0324743	0.20214	-0.0397491	0.270835	12.4055	12.3792	12.4474	12.49	12.4436	12.4422	12.483	12.4832	12.5339	12.6073	12.655	12.7344	12.3494	12.386	12.4164	12.4114	12.7126	12.6601	12.7046	12.7281	40270.8	0	0.563748	0.42773	0.255869	2.22642	0.00619627	1.36049	0.666478	0.42385	-0.30882	4.12606
P23248	RPS1B	P23248	>sp|P23248|RS3A2_YEAST 40S ribosomal protein S1-B OS=Saccharomyces cerevisiae (strain ATCC 204508 / S288c) GN=RPS1B PE=1 SV=3	Saccharomyces cerevisiae (strain ATCC 204508 / S288c)	55						+			-0.103091	-0.278837	-0.115924	-0.0437403	19.5359	19.4655	19.503	19.5174	19.3758	19.3794	19.4302	19.424	19.2949	19.2386	19.1992	19.1738	19.3915	19.3827	19.3716	19.4123	19.4977	19.43	19.4397	19.4795	28812.4	0	2.60252	0.0845649	-0.854156	4.03197	0.000776978	-2.13991	3.28239	0.105376	-0.989001	1.03085
P23254	TKL1	P23254	>sp|P23254|TKT1_YEAST Transketolase 1 OS=Saccharomyces cerevisiae (strain ATCC 204508 / S288c) GN=TKL1 PE=1 SV=4	Saccharomyces cerevisiae (strain ATCC 204508 / S288c)	67						+		+	-0.0708218	-0.358493	-0.0227847	-0.116711	17.75	17.7441	17.7541	17.769	17.6778	17.6746	17.6762	17.7052	17.4316	17.3915	17.3653	17.3947	17.7149	17.7154	17.7342	17.7615	17.6535	17.6374	17.6244	17.635	73805.6	0	3.64765	0.138698	-0.649648	6.51749	0.000150615	-3.1274	0.956398	0.576711	-0.20311	5.18054
P23255	TAF2	P23255	>sp|P23255|TAF2_YEAST Transcription initiation factor TFIID subunit 2 OS=Saccharomyces cerevisiae (strain ATCC 204508 / S288c) GN=TAF2 PE=1 SV=3	Saccharomyces cerevisiae (strain ATCC 204508 / S288c)	34		+				+		+	-0.06529	-1.20318	-0.0375452	-0.621542	10.3545	10.1721	10.2932	10.2323	10.1357	10.2208	10.1735	10.261	9.1588	9.26652	8.8741	8.93998	10.2313	10.2112	10.2217	10.2377	9.62101	9.66438	9.6546	9.62595	161471	0	0.655202	0.241522	-0.441656	4.70039	0	-6.01756	0.41956	0.474687	-0.268795	5.30477
P23285	CPR2	P23285	>sp|P23285|CYPB_YEAST Peptidyl-prolyl cis-trans isomerase B OS=Saccharomyces cerevisiae (strain ATCC 204508 / S288c) GN=CPR2 PE=1 SV=1	Saccharomyces cerevisiae (strain ATCC 204508 / S288c)	12					+	+			0.222862	0.550827	-0.000615597	-0.0859303	11.591	11.4534	11.4521	11.5384	11.7106	11.7074	11.8005	11.7079	12.1201	12.0337	12.0095	12.0749	11.402	11.4914	11.5321	11.607	11.483	11.3834	11.4297	11.3951	22768.8	0.000771803	2.78904	0.0171747	1.57966	4.92738	4.31373e-05	3.88404	0.0037624	0.987349	-0.00398116	1.1002
P23287	CNA1	P23287	>sp|P23287|PP2B1_YEAST Serine/threonine-protein phosphatase 2B catalytic subunit A1 OS=Saccharomyces cerevisiae (strain ATCC 204508 / S288c) GN=CNA1 PE=1 SV=2	Saccharomyces cerevisiae (strain ATCC 204508 / S288c)	31						+		+	0.0525398	0.148587	-0.0620804	0.188278	12.5876	12.5071	12.4661	12.5621	12.574	12.5242	12.6265	12.6083	12.6522	12.7042	12.6598	12.7011	12.4516	12.4268	12.4615	12.5347	12.754	12.7261	12.7004	12.6956	63002.1	0	0.725779	0.28373	0.388105	2.55549	0.012186	1.13873	0.873596	0.293953	-0.457076	3.08556
P23291	YCK1	P23291	>sp|P23291|KC11_YEAST Casein kinase I homolog 1 OS=Saccharomyces cerevisiae (strain ATCC 204508 / S288c) GN=YCK1 PE=1 SV=1	Saccharomyces cerevisiae (strain ATCC 204508 / S288c)	40					+	+		+	-0.241009	-0.351654	0.0249419	-0.295136	13.3909	13.3224	13.3689	13.3668	13.1237	13.0955	13.1126	13.1531	13.0815	12.9227	13.0118	13.0264	13.3621	13.3623	13.3818	13.4426	13.087	13.0535	13.0374	13.0905	61715.2	0	4.86221	0.0071401	-2.02912	4.18585	0.0002781	-2.58754	0.473729	0.579034	0.201388	5.30422
P23292	YCK2	P23292	>sp|P23292|KC12_YEAST Casein kinase I homolog 2 OS=Saccharomyces cerevisiae (strain ATCC 204508 / S288c) GN=YCK2 PE=1 SV=1	Saccharomyces cerevisiae (strain ATCC 204508 / S288c)	31					+			+	-0.174605	-0.0743604	-0.00642347	-0.175077	13.3117	13.2336	13.2904	13.2927	13.0437	13.0937	13.1617	13.131	13.2219	13.1496	13.2171	13.2425	13.257	13.2773	13.2563	13.3122	13.165	13.1154	13.1213	13.0265	62079.2	0	2.9093	0.0294405	-1.33797	1.52322	0.0796021	-0.588852	0.11138	0.881007	-0.0529286	2.70166
P23293	SGV1	P23293	>sp|P23293|BUR1_YEAST Serine/threonine-protein kinase BUR1 OS=Saccharomyces cerevisiae (strain ATCC 204508 / S288c) GN=SGV1 PE=1 SV=1	Saccharomyces cerevisiae (strain ATCC 204508 / S288c)	43						+		+	-0.0276642	-0.30217	0.00671053	-0.244453	12.0642	11.8983	11.9826	11.8791	11.8856	11.9463	11.8464	12.0353	11.6277	11.5786	11.626	11.7832	11.9593	12.0289	11.9414	11.9215	11.6556	11.7339	11.7064	11.7504	74239.2	0	0.182786	0.569663	-0.173832	2.56975	0.00162931	-1.87003	0.0484484	0.898463	0.0451945	2.68298
P23301	HYP2	P23301	>sp|P23301|IF5A1_YEAST Eukaryotic translation initiation factor 5A-1 OS=Saccharomyces cerevisiae (strain ATCC 204508 / S288c) GN=HYP2 PE=1 SV=3	Saccharomyces cerevisiae (strain ATCC 204508 / S288c)	37					+	+			0.217699	0.688699	0.176906	0.0640578	18.3978	18.3052	18.4279	18.4359	18.5497	18.5318	18.6515	18.7046	19.0415	19.1005	19.1368	19.0428	18.601	18.462	18.579	18.6324	18.4844	18.4743	18.4105	18.4539	17114.3	0	2.27813	0.0231885	1.44172	5.74267	0	4.99157	1.99833	0.0745768	1.19726	0.958932
P23337	GSY1	P23337	>sp|P23337|GYS1_YEAST Glycogen [starch] synthase isoform 1 OS=Saccharomyces cerevisiae (strain ATCC 204508 / S288c) GN=GSY1 PE=1 SV=3	Saccharomyces cerevisiae (strain ATCC 204508 / S288c)	30		+		+	+	+		+	-0.340114	-1.86594	-0.0943105	-1.63204	13.3583	13.2926	13.2985	13.3493	12.9544	12.9717	12.9598	13.0524	11.5236	11.3703	11.507	11.434	13.2137	13.2349	13.2008	13.2721	11.7398	11.6729	11.7252	11.6327	80510.2	0	4.67969	0.00237838	-2.64709	8.24034	0	-13.4061	2.19355	0.157628	-0.766509	8.59696
P23369	MRPL25	P23369	>sp|P23369|RM25_YEAST 54S ribosomal protein L25, mitochondrial OS=Saccharomyces cerevisiae (strain ATCC 204508 / S288c) GN=MRPL25 PE=1 SV=2	Saccharomyces cerevisiae (strain ATCC 204508 / S288c)	10						+		+	0.0782044	0.747281	0.0819392	0.507592	11.9212	11.8708	11.9434	11.8809	12.0188	11.9404	11.9811	11.9889	12.7049	12.6481	12.6434	12.6091	11.9902	12.0525	11.8392	12.0622	12.4487	12.4504	12.3193	12.4283	18586.9	0	1.8005	0.144483	0.633268	6.91368	0	5.92307	0.741216	0.249307	0.531323	5.13214
P23394	PRP28	P23394	>sp|P23394|PRP28_YEAST Pre-mRNA-splicing ATP-dependent RNA helicase PRP28 OS=Saccharomyces cerevisiae (strain ATCC 204508 / S288c) GN=PRP28 PE=1 SV=2	Saccharomyces cerevisiae (strain ATCC 204508 / S288c)	24						+		+	-0.0761011	-0.379511	-0.0984011	0.221673	10.9983	10.6592	10.9026	10.8315	10.6538	10.9075	10.7785	10.7474	10.6887	10.3154	10.7094	10.16	10.5721	10.7716	10.8171	10.8372	11.0816	11.0236	11.0881	11.085	66641.3	0	0.372551	0.271221	-0.403194	1.30614	0.00446262	-1.49091	0.475141	0.261914	-0.507582	1.63481
P23493	MBR1	P23493	>sp|P23493|MBR1_YEAST Mitochondrial biogenesis regulation protein 1 OS=Saccharomyces cerevisiae (strain ATCC 204508 / S288c) GN=MBR1 PE=1 SV=2	Saccharomyces cerevisiae (strain ATCC 204508 / S288c)	22		+		+	+	+		+	0.347904	-1.33525	0.0718319	-1.29782	8.41927	8.41069	8.2925	8.476	8.69035	8.81595	8.71844	8.76534	6.95302	NaN	7.17571	NaN	8.43157	8.41584	8.52207	8.5163	7.34501	6.84702	7.11336	NaN	36934.6	0	3.48669	0.00285333	2.36071	3.9319	0	-7.05043	0.741795	0.27442	0.487	3.78428
P23500	MRS4	P23500	>sp|P23500|MRS4_YEAST Mitochondrial RNA-splicing protein MRS4 OS=Saccharomyces cerevisiae (strain ATCC 204508 / S288c) GN=MRS4 PE=1 SV=1	Saccharomyces cerevisiae (strain ATCC 204508 / S288c)	8								+	-0.0831807	NaN	-0.200726	-0.384006	10.5059	10.4561	10.5605	10.3402	10.5943	10.3145	10.3992	10.222	NaN	NaN	9.56097	NaN	10.352	10.2935	10.1969	10.2174	10.0727	10.0652	10.1071	NaN	33307.5	0.000771803	0.396204	0.24866	-0.43284	NaN	NaN	NaN	1.84035	0.0636242	-1.26254	2.97552
P23503	NAR1	P23503	>sp|P23503|NAR1_YEAST Cytosolic Fe-S cluster assembly factor NAR1 OS=Saccharomyces cerevisiae (strain ATCC 204508 / S288c) GN=NAR1 PE=1 SV=2	Saccharomyces cerevisiae (strain ATCC 204508 / S288c)	22						+		+	0.0125246	0.196304	-0.0845251	0.248733	10.6122	10.6261	10.5655	10.6549	10.6521	10.658	10.5595	10.6392	10.7442	10.8139	10.9064	10.7794	10.4785	10.5177	10.538	10.5863	10.8794	10.8812	10.8382	10.8548	54151.1	0	0.163455	0.744982	0.0966857	2.5957	0.00553681	1.4069	1.5618	0.191537	-0.654356	4.62042
P23542	AAT2	P23542	>sp|P23542|AATC_YEAST Aspartate aminotransferase, cytoplasmic OS=Saccharomyces cerevisiae (strain ATCC 204508 / S288c) GN=AAT2 PE=1 SV=3	Saccharomyces cerevisiae (strain ATCC 204508 / S288c)	48									-0.0792308	0.0266776	0.0340281	0.0840473	16.2542	16.2076	16.2758	16.2507	16.1452	16.1653	16.1373	16.2235	16.3145	16.2101	16.2809	16.2894	16.3385	16.2539	16.2493	16.2826	16.3562	16.3113	16.3266	16.3303	46057.6	0	1.77399	0.142471	-0.638148	0.451092	0.347356	0.210793	0.653042	0.469676	0.272233	2.57843
P23561	STE11	P23561	>sp|P23561|STE11_YEAST Serine/threonine-protein kinase STE11 OS=Saccharomyces cerevisiae (strain ATCC 204508 / S288c) GN=STE11 PE=1 SV=3	Saccharomyces cerevisiae (strain ATCC 204508 / S288c)	24						+		+	0.0390532	0.147784	-0.0717509	0.265081	10.7683	10.7615	10.7355	10.897	10.9564	10.7707	10.8315	10.7598	10.8942	10.9782	11.0095	10.8715	10.7441	10.6969	10.7089	10.7254	11.0001	11.1107	10.9749	11.1368	80720.9	0	0.280162	0.441822	0.247444	1.62934	0.0207575	0.991983	0.97896	0.254411	-0.521443	2.57234
P23585	HXT2	P23585	>sp|P23585|HXT2_YEAST High-affinity glucose transporter HXT2 OS=Saccharomyces cerevisiae (strain ATCC 204508 / S288c) GN=HXT2 PE=1 SV=1	Saccharomyces cerevisiae (strain ATCC 204508 / S288c)	17		+				+	+		-0.136753	0.950218	0.210538	0.0170448	11.8524	11.8109	11.9041	11.9525	11.7438	11.7876	11.6575	11.784	12.8429	12.816	12.8088	12.8532	12.1562	12.0366	12.042	12.1273	11.9335	11.9553	11.8526	11.8467	59840.7	0	1.71348	0.0671526	-0.955292	6.96975	0	7.16836	2.56002	0.0445182	1.47121	0.157957
P23594	PPH21	P23594	>sp|P23594|PP2A1_YEAST Serine/threonine-protein phosphatase PP2A-1 catalytic subunit OS=Saccharomyces cerevisiae (strain ATCC 204508 / S288c) GN=PPH21 PE=1 SV=1	Saccharomyces cerevisiae (strain ATCC 204508 / S288c)	23						+		+	-0.0485597	-0.263499	-0.1159	-0.192756	14.1572	14.0718	14.1185	14.1516	14.1014	14.0391	14.0186	14.1458	13.9055	13.8567	13.7893	13.8936	14.0161	13.9862	14.0265	14.0068	13.942	13.9179	13.8919	13.9763	41937.9	0	0.665916	0.308747	-0.35943	3.71145	0.00120287	-1.98618	2.78529	0.109491	-0.954687	3.45628
P23595	PPH22	P23595	>sp|P23595|PP2A2_YEAST Serine/threonine-protein phosphatase PP2A-2 catalytic subunit OS=Saccharomyces cerevisiae (strain ATCC 204508 / S288c) GN=PPH22 PE=1 SV=1	Saccharomyces cerevisiae (strain ATCC 204508 / S288c)	5					+	+		+	-0.232534	-0.649858	-0.0314822	-0.302697	11.8146	11.9618	11.9388	11.8528	11.5639	11.7626	11.6845	11.6268	11.2273	11.2385	11.3497	11.1531	11.8511	11.8629	11.7878	11.9403	11.574	11.5322	11.6508	11.6002	43047	0.00053749	2.2657	0.0203895	-1.50207	4.72402	4.94938e-05	-4.23423	0.27854	0.557264	-0.21439	3.3972
P23615	SPT6	P23615	>sp|P23615|SPT6_YEAST Transcription elongation factor SPT6 OS=Saccharomyces cerevisiae (strain ATCC 204508 / S288c) GN=SPT6 PE=1 SV=1	Saccharomyces cerevisiae (strain ATCC 204508 / S288c)	107					+	+		+	-0.125148	-0.171887	-0.0584657	0.195641	13.6927	13.6712	13.6852	13.6719	13.5629	13.555	13.5339	13.5687	13.5472	13.5062	13.4807	13.4994	13.6275	13.6079	13.5977	13.654	13.8783	13.8864	13.8668	13.8721	168291	0	4.99524	0.0441324	-1.14552	4.582	0.00442789	-1.49509	2.3124	0.257911	-0.515259	6.95478
P23638	PRE9	P23638	>sp|P23638|PSA3_YEAST Proteasome subunit alpha type-3 OS=Saccharomyces cerevisiae (strain ATCC 204508 / S288c) GN=PRE9 PE=1 SV=1	Saccharomyces cerevisiae (strain ATCC 204508 / S288c)	32									-0.0161662	0.056273	-0.0665476	0.00270009	14.9264	14.8887	14.8864	14.8709	14.8577	14.885	14.8605	14.9046	14.9426	14.9127	14.948	14.9943	14.8394	14.8175	14.7802	14.8692	14.851	14.9077	14.9306	14.894	28714.2	0	0.448469	0.640842	-0.139158	1.46926	0.12296	0.466716	1.62319	0.241761	-0.544866	0.0460363
P23639	PRE8	P23639	>sp|P23639|PSA2_YEAST Proteasome subunit alpha type-2 OS=Saccharomyces cerevisiae (strain ATCC 204508 / S288c) GN=PRE8 PE=1 SV=1	Saccharomyces cerevisiae (strain ATCC 204508 / S288c)	24									-0.0293295	-0.0129454	-0.028904	0.0547464	15.432	15.4799	15.4449	15.4727	15.4364	15.3981	15.4139	15.4639	15.4656	15.4467	15.4486	15.4169	15.4336	15.4244	15.4285	15.4275	15.5136	15.4948	15.5237	15.5165	27161.9	0	0.79899	0.440895	-0.248062	0.369839	0.554299	-0.112385	1.34158	0.488798	-0.259254	2.26678
P23641	MIR1	P23641	>sp|P23641|MPCP_YEAST Mitochondrial phosphate carrier protein OS=Saccharomyces cerevisiae (strain ATCC 204508 / S288c) GN=MIR1 PE=1 SV=1	Saccharomyces cerevisiae (strain ATCC 204508 / S288c)	35						+		+	0.133464	0.35937	0.0315499	0.559166	17.1469	17.0869	17.07	17.0844	17.1875	17.2222	17.2093	17.3031	17.444	17.4638	17.4395	17.4785	17.0851	17.1148	17.1123	17.2023	17.7087	17.6165	17.6533	17.6465	32812.1	0	2.33383	0.0581813	1.02328	5.81273	0.000174757	3.01281	0.465088	0.515977	0.241523	6.21216
P23642	VAN1	P23642	>sp|P23642|VAN1_YEAST Mannan polymerase I complex VAN1 subunit OS=Saccharomyces cerevisiae (strain ATCC 204508 / S288c) GN=VAN1 PE=1 SV=3	Saccharomyces cerevisiae (strain ATCC 204508 / S288c)	19						+			-0.00123143	-0.234055	-0.0268891	0.0268619	12.4798	12.3513	12.5081	12.4334	12.392	12.4657	12.4031	12.507	12.2917	12.1712	12.1913	12.1822	12.4605	12.3988	12.3745	12.4314	12.5127	12.3868	12.4538	12.5268	61091.8	0	0.00946991	0.975636	-0.00856975	2.73754	0.00274449	-1.62355	0.286277	0.591993	-0.193315	0.231185
P23643	VPS3	P23643	>sp|P23643|VPS3_YEAST Vacuolar protein sorting-associated protein 3 OS=Saccharomyces cerevisiae (strain ATCC 204508 / S288c) GN=VPS3 PE=1 SV=1	Saccharomyces cerevisiae (strain ATCC 204508 / S288c)	25								+	-0.0183892	0.130003	0.039758	0.372017	9.44943	9.56586	9.44138	9.63757	9.58415	9.63306	9.4943	9.30918	9.54973	9.48931	9.72042	9.8548	9.58484	9.63548	9.46106	9.5719	9.89351	9.96339	9.80418	9.92124	116922	0	0.0771575	0.738648	-0.0990204	0.651859	0.0615958	0.664504	0.273806	0.503586	0.248448	3.16092
P23644	TOM40	P23644	>sp|P23644|TOM40_YEAST Mitochondrial import receptor subunit TOM40 OS=Saccharomyces cerevisiae (strain ATCC 204508 / S288c) GN=TOM40 PE=1 SV=1	Saccharomyces cerevisiae (strain ATCC 204508 / S288c)	15						+		+	0.0477328	0.301689	-0.00371242	0.356466	15.377	15.3056	15.3743	15.2844	15.4069	15.3535	15.3845	15.3873	15.6016	15.6078	15.6848	15.6538	15.3659	15.2757	15.3822	15.3026	15.7133	15.6507	15.7494	15.6537	42038.4	0	0.929133	0.292625	0.378387	4.18248	0.000611596	2.30573	0.037032	0.935834	-0.0275626	4.37317
P23724	PRE7	P23724	>sp|P23724|PSB6_YEAST Proteasome subunit beta type-6 OS=Saccharomyces cerevisiae (strain ATCC 204508 / S288c) GN=PRE7 PE=1 SV=1	Saccharomyces cerevisiae (strain ATCC 204508 / S288c)	12						+		+	0.0539494	-0.332258	-0.028672	-0.120376	14.4329	14.4639	14.4954	14.5681	14.5363	14.5286	14.527	14.5844	14.161	14.0799	14.1071	14.2833	14.4475	14.467	14.4494	14.4817	14.3729	14.3842	14.3755	14.3463	26871.1	0	0.845519	0.266642	0.408728	3.09055	0.000761997	-2.16323	0.423577	0.546831	-0.220444	2.14761
P23776	EXG1	P23776	>sp|P23776|EXG1_YEAST Glucan 1,3-beta-glucosidase I/II OS=Saccharomyces cerevisiae (strain ATCC 204508 / S288c) GN=EXG1 PE=1 SV=1	Saccharomyces cerevisiae (strain ATCC 204508 / S288c)	37		+				+	+	+	0.0496502	1.15477	0.387413	0.46053	15.218	15.1973	15.2768	15.1776	15.2787	15.2562	15.2846	15.2488	16.3452	16.3489	16.3381	16.4567	15.6577	15.6018	15.5961	15.5639	15.6764	15.6472	15.6796	15.7087	51311	0	1.12315	0.271211	0.403286	7.25295	0	8.52418	4.96501	0.00246154	3.00372	5.79735
P23796	RIT1	P23796	>sp|P23796|RIT1_YEAST tRNA A64-2'-O-ribosylphosphate transferase OS=Saccharomyces cerevisiae (strain ATCC 204508 / S288c) GN=RIT1 PE=1 SV=3	Saccharomyces cerevisiae (strain ATCC 204508 / S288c)	8						+			-0.0892005	-0.288863	-0.175861	-0.0183234	10.2972	10.3904	10.1516	10.3118	10.2759	10.1792	10.1263	10.2128	10.1174	9.52567	10.1294	10.2231	10.0483	10.026	10.0939	10.2793	9.98586	10.3823	10.3726	10.3369	58881.5	0.00329722	0.744337	0.173718	-0.561656	0.871057	0.0144534	-1.08154	1.22021	0.103602	-0.998565	0.0604884
P23797	GPI12	P23797	>sp|P23797|GPI12_YEAST N-acetylglucosaminyl-phosphatidylinositol de-N-acetylase OS=Saccharomyces cerevisiae (strain ATCC 204508 / S288c) GN=GPI12 PE=1 SV=2	Saccharomyces cerevisiae (strain ATCC 204508 / S288c)	11								+	0.0891926	0.00716066	-0.129561	0.348257	11.0351	11.3297	11.2373	11.2083	11.1838	11.2571	11.3224	11.404	11.4565	11.1689	11.1647	11.049	10.9839	10.8998	11.1488	11.2597	11.6434	11.5516	11.5115	11.497	35446	0.00175219	0.5333	0.204288	0.502839	0.0229477	0.835137	0.0346921	0.602772	0.196499	-0.642507	2.60573
P23833	SCO1	P23833	>sp|P23833|SCO1_YEAST Protein SCO1, mitochondrial OS=Saccharomyces cerevisiae (strain ATCC 204508 / S288c) GN=SCO1 PE=1 SV=1	Saccharomyces cerevisiae (strain ATCC 204508 / S288c)	11						+		+	-0.131113	0.647217	-0.0127983	0.634198	12.1965	12.2523	12.0298	12.1866	11.9466	12.2692	11.9416	11.9832	12.7462	12.7115	12.8989	12.8974	12.174	12.1367	12.0925	12.2108	12.8307	12.7846	12.8621	12.7245	33166	0	0.690869	0.127267	-0.68307	4.0899	4.2186e-05	3.8365	0.0858019	0.814771	-0.0830746	4.53156
P23900	FPS1	P23900	>sp|P23900|FPS1_YEAST Glycerol uptake/efflux facilitator protein OS=Saccharomyces cerevisiae (strain ATCC 204508 / S288c) GN=FPS1 PE=1 SV=2	Saccharomyces cerevisiae (strain ATCC 204508 / S288c)	18		+				+		+	-0.163043	1.00701	-0.00823331	0.598268	8.43415	8.2368	8.49739	8.43502	8.1499	8.26778	8.35953	8.17398	9.37233	9.38709	9.37357	9.4984	8.21967	8.45703	8.336	8.55772	9.08074	8.94906	8.97144	8.99519	73877.4	0	1.15312	0.0699951	-0.936087	5.3682	0	6.13003	0.0305425	0.902927	-0.0427348	4.08828
P23968	VMA16	P23968	>sp|P23968|VATO_YEAST V-type proton ATPase subunit c'' OS=Saccharomyces cerevisiae (strain ATCC 204508 / S288c) GN=VMA16 PE=1 SV=1	Saccharomyces cerevisiae (strain ATCC 204508 / S288c)	11								+	-0.0428991	-0.10483	0.024106	-0.129197	13.1324	13.1187	13.1211	13.2336	13.1983	13.134	12.999	13.1029	13.0558	12.9113	13.0142	13.2053	13.1378	13.2537	13.1102	13.2005	13.0737	12.9466	13.0512	13.0175	22595.7	0	0.374057	0.386069	-0.286262	0.773971	0.070057	-0.628023	0.229168	0.636856	0.169329	1.78803
P24000	RPL24B	P24000	>sp|P24000|RL24B_YEAST 60S ribosomal protein L24-B OS=Saccharomyces cerevisiae (strain ATCC 204508 / S288c) GN=RPL24B PE=1 SV=1	Saccharomyces cerevisiae (strain ATCC 204508 / S288c)	6						+			-0.0815885	-0.421616	-0.096139	-0.115513	15.59	15.4538	15.5462	15.5713	15.4235	15.4597	15.4338	15.518	15.2201	15.08	15.0964	15.0784	15.4611	15.4354	15.3433	15.5371	15.4716	15.278	15.446	15.5037	17547.5	0	1.16121	0.159934	-0.596011	4.049	0.000238095	-2.89763	0.985268	0.197269	-0.640474	1.01457
P24004	PEX1	P24004	>sp|P24004|PEX1_YEAST Peroxisomal ATPase PEX1 OS=Saccharomyces cerevisiae (strain ATCC 204508 / S288c) GN=PEX1 PE=1 SV=2	Saccharomyces cerevisiae (strain ATCC 204508 / S288c)	20									-0.13049	-0.11141	-0.073293	0.0773783	9.8991	9.94056	9.82094	9.90769	9.66798	9.83806	9.80938	9.73092	9.82996	9.65699	9.76181	9.8739	9.89892	9.80972	9.82249	9.744	10.1077	9.91764	9.92193	9.93054	117276	0.000771803	1.5227	0.0772874	-0.892958	1.0814	0.0506929	-0.725317	0.916027	0.254416	-0.521157	0.716468
P24031	PHO3	P24031	>sp|P24031|PPA3_YEAST Constitutive acid phosphatase OS=Saccharomyces cerevisiae (strain ATCC 204508 / S288c) GN=PHO3 PE=1 SV=2	Saccharomyces cerevisiae (strain ATCC 204508 / S288c)	24		+			+	+	+	+	0.503882	0.993593	0.370323	0.249401	16.2559	16.1301	16.0609	16.1136	16.6851	16.5856	16.6136	16.6917	17.17	17.1848	17.1425	17.0376	16.5237	16.4656	16.551	16.5014	16.3848	16.37	16.4048	16.3984	52776.6	0	4.30731	0.000983051	3.38214	5.827	0	6.49355	3.75488	0.00734783	2.55235	2.99029
P24276	SSD1	P24276	>sp|P24276|SSD1_YEAST Protein SSD1 OS=Saccharomyces cerevisiae (strain ATCC 204508 / S288c) GN=SSD1 PE=1 SV=1	Saccharomyces cerevisiae (strain ATCC 204508 / S288c)	98						+		+	0.0257525	-0.120439	0.00918984	-0.158984	14.1162	14.0722	14.0987	14.0768	14.113	14.1212	14.0751	14.1577	13.9652	13.969	13.973	13.975	14.1051	14.0812	14.082	14.1325	13.9409	13.9165	13.915	13.9556	139954	0	0.617934	0.495272	0.214969	4.59191	0.0140779	-1.09047	0.234212	0.821482	0.0793251	4.51755
P24279	MCM3	P24279	>sp|P24279|MCM3_YEAST DNA replication licensing factor MCM3 OS=Saccharomyces cerevisiae (strain ATCC 204508 / S288c) GN=MCM3 PE=1 SV=1	Saccharomyces cerevisiae (strain ATCC 204508 / S288c)	62					+			+	-0.265042	0.00110126	-0.0195546	-0.251637	12.4207	12.4301	12.3909	12.4338	12.1538	12.1498	12.1372	12.1747	12.4278	12.4025	12.4441	12.4057	12.4044	12.3674	12.4142	12.4114	12.2199	12.1412	12.1477	12.1603	107518	0	6.15296	0.0030363	-2.35681	0.0273411	0.951857	0.00967721	0.642451	0.633764	-0.170695	4.7564
P24280	SEC14	P24280	>sp|P24280|SEC14_YEAST SEC14 cytosolic factor OS=Saccharomyces cerevisiae (strain ATCC 204508 / S288c) GN=SEC14 PE=1 SV=3	Saccharomyces cerevisiae (strain ATCC 204508 / S288c)	50						+		+	-0.0757837	-0.106811	-0.0308828	-0.146438	16.3027	16.1889	16.298	16.3202	16.193	16.1763	16.1736	16.2638	16.1875	16.1165	16.2116	16.1669	16.2928	16.1867	16.2371	16.2697	16.1729	16.1069	16.1086	16.1356	34900.8	0	1.0756	0.177126	-0.554659	1.59648	0.0418917	-0.784797	0.35223	0.540546	-0.22422	2.31682
P24309	DBR1	P24309	>sp|P24309|DBR1_YEAST Lariat debranching enzyme OS=Saccharomyces cerevisiae (strain ATCC 204508 / S288c) GN=DBR1 PE=1 SV=1	Saccharomyces cerevisiae (strain ATCC 204508 / S288c)	8						+			-0.141803	-0.394319	-0.114953	-0.0918465	9.62954	9.23873	9.51485	9.59103	9.46952	9.24873	9.22657	9.46211	9.1661	8.77877	9.23318	9.21883	9.53736	9.18896	9.3457	9.44233	9.49519	9.36215	9.36376	9.38567	47741.4	0.00245339	0.609837	0.130314	-0.674628	1.52412	0.00264639	-1.64793	0.446737	0.248209	-0.533775	0.437839
P24384	PRP22	P24384	>sp|P24384|PRP22_YEAST Pre-mRNA-splicing factor ATP-dependent RNA helicase PRP22 OS=Saccharomyces cerevisiae (strain ATCC 204508 / S288c) GN=PRP22 PE=1 SV=1	Saccharomyces cerevisiae (strain ATCC 204508 / S288c)	18								+	-0.0262566	0.00645351	0.0874047	0.347259	9.91658	9.83747	9.7065	9.93083	9.74072	9.87783	9.90292	9.76488	9.59711	9.9757	9.92423	9.92015	9.91916	9.86777	9.8836	10.0705	10.2259	10.1358	10.2402	10.1784	130011	0.000771803	0.15384	0.597526	-0.158805	0.0218163	0.847054	0.0321472	0.596181	0.257218	0.516585	3.06588
P24482	DPB2	P24482	>sp|P24482|DPB2_YEAST DNA polymerase epsilon subunit B OS=Saccharomyces cerevisiae (strain ATCC 204508 / S288c) GN=DPB2 PE=1 SV=3	Saccharomyces cerevisiae (strain ATCC 204508 / S288c)	20						+			-0.140899	-0.140775	-0.0312457	0.0424552	10.6342	10.742	10.6379	10.6171	10.571	10.5533	10.4511	10.4922	10.3474	10.5623	10.5538	10.6047	10.6629	10.6344	10.5624	10.6465	10.7464	10.6246	10.6064	10.8237	78340.2	0.000771803	1.91906	0.0600404	-1.00878	1.14861	0.0329483	-0.857001	0.377425	0.533263	-0.22967	0.302835
P24521	ERG8	P24521	>sp|P24521|ERG8_YEAST Phosphomevalonate kinase OS=Saccharomyces cerevisiae (strain ATCC 204508 / S288c) GN=ERG8 PE=1 SV=2	Saccharomyces cerevisiae (strain ATCC 204508 / S288c)	39						+		+	-0.150732	-0.815868	-0.0751452	-0.630425	13.1807	13.0912	13.1603	13.1414	12.9858	12.947	12.9056	13.1324	12.4341	12.2594	12.302	12.3147	13.1296	13.0374	12.9935	13.1126	12.5098	12.5372	12.4854	12.5195	50454.9	0	1.53273	0.0630995	-0.985442	5.91595	0	-5.74359	1.04323	0.240953	-0.547335	6.92326
P24583	PKC1	P24583	>sp|P24583|KPC1_YEAST Protein kinase C-like 1 OS=Saccharomyces cerevisiae (strain ATCC 204508 / S288c) GN=PKC1 PE=1 SV=3	Saccharomyces cerevisiae (strain ATCC 204508 / S288c)	59									-0.109936	-0.0526745	-0.00729704	0.0128267	11.9281	11.8438	11.878	11.809	11.7434	11.7784	11.7462	11.7512	11.7983	11.8062	11.7794	11.8643	11.851	11.8602	11.8435	11.875	11.899	11.8865	11.8451	11.8796	131477	0	2.20972	0.0820331	-0.868094	0.843412	0.157062	-0.401169	0.101993	0.871415	-0.0577786	0.179223
P24783	DBP2	P24783	>sp|P24783|DBP2_YEAST ATP-dependent RNA helicase DBP2 OS=Saccharomyces cerevisiae (strain ATCC 204508 / S288c) GN=DBP2 PE=1 SV=1	Saccharomyces cerevisiae (strain ATCC 204508 / S288c)	53					+	+		+	-0.242742	-0.565656	-0.162509	-0.195916	14.8532	14.7691	14.844	14.798	14.5819	14.5538	14.5672	14.5905	14.2375	14.2555	14.2836	14.225	14.6572	14.6266	14.6619	14.6686	14.6245	14.6125	14.5846	14.659	60999.4	0	4.55543	0.0075566	-2.00013	6.47043	0	-4.5799	3.51691	0.0564574	-1.33369	3.63507
P24784	DBP1	P24784	>sp|P24784|DBP1_YEAST ATP-dependent RNA helicase DBP1 OS=Saccharomyces cerevisiae (strain ATCC 204508 / S288c) GN=DBP1 PE=1 SV=2	Saccharomyces cerevisiae (strain ATCC 204508 / S288c)	35						+			0.0347164	-0.502531	-0.0914879	0.0149384	11.6065	11.5534	11.5049	11.5772	11.5747	11.6132	11.5705	11.6224	11.0273	11.0447	11.0537	11.1061	11.4334	11.4294	11.4769	11.5363	11.5834	11.55	11.5502	11.6182	67917	0	0.662283	0.39721	0.277269	5.77403	4.42656e-05	-3.9454	1.4965	0.180694	-0.68852	0.222362
P24814	GRR1	P24814	>sp|P24814|GRR1_YEAST SCF E3 ubiquitin ligase complex F-box protein GRR1 OS=Saccharomyces cerevisiae (strain ATCC 204508 / S288c) GN=GRR1 PE=1 SV=1	Saccharomyces cerevisiae (strain ATCC 204508 / S288c)	26						+			0.0248375	-0.1863	-0.0355871	0.0459588	9.31068	9.35928	9.40503	9.41104	9.34021	9.33828	9.41761	9.48929	9.46192	9.08144	9.09128	9.10619	9.37874	9.31413	9.37046	9.28034	9.53636	9.17425	9.49248	9.46678	132734	0.00347463	0.233429	0.569698	0.173734	1.00729	0.0234989	-0.954013	0.490414	0.476716	-0.267423	0.214265
P24869	CLB2	P24869	>sp|P24869|CG22_YEAST G2/mitotic-specific cyclin-2 OS=Saccharomyces cerevisiae (strain ATCC 204508 / S288c) GN=CLB2 PE=1 SV=1	Saccharomyces cerevisiae (strain ATCC 204508 / S288c)	14				+	+	+		+	-0.493657	-0.543615	0.143253	-1.54213	9.75828	9.70895	9.88563	9.83342	9.2396	9.22376	9.41208	9.33621	9.16839	NaN	9.36964	9.22083	9.89208	9.96007	10.0666	9.84055	NaN	8.07031	8.43857	NaN	56246.8	0	3.80107	0.00139597	-3.10528	3.29056	0.000175978	-3.22599	1.20669	0.125854	0.880927	3.57636
P24870	CLB3	P24870	>sp|P24870|CG23_YEAST G2/mitotic-specific cyclin-3 OS=Saccharomyces cerevisiae (strain ATCC 204508 / S288c) GN=CLB3 PE=1 SV=3	Saccharomyces cerevisiae (strain ATCC 204508 / S288c)	6									NaN	NaN	NaN	NaN	7.38306	NaN	NaN	NaN	NaN	NaN	NaN	NaN	NaN	NaN	NaN	NaN	NaN	7.51538	7.42597	7.74565	NaN	NaN	NaN	NaN	49475.5	0.00683469	NaN	NaN	NaN	NaN	NaN	NaN	NaN	NaN	NaN	NaN
P25036	YSP3	P25036	>sp|P25036|YSP3_YEAST Subtilisin-like protease 3 OS=Saccharomyces cerevisiae (strain ATCC 204508 / S288c) GN=YSP3 PE=2 SV=2	Saccharomyces cerevisiae (strain ATCC 204508 / S288c)	15						+	+	+	0.0339718	-0.794909	0.239901	-0.528984	12.7993	12.8527	12.7623	12.7985	12.815	12.8478	12.8369	12.8489	12.0079	12.0393	11.9256	12.0603	13.007	13.0441	13.0423	13.0791	12.2278	12.3007	12.314	12.2544	52089.3	0	0.84145	0.390539	0.282562	6.32293	0	-5.88913	4.26274	0.0191737	1.93869	5.90578
P25037	UBP1	P25037	>sp|P25037|UBP1_YEAST Ubiquitin carboxyl-terminal hydrolase 1 OS=Saccharomyces cerevisiae (strain ATCC 204508 / S288c) GN=UBP1 PE=1 SV=2	Saccharomyces cerevisiae (strain ATCC 204508 / S288c)	47									0.0186405	0.0130718	-0.0532801	0.0954564	13.1859	13.086	13.22	13.1758	13.1851	13.1528	13.1682	13.2361	13.1849	13.2025	13.1611	13.1714	13.1601	13.1202	13.0394	13.1349	13.324	13.2427	13.2207	13.262	92769	0	0.2207	0.64078	0.139279	0.168859	0.588625	0.100584	0.661837	0.350373	-0.384113	1.41184
P25038	IFM1	P25038	>sp|P25038|IF2M_YEAST Translation initiation factor IF-2, mitochondrial OS=Saccharomyces cerevisiae (strain ATCC 204508 / S288c) GN=IFM1 PE=1 SV=2	Saccharomyces cerevisiae (strain ATCC 204508 / S288c)	13						+		+	-0.052285	-0.272994	-0.0693932	0.322652	10.3128	10.3571	10.5038	10.1996	10.165	10.3836	10.2397	10.3758	10.3854	9.78121	9.96656	10.1481	10.1428	10.3251	10.403	10.2249	10.7645	10.6121	10.6822	10.6051	75656.8	0.00645578	0.259718	0.386003	-0.2864	0.975237	0.0129486	-1.12101	0.351919	0.359222	-0.3754	2.3474
P25039	MEF1	P25039	>sp|P25039|EFGM_YEAST Elongation factor G, mitochondrial OS=Saccharomyces cerevisiae (strain ATCC 204508 / S288c) GN=MEF1 PE=1 SV=2	Saccharomyces cerevisiae (strain ATCC 204508 / S288c)	44						+		+	0.0548754	0.330101	-0.0351212	0.669817	13.6015	13.5782	13.5733	13.6203	13.6337	13.6126	13.6677	13.6789	13.9703	13.9084	13.9122	13.9029	13.5808	13.5024	13.5644	13.5853	14.2929	14.2841	14.2282	14.2475	84573.6	0	1.57822	0.228124	0.462101	5.61441	0.000226415	2.77083	0.790655	0.448565	-0.287816	7.49536
P25040	TSR4	P25040	>sp|P25040|TSR4_YEAST 20S rRNA accumulation protein 4 OS=Saccharomyces cerevisiae (strain ATCC 204508 / S288c) GN=TSR4 PE=1 SV=2	Saccharomyces cerevisiae (strain ATCC 204508 / S288c)	32								+	0.0456789	0.0316949	-0.108656	-0.160733	12.4181	12.4414	12.3997	12.3933	12.4876	12.4797	12.406	12.462	12.4545	12.396	12.4732	12.4557	12.2827	12.3439	12.2913	12.3001	12.3046	12.271	12.2283	12.2057	45993.8	0	1.11926	0.293689	0.376485	0.785032	0.273234	0.264133	3.112	0.114435	-0.925807	3.21857
P25042	ROX1	P25042	>sp|P25042|ROX1_YEAST Repressor ROX1 OS=Saccharomyces cerevisiae (strain ATCC 204508 / S288c) GN=ROX1 PE=1 SV=1	Saccharomyces cerevisiae (strain ATCC 204508 / S288c)	8		+				+	+	+	-0.144648	1.50051	0.479876	0.492983	8.14646	8.25833	7.83305	7.54821	7.80595	7.68767	8.00585	7.70799	9.26502	9.32586	9.51287	9.68433	8.50731	8.38824	8.18571	8.62429	8.517	8.20934	8.61822	8.41343	41838.1	0.00245339	0.353725	0.193537	-0.523865	3.70581	0	5.23821	1.38155	0.0296254	1.67964	1.44831
P25043	PUP1	P25043	>sp|P25043|PSB2_YEAST Proteasome subunit beta type-2 OS=Saccharomyces cerevisiae (strain ATCC 204508 / S288c) GN=PUP1 PE=1 SV=1	Saccharomyces cerevisiae (strain ATCC 204508 / S288c)	13						+			0.0400641	0.173842	0.0526786	0.123314	14.5375	14.3244	14.6462	14.6285	14.5776	14.5376	14.5692	14.6124	14.766	14.7217	14.6807	14.6636	14.5301	14.5654	14.6453	14.6066	14.62	14.6511	14.6947	14.664	28267.9	0	0.211572	0.472311	0.228385	1.18356	0.0216938	0.980514	0.280368	0.439411	0.296025	0.814527
P25044	PTP1	P25044	>sp|P25044|PTP1_YEAST Tyrosine-protein phosphatase 1 OS=Saccharomyces cerevisiae (strain ATCC 204508 / S288c) GN=PTP1 PE=1 SV=1	Saccharomyces cerevisiae (strain ATCC 204508 / S288c)	19									0.00502801	-0.0731118	0.0241103	0.0201476	11.93	11.8304	11.8575	11.9594	11.8416	11.9404	11.8303	11.9851	11.9548	11.9268	11.7939	11.6093	11.9034	11.9731	11.9708	11.8264	11.9111	11.9919	11.9157	11.8391	38868.2	0	0.0359245	0.911657	0.0338866	0.376805	0.15992	-0.396357	0.208375	0.6454	0.165149	0.181054
P25045	LCB1	P25045	>sp|P25045|LCB1_YEAST Serine palmitoyltransferase 1 OS=Saccharomyces cerevisiae (strain ATCC 204508 / S288c) GN=LCB1 PE=1 SV=2	Saccharomyces cerevisiae (strain ATCC 204508 / S288c)	27						+		+	-0.0567026	-0.303594	-0.054244	-0.191133	13.1448	13.0864	13.106	13.1533	13.0495	13.0511	13.0785	13.0845	12.8399	12.8006	12.8221	12.8134	13.0889	13.0412	13.0857	13.0576	12.9619	12.9032	12.8837	12.977	62207.1	0	1.67639	0.21739	-0.479392	5.57497	0.000276339	-2.57564	1.49021	0.295928	-0.45366	3.35287
P25046	ROX3	P25046	>sp|P25046|MED19_YEAST Mediator of RNA polymerase II transcription subunit 19 OS=Saccharomyces cerevisiae (strain ATCC 204508 / S288c) GN=ROX3 PE=1 SV=3	Saccharomyces cerevisiae (strain ATCC 204508 / S288c)	5								+	-0.0709019	-0.00978613	0.200841	-0.467323	11.2437	11.2074	11.2078	10.9021	11.0989	11.0888	11.0172	11.0726	11.1474	10.9769	11.1468	11.2508	11.3	11.4513	11.3483	11.2648	10.598	10.6207	10.7944	10.6787	24857.3	0.000293772	0.376892	0.282555	-0.389804	0.0344872	0.771401	-0.0494404	1.18015	0.0933795	1.05969	2.66586
P25087	ERG6	P25087	>sp|P25087|ERG6_YEAST Sterol 24-C-methyltransferase OS=Saccharomyces cerevisiae (strain ATCC 204508 / S288c) GN=ERG6 PE=1 SV=4	Saccharomyces cerevisiae (strain ATCC 204508 / S288c)	52					+	+		+	-0.198433	-0.12745	-0.0205207	-0.103927	16.0191	15.959	16.0314	15.9718	15.7861	15.8037	15.7761	15.8217	15.8882	15.8577	15.8809	15.8447	15.9779	15.9951	15.956	15.9702	15.9022	15.8709	15.8909	15.9016	43430.8	0	4.18078	0.0144984	-1.64948	3.11622	0.0159809	-1.05917	0.479227	0.631927	-0.171812	2.79568
P25270	MRM1	P25270	>sp|P25270|MRM1_YEAST rRNA methyltransferase 1, mitochondrial OS=Saccharomyces cerevisiae (strain ATCC 204508 / S288c) GN=MRM1 PE=1 SV=2	Saccharomyces cerevisiae (strain ATCC 204508 / S288c)	4						+			-0.0586908	-0.33435	-0.137251	0.0991812	10.368	10.2101	10.3961	10.3896	10.3408	10.3597	10.1902	10.2383	10.2169	9.54956	9.97127	10.2887	10.2096	10.4121	10.0204	10.1727	10.5632	10.4916	10.388	10.3178	46387.2	0	0.437503	0.301808	-0.366999	0.996854	0.00920577	-1.22685	0.730824	0.171812	-0.715284	0.68608
P25293	NAP1	P25293	>sp|P25293|NAP1_YEAST Nucleosome assembly protein OS=Saccharomyces cerevisiae (strain ATCC 204508 / S288c) GN=NAP1 PE=1 SV=2	Saccharomyces cerevisiae (strain ATCC 204508 / S288c)	28					+	+			0.162062	0.672839	0.0963686	0.0332601	15.3186	15.235	15.255	15.2913	15.4255	15.4237	15.4191	15.4799	15.9982	15.8579	15.9547	15.9803	15.4606	15.3297	15.3462	15.3488	15.2829	15.3374	15.2734	15.3392	47884.7	0	3.33587	0.0308749	1.31201	5.7915	0	4.93289	1.46373	0.172242	0.711973	0.618808
P25294	SIS1	P25294	>sp|P25294|SIS1_YEAST Protein SIS1 OS=Saccharomyces cerevisiae (strain ATCC 204508 / S288c) GN=SIS1 PE=1 SV=1	Saccharomyces cerevisiae (strain ATCC 204508 / S288c)	39					+		+	+	0.431597	0.052319	0.206786	-0.346359	16.4913	16.3717	16.455	16.4403	16.8317	16.8787	16.8472	16.9272	16.5287	16.4697	16.4305	16.5387	16.6483	16.5824	16.6622	16.6927	16.0854	16.1182	16.0784	16.0909	37590	0	4.93115	0.00115556	3.252	0.713223	0.166693	0.385441	3.03544	0.0388571	1.54125	4.90827
P25296	CNB1	P25296	>sp|P25296|CANB_YEAST Calcineurin subunit B OS=Saccharomyces cerevisiae (strain ATCC 204508 / S288c) GN=CNB1 PE=1 SV=3	Saccharomyces cerevisiae (strain ATCC 204508 / S288c)	9						+			-0.00296831	0.366997	-0.0156684	0.1501	12.3827	12.4536	12.2505	12.3679	12.4415	12.5196	12.1668	12.3149	12.9167	12.6766	12.7785	12.5508	12.5319	12.3588	12.0728	12.4285	12.3292	12.6977	12.3113	12.717	19638.9	0	0.0113691	0.958123	-0.015796	2.22527	0.00133333	1.94954	0.0513925	0.829911	-0.0756848	0.591919
P25297	PHO84	P25297	>sp|P25297|PHO84_YEAST Inorganic phosphate transporter PHO84 OS=Saccharomyces cerevisiae (strain ATCC 204508 / S288c) GN=PHO84 PE=1 SV=2	Saccharomyces cerevisiae (strain ATCC 204508 / S288c)	6									NaN	NaN	NaN	NaN	NaN	NaN	NaN	NaN	NaN	NaN	NaN	NaN	NaN	NaN	NaN	NaN	NaN	NaN	NaN	NaN	NaN	NaN	NaN	NaN	64382.1	0.00329722	NaN	NaN	NaN	NaN	NaN	NaN	NaN	NaN	NaN	NaN
[truncated: 3,929 more rows]
[truncated: 3 more columns]
